# Supplementary material for: Single-cell multi-omics in the medicinal plant Catharanthus roseus
Source: Nat Chem Biol. 2023 May 15;19(8):1031–41. doi: 10.1038/s41589-023-01327-0 (PMC10374443; doi:10.1038/s41589-023-01327-0)
Supplement: Supplementary file 3 — Supplementary Tables 1–14. [file 41589_2023_1327_MOESM3_ESM.xlsx]

## Sheet: TableS1
Supplementary Table 1. Pseudomolecule lengths and gap content for the Catharanthus roseus v3 assembly.
Pseudomolecules	Total Pseudomolecule Length (bp)	Total Sequence Length (bp)	Total Gap Length (bp)	Gaps
Chr1	78685906	78665866	20040	40
Chr2	75450237	75437211	13026	26
Chr3	72400193	72391676	8517	17
Chr4	71242945	71238436	4509	9
Chr5	70771658	70756127	15531	31
Chr6	69140801	69129278	11523	23
Chr7	59898408	59894400	4008	8
Chr8	58885954	58870823	15131	31
Total Pseudomolecules	556476102	556383817	92285	185
Unanchored Scaffolds	15764175	15701550	62625	125
Total Assembly	572240277	572085367	154910	310

## Sheet: TableS2
Supplementary Table 2. Benchmarking universal single copy orthologs (BUSCO) results on the Catharanthus roseus v3 assembly and annotation.
Class of BUSCO*	Genome		Annotation
	v3 Assembly		All Gene Models	Representative Gene Model
Complete BUSCOs	1,589 (98.5%)		1,551 (96.1%)	1,543 (95.6%)
Complete and single-copy BUSCOs (S)	1,560 (96.7%)		593 (36.7%)	1,517 (94.0%)
Complete and duplicated BUSCOs (D)	29 (1.8%)		958 (59.4%)	26 (1.6%)
Fragmented BUSCOs (F)	17 (1.1%)		31 (1.9%)	39 (2.4%)
Missing BUSCOs (M)	8 (0.4%)		32 (2.0%)	32 (2.0%)
Total BUSCO groups searched	1614		1614	1614
*BUSCO v5.2.2 with embryophyta_odb10

## Sheet: TableS3
Supplementary Table 3. Repetitive sequence content in the Catharanthus roseus v3 assembly.
	Number of Elements	Length Occupied	Percentage of Sequence
Retroelements	150796	177764616	0.3106
DNA transposons	69715	47117383	0.0823
Rolling Circles	5674	1843817	0.0032
Unclassified interspersed repeats	498500	165510798	0.2892
Small RNA	4912	1152141	0.002
Satellites	253	48350	0.0001
Simple repeats	5337	8625569	0.0151
Low complexity	169	14784	0

## Sheet: TableS4
Supplementary Table 4. List of libraries and sequence data used in genome sequencing, annotation, and bulk mRNA-seq analyses.
Type of Library/Sequencing	Library Identifier	Description	Single/Paired	Read Length (nt)	Numbers of Reads/Read Pairs	BioProject	BioSample	SRA Accession (base called data)	Use	Notes
ONT Whole genome sequencing	CRO_AH	Mature leaf, dark-treated	Single	44,735*	158552	PRJNA847226	SAMN28925946	SRR19616581 (SRR19902530)	Genome assembly
ONT Whole genome sequencing	CRO_AI	Mature leaf, dark-treated	Single	48,894*	123,294	PRJNA847226	SAMN28925946	SRR19616580 (SRR19902544)	Genome assembly
ONT Whole genome sequencing	CRO_AJ	Mature leaf, dark-treated	Single	42,850*	171,613	PRJNA847226	SAMN28925946	SRR19616579 (SRR19902543)	Genome assembly
ONT Whole genome sequencing	CRO_AK	Mature leaf, dark-treated	Single	45,618*	142288	PRJNA847226	SAMN28925946	SRR19616578 (SRR19902542)	Genome assembly
ONT Whole genome sequencing	CRO_AL	Mature leaf, dark-treated	Single	42,005*	174471	PRJNA847226	SAMN28925946	SRR19616592 (SRR19902541)	Genome assembly
ONT Whole genome sequencing	CRO_AM	Mature leaf, dark-treated	Single	45,054*	123358	PRJNA847226	SAMN28925946	SRR19616591 (SRR19902540)	Genome assembly
Whole genome shotgun sequencing, Illumina	CAT_AB	Immature leaf	Paired	150	108756083	PRJNA252611	SAMN02989763	SRR5217675	Error correction
Whole genome shotgun sequencing, Illumina	CAT_AA	Immature leaf	Paired	150	112405787	PRJNA252611	SAMN02989763	SRR5217676	Error correction
Hi-C	CRO_AN	Immature leaf	Paired	151	334735592	PRJNA847226	SAMN28925637	SRR19604002	Scaffolding
Hi-C	CRO_AO	Immature leaf	Paired	151	321808025	PRJNA847226	SAMN28925637	SRR19604000	Scaffolding
Hi-C	CRO_AR	Immature leaf	Paired	150	399365100	PRJNA847226	SAMN28925638	SRR19735465	Topologically active domain discovery	Made from tissue collected at the same time as SCP_AH
ONT Adaptive sampling	CRO_AP	Mature leaf	Single	Variable	554395	PRJNA847226	SAMN28925947	SRR19616590 (SRR19902539)	Gap filling
ONT Adaptive sampling	CRO_AQ	Mature leaf	Single	Variable	548110	PRJNA847226	SAMN28925947	SRR19616589 (SRR19902538)	Gap filling
mRNA-seq	N/A	Leaf	Paired	100	59158020	PRJNA246273	SAMN02746170	SRR1271857	Gene annotation, Expression abundance
mRNA-seq	N/A	Root	Paired	100	54987554	PRJNA246273	SAMN02746168	SRR1271858	Gene annotation, Expression abundance
mRNA-seq	N/A	Flower	Paired	100	57546161	PRJNA246273	SAMN02746169	SRR1271859	Gene annotation, Expression abundance
mRNA-seq	N/A	Shoots - Control	Paired	101	15380068	PRJNA185483	SAMN01883161	SRR646572	Gene annotation, Expression abundance
mRNA-seq	N/A	Shoots MeJA 6hr	Paired	101	11375252	PRJNA185483	SAMN01883164	SRR646596	Expression abundance
mRNA-seq	N/A	Shoots - 24h MeJA	Paired	101	21088704	PRJNA185483	SAMN01883165	SRR646604	Gene annotation
mRNA-seq	N/A	Suspension Culture - Control	Paired	100	68021428	PRJNA186508	SAMN01886227	SRR648705	Gene annotation
mRNA-seq	N/A	Suspension Culture - 24h MeJA	Paired	100	35489032	PRJNA186508	SAMN01886229	SRR648709	Gene annotation
ONT Full-length cDNA	CRO_AC_01	Immature leaf	Single	Variable	8097752	PRJNA847226	SAMN28925636	SRR19616593 (SRR19902546)	Gene annotation
ONT Full-length cDNA	CRO_AC_02	Immature leaf	Single	Variable	7941094	PRJNA847226	SAMN28925636	SRR19616585 (SRR19902545)	Gene annotation
ONT Full-length cDNA	CRO_AD_01	Mature leaf	Single	Variable	7035254	PRJNA847226	SAMN28925945	SRR19616584 (SRR19902537)	Gene annotation
ONT Full-length cDNA	CRO_AD_02	Mature leaf	Single	Variable	5141485	PRJNA847226	SAMN28925945	SRR19616583 (SRR19902536)	Gene annotation
ONT Full-length cDNA	CRO_AD_03	Mature leaf	Single	Variable	1118384	PRJNA847226	SAMN28925945	SRR19616582 (SRR19902535)	Gene annotation
ONT Full-length cDNA	CRO_AE	Stem	Single	Variable	8080878	PRJNA847226	SAMN28925950	SRR19616586 (SRR19902534)	Gene annotation
ONT Full-length cDNA	CRO_AF	Flower	Single	Variable	9714987	PRJNA847226	SAMN28925634	SRR19616594 (SRR19902533)	Gene annotation
ONT Full-length cDNA	CRO_AG_01	Root	Single	Variable	7786791	PRJNA847226	SAMN28925948	SRR19616588 (SRR19902532)	Gene annotation
ONT Full-length cDNA	CRO_AG_02	Root	Single	Variable	7104452	PRJNA847226	SAMN28925948	SRR19616587 (SRR19902531)	Gene annotation
scRNAseq	CRO_AA	Mature leaf, Drop-seq	Paired	25 nt R1 | 100 nt R2	35315451	PRJNA847226	SAMN28925635	SRR19601857, SRR19601852, SRR19601530	Single cell RNA-seq	Made from the same pool of generated cDNA as CRO_AB pooled sequencing to treat as one replicate
scRNAseq	CRO_AB	Mature leaf, Drop-seq	Paired	25 nt R1 | 100 nt R2	37621838	PRJNA847226	SAMN28925635	SRR19603059, SRR19603052, SRR19601717	Single cell RNA-seq	Made from the same pool of generated cDNA as CRO_AA, pooled sequencing to treat as one replicate
scRNAseq	SCP_AH	Mature leaf, 10x	Paired	8 nt Index | 28 nt R1 | 91 nt R2	186217714	PRJNA847226	SAMN28925638	SRR19609762	Single cell RNA-seq
scRNAseq	CRO_AS	Mature leaf, 10x	Paired	8 nt Index | 28 nt R1 | 91 nt R2	472620778	PRJNA847226	SAMN28925639	SRR19603998	Single cell RNA-seq
scRNAseq	CRO_AT	Mature leaf, 10x	Paired	8 nt Index | 28 nt R1 | 91 nt R2	837543362	PRJNA847226	SAMN28925640	SRR19603996	Single cell RNA-seq
scRNAseq	CRO_AW	Root, 10x	Paired	8 nt Index | 28 nt R1 | 91 nt R2	679191511	PRJNA847226	SAMN28925949	SRR19603994	Single cell RNA-seq
scRNAseq	CRO_AX	Root, 10x	Paired	8 nt Index | 28 nt R1 | 91 nt R2	655635469	PRJNA847226	SAMN28925949	SRR19603992	Single cell RNA-seq
*Mean read length of reads used in the assembly

## Sheet: TableS5
Supplementary Table 5. Catharanthus roseus v3 gene annotation summary.
	Working Model Set	Representative Model Set
Number of Gene Models	66262	26347
Number of Loci	26347	26347
Maximum Transcript Length (bp)	17280	17212
Maximum CDS Length (bp)	16545	16545
Average Transcript Length (bp)	2210.78	1613.33
Average CDS Length (bp)	1266.68	1124.12
Average Exon Length (bp)	320.46	311.17
Average Intron Length (bp)	473.1	486.64
Single Exon Transcripts	8840	8642

## Sheet: TableS6
Supplementary Table 6. List of monoterpene indole alkaloid pathway genes in Catharanthus roseus.
Version 3 Identifiers and Coordinatates							Version 2 Identifiers and Coordinates
Gene Abbreviation	Gene name	Chr	start	end	cro_v3_id	cro_v2_id	v2_scaffold	v2_start	v2_end
G8H	geraniol 8-hydroxylase	Chr1	5625533	5628506	CRO_01G006750	CRO_133061	cro_v2_scaffold_60	1264768	1267370
ZCT1	zinc finger Catharanthus transcription factor 1	Chr1	7708862	7709744	CRO_01G008640/CRO_01G008650	CRO_105646	cro_v2_scaffold_120	642232	649845
STRTr	strictosidine transporter	Chr1	8420643	8426294	CRO_01G009170	CRO_105710	cro_v2_scaffold_120	1351197	1356507
HDS	1-hydroxy-2-methyl-2-(E)-butenyl-4-diphosphate synthase	Chr1	10069834	10076490	CRO_01G010020	CRO_130745	cro_v2_scaffold_52	1040936	1047488
GOR	-hydroxygeraniol oxidoreductase	Chr1	68443982	68446273	CRO_01G027010	CRO_107879	cro_v2_scaffold_138	594295	605041
THAS4	tetrahydroalstonine synthase4	Chr1	76798053	76803687	CRO_01G032390	CRO_116105	cro_v2_scaffold_207	205210	210346
HYS	heteroyohimbine synthase	Chr1	76817167	76820326	CRO_01G032400	CRO_116107	cro_v2_scaffold_207	224614	227340
THAS3	tetrahydroalstonine synthase3	Chr1	77626810	77630160	CRO_01G033080/CRO_01G033090	CRO_113649	cro_v2_scaffold_184	358573	371073
THAS1	tetrahydroalstonine synthase1	Chr1	77773866	77778063	CRO_01G033230	CRO_113666	cro_v2_scaffold_184	505438	509484
MAT	minovincinine 19-hydroxy-O-acetyltransferase	Chr2	1548537	1550131	CRO_02G001000	CRO_120028	cro_v2_scaffold_266	77629	78960
TAT	tabersonine derivative 19-O-acetyltransferase	Chr2	1561243	1563068	CRO_02G001020	CRO_120026	cro_v2_scaffold_266	65063	66373
DAT	deacetylvindoline 4-O-acetyltransferase	Chr2	1605798	1607603	CRO_02G001090	CRO_120021	cro_v2_scaffold_266	20592	21911
DXS	1-deoxy-D-xylulose 5-phosphate synthase	Chr2	8870224	8876373	CRO_02G005470	CRO_136385	cro_v2_scaffold_76	1395280	1401300
TEX1	tabersonine 6,7-epoxidase1	Chr2	40130731	40132668	CRO_02G012720	CRO_122015	cro_v2_scaffold_3	4403070	4404892
NMT	16-hydroxy-2,3-dihydro-3-hydroxytabersonine N-methyltransferase	Chr3	3757109	3762586	CRO_03G003150	CRO_111273	cro_v2_scaffold_163	223010	224800
SS	serpentine synthase	Chr3	4216807	4219441	CRO_03G003540/CRO_03G003550	CRO_111318	cro_v2_scaffold_163	693772	701586
SGD	strictosidine b-glucosidase1	Chr3	4238124	4248095	CRO_03G003560	CRO_128799	cro_v2_scaffold_460	48623	56188
SGD2	strictosidine b-glucosidase2	Chr3	4292518	4302271	CRO_03G003570	CRO_111320	cro_v2_scaffold_163	718883	724411
CS	catharanthine synthase	Chr3	4645629	4647016	CRO_03G003800	CRO_139139	cro_v2_scaffold_88	2076930	2077922
IO	iridoid oxidase	Chr3	6526121	6528131	CRO_03G004950	CRO_138994	cro_v2_scaffold_88	327098	328773
7DLH	7-deoxyloganic acid 7-hydroxylase	Chr3	51553563	51556569	CRO_03G018360	CRO_106494	cro_v2_scaffold_128	493884	496976
LAMT	loganic acid methyltransferase	Chr3	54209120	54212389	CRO_03G019430	CRO_103723	cro_v2_scaffold_11	488944	492143
HDR	1-hydroxy-2-methyl-butenyl 4-diphosphate reductase	Chr3	68469248	68472525	CRO_03G028320	CRO_110793	cro_v2_scaffold_16	2169896	2172838
T16H2	tabersonine 16-hydroxylase	Chr3	69980350	69982908	CRO_03G030600	CRO_110598	cro_v2_scaffold_16	670373	672692
16OMT	16-hydroxytabersonine O-methyltransferase,	Chr3	69995710	69997731	CRO_03G030620	CRO_110596	cro_v2_scaffold_16	655563	657462
GES	geraniol synthase	Chr3	70762775	70768219	CRO_03G031560	CRO_119458	cro_v2_scaffold_253	90175	95419
STR	strictosidine synthase	Chr3	71668285	71672478	CRO_03G032330	CRO_125329	cro_v2_scaffold_377	104596	108378
TDC	tryptophan decarboxylase	Chr3	71677828	71679666	CRO_03G032340	CRO_125328	cro_v2_scaffold_377	97142	98644
SLTr	secologanin transporter	Chr3	71684379	71691498	CRO_03G032350	CRO_125327	cro_v2_scaffold_377	85287	91965
SLS1	secologanin synthase	Chr4	24039159	24042147	CRO_04G013510	CRO_109448	cro_v2_scaffold_15	2379704	2382666
DXR	1-deoxy-D-xylulose-5-phosphate reductoisomerase	Chr4	59027167	59032457	CRO_04G024660	CRO_102183	cro_v2_scaffold_10	4057164	4062206
TEX2	tabersonine 6,7-epoxidase2	Chr5	1856288	1859355	CRO_05G001500/CRO_05G001510	CRO_120417	cro_v2_scaffold_270	196054	207615
Redox2	reductive enzyme 2,	Chr5	11150554	11154711	CRO_05G008760	CRO_132421	cro_v2_scaffold_59	1910450	1914236
CMK	4-diphosphocytidyl-2-C-methyl-D-erythritol kinase,	Chr5	19946831	19953254	CRO_05G011710	CRO_135862	cro_v2_scaffold_73	289482	301430
GO	geissoschizine oxidase	Chr5	25731024	25733040	CRO_05G014340	CRO_127440	cro_v2_scaffold_43	294947	296886
T3R	tabersonine 3-reductase	Chr5	28288397	28292427	CRO_05G015990	CRO_124298	cro_v2_scaffold_35	1335192	1338999
Redox1	reductive enzyme 1	Chr5	33046579	33050289	CRO_05G017150	CRO_129272	cro_v2_scaffold_48	1199554	1201433
DPAS	dihydroprecondylocarpine synthase	Chr5	33141342	33146513	CRO_05G017180	CRO_129267	cro_v2_scaffold_48	1103221	1108049
ADH20	alcohol dehydrogenase 20	Chr5	33220678	33225831	CRO_05G017210	CRO_129261	cro_v2_scaffold_48	1025196	1028611
SAT	stemmadenine acetyl transferase	Chr5	53079152	53081259	CRO_05G023030	CRO_109653	cro_v2_scaffold_150	829988	831253
GPPS	geranyl pyrophosphate synthase	Chr5	61198140	61210024	CRO_05G025350	CRO_113449	cro_v2_scaffold_182	4	13899
BPF1	box P-binding factor 1	Chr5	65290176	65295397	CRO_05G027990	CRO_131618	cro_v2_scaffold_56	891926	897007
7DLGT	UDP-glucose iridoid glucosyltransferase	Chr5	66297837	66300261	CRO_05G028780/CRO_05G028790/CRO_05G028800/CRO_05G028810	CRO_131714	cro_v2_scaffold_56	1892409	1906809
WRKY1	WRKY Transcription factor 1	Chr5	68027472	68031010	CRO_05G030730	CRO_138808	cro_v2_scaffold_87	907385	910718
T19H	tabersonine/lochnericine 19-hydroxylase	Chr5	69510340	69513545	CRO_05G032890	CRO_119486	cro_v2_scaffold_254	76196	79201
T3O	tabersonine 3-oxidase	Chr6	11800498	11804083	CRO_06G008450	CRO_113994	cro_v2_scaffold_189	752935	756491
D4H	desacetoxyvindoline-4-hydroxylase	Chr6	32319166	32322926	CRO_06G013360	CRO_127167	cro_v2_scaffold_42	1015555	1018706
IPI	plastid isopentenyl pyrophosphate:dimethylallyl pyrophosphate isomerase	Chr6	42922661	42927534	CRO_06G016970	CRO_108158	cro_v2_scaffold_14	1853862	1858590
GS	geissoschizine synthase1	Chr6	58926982	58929303	CRO_06G024600	CRO_113154	cro_v2_scaffold_18	2559343	2561866
GS2	geissoschizine synthase2	Chr6	58938174	58941789	CRO_06G024610	CRO_113153	cro_v2_scaffold_18	2546983	2550097
THAS2	tetrahydroalstonine synthase2	Chr6	58960021	58962404	CRO_06G024620	CRO_113150	cro_v2_scaffold_18	2526231	2528575
PAS	precondylocarine acetate synthase	Chr6	59015092	59017200	CRO_06G024630	CRO_113148	cro_v2_scaffold_18	2471708	2473297
ORCA2	ORCA transcriotion factor 2	Chr6	64880413	64881363	CRO_06G029220	CRO_110365	cro_v2_scaffold_158	223447	224082
ORCA4	ORCA transcriotion factor 4	Chr6	64918906	64920308	CRO_06G029240	CRO_110361	cro_v2_scaffold_158	184597	185268
ORCA3	ORCA transcriotion factor 3	Chr6	64937213	64938136	CRO_06G029250	CRO_110360	cro_v2_scaffold_158	166773	167387
ORCA5	ORCA transcriotion factor 5	Chr6	64944705	64945749	CRO_06G029260	CRO_110359	cro_v2_scaffold_158	159189	160124
GBF1	G-Box binding factor 1	Chr6	68077513	68080933	CRO_06G032810	CRO_118281	cro_v2_scaffold_233	450787	455555
MYC2	MYC transcrition factor 2	Chr7	384994	388125	CRO_07G000280	CRO_124533	cro_v2_scaffold_351	53969	56050
MCS	2C-methyl-D-erythritol 2,4-cyclodiphosphate synthase	Chr7	4969873	4972671	CRO_07G005430	CRO_130236	cro_v2_scaffold_5	5687729	5690331
ISP	iridoid synthase paralog	Chr7	6958033	6960384	CRO_07G007670	CRO_130027	cro_v2_scaffold_5	3737489	3743741
ISY	iridoid synthase	Chr7	6967404	6968570	CRO_07G007680	CRO_130026	cro_v2_scaffold_5	3729855	3735242
ZCT3	zinc finger Catharanthus transcription factor 3	Chr7	7063225	7064339	CRO_07G007820	CRO_130011	cro_v2_scaffold_5	3637442	3638221
GBF2	G-Box binding factor 2	Chr8	5129015	5136840	CRO_08G005300	CRO_128113	cro_v2_scaffold_44	3027702	3035344
CMS	4-diphosphocytidyl-methylerythritol 2-phosphate synthase	Chr8	29278336	29284345	CRO_08G017150	CRO_135503	cro_v2_scaffold_70	1482033	1486682
BIS3	basic helix-loop-helix transcription factor 3	Chr8	37224833	37229182	CRO_08G020490	CRO_107533	cro_v2_scaffold_135	430681	434474
BIS1	basic helix-loop-helix transcription factor 1	Chr8	37269688	37272990	CRO_08G020500	CRO_107535	cro_v2_scaffold_135	475419	478336
BIS2	basic helix-loop-helix transcription factor 2	Chr8	37325368	37329223	CRO_08G020510	CRO_107539	cro_v2_scaffold_135	529974	533369
ZCT2	zinc finger Catharanthus transcription factor 2	Chr8	54009965	54011054	CRO_08G027810	CRO_114616	cro_v2_scaffold_194	749648	750154
TS	tabersonine synthase	Chr8	58533890	58535285	CRO_08G033020	CRO_110304	cro_v2_scaffold_157	861121	862083

## Sheet: TableS7
Supplementary Table 7. List of monoterpene indole alkaloid pathway genes in Catharanthus roseus and their paralogs
# Orthogroup: detected by OrthoFinder2.
# Tag: gene name of previously studied genes;
# cro_v2_id: gene identifier of the v2 assembly (Franke et al., 2019) for previously studied genes.
# leaf coexpression module indicates if co-expressed in IPAP, epidermis or idioblast.
# Root_max_exp: cell type where peak expression in root was obversed.
# Loop_forming: if the gene is associated with chromosome loops detected by HiCCUPS.
# TAD Chr, start, end: coordinates of TAD domains overlapping with the gene, detected with HiCKey.
# Blue highlight: Array or gene pair in the same TAD that are likely tandem duplicates
# Pink highlight: Gene pair or gene cluster of non-homologous genes.
Orthogroup	gene	Chr	start	end	tag	functional_annotation	cro_v2_id	leaf_coexpression_module	Root_max_exp	Loop_forming	TAD_Chr	TAD_start	TAD_end
OG0003561	CRO_01G006750	Chr1	5625533	5628506	G8H	cytochrome P450, family 76, subfamily C, polypeptide	CRO_133061	IPAP Module	Ground	No	Chr1	5500000	5900000
OG0000541	CRO_01G007800	Chr1	6774620	6779035	NA	TRF-like	NA	NA	NA	No	Chr1	6000000	7010000
OG0000784	CRO_01G008640	Chr1	7708862	7709744	ZCT1	C2H2-type zinc finger family protein	CRO_105646	NA	Ground	No	Chr1	7170000	8060000
OG0000784	CRO_01G008650	Chr1	7715896	7716839	ZCT1	C2H2-type zinc finger family protein	CRO_105646	NA	NA	No	Chr1	7170000	8060000
OG0000585	CRO_01G009160	Chr1	8388018	8393249	NA	nitrate excretion transporter1	NA	NA	NA	No	Chr1	8060000	8470000
OG0000585	CRO_01G009170	Chr1	8420643	8426294	STRTr	nitrate excretion transporter1	CRO_105710	NA	Ground	No	Chr1	8060000	8470000
OG0011739	CRO_01G010020	Chr1	10069834	10076490	HDS	4-hydroxy-3-methylbut-2-enyl diphosphate synthase	CRO_130745	IPAP Module	Ground	No	Chr1	9760000	10670000
OG0000102	CRO_01G013980	Chr1	20648900	20651382	NA	cinnamyl alcohol dehydrogenase	NA	NA	NA	No	Chr1	20240000	21120000
OG0000102	CRO_01G014010	Chr1	20815681	20816671	NA	cinnamyl alcohol dehydrogenase	NA	NA	NA	No	Chr1	20240000	21120000
OG0000102	CRO_01G014020	Chr1	20846886	20849755	NA	elicitor-activated gene 3-1	NA	NA	Ground	No	Chr1	20240000	21120000
OG0000102	CRO_01G014030	Chr1	20951972	20952960	NA	cinnamyl alcohol dehydrogenase	NA	NA	NA	No	Chr1	20240000	21120000
OG0000102	CRO_01G014040	Chr1	20982584	20985463	NA	elicitor-activated gene 3-1	NA	NA	Ground	No	Chr1	20240000	21120000
OG0000102	CRO_01G014070	Chr1	21380045	21380814	NA	cinnamyl alcohol dehydrogenase	NA	NA	NA	No	Chr1	21260000	21540000
OG0000102	CRO_01G014080	Chr1	21409743	21412603	NA	cinnamyl alcohol dehydrogenase	NA	NA	Ground	No	Chr1	21260000	21540000
OG0000102	CRO_01G014090	Chr1	21660916	21663437	NA	cinnamyl alcohol dehydrogenase	NA	NA	Ground	No	Chr1	21610000	21860000
OG0000089	CRO_01G017410	Chr1	32476599	32479648	NA	elicitor-activated gene 3-2	NA	NA	NA	No	Chr1	32280000	32880000
OG0000089	CRO_01G017430	Chr1	32524020	32527340	NA	elicitor-activated gene 3-1	NA	NA	Epidermis	No	Chr1	32280000	32880000
OG0000009	CRO_01G019250	Chr1	41924747	41925103	NA	cytochrome P450, family 71, subfamily B, polypeptide	NA	NA	NA	No	Chr1	41910000	42140000
OG0003569	CRO_01G027010	Chr1	68443982	68446273	GOR	GroES-like zinc-binding dehydrogenase family protein	CRO_107879	IPAP Module	Ground	No	Chr1	68430000	69110000
OG0000009	CRO_01G027420	Chr1	69021230	69024644	NA	cytochrome P450, family 71, subfamily B, polypeptide	NA	NA	Epidermis	No	Chr1	68430000	69110000
OG0000009	CRO_01G027480	Chr1	69121911	69124378	NA	cytochrome P450, family 71, subfamily B, polypeptide	NA	NA	NA	No	Chr1	69110000	69190000
OG0000009	CRO_01G027510	Chr1	69155408	69158189	NA	cytochrome P450, family 71, subfamily B, polypeptide	NA	NA	NA	No	Chr1	69110000	69190000
OG0000253	CRO_01G027880	Chr1	69979346	69980656	NA	HXXXD-type acyl-transferase family protein	NA	NA	NA	No	Chr1	69280000	70890000
OG0000009	CRO_01G027990	Chr1	70235721	70239106	NA	ytochrome p450, family 71, subfamily B, polypeptide	NA	Idioblast Module	Epidermis	No	Chr1	69280000	70890000
OG0000300	CRO_01G028000	Chr1	70254950	70256842	NA	HXXXD-type acyl-transferase family protein	NA	NA	Root cap	No	Chr1	69280000	70890000
OG0000009	CRO_01G028010	Chr1	70275530	70278304	NA	cytochrome P450, family 71, subfamily B, polypeptide	NA	NA	NA	No	Chr1	69280000	70890000
OG0000009	CRO_01G028020	Chr1	70303861	70306995	NA	cytochrome P450, family 71, subfamily B, polypeptide	NA	NA	NA	No	Chr1	69280000	70890000
OG0000009	CRO_01G028100	Chr1	70429717	70432642	NA	cytochrome P450, family 71, subfamily B, polypeptide	NA	NA	Ground	No	Chr1	69280000	70890000
OG0000300	CRO_01G028430	Chr1	71058643	71060031	NA	HXXXD-type acyl-transferase family protein	NA	NA	Epidermis	No	Chr1	70990000	71700000
OG0000300	CRO_01G028440	Chr1	71076091	71077725	NA	HXXXD-type acyl-transferase family protein	NA	NA	NA	No	Chr1	70990000	71700000
OG0000300	CRO_01G028450	Chr1	71103855	71104523	NA	HXXXD-type acyl-transferase family protein	NA	NA	NA	No	Chr1	70990000	71700000
OG0000300	CRO_01G028460	Chr1	71127294	71128311	NA	HXXXD-type acyl-transferase family protein	NA	NA	NA	No	Chr1	70990000	71700000
OG0000300	CRO_01G028470	Chr1	71128317	71128664	NA	HXXXD-type acyl-transferase family protein	NA	NA	NA	No	Chr1	70990000	71700000
OG0000300	CRO_01G028480	Chr1	71148407	71150376	NA	HXXXD-type acyl-transferase family protein	NA	NA	Root cap	No	Chr1	70990000	71700000
OG0000253	CRO_01G030290	Chr1	73882171	73883772	NA	HXXXD-type acyl-transferase family protein	NA	Idioblast Module	NA	No	Chr1	73740000	74220000
OG0000089	CRO_01G030440	Chr1	74058018	74058880	NA	elicitor-activated gene 3-1	NA	NA	NA	No	Chr1	73740000	74220000
OG0000102	CRO_01G032390	Chr1	76798053	76803687	THAS4	elicitor-activated gene 3-1	CRO_116105	NA	Unassigned	No	Chr1	76800000	76910000
OG0000102	CRO_01G032400	Chr1	76817167	76820326	HYS	elicitor-activated gene 3-1	CRO_116107	Epidermis Module	Root cap	No	Chr1	76800000	76910000
OG0000102	CRO_01G032410	Chr1	76829702	76834150	NA	elicitor-activated gene 3-1	NA	NA	Meristem	No	Chr1	76800000	76910000
OG0000102	CRO_01G032420	Chr1	76847716	76851376	NA	elicitor-activated gene 3-1	NA	NA	Stele	No	Chr1	76800000	76910000
OG0000102	CRO_01G032430	Chr1	76868918	76872635	NA	elicitor-activated gene 3-1	NA	NA	NA	No	Chr1	76800000	76910000
OG0000102	CRO_01G033080	Chr1	77626810	77630160	THAS3	elicitor-activated gene 3-2	CRO_113649	NA	NA	No	Chr1	76910000	78040000
OG0000102	CRO_01G033090	Chr1	77633526	77640672	THAS3	elicitor-activated gene 3-2	CRO_113649	NA	NA	No	Chr1	76910000	78040000
OG0002128	CRO_01G033160	Chr1	77729256	77731913	NA	cytochrome P450, family 72, subfamily A, polypeptide	NA	Epidermis Module	Root cap	No	Chr1	76910000	78040000
OG0000102	CRO_01G033230	Chr1	77773866	77778063	THAS1	elicitor-activated gene 3-2	CRO_113666	NA	NA	No	Chr1	76910000	78040000
OG0000410	CRO_01G033240	Chr1	77788397	77792257	NA	FAD-binding Berberine family protein	NA	NA	Meristem	No	Chr1	76910000	78040000
OG0001375	CRO_01G033320	Chr1	77883927	77886747	NA	cytochrome P450, family 81, subfamily D, polypeptide	NA	NA	NA	No	Chr1	76910000	78040000
OG0000253	CRO_02G000910	Chr2	1352146	1353609	NA	HXXXD-type acyl-transferase family protein	NA	NA	Meristem	No	Chr2	1350000	1470000
OG0000253	CRO_02G000920	Chr2	1476464	1480691	NA	HXXXD-type acyl-transferase family protein	NA	Idioblast Module	Epidermis	No	Chr2	1470000	1580000
OG0000253	CRO_02G001000	Chr2	1548537	1550131	MAT	HXXXD-type acyl-transferase family protein	CRO_120028	NA	Epidermis	No	Chr2	1470000	1580000
OG0000253	CRO_02G001020	Chr2	1561243	1563068	TAT	HXXXD-type acyl-transferase family protein	CRO_120026	NA	Root cap	No	Chr2	1470000	1580000
OG0000253	CRO_02G001050	Chr2	1568374	1571809	NA	HXXXD-type acyl-transferase family protein	NA	NA	Root cap	No	Chr2	1470000	1580000
OG0000253	CRO_02G001060	Chr2	1583209	1584967	NA	HXXXD-type acyl-transferase family protein	NA	NA	NA	No	Chr2	1580000	1820000
OG0000253	CRO_02G001070	Chr2	1593331	1594793	NA	HXXXD-type acyl-transferase family protein	NA	NA	Root cap	No	Chr2	1580000	1820000
OG0000253	CRO_02G001080	Chr2	1601921	1603429	NA	HXXXD-type acyl-transferase family protein	NA	NA	Root cap	No	Chr2	1580000	1820000
OG0000253	CRO_02G001090	Chr2	1605798	1607603	DAT	HXXXD-type acyl-transferase family protein	CRO_120021	Idioblast Module	NA	No	Chr2	1580000	1820000
OG0000253	CRO_02G001100	Chr2	1611347	1612615	NA	HXXXD-type acyl-transferase family protein	NA	NA	NA	No	Chr2	1580000	1820000
OG0000253	CRO_02G001110	Chr2	1692044	1694027	NA	HXXXD-type acyl-transferase family protein	NA	NA	NA	No	Chr2	1580000	1820000
OG0000032	CRO_02G002620	Chr2	3334740	3336376	NA	2-oxoglutarate (2OG) and Fe(II)-dependent oxygenase superfamily protein	NA	NA	Ground	No	Chr2	2340000	3660000
OG0000009	CRO_02G002630	Chr2	3352429	3354545	NA	cytochrome P450, family 71, subfamily B, polypeptide	NA	NA	Epidermis	No	Chr2	2340000	3660000
OG0012336	CRO_02G003890	Chr2	4804101	4806183	NA	strictosidine synthase	NA	IPAP Module	NA	No	Chr2	3660000	4840000
OG0000061	CRO_02G004410	Chr2	5939671	5940096	NA	alpha/beta-Hydrolases superfamily protein	NA	NA	NA	No	Chr2	5790000	6060000
OG0000061	CRO_02G004420	Chr2	5940603	5940995	NA	alpha/beta-Hydrolases superfamily protein	NA	NA	NA	No	Chr2	5790000	6060000
OG0000061	CRO_02G004430	Chr2	5941530	5942902	NA	alpha/beta-Hydrolases superfamily protein	NA	NA	NA	No	Chr2	5790000	6060000
OG0000061	CRO_02G004440	Chr2	5943385	5944764	NA	alpha/beta-Hydrolases superfamily protein	NA	NA	NA	No	Chr2	5790000	6060000
OG0000061	CRO_02G004450	Chr2	5945246	5945692	NA	alpha/beta-Hydrolases superfamily protein	NA	NA	NA	No	Chr2	5790000	6060000
OG0000061	CRO_02G004460	Chr2	5946173	5946619	NA	alpha/beta-Hydrolases superfamily protein	NA	NA	NA	No	Chr2	5790000	6060000
OG0000061	CRO_02G004470	Chr2	5947101	5947547	NA	alpha/beta-Hydrolases superfamily protein	NA	NA	NA	No	Chr2	5790000	6060000
OG0000061	CRO_02G004480	Chr2	5948027	5948524	NA	alpha/beta-Hydrolases superfamily protein	NA	NA	NA	No	Chr2	5790000	6060000
OG0000061	CRO_02G004490	Chr2	5948955	5949791	NA	alpha/beta-Hydrolases superfamily protein	NA	NA	NA	No	Chr2	5790000	6060000
OG0000061	CRO_02G004700	Chr2	6360742	6361717	NA	alpha/beta-Hydrolases superfamily protein	NA	NA	NA	No	Chr2	6060000	6410000
OG0000061	CRO_02G004710	Chr2	6390431	6391874	NA	alpha/beta-Hydrolases superfamily protein	NA	NA	NA	No	Chr2	6060000	6410000
OG0000061	CRO_02G004720	Chr2	6424112	6425308	NA	alpha/beta-Hydrolases superfamily protein	NA	NA	Ground	No	Chr2	6410000	7390000
OG0015059	CRO_02G005470	Chr2	8870224	8876373	DXS	Deoxyxylulose-5-phosphate synthase	CRO_136385	IPAP Module	Ground	No	Chr2	8460000	9750000
OG0000061	CRO_02G006870	Chr2	13328821	13330460	NA	carboxyesterase	NA	NA	NA	No	Chr2	13130000	13800000
OG0000203	CRO_02G011900	Chr2	36087981	36092518	NA	MATE efflux family protein	NA	NA	NA	No	Chr2	35010000	36300000
OG0000203	CRO_02G011920	Chr2	36200222	36203385	NA	MATE efflux family protein	NA	NA	NA	No	Chr2	35010000	36300000
OG0000203	CRO_02G011930	Chr2	36243522	36251153	NA	MATE efflux family protein	NA	NA	NA	No	Chr2	35010000	36300000
OG0000009	CRO_02G012720	Chr2	40130731	40132668	TEX1	cytochrome P450, family 83, subfamily B, polypeptide	CRO_122015	NA	Ground	No	Chr2	40070000	40180000
OG0000214	CRO_02G019370	Chr2	61743632	61746629	NA	cytochrome P450, family 71, subfamily A, polypeptide	NA	NA	Root cap	No	Chr2	61160000	62660000
OG0000214	CRO_02G019390	Chr2	61870300	61872318	NA	cytochrome P450, family 71, subfamily A, polypeptide	NA	NA	Epidermis	No	Chr2	61160000	62660000
OG0000214	CRO_02G019400	Chr2	61905875	61908462	NA	cytochrome P450, family 71, subfamily A, polypeptide	NA	NA	NA	No	Chr2	61160000	62660000
OG0000327	CRO_02G019960	Chr2	63046689	63050165	NA	basic helix-loop-helix (bHLH) DNA-binding superfamily protein	NA	IPAP Module	Ground	No	Chr2	62750000	65210000
OG0000214	CRO_03G002960	Chr3	3401022	3405647	NA	cytochrome P450, family 71, subfamily A, polypeptide	NA	NA	NA	No	Chr3	3180000	3810000
OG0000214	CRO_03G002970	Chr3	3405896	3408309	NA	cytochrome P450, family 71, subfamily A, polypeptide	NA	NA	NA	No	Chr3	3180000	3810000
OG0000214	CRO_03G002980	Chr3	3422975	3425324	NA	cytochrome P450, family 71, subfamily A, polypeptide	NA	NA	NA	No	Chr3	3180000	3810000
OG0000214	CRO_03G003090	Chr3	3653374	3656338	NA	cytochrome P450, family 71, subfamily A, polypeptide	NA	NA	NA	No	Chr3	3180000	3810000
OG0000214	CRO_03G003100	Chr3	3662547	3664396	NA	cytochrome P450, family 71, subfamily B, polypeptide	NA	NA	NA	No	Chr3	3180000	3810000
OG0000214	CRO_03G003110	Chr3	3665768	3670873	NA	cytochrome P450, family 71, subfamily A, polypeptide	NA	NA	NA	No	Chr3	3180000	3810000
OG0001397	CRO_03G003130	Chr3	3694159	3696908	NA	gamma-tocopherol methyltransferase	NA	NA	Epidermis	No	Chr3	3180000	3810000
OG0001397	CRO_03G003140	Chr3	3712856	3716346	NA	gamma-tocopherol methyltransferase	NA	NA	Ground	No	Chr3	3180000	3810000
OG0001397	CRO_03G003150	Chr3	3757109	3762586	NMT	gamma-tocopherol methyltransferase	CRO_111273	Idioblast Module	NA	No	Chr3	3180000	3810000
OG0000214	CRO_03G003160	Chr3	3798012	3801950	NA	cytochrome P450, family 71, subfamily A, polypeptide	NA	NA	NA	No	Chr3	3180000	3810000
OG0000009	CRO_03G003540	Chr3	4216807	4219441	SS	cytochrome P450, family 71, subfamily B, polypeptide	CRO_111318	Idioblast Module	NA	No	Chr3	3900000	4220000
OG0000009	CRO_03G003550	Chr3	4222398	4225044	SS	cytochrome P450, family 71, subfamily B, polypeptide	CRO_111318	NA	NA	No	Chr3	4220000	4330000
OG0016645	CRO_03G003560	Chr3	4238124	4248095	SGD	beta glucosidase	CRO_128799	Epidermis Module	Root cap	No	Chr3	4220000	4330000
OG0016645	CRO_03G003570	Chr3	4292518	4302271	SGD2	beta glucosidase	CRO_111320	Epidermis Module	Root cap	No	Chr3	4220000	4330000
OG0000009	CRO_03G003640	Chr3	4376857	4379796	NA	cytochrome P450, family 71, subfamily B, polypeptide	NA	NA	Root cap	No	Chr3	4330000	4630000
OG0000009	CRO_03G003720	Chr3	4465728	4468734	NA	cytochrome P450, family 71, subfamily A, polypeptide	NA	Epidermis Module	NA	No	Chr3	4330000	4630000
OG0000061	CRO_03G003800	Chr3	4645629	4647016	CS	alpha/beta-Hydrolases superfamily protein	CRO_139139	Epidermis Module	Epidermis	No	Chr3	4630000	5170000
OG0000061	CRO_03G003820	Chr3	4679074	4680065	NA	alpha/beta-Hydrolases superfamily protein	NA	NA	Epidermis	No	Chr3	4630000	5170000
OG0000061	CRO_03G003840	Chr3	4713393	4714871	NA	2-hydroxyisoflavanone dehydratase	NA	NA	Epidermis	No	Chr3	4630000	5170000
OG0000281	CRO_03G004910	Chr3	6431062	6436181	NA	cytochrome P450, family 76, subfamily G, polypeptide	NA	NA	NA	No	Chr3	6210000	6920000
OG0000281	CRO_03G004920	Chr3	6443097	6445366	NA	cytochrome P450, family 76, subfamily G, polypeptide	NA	NA	Epidermis	No	Chr3	6210000	6920000
OG0000281	CRO_03G004950	Chr3	6526121	6528131	IO	cytochrome P450, family 76, subfamily G, polypeptide	CRO_138994	IPAP Module	Ground	No	Chr3	6210000	6920000
OG0000032	CRO_03G006190	Chr3	8928569	8933171	NA	2-oxoglutarate (2OG) and Fe(II)-dependent oxygenase superfamily protein	NA	NA	NA	No	Chr3	8650000	9620000
OG0001166	CRO_03G013710	Chr3	40513736	40516757	NA	WRKY DNA-binding protein	NA	NA	Stele	No	Chr3	40190000	40540000
OG0000089	CRO_03G016950	Chr3	47990056	47992901	NA	elicitor-activated gene 3-1	NA	Idioblast Module	Epidermis	No	Chr3	47740000	48210000
OG0000089	CRO_03G016970	Chr3	48058508	48059576	NA	cinnamyl alcohol dehydrogenase	NA	NA	NA	No	Chr3	47740000	48210000
OG0000089	CRO_03G016980	Chr3	48059603	48060928	NA	cinnamyl alcohol dehydrogenase	NA	NA	NA	No	Chr3	47740000	48210000
OG0011476	CRO_03G018360	Chr3	51553563	51556569	7DLH	cytochrome P450, family 72, subfamily A, polypeptide	CRO_106494	IPAP Module	Ground	No	Chr3	51060000	52760000
OG0000225	CRO_03G019430	Chr3	54209120	54212389	LAMT	S-adenosyl-L-methionine-dependent methyltransferases superfamily protein	CRO_103723	Epidermis Module	NA	Yes	Chr3	54210000	54300000
OG0000252	CRO_03G020280	Chr3	56369538	56372202	NA	O-methyltransferase family protein	NA	NA	Ground	No	Chr3	55520000	56400000
OG0000252	CRO_03G020300	Chr3	56399248	56401426	NA	O-methyltransferase family protein	NA	NA	Ground	No	Chr3	56400000	57000000
OG0000252	CRO_03G020310	Chr3	56484805	56485660	NA	O-methyltransferase family protein	NA	NA	NA	No	Chr3	56400000	57000000
OG0000252	CRO_03G021540	Chr3	59191042	59193984	NA	O-methyltransferase family protein	NA	NA	NA	No	Chr3	59020000	59280000
OG0000252	CRO_03G021550	Chr3	59225362	59225985	NA	O-methyltransferase family protein	NA	NA	NA	No	Chr3	59020000	59280000
OG0000252	CRO_03G021590	Chr3	59326741	59329666	NA	O-methyltransferase family protein	NA	NA	NA	No	Chr3	59280000	60130000
OG0000252	CRO_03G021610	Chr3	59384859	59395173	NA	O-methyltransferase family protein	NA	Idioblast Module	Epidermis	No	Chr3	59280000	60130000
OG0000252	CRO_03G021620	Chr3	59434627	59437690	NA	O-methyltransferase family protein	NA	NA	NA	No	Chr3	59280000	60130000
OG0000089	CRO_03G022230	Chr3	60733371	60738816	NA	cinnamyl alcohol dehydrogenase	NA	Epidermis Module	Ground	No	Chr3	60130000	60970000
OG0000327	CRO_03G025490	Chr3	65756840	65759341	NA	basic helix-loop-helix (bHLH) DNA-binding superfamily protein	NA	NA	Root cap	No	Chr3	65580000	66040000
OG0000366	CRO_03G026320	Chr3	66841983	66843381	NA	salt tolerance zinc finger	NA	NA	NA	No	Chr3	66360000	67140000
OG0015962	CRO_03G028320	Chr3	68469248	68472525	HDR	4-hydroxy-3-methylbut-2-enyl diphosphate reductase	CRO_110793	IPAP Module	Ground	No	Chr3	67140000	68940000
OG0000009	CRO_03G030540	Chr3	69907937	69910302	NA	cytochrome P450, family 71, subfamily B, polypeptide	NA	NA	NA	No	Chr3	69030000	70550000
OG0000009	CRO_03G030550	Chr3	69939442	69942303	NA	cytochrome P450, family 71 subfamily B, polypeptide	NA	Idioblast Module	Epidermis	No	Chr3	69030000	70550000
OG0000009	CRO_03G030560	Chr3	69945271	69949166	NA	cytochrome P450, family 71 subfamily B, polypeptide	NA	NA	NA	No	Chr3	69030000	70550000
OG0000009	CRO_03G030570	Chr3	69951705	69953868	NA	cytochrome P450, family 71 subfamily B, polypeptide	NA	NA	Root cap	No	Chr3	69030000	70550000
OG0000009	CRO_03G030590	Chr3	69971906	69974912	NA	cytochrome P450, family 71, subfamily A, polypeptide	NA	NA	NA	No	Chr3	69030000	70550000
OG0000009	CRO_03G030600	Chr3	69980350	69982908	T16H2	Cytochrome P450 superfamily protein	CRO_110598	Epidermis Module	NA	No	Chr3	69030000	70550000
OG0000009	CRO_03G030610	Chr3	69988024	69990669	NA	cytochrome P450, family 71, subfamily B, polypeptide	NA	NA	NA	No	Chr3	69030000	70550000
OG0000252	CRO_03G030620	Chr3	69995710	69997731	16OMT	O-methyltransferase family protein	CRO_110596	Epidermis Module	NA	No	Chr3	69030000	70550000
OG0000009	CRO_03G030630	Chr3	70018016	70018608	NA	cytochrome P450, family 71, subfamily B, polypeptide	NA	NA	NA	No	Chr3	69030000	70550000
OG0014608	CRO_03G031560	Chr3	70762775	70768219	GES	terpene synthase	CRO_119458	IPAP Module	Ground	No	Chr3	70640000	71000000
OG0000009	CRO_03G032060	Chr3	71299859	71304602	NA	cytochrome P450, family 71, subfamily B, polypeptide	NA	NA	Ground	No	Chr3	71300000	71370000
OG0000203	CRO_03G032320	Chr3	71588447	71597028	NA	MATE efflux family protein	NA	NA	NA	No	Chr3	71370000	71820000
OG0012336	CRO_03G032330	Chr3	71668285	71672478	STR	strictosidine synthase	CRO_125329	Epidermis Module	NA	No	Chr3	71370000	71820000
OG0011488	CRO_03G032340	Chr3	71677828	71679666	TDC	Pyridoxal phosphate (PLP)-dependent transferases superfamily protein	CRO_125328	Epidermis Module	NA	No	Chr3	71370000	71820000
OG0000203	CRO_03G032350	Chr3	71684379	71691498	MATE	MATE efflux family protein	CRO_125327	NA	NA	Yes	Chr3	71370000	71820000
OG0000009	CRO_03G032360	Chr3	71695027	71699213	NA	cytochrome P450, family 71, subfamily B, polypeptide	NA	NA	NA	No	Chr3	71370000	71820000
OG0002128	CRO_04G013510	Chr4	24039159	24042147	SLS1	cytochrome P450, family 72, subfamily A, polypeptide	CRO_109448	Epidermis Module	Root cap	No	Chr4	23830000	24460000
OG0002128	CRO_04G013530	Chr4	24356756	24360218	NA	cytochrome P450, family 72, subfamily A, polypeptide	NA	Epidermis Module	Ground	No	Chr4	23830000	24460000
OG0002128	CRO_04G013580	Chr4	24562372	24565784	NA	cytochrome P450, family 72, subfamily A, polypeptide	NA	Epidermis Module	NA	No	Chr4	24460000	25460000
OG0000410	CRO_04G015330	Chr4	33287834	33289444	NA	FAD-binding Berberine family protein	NA	NA	NA	No	Chr4	32830000	34620000
OG0011815	CRO_04G024660	Chr4	59027167	59032457	DXR	1-deoxy-D-xylulose 5-phosphate reductoisomerase	CRO_102183	IPAP Module	Ground	No	Chr4	58120000	61040000
OG0000252	CRO_04G024770	Chr4	59326534	59331185	NA	O-methyltransferase family protein	NA	NA	NA	No	Chr4	58120000	61040000
OG0001397	CRO_04G026200	Chr4	61157762	61160468	NA	gamma-tocopherol methyltransferase	NA	NA	NA	No	Chr4	61120000	63240000
OG0001397	CRO_04G026210	Chr4	61176210	61184129	NA	gamma-tocopherol methyltransferase	NA	NA	NA	No	Chr4	61120000	63240000
OG0000009	CRO_04G027100	Chr4	62977857	62980481	NA	cytochrome P450, family 71, subfamily B, polypeptide	NA	NA	NA	No	Chr4	61120000	63240000
OG0000009	CRO_04G027110	Chr4	62987328	62990928	NA	cytochrome P450, family 71, subfamily B, polypeptide	NA	Idioblast Module	Epidermis	No	Chr4	61120000	63240000
OG0001397	CRO_04G033460	Chr4	68836557	68842787	NA	gamma-tocopherol methyltransferase	NA	NA	NA	No	Chr4	68740000	69010000
OG0001375	CRO_04G034940	Chr4	70444600	70447010	NA	cytochrome P450, family 81, subfamily D, polypeptide	NA	NA	Unassigned	No	Chr4	70360000	70530000
OG0000009	CRO_05G001500	Chr5	1856288	1859355	TEX2	cytochrome P450, family 71, subfamily B, polypeptide	CRO_120417	NA	Root cap	No	Chr5	1830000	1920000
OG0001375	CRO_05G001510	Chr5	1864227	1867950	TEX2	cytochrome P450, family 91, subfamily A, polypeptide	CRO_120417	NA	NA	No	Chr5	1830000	1920000
OG0000009	CRO_05G002590	Chr5	2814655	2822784	NA	ytochrome p450, family 71, subfamily B, polypeptide	NA	NA	NA	No	Chr5	2060000	4080000
OG0000009	CRO_05G002610	Chr5	2818087	2822784	NA	cytochrome P450, family 71, subfamily A, polypeptide	NA	NA	NA	No	Chr5	2060000	4080000
OG0000009	CRO_05G002620	Chr5	2824467	2826375	NA	cytochrome P450, family 71, subfamily B, polypeptide	NA	NA	NA	No	Chr5	2060000	4080000
OG0000032	CRO_05G006130	Chr5	5804681	5807449	NA	2-oxoglutarate (2OG) and Fe(II)-dependent oxygenase superfamily protein	NA	NA	NA	No	Chr5	5710000	6480000
OG0012417	CRO_05G008760	Chr5	11150554	11154711	Redox2	NAD(P)-linked oxidoreductase superfamily protein	CRO_132421	Epidermis Module	Ground	No	Chr5	10770000	11430000
OG0012417	CRO_05G008910	Chr5	11595178	11598069	NA	NAD(P)-linked oxidoreductase superfamily protein	NA	NA	NA	No	Chr5	11430000	12270000
OG0012417	CRO_05G008920	Chr5	11602184	11605255	NA	NAD(P)-linked oxidoreductase superfamily protein	NA	NA	NA	No	Chr5	11430000	12270000
OG0000410	CRO_05G009600	Chr5	14604591	14607029	NA	FAD-binding Berberine family protein	NA	NA	NA	No	Chr5	14560000	15000000
OG0000009	CRO_05G011100	Chr5	18780548	18784584	NA	cytochrome P450, family 71, subfamily B, polypeptide	NA	Epidermis Module	NA	No	Chr5	18690000	18800000
OG0009182	CRO_05G011710	Chr5	19946831	19953254	CMK	4-(cytidine 5'-phospho)-2-C-methyl-D-erithritol kinase	CRO_135862	IPAP Module	Ground	No	Chr5	19580000	20180000
OG0000009	CRO_05G014220	Chr5	25399519	25403364	NA	cytochrome P450, family 71, subfamily B, polypeptide	NA	NA	Epidermis	No	Chr5	23860000	26230000
OG0000009	CRO_05G014230	Chr5	25501542	25504856	NA	cytochrome P450, family 71, subfamily B, polypeptide	NA	NA	NA	No	Chr5	23860000	26230000
OG0000009	CRO_05G014330	Chr5	25704031	25706137	NA	cytochrome P450, family 71, subfamily B, polypeptide	NA	NA	Ground	No	Chr5	23860000	26230000
OG0000009	CRO_05G014340	Chr5	25731024	25733040	GO	cytochrome P450, family 71, subfamily B, polypeptide	CRO_127440	Epidermis Module	Ground	No	Chr5	23860000	26230000
OG0000410	CRO_05G015940	Chr5	28169721	28171701	NA	FAD-binding Berberine family protein	NA	NA	Stele	No	Chr5	27420000	28980000
OG0000102	CRO_05G015990	Chr5	28288397	28292427	T3R	elicitor-activated gene 3-1	CRO_124298	Epidermis Module	NA	No	Chr5	27420000	28980000
OG0000089	CRO_05G017150	Chr5	33046579	33050289	Redox1	cinnamyl alcohol dehydrogenase	CRO_129272	Epidermis Module	NA	No	Chr5	32000000	33280000
OG0000089	CRO_05G017160	Chr5	33076194	33076625	NA	cinnamyl alcohol dehydrogenase	NA	NA	NA	No	Chr5	32000000	33280000
OG0000089	CRO_05G017170	Chr5	33084572	33085941	NA	cinnamyl alcohol dehydrogenase	NA	NA	NA	No	Chr5	32000000	33280000
OG0000089	CRO_05G017180	Chr5	33141342	33146513	DPAS	elicitor-activated gene 3-2	NA	NA	NA	No	Chr5	32000000	33280000
OG0000089	CRO_05G017210	Chr5	33220678	33225831	ADH20	cinnamyl alcohol dehydrogenase	CRO_129261	NA	NA	No	Chr5	32000000	33280000
OG0000089	CRO_05G017220	Chr5	33259409	33262690	NA	cinnamyl alcohol dehydrogenase	NA	NA	NA	No	Chr5	32000000	33280000
OG0000089	CRO_05G017270	Chr5	33514720	33518892	NA	elicitor-activated gene 3-2	NA	Epidermis Module	Stele	No	Chr5	33340000	34980000
OG0000009	CRO_05G017580	Chr5	35082158	35085436	NA	cytochrome P450, family 71, subfamily B, polypeptide	NA	Idioblast Module	Epidermis	No	Chr5	34980000	35160000
OG0000102	CRO_05G017590	Chr5	35150192	35154010	NA	elicitor-activated gene 3-1	NA	NA	Meristem	No	Chr5	34980000	35160000
OG0000009	CRO_05G017660	Chr5	35427099	35427677	NA	cytochrome P450, family 71, subfamily B, polypeptide	NA	NA	NA	No	Chr5	35160000	35580000
OG0000300	CRO_05G018710	Chr5	39935737	39937479	NA	HXXXD-type acyl-transferase family protein	NA	NA	Root cap	No	Chr5	39760000	40430000
OG0000252	CRO_05G018730	Chr5	39959997	39962431	NA	O-methyltransferase family protein	NA	NA	Root cap	No	Chr5	39760000	40430000
OG0000009	CRO_05G018890	Chr5	40921339	40922000	NA	cytochrome P450, family 71, subfamily B, polypeptide	NA	NA	NA	No	Chr5	40430000	41010000
OG0000009	CRO_05G018900	Chr5	40924822	40928139	NA	cytochrome P450, family 71, subfamily B, polypeptide	NA	NA	NA	No	Chr5	40430000	41010000
OG0000300	CRO_05G023030	Chr5	53079152	53081259	SAT	HXXXD-type acyl-transferase family protein	CRO_109653	Epidermis Module	Ground	No	Chr5	52080000	53160000
OG0000300	CRO_05G025200	Chr5	60979981	60982388	NA	HXXXD-type acyl-transferase family protein	NA	NA	NA	No	Chr5	60800000	61030000
OG0008275	CRO_05G025350	Chr5	61198140	61210024	GPPS	geranyl diphosphate synthase	CRO_113449	NA	NA	No	Chr5	61130000	61210000
OG0000032	CRO_05G027220	Chr5	64110019	64113788	NA	2-oxoglutarate (2OG) and Fe(II)-dependent oxygenase superfamily protein	NA	NA	Root cap	No	Chr5	64050000	64290000
OG0000541	CRO_05G027990	Chr5	65290176	65295397	BPF1	telomeric DNA binding protein	CRO_131618	NA	NA	No	Chr5	64680000	65300000
OG0000893	CRO_05G028720	Chr5	66263048	66264865	NA	UDP-glucosyl transferase 85A3	NA	NA	NA	No	Chr5	66170000	68140000
OG0000893	CRO_05G028730	Chr5	66268311	66271346	NA	UDP-glucosyl transferase 85A5	NA	NA	NA	No	Chr5	66170000	68140000
OG0000893	CRO_05G028740	Chr5	66276039	66278117	NA	UDP-glucosyl transferase 85A3	NA	NA	NA	No	Chr5	66170000	68140000
OG0016766	CRO_05G028780	Chr5	66297837	66300261	7DLGT	UDP-glucosyl transferase 85A2	CRO_131714	NA	Meristem	No	Chr5	66170000	68140000
OG0016766	CRO_05G028790	Chr5	66303893	66306759	7DLGT	UDP-glucosyl transferase 85A2	CRO_131714	NA	NA	No	Chr5	66170000	68140000
OG0000893	CRO_05G028810	Chr5	66310319	66312455	7DLGT	UDP-Glycosyltransferase superfamily protein	CRO_131714	IPAP Module	Ground	Yes	Chr5	66170000	68140000
OG0001166	CRO_05G030730	Chr5	68027472	68031010	WRKY1	WRKY DNA-binding protein	CRO_138808	NA	NA	No	Chr5	66170000	68140000
OG0000214	CRO_05G032890	Chr5	69510340	69513545	T19H	cytochrome P450, family 71, subfamily A, polypeptide	CRO_119486	NA	Epidermis	No	Chr5	69280000	69750000
OG0000214	CRO_05G033650	Chr5	70461296	70463824	NA	cytochrome P450, family 71, subfamily A, polypeptide	NA	NA	NA	No	Chr5	70460000	70530000
OG0000214	CRO_05G033820	Chr5	70557050	70558555	NA	cytochrome P450, family 76, subfamily C, polypeptide	NA	NA	NA	No	Chr5	70530000	70640000
OG0000214	CRO_05G033830	Chr5	70563996	70565621	NA	cytochrome P450, family 71, subfamily A, polypeptide	NA	NA	NA	No	Chr5	70530000	70640000
OG0000252	CRO_06G002680	Chr6	1922493	1923081	NA	O-methyltransferase family protein	NA	NA	NA	No	Chr6	1510000	2590000
OG0000061	CRO_06G007380	Chr6	7423270	7424435	NA	alpha/beta-Hydrolases superfamily protein	NA	NA	Root cap	No	Chr6	7160000	8670000
OG0000061	CRO_06G007400	Chr6	7452272	7459518	NA	alpha/beta-Hydrolases superfamily protein	NA	NA	NA	No	Chr6	7160000	8670000
OG0000009	CRO_06G008450	Chr6	11800498	11804083	T3O	cytochrome P450, family 71, subfamily B, polypeptide	CRO_113994	NA	NA	No	Chr6	11750000	11870000
OG0000009	CRO_06G008460	Chr6	11821746	11825403	NA	cytochrome P450, family 71, subfamily B, polypeptide	NA	Epidermis Module	NA	No	Chr6	11750000	11870000
OG0000009	CRO_06G008470	Chr6	11830747	11834342	NA	ytochrome p450, family 71, subfamily B, polypeptide	NA	NA	NA	No	Chr6	11750000	11870000
OG0000009	CRO_06G008480	Chr6	11837358	11841798	NA	cytochrome P450, family 71, subfamily B, polypeptide	NA	NA	NA	No	Chr6	11750000	11870000
OG0000009	CRO_06G009490	Chr6	16905763	16909923	NA	cytochrome P450, family 71, subfamily B, polypeptide	NA	NA	Epidermis	No	Chr6	15820000	19120000
OG0000032	CRO_06G013080	Chr6	31722371	31732041	NA	2-oxoglutarate (2OG) and Fe(II)-dependent oxygenase superfamily protein	NA	NA	NA	No	Chr6	31280000	33030000
OG0000032	CRO_06G013280	Chr6	32108699	32109957	NA	2-oxoglutarate (2OG) and Fe(II)-dependent oxygenase superfamily protein	NA	NA	NA	No	Chr6	31280000	33030000
OG0000032	CRO_06G013310	Chr6	32158854	32163315	NA	2-oxoglutarate (2OG) and Fe(II)-dependent oxygenase superfamily protein	NA	NA	NA	No	Chr6	31280000	33030000
OG0000032	CRO_06G013320	Chr6	32178284	32180356	NA	2-oxoglutarate (2OG) and Fe(II)-dependent oxygenase superfamily protein	NA	NA	NA	No	Chr6	31280000	33030000
OG0000032	CRO_06G013330	Chr6	32187981	32193627	NA	2-oxoglutarate (2OG) and Fe(II)-dependent oxygenase superfamily protein	NA	NA	NA	No	Chr6	31280000	33030000
OG0000032	CRO_06G013360	Chr6	32319166	32322926	D4H	2-oxoglutarate (2OG) and Fe(II)-dependent oxygenase superfamily protein	CRO_127167	Idioblast Module	Epidermis	No	Chr6	31280000	33030000
OG0000032	CRO_06G013370	Chr6	32361164	32366747	NA	2-oxoglutarate (2OG) and Fe(II)-dependent oxygenase superfamily protein	NA	NA	NA	No	Chr6	31280000	33030000
OG0000032	CRO_06G013390	Chr6	32568650	32572312	NA	2-oxoglutarate (2OG) and Fe(II)-dependent oxygenase superfamily protein	NA	NA	NA	No	Chr6	31280000	33030000
OG0000032	CRO_06G013410	Chr6	32722780	32726287	NA	2-oxoglutarate (2OG) and Fe(II)-dependent oxygenase superfamily protein	NA	NA	NA	No	Chr6	31280000	33030000
OG0000032	CRO_06G013420	Chr6	32742266	32746146	NA	2-oxoglutarate (2OG) and Fe(II)-dependent oxygenase superfamily protein	NA	NA	Ground	No	Chr6	31280000	33030000
OG0000032	CRO_06G013550	Chr6	33211302	33213092	NA	2-oxoglutarate (2OG) and Fe(II)-dependent oxygenase superfamily protein	NA	NA	NA	No	Chr6	33030000	33510000
OG0000032	CRO_06G013560	Chr6	33330855	33332856	NA	2-oxoglutarate (2OG) and Fe(II)-dependent oxygenase superfamily protein	NA	NA	Root cap	No	Chr6	33030000	33510000
OG0000032	CRO_06G013570	Chr6	33350738	33352218	NA	2-oxoglutarate (2OG) and Fe(II)-dependent oxygenase superfamily protein	NA	NA	NA	No	Chr6	33030000	33510000
OG0000032	CRO_06G013580	Chr6	33410492	33412316	NA	2-oxoglutarate (2OG) and Fe(II)-dependent oxygenase superfamily protein	NA	Idioblast Module	NA	No	Chr6	33030000	33510000
OG0000032	CRO_06G013610	Chr6	33731506	33733326	NA	2-oxoglutarate (2OG) and Fe(II)-dependent oxygenase superfamily protein	NA	Idioblast Module	NA	No	Chr6	33580000	35190000
OG0000032	CRO_06G013650	Chr6	33936097	33941736	NA	2-oxoglutarate (2OG) and Fe(II)-dependent oxygenase superfamily protein	NA	NA	Ground	No	Chr6	33580000	35190000
OG0000032	CRO_06G014020	Chr6	34970996	34972802	NA	2-oxoglutarate (2OG) and Fe(II)-dependent oxygenase superfamily protein	NA	NA	NA	No	Chr6	33580000	35190000
OG0000061	CRO_06G016160	Chr6	39944281	39945718	NA	alpha/beta-Hydrolases superfamily protein	NA	NA	NA	No	Chr6	37390000	40240000
OG0005631	CRO_06G016970	Chr6	42922661	42927534	IPI	isopentenyl diphosphate isomerase	CRO_108158	IPAP Module	NA	No	Chr6	42220000	44470000
OG0000061	CRO_06G017800	Chr6	44541381	44542358	NA	carboxyesterase	NA	NA	NA	No	Chr6	44470000	44890000
OG0000893	CRO_06G020910	Chr6	51477607	51481241	NA	UDP-glucosyl transferase 85A4	NA	NA	NA	No	Chr6	51470000	52480000
OG0000252	CRO_06G021960	Chr6	53822972	53826575	NA	O-methyltransferase family protein	NA	NA	NA	No	Chr6	53250000	54290000
OG0000032	CRO_06G022530	Chr6	55147807	55149691	NA	2-oxoglutarate (2OG) and Fe(II)-dependent oxygenase superfamily protein	NA	NA	NA	No	Chr6	54790000	55930000
OG0000089	CRO_06G024530	Chr6	58741191	58743465	NA	cinnamyl alcohol dehydrogenase	NA	NA	NA	No	Chr6	58500000	59110000
OG0000102	CRO_06G024550	Chr6	58763992	58767109	NA	elicitor-activated gene 3-2	NA	NA	NA	No	Chr6	58500000	59110000
OG0000089	CRO_06G024560	Chr6	58779246	58781174	NA	cinnamyl alcohol dehydrogenase	NA	NA	Ground	No	Chr6	58500000	59110000
OG0000089	CRO_06G024570	Chr6	58814010	58816867	NA	cinnamyl alcohol dehydrogenase	NA	NA	Stele	No	Chr6	58500000	59110000
OG0016485	CRO_06G024600	Chr6	58926982	58929303	GS	elicitor-activated gene 3-2	CRO_113154	Epidermis Module	NA	No	Chr6	58500000	59110000
OG0016485	CRO_06G024610	Chr6	58938174	58941789	GS2	elicitor-activated gene 3-2	CRO_113153	NA	NA	No	Chr6	58500000	59110000
OG0000102	CRO_06G024620	Chr6	58960021	58962404	THAS2	elicitor-activated gene 3-1	CRO_113150	Idioblast Module	NA	Yes	Chr6	58500000	59110000
OG0000410	CRO_06G024630	Chr6	59015092	59017200	PAS	FAD-binding Berberine family protein	CRO_113148	Epidermis Module	NA	Yes	Chr6	58500000	59110000
OG0000410	CRO_06G024640	Chr6	59027978	59029727	NA	FAD-binding Berberine family protein	NA	NA	Root cap	No	Chr6	58500000	59110000
OG0000089	CRO_06G024660	Chr6	59100546	59104528	NA	elicitor-activated gene 3-2	NA	NA	NA	No	Chr6	58500000	59110000
OG0001397	CRO_06G027950	Chr6	63574174	63582783	NA	gamma-tocopherol methyltransferase	NA	NA	Root cap	No	Chr6	63280000	63920000
OG0012283	CRO_06G029220	Chr6	64880413	64881363	ORCA2	ethylene-responsive element binding factor	CRO_110365	NA	Root cap	No	Chr6	64380000	65230000
OG0012283	CRO_06G029230	Chr6	64888283	64889127	NA	ethylene-responsive element binding factor	NA	NA	Ground	No	Chr6	64380000	65230000
OG0006732	CRO_06G029240	Chr6	64918906	64920308	ORCA4	ethylene-responsive element binding factor	CRO_110361	Epidermis Module	Ground	No	Chr6	64380000	65230000
OG0006732	CRO_06G029250	Chr6	64937213	64938136	ORCA3	ethylene-responsive element binding factor	CRO_110360	NA	Ground	No	Chr6	64380000	65230000
OG0012283	CRO_06G029260	Chr6	64944705	64945749	ORCA5	ethylene-responsive element binding factor	CRO_110359	NA	NA	No	Chr6	64380000	65230000
OG0000893	CRO_06G030030	Chr6	65755767	65757927	NA	UDP-glucosyl transferase 85A3	NA	NA	Root cap	No	Chr6	65750000	66080000
OG0000893	CRO_06G030040	Chr6	65780167	65780819	NA	UDP-glucosyl transferase 76C2	NA	NA	NA	No	Chr6	65750000	66080000
OG0004816	CRO_06G032810	Chr6	68077513	68080933	GBF1	G-box binding factor	CRO_118281	NA	NA	No	Chr6	67830000	68250000
OG0012498	CRO_07G000280	Chr7	384994	388125	MYC2	Basic helix-loop-helix (bHLH) DNA-binding family protein	CRO_124533	NA	Root cap	No	Chr7	350000	470000
OG0006894	CRO_07G005430	Chr7	4969873	4972671	MCS	isoprenoid F	CRO_130236	IPAP Module	NA	No	Chr7	4180000	6370000
OG0000300	CRO_07G006670	Chr7	5942390	5943307	NA	HXXXD-type acyl-transferase family protein	NA	NA	NA	No	Chr7	4180000	6370000
OG0001375	CRO_07G007390	Chr7	6593181	6595411	NA	cytochrome P450, family 81, subfamily D, polypeptide	NA	NA	NA	No	Chr7	6540000	6970000
OG0001375	CRO_07G007400	Chr7	6603222	6605042	NA	cytochrome P450, family 81, subfamily D, polypeptide	NA	NA	NA	No	Chr7	6540000	6970000
OG0001375	CRO_07G007410	Chr7	6607250	6610156	NA	cytochrome P450, family 81, subfamily D, polypeptide	NA	NA	Root cap	No	Chr7	6540000	6970000
OG0001375	CRO_07G007420	Chr7	6621911	6625380	NA	cytochrome P450, family 81, subfamily H, polypeptide	NA	NA	NA	No	Chr7	6540000	6970000
OG0011972	CRO_07G007670	Chr7	6962846	6964510	ISP	NAD(P)-binding Rossmann-fold superfamily protein	CRO_130027	IPAP Module	Ground	No	Chr7	6540000	6970000
OG0011972	CRO_07G007680	Chr7	6967404	6968570	ISY	NAD(P)-binding Rossmann-fold superfamily protein	CRO_130026	IPAP Module	Ground	No	Chr7	6540000	6970000
OG0000366	CRO_07G007820	Chr7	7063225	7064339	ZCT3	salt tolerance zinc finger	CRO_130011	NA	NA	No	Chr7	7060000	8220000
OG0000061	CRO_07G016740	Chr7	30589650	30590838	NA	alpha/beta-Hydrolases superfamily protein	NA	NA	NA	No	Chr7	29810000	30750000
OG0000300	CRO_07G022590	Chr7	55828872	55830428	NA	HXXXD-type acyl-transferase family protein	NA	NA	NA	No	Chr7	55440000	56010000
OG0002701	CRO_08G005300	Chr8	5129015	5136840	GBF2	basic region/leucine zipper transcription factor	CRO_128113	NA	NA	No	Chr8	4440000	6040000
OG0000281	CRO_08G007730	Chr8	9115348	9118564	NA	cytochrome P450, family 76, subfamily G, polypeptide	NA	NA	Root cap	No	Chr8	9100000	9190000
OG0000203	CRO_08G008300	Chr8	10186453	10188394	NA	MATE efflux family protein	NA	NA	NA	No	Chr8	9660000	10710000
OG0000203	CRO_08G008310	Chr8	10192421	10196486	NA	MATE efflux family protein	NA	NA	NA	No	Chr8	9660000	10710000
OG0000203	CRO_08G008340	Chr8	10229210	10234512	NA	MATE efflux family protein	NA	NA	Stele	No	Chr8	9660000	10710000
OG0000203	CRO_08G008350	Chr8	10284237	10288981	NA	MATE efflux family protein	NA	NA	NA	No	Chr8	9660000	10710000
OG0000203	CRO_08G008360	Chr8	10296803	10303328	NA	MATE efflux family protein	NA	NA	Ground	No	Chr8	9660000	10710000
OG0009209	CRO_08G017150	Chr8	29278336	29284345	CMS	Nucleotide-diphospho-sugar transferases superfamily protein	CRO_135503	IPAP Module	Ground	No	Chr8	27800000	31380000
OG0000327	CRO_08G020490	Chr8	37224833	37229182	BIS3	basic helix-loop-helix (bHLH) DNA-binding superfamily protein	CRO_107533	NA	Ground	No	Chr8	35680000	37870000
OG0000327	CRO_08G020500	Chr8	37269688	37272990	BIS1	basic helix-loop-helix (bHLH) DNA-binding superfamily protein	CRO_107535	NA	Ground	No	Chr8	35680000	37870000
OG0000327	CRO_08G020510	Chr8	37325368	37329223	BIS2	basic helix-loop-helix (bHLH) DNA-binding superfamily protein	CRO_107539	NA	Ground	No	Chr8	35680000	37870000
OG0012336	CRO_08G023090	Chr8	42075992	42079388	NA	strictosidine synthase	NA	NA	Ground	No	Chr8	42070000	42150000
OG0000784	CRO_08G027810	Chr8	54009965	54011054	ZCT2	C2H2-type zinc finger family protein	CRO_114616	NA	NA	Yes	Chr8	53910000	54130000
OG0000061	CRO_08G033020	Chr8	58533890	58535285	TS	alpha/beta-Hydrolases superfamily protein	CRO_110304	NA	NA	No	Chr8	58280000	58850000

## Sheet: TableS8
Supplementary Table 8. Marker genes used to assign cell type.
Organ	cell_type	Symbol	Ath	Cro_v3	Reference
Leaf	mesophyll	CA1	AT3G01500	CRO_01G002860	Kim et al., 2021
Leaf	mesophyll	LHCB2	AT2G05100	CRO_04G022750	Kim et al., 2021
Leaf	mesophyll	LHCB2	AT2G05100	CRO_03G015510	Kim et al., 2021
Leaf	mesophyll	CAB3	AT1G29910	CRO_08G000160	Kim et al., 2021
Leaf	mesophyll	LHCA6	AT1G19150	CRO_04G027610	Kim et al., 2021
Leaf	mesophyll	LHCA6	AT1G19150	CRO_03G024120	Kim et al., 2021
Leaf	mesophyll	LHCA6	AT1G19150	CRO_02G029000	Kim et al., 2021
Leaf	epidermis	KCS6	AT1G68530	CRO_04G032540	Kim et al., 2021
Leaf	epidermis	MYB7	AT2G16720	CRO_06G026070	Albert 2015
Leaf	epidermis	MYB7	AT2G16720	CRO_05G019570	Albert 2015
Leaf	guard cells	FAMA	AT3G24140	CRO_06G007040	Ohashi-Ito et al. 2006
Leaf	vasculature	TMO5	AT3G25710	CRO_02G021880	De Rybel et al. 2013
Leaf	vasculature	TMO5	AT3G25710	CRO_01G030870	De Rybel et al. 2013
Leaf	vasculature	WOX4	AT1G46480	CRO_07G006930	Kim et al., 2021
Leaf	vasculature	ACL5	AT5G19530	CRO_06G015830	Kim et al., 2021
Leaf	vasculature	ACL5	AT5G19530	CRO_01G029560	Kim et al., 2021
Leaf	vasculature	APL	AT1G79430	CRO_05G004470	Kim et al., 2021
Leaf	vasculature	SUC2	AT1G22710	CRO_01G021080	Kim et al., 2021
Leaf	Ploem CC	SWEET11	AT3G48740	CRO_02G029480	Kim et al., 2021
Leaf	IPAP	IO		CRO_03G004950	Miettinen et al., 2014
Leaf	IPAP	7DLH		CRO_03G018360	Miettinen et al., 2014
Leaf	Idioblast	D4H		CRO_06G013360	Burlat et al., 2004
Leaf	Idioblast	DAT		CRO_02G001090	Burlat et al., 2004
Root	meristem	SCR	AT3G54220	CRO_03G014370	Jean-Baptiste et al., 2019; Schulse et al., 2019
Root	meristem	PLT	AT3G20840	CRO_01G001550	Denyer et al., 2019; Ryu et al., 2019
Root	meristem	PLT	AT3G20840	CRO_05G008350	Denyer et al., 2019; Ryu et al., 2019
Root	meristem	PLT	AT3G20841	CRO_06G016450	Denyer et al., 2019; Ryu et al., 2019
Root	meristem	SCR	AT3G54220	CRO_02G019190	Denyer et al., 2019; Ryu et al., 2019
Root	root cap	OCT3	AT1G16390	CRO_07G004780	Jean-Baptiste et al., 2019
Root	root cap	MEX1	AT5G17520	CRO_06G009680	Tsugeki, R., Fedoroff, N.V. 1999
Root	root cap	DSP4	AT3G52180	CRO_06G020680	Efroni et al., 2015
Root	endodermis/cortex	PBL15	AT1G61590	CRO_08G007220	Denyer et al., 2019
Root	endodermis/cortex	AED3	AT1G09750	CRO_07G009480	Denyer et al., 2019
Root	atrichoblast	TTG2	AT2G37260	CRO_03G000120	Denyer et al., 2019; Schulse et al., 2019
Root	atrichoblast	GL2	AT1G79840	CRO_06G000190	Ryu et al., 2019
Root	stele	SUC2	AT1G22710	CRO_01G021080	Jean-Baptiste et al., 2019; Schulse et al., 2019
Root	stele/phloem	SUC2	AT1G22710	CRO_07G008710	Jean-Baptiste et al., 2019; Schulse et al., 2019
Root	stele/phloem	APL	AT1G79430	CRO_05G004470	Jean-Baptiste et al., 2019; Schulse et al., 2019
Root	stele/xylem	COBL4	AT5G15630	CRO_08G029490	Denyer et al., 2019

## Sheet: TableS9
Supplementary Table 9. Membership of gene co-expression modules
# Module = gene co-expression module; tag = names of previously studied genes
gene	functional_annotation	module	cro_v2_id	tag
CRO_01G000560	autoinhibited H(+)-ATPase isoform	Idioblast Module	NA	NA
CRO_01G001530	germin-like protein	Idioblast Module	NA	NA
CRO_01G001730	Bifunctional inhibitor/lipid-transfer protein/seed storage 2S albumin superfamily protein	Idioblast Module	NA	NA
CRO_01G008180	heat shock protein 17.4	Idioblast Module	NA	NA
CRO_01G010810	SAUR-like auxin-responsive protein family	Idioblast Module	NA	NA
CRO_01G011220	gamma tonoplast intrinsic protein	Idioblast Module	NA	NA
CRO_01G011240	gamma tonoplast intrinsic protein	Idioblast Module	NA	NA
CRO_01G012170	conserved hypothetical protein	Idioblast Module	NA	NA
CRO_01G012630	hypothetical protein	Idioblast Module	NA	NA
CRO_01G019590	myb domain protein	Idioblast Module	NA	NA
CRO_01G020130	NmrA-like negative transcriptional regulator family protein	Idioblast Module	NA	NA
CRO_01G020710	MLP-like protein	Idioblast Module	NA	NA
CRO_01G023900	P-loop containing nucleoside triphosphate hydrolases superfamily protein	Idioblast Module	NA	NA
CRO_01G027000	Tetraspanin family protein	Idioblast Module	NA	NA
CRO_01G027990	ytochrome p450, family 71, subfamily B, polypeptide	Idioblast Module	NA	NA
CRO_01G030290	HXXXD-type acyl-transferase family protein	Idioblast Module	NA	NA
CRO_01G030570	UDP-Glycosyltransferase superfamily protein	Idioblast Module	NA	NA
CRO_01G031790	conserved hypothetical protein	Idioblast Module	NA	NA
CRO_02G000180	stachyose synthase	Idioblast Module	NA	NA
CRO_02G000920	HXXXD-type acyl-transferase family protein	Idioblast Module	NA	NA
CRO_02G001090	HXXXD-type acyl-transferase family protein	Idioblast Module	CRO_T120021	DAT
CRO_02G005520	CBL-interacting protein kinase	Idioblast Module	NA	NA
CRO_02G011880	hypothetical protein	Idioblast Module	NA	NA
CRO_02G013170	winged-helix DNA-binding transcription factor family protein	Idioblast Module	NA	NA
CRO_02G016670	MLP-like protein	Idioblast Module	NA	NA
CRO_02G016760	MLP-like protein	Idioblast Module	NA	NA
CRO_02G017060	UDP-glucosyl transferase 71B1	Idioblast Module	NA	NA
CRO_02G020830	Pyridoxal phosphate (PLP)-dependent transferases superfamily protein	Idioblast Module	NA	NA
CRO_02G021150	Eukaryotic aspartyl protease family protein	Idioblast Module	NA	NA
CRO_02G022070	ABC-2 type transporter family protein	Idioblast Module	NA	NA
CRO_02G022910	UDP-Glycosyltransferase superfamily protein	Idioblast Module	NA	NA
CRO_02G025790	nitrate transporter 1.7	Idioblast Module	NA	NA
CRO_02G028550	multidrug resistance-associated protein	Idioblast Module	NA	NA
CRO_02G029040	Protein of unknown function (DUF579)	Idioblast Module	NA	NA
CRO_02G029620	hypothetical protein	Idioblast Module	NA	NA
CRO_03G000120	WRKY family transcription factor family protein	Idioblast Module	NA	NA
CRO_03G003540	cytochrome P450, family 71, subfamily B, polypeptide	Idioblast Module	CRO_T111318	SS
CRO_03G009210	O-methyltransferase	Idioblast Module	NA	NA
CRO_03G011320	RING/U-box superfamily protein	Idioblast Module	NA	NA
CRO_03G011370	RING/U-box superfamily protein	Idioblast Module	NA	NA
CRO_03G016950	elicitor-activated gene 3-1	Idioblast Module	NA	NA
CRO_03G019710	hypothetical protein	Idioblast Module	NA	NA
CRO_03G021610	O-methyltransferase family protein	Idioblast Module	NA	NA
CRO_03G028000	conserved hypothetical protein	Idioblast Module	NA	NA
CRO_03G028930	Adenine nucleotide alpha hydrolases-like superfamily protein	Idioblast Module	NA	NA
CRO_03G029990	CP12 domain-containing protein	Idioblast Module	NA	NA
CRO_03G030550	cytochrome P450, family 71 subfamily B, polypeptide	Idioblast Module	NA	NA
CRO_03G031710	beta-amylase	Idioblast Module	NA	NA
CRO_03G032130	Homeodomain-like superfamily protein	Idioblast Module	NA	NA
CRO_04G000460	hypothetical protein	Idioblast Module	NA	NA
CRO_04G000920	Glutaredoxin family protein	Idioblast Module	NA	NA
CRO_04G003380	asparaginyl-tRNA synthetase	Idioblast Module	NA	NA
CRO_04G003990	ubiquitin-associated (UBA)/TS-N domain-containing protein	Idioblast Module	NA	NA
CRO_04G007340	basic helix-loop-helix (bHLH) DNA-binding superfamily protein	Idioblast Module	NA	NA
CRO_04G011630	blue-copper-binding protein	Idioblast Module	NA	NA
CRO_04G019170	hypothetical protein	Idioblast Module	NA	NA
CRO_04G019240	Adenine nucleotide alpha hydrolases-like superfamily protein	Idioblast Module	NA	NA
CRO_04G026600	ADC synthase superfamily protein	Idioblast Module	NA	NA
CRO_04G027110	cytochrome P450, family 71, subfamily B, polypeptide	Idioblast Module	NA	NA
CRO_04G027620	expansin A15	Idioblast Module	NA	NA
CRO_04G027970	nodulin MtN21 /EamA-like transporter family protein	Idioblast Module	NA	NA
CRO_04G029380	hypothetical protein	Idioblast Module	NA	NA
CRO_04G029840	conserved hypothetical protein	Idioblast Module	NA	NA
CRO_04G031380	pyrophosphorylase	Idioblast Module	NA	NA
CRO_04G033370	myb domain protein	Idioblast Module	NA	NA
CRO_04G034790	alpha/beta-Hydrolases superfamily protein	Idioblast Module	NA	NA
CRO_04G034870	RING/U-box superfamily protein	Idioblast Module	NA	NA
CRO_04G034880	Auxin-responsive GH3 family protein	Idioblast Module	NA	NA
CRO_05G002860	nudix hydrolase homolog	Idioblast Module	NA	NA
CRO_05G003430	amino acid permease	Idioblast Module	NA	NA
CRO_05G006800	myb domain protein	Idioblast Module	NA	NA
CRO_05G008860	glutamate decarboxylase	Idioblast Module	NA	NA
CRO_05G011810	purine permease	Idioblast Module	NA	NA
CRO_05G014020	Papain family cysteine protease	Idioblast Module	NA	NA
CRO_05G015060	aspartic proteinase A1	Idioblast Module	NA	NA
CRO_05G015740	Cupredoxin superfamily protein	Idioblast Module	NA	NA
CRO_05G016760	hypothetical protein	Idioblast Module	NA	NA
CRO_05G017580	cytochrome P450, family 71, subfamily B, polypeptide	Idioblast Module	NA	NA
CRO_05G019620	Protein kinase superfamily protein	Idioblast Module	NA	NA
CRO_05G027210	P-glycoprotein	Idioblast Module	NA	NA
CRO_05G028660	UDP-Glycosyltransferase superfamily protein	Idioblast Module	NA	NA
CRO_05G031810	Major facilitator superfamily protein	Idioblast Module	NA	NA
CRO_05G031820	Major facilitator superfamily protein	Idioblast Module	NA	NA
CRO_05G032950	basic helix-loop-helix (bHLH) DNA-binding superfamily protein	Idioblast Module	NA	NA
CRO_05G033630	UDP-Glycosyltransferase superfamily protein	Idioblast Module	NA	NA
CRO_06G000190	HD-ZIP IV family of homeobox-leucine zipper protein with lipid-binding START domain	Idioblast Module	NA	NA
CRO_06G002350	Endosomal targeting BRO1-like domain-containing protein	Idioblast Module	NA	NA
CRO_06G003270	serine carboxypeptidase-like	Idioblast Module	NA	NA
CRO_06G010180	purple acid phosphatase	Idioblast Module	NA	NA
CRO_06G013330	2-oxoglutarate (2OG) and Fe(II)-dependent oxygenase superfamily protein	Idioblast Module	NA	NA
CRO_06G013360	2-oxoglutarate (2OG) and Fe(II)-dependent oxygenase superfamily protein	Idioblast Module	CRO_T127167	D4H
CRO_06G013610	2-oxoglutarate (2OG) and Fe(II)-dependent oxygenase superfamily protein	Idioblast Module	NA	NA
CRO_06G018930	SIN-like family protein	Idioblast Module	NA	NA
CRO_06G019330	hypothetical protein	Idioblast Module	NA	NA
CRO_06G019990	SERINE CARBOXYPEPTIDASE-LIKE	Idioblast Module	NA	NA
CRO_06G021310	Protein kinase superfamily protein	Idioblast Module	NA	NA
CRO_06G024130	glutamine synthase clone R1	Idioblast Module	NA	NA
CRO_06G024620	elicitor-activated gene 3-1	Idioblast Module	CRO_T113150	THAS2
CRO_06G026000	actin depolymerizing factor	Idioblast Module	NA	NA
CRO_06G029350	alpha/beta-Hydrolases superfamily protein	Idioblast Module	NA	NA
CRO_06G031760	hypothetical protein	Idioblast Module	NA	NA
CRO_06G033010	Homeodomain-like superfamily protein	Idioblast Module	NA	NA
CRO_07G002170	myb domain protein	Idioblast Module	NA	NA
CRO_07G003900	nuclear RNA polymerase D1A	Idioblast Module	NA	NA
CRO_07G004630	glutathione peroxidase	Idioblast Module	NA	NA
CRO_07G005690	cation/H+ exchanger	Idioblast Module	NA	NA
CRO_07G006850	oligopeptide transporter	Idioblast Module	NA	NA
CRO_07G007580	RING/U-box superfamily protein	Idioblast Module	NA	NA
CRO_07G010060	purine permease	Idioblast Module	NA	NA
CRO_07G010070	purine permease	Idioblast Module	NA	NA
CRO_07G010160	purine permease	Idioblast Module	NA	NA
CRO_07G011260	Transducin/WD40 repeat-like superfamily protein	Idioblast Module	NA	NA
CRO_07G011700	Heavy metal transport/detoxification superfamily protein	Idioblast Module	NA	NA
CRO_07G013270	ABA/WDS induced protein domain containing protein	Idioblast Module	NA	NA
CRO_07G013610	nodulin MtN21 /EamA-like transporter family protein	Idioblast Module	NA	NA
CRO_07G020950	conserved hypothetical protein	Idioblast Module	NA	NA
CRO_08G001640	MATE efflux family protein	Idioblast Module	NA	NA
CRO_08G005780	pinoresinol reductase	Idioblast Module	NA	NA
CRO_08G007690	Subtilase family protein	Idioblast Module	NA	NA
CRO_08G008150	conserved hypothetical protein	Idioblast Module	NA	NA
CRO_08G008710	Homeodomain-like superfamily protein	Idioblast Module	NA	NA
CRO_08G012540	xylem bark cysteine peptidase	Idioblast Module	NA	NA
CRO_08G013440	hypothetical protein	Idioblast Module	NA	NA
CRO_08G017260	NAC domain containing protein	Idioblast Module	NA	NA
CRO_08G021960	Tetratricopeptide repeat (TPR)-like superfamily protein	Idioblast Module	NA	NA
CRO_08G022240	Major facilitator superfamily protein	Idioblast Module	NA	NA
CRO_08G024050	Orn/Lys/Arg decarboxylase, major domain containing protein	Idioblast Module	NA	NA
CRO.S000400	Integrase-type DNA-binding superfamily protein	Idioblast Module	NA	NA
CRO.S000490	Sterile alpha motif (SAM) domain-containing protein	Idioblast Module	NA	NA
CRO.S002810	indole-3-acetic acid inducible	Idioblast Module	NA	NA
CRO.S005240	MLP-like protein	Idioblast Module	NA	NA
CRO_01G002120	Glucose-methanol-choline (GMC) oxidoreductase family protein	Epidermis Module	NA	NA
CRO_01G004240	myb domain protein	Epidermis Module	NA	NA
CRO_01G004350	expansin A15	Epidermis Module	NA	NA
CRO_01G004770	acyl-CoA synthetase	Epidermis Module	NA	NA
CRO_01G005050	serine carboxypeptidase-like	Epidermis Module	NA	NA
CRO_01G005310	B12D protein	Epidermis Module	NA	NA
CRO_01G005980	glycosyl hydrolase family 81 protein	Epidermis Module	NA	NA
CRO_01G007650	ROTUNDIFOLIA like	Epidermis Module	NA	NA
CRO_01G008860	3-ketoacyl-CoA synthase	Epidermis Module	NA	NA
CRO_01G009170	nitrate excretion transporter1	Epidermis Module	CRO_T105710	STRTr
CRO_01G009670	auxin response factor	Epidermis Module	NA	NA
CRO_01G009680	Seven transmembrane MLO family protein	Epidermis Module	NA	NA
CRO_01G010330	cyclic nucleotide-gated channel	Epidermis Module	NA	NA
CRO_01G011250	hypothetical protein	Epidermis Module	NA	NA
CRO_01G011900	cellulose synthase-like A02	Epidermis Module	NA	NA
CRO_01G013530	Pollen Ole e 1 allergen and extensin family protein	Epidermis Module	NA	NA
CRO_01G014460	hypothetical protein	Epidermis Module	NA	NA
CRO_01G014980	Core-2/I-branching beta-1,6-N-acetylglucosaminyltransferase family protein	Epidermis Module	NA	NA
CRO_01G020260	SAUR-like auxin-responsive protein family	Epidermis Module	NA	NA
CRO_01G021480	GDSL-like Lipase/Acylhydrolase superfamily protein	Epidermis Module	NA	NA
CRO_01G023930	conserved hypothetical protein	Epidermis Module	NA	NA
CRO_01G025780	NADP-malic enzyme	Epidermis Module	NA	NA
CRO_01G026840	MLP-like protein	Epidermis Module	NA	NA
CRO_01G027200	BURP domain-containing protein	Epidermis Module	NA	NA
CRO_01G027620	hypothetical protein	Epidermis Module	NA	NA
CRO_01G028400	Protein of unknown function, DUF642	Epidermis Module	NA	NA
CRO_01G028790	3-ketoacyl-CoA synthase	Epidermis Module	NA	NA
CRO_01G030330	Protein of unknown function (DUF761)	Epidermis Module	NA	NA
CRO_01G030520	NRAMP metal ion transporter	Epidermis Module	NA	NA
CRO_01G030660	Protein kinase superfamily protein	Epidermis Module	NA	NA
CRO_01G031150	alpha/beta-Hydrolases superfamily protein	Epidermis Module	NA	NA
CRO_01G031320	conserved hypothetical protein	Epidermis Module	NA	NA
CRO_01G031410	homeobox protein	Epidermis Module	NA	NA
CRO_01G032060	Phototropic-responsive NPH3 family protein	Epidermis Module	NA	NA
CRO_01G032260	Lipase/lipooxygenase, PLAT/LH2 family protein	Epidermis Module	NA	NA
CRO_01G032400	elicitor-activated gene 3-1	Epidermis Module	CRO_T116107	HYS
CRO_01G033160	cytochrome P450, family 72, subfamily A, polypeptide	Epidermis Module	NA	NA
CRO_02G000230	AMP-dependent synthetase and ligase family protein	Epidermis Module	NA	NA
CRO_02G000810	Late embryogenesis abundant protein (LEA) family protein	Epidermis Module	NA	NA
CRO_02G001230	Protein CHUP1, chloroplastic	Epidermis Module	NA	NA
CRO_02G002960	Bifunctional inhibitor/lipid-transfer protein/seed storage 2S albumin superfamily protein	Epidermis Module	NA	NA
CRO_02G003870	receptor-like protein kinase	Epidermis Module	NA	NA
CRO_02G004380	2-oxoglutarate (2OG) and Fe(II)-dependent oxygenase superfamily protein	Epidermis Module	NA	NA
CRO_02G005050	conserved hypothetical protein	Epidermis Module	NA	NA
CRO_02G006330	Fatty acid hydroxylase superfamily	Epidermis Module	NA	NA
CRO_02G006760	NAD(P)-binding Rossmann-fold superfamily protein	Epidermis Module	NA	NA
CRO_02G010700	MLP-like protein	Epidermis Module	NA	NA
CRO_02G012840	hypothetical protein	Epidermis Module	NA	NA
CRO_02G012930	TPX2 (targeting protein for Xklp2) protein family	Epidermis Module	NA	NA
CRO_02G013920	glutathione S-transferase phi	Epidermis Module	NA	NA
CRO_02G016790	MLP-like protein	Epidermis Module	NA	NA
CRO_02G018160	NB-ARC domain-containing disease resistance protein	Epidermis Module	NA	NA
CRO_02G018640	Acyl-CoA N-acyltransferases (NAT) superfamily protein	Epidermis Module	NA	NA
CRO_02G018880	Homeodomain-like superfamily protein	Epidermis Module	NA	NA
CRO_02G020220	Major facilitator superfamily protein	Epidermis Module	NA	NA
CRO_02G022820	AhpC/TSA antioxidant enzyme domain containing protein	Epidermis Module	NA	NA
CRO_02G023750	RNA helicase family protein	Epidermis Module	NA	NA
CRO_02G025060	ribonuclease	Epidermis Module	NA	NA
CRO_02G025780	nitrate transporter 1.7	Epidermis Module	NA	NA
CRO_02G026670	MLP-like protein	Epidermis Module	NA	NA
CRO_02G027200	pantothenate kinase	Epidermis Module	NA	NA
CRO_02G028240	Pectate lyase family protein	Epidermis Module	NA	NA
CRO_02G029050	glycosylphosphatidylinositol-anchored lipid protein transfer	Epidermis Module	NA	NA
CRO_02G029320	TEOSINTE BRANCHED 1, cycloidea, PCF (TCP)-domain family protein	Epidermis Module	NA	NA
CRO_02G029900	Major facilitator superfamily protein	Epidermis Module	NA	NA
CRO_03G000490	hypothetical protein	Epidermis Module	NA	NA
CRO_03G000880	PHE ammonia lyase	Epidermis Module	NA	NA
CRO_03G003140	gamma-tocopherol methyltransferase	Epidermis Module	NA	NA
CRO_03G003340	Protein kinase family protein with leucine-rich repeat domain	Epidermis Module	NA	NA
CRO_03G003370	lipid transfer protein	Epidermis Module	NA	NA
CRO_03G003560	beta glucosidase	Epidermis Module	CRO_T128799	SDG1
CRO_03G003720	cytochrome P450, family 71, subfamily A, polypeptide	Epidermis Module	NA	NA
CRO_03G003800	alpha/beta-Hydrolases superfamily protein	Epidermis Module	CRO_T139139	CS
CRO_03G003880	UDP-glycosyltransferase 73B4	Epidermis Module	NA	NA
CRO_03G004570	hydroxysteroid dehydrogenase	Epidermis Module	NA	NA
CRO_03G007470	Thiamin diphosphate-binding fold (THDP-binding) superfamily protein	Epidermis Module	NA	NA
CRO_03G009710	F-box family protein	Epidermis Module	NA	NA
CRO_03G009800	Glycosyl hydrolases family 31 domain containing protein	Epidermis Module	NA	NA
CRO_03G010300	phosphate transporter 4;2	Epidermis Module	NA	NA
CRO_03G010790	glycerol-3-phosphate acyltransferase	Epidermis Module	NA	NA
CRO_03G012910	lipid transfer protein	Epidermis Module	NA	NA
CRO_03G012920	hypothetical protein	Epidermis Module	NA	NA
CRO_03G013290	conserved hypothetical protein	Epidermis Module	NA	NA
CRO_03G013540	Nuclear transport factor 2 (NTF2) family protein	Epidermis Module	NA	NA
CRO_03G015100	conserved hypothetical protein	Epidermis Module	NA	NA
CRO_03G015830	ABC-2 type transporter family protein	Epidermis Module	NA	NA
CRO_03G016580	3-hydroxyacyl-CoA dehydrogenase family protein	Epidermis Module	NA	NA
CRO_03G017740	pathogenesis-related family protein	Epidermis Module	NA	NA
CRO_03G017900	Leucine-rich repeat transmembrane protein kinase	Epidermis Module	NA	NA
CRO_03G017930	Leucine-rich repeat transmembrane protein kinase	Epidermis Module	NA	NA
CRO_03G017950	Leucine-rich repeat transmembrane protein kinase	Epidermis Module	NA	NA
CRO_03G019000	conserved hypothetical protein	Epidermis Module	NA	NA
CRO_03G019430	S-adenosyl-L-methionine-dependent methyltransferases superfamily protein	Epidermis Module	CRO_T103723	LAMT
CRO_03G019870	protodermal factor	Epidermis Module	NA	NA
CRO_03G019910	rhamnose biosynthesis	Epidermis Module	NA	NA
CRO_03G020300	O-methyltransferase family protein	Epidermis Module	NA	NA
CRO_03G021090	TRICHOME BIREFRINGENCE-LIKE	Epidermis Module	NA	NA
CRO_03G022230	cinnamyl alcohol dehydrogenase	Epidermis Module	NA	NA
CRO_03G022780	Seven transmembrane MLO family protein	Epidermis Module	NA	NA
CRO_03G023380	hypothetical protein	Epidermis Module	NA	NA
CRO_03G023790	Vacuolar iron transporter (VIT) family protein	Epidermis Module	NA	NA
CRO_03G025210	oligopeptide transporter	Epidermis Module	NA	NA
CRO_03G025550	FAD/NAD(P)-binding oxidoreductase family protein	Epidermis Module	NA	NA
CRO_03G026060	Phytosulfokine precursor protein (PSK) domain containing protein	Epidermis Module	NA	NA
CRO_03G026550	Gibberellin-regulated family protein	Epidermis Module	NA	NA
CRO_03G028180	long-chain acyl-CoA synthetase	Epidermis Module	NA	NA
CRO_03G028890	3-ketoacyl-CoA synthase	Epidermis Module	NA	NA
CRO_03G029230	Arabidopsis protein of unknown function (DUF241)	Epidermis Module	NA	NA
CRO_03G030600	Cytochrome P450 superfamily protein	Epidermis Module	CRO_T110598	T16H2
CRO_03G030620	O-methyltransferase family protein	Epidermis Module	CRO_T110596	16OMT
CRO_03G030660	hypothetical protein	Epidermis Module	NA	NA
CRO_03G032330	strictosidine synthase	Epidermis Module	CRO_T125329	STR
CRO_03G032340	Pyridoxal phosphate (PLP)-dependent transferases superfamily protein	Epidermis Module	CRO_T125328	TDC
CRO_03G032840	subtilase 1.3	Epidermis Module	NA	NA
CRO_03G032860	hypothetical protein	Epidermis Module	NA	NA
CRO_04G001480	GroES-like zinc-binding dehydrogenase family protein	Epidermis Module	NA	NA
CRO_04G003000	BAK1-interacting receptor-like kinase	Epidermis Module	NA	NA
CRO_04G003650	UDP-Glycosyltransferase superfamily protein	Epidermis Module	NA	NA
CRO_04G004580	hypothetical protein	Epidermis Module	NA	NA
CRO_04G004640	GDSL-like Lipase/Acylhydrolase superfamily protein	Epidermis Module	NA	NA
CRO_04G005040	HAD superfamily, subfamily IIIB acid phosphatase	Epidermis Module	NA	NA
CRO_04G006190	AUX/IAA transcriptional regulator family protein	Epidermis Module	NA	NA
CRO_04G008590	TSPO(outer membrane tryptophan-rich sensory protein)-related	Epidermis Module	NA	NA
CRO_04G009330	myb domain protein	Epidermis Module	NA	NA
CRO_04G010140	pleiotropic drug resistance	Epidermis Module	NA	NA
CRO_04G011160	xyloglucan endotransglucosylase/hydrolase	Epidermis Module	NA	NA
CRO_04G012380	hypothetical protein	Epidermis Module	NA	NA
CRO_04G013510	cytochrome P450, family 72, subfamily A, polypeptide	Epidermis Module	CRO_T109448	SLS1
CRO_04G013530	cytochrome P450, family 72, subfamily A, polypeptide	Epidermis Module	NA	NA
CRO_04G013580	cytochrome P450, family 72, subfamily A, polypeptide	Epidermis Module	NA	NA
CRO_04G013960	glutathione S-transferase tau	Epidermis Module	NA	NA
CRO_04G014020	Plasma-membrane choline transporter family protein	Epidermis Module	NA	NA
CRO_04G015710	heptahelical transmembrane protein1	Epidermis Module	NA	NA
CRO_04G020690	alpha carbonic anhydrase	Epidermis Module	NA	NA
CRO_04G023070	GDSL-like Lipase/Acylhydrolase superfamily protein	Epidermis Module	NA	NA
CRO_04G024880	Protein kinase superfamily protein	Epidermis Module	NA	NA
CRO_04G026660	pectin methylesterase	Epidermis Module	NA	NA
CRO_04G026760	ABC2 homolog	Epidermis Module	NA	NA
CRO_04G027150	phytochrome kinase substrate-related	Epidermis Module	NA	NA
CRO_04G027240	glutathione S-transferase TAU	Epidermis Module	NA	NA
CRO_04G027250	glutathione S-transferase TAU	Epidermis Module	NA	NA
CRO_04G027330	glutathione S-transferase tau	Epidermis Module	NA	NA
CRO_04G027390	myb domain protein	Epidermis Module	NA	NA
CRO_04G027410	Gibberellin-regulated family protein	Epidermis Module	NA	NA
CRO_04G030450	flavanone 3-hydroxylase	Epidermis Module	NA	NA
CRO_04G030460	GAST1 protein homolog	Epidermis Module	NA	NA
CRO_04G031660	Sec14p-like phosphatidylinositol transfer family protein	Epidermis Module	NA	NA
CRO_04G031680	hypothetical protein	Epidermis Module	NA	NA
CRO_04G032540	3-ketoacyl-CoA synthase	Epidermis Module	NA	NA
CRO_04G033400	hypothetical protein	Epidermis Module	NA	NA
CRO_04G033570	Calcium-dependent lipid-binding (CaLB domain) family protein	Epidermis Module	NA	NA
CRO_04G034030	xyloglucan endotransglucosylase/hydrolase	Epidermis Module	NA	NA
CRO_04G034290	Galactosyl transferase GMA12/MNN10 family protein	Epidermis Module	NA	NA
CRO_05G001270	organic cation/carnitine transporter4	Epidermis Module	NA	NA
CRO_05G001560	Bifunctional inhibitor/lipid-transfer protein/seed storage 2S albumin superfamily protein	Epidermis Module	NA	NA
CRO_05G001750	Protein of unknown function, DUF584	Epidermis Module	NA	NA
CRO_05G001780	conserved hypothetical protein	Epidermis Module	NA	NA
CRO_05G002070	glycosyl hydrolase 9B8	Epidermis Module	NA	NA
CRO_05G002890	Pectin lyase-like superfamily protein	Epidermis Module	NA	NA
CRO_05G004140	conserved hypothetical protein	Epidermis Module	NA	NA
CRO_05G004700	white-brown complex homolog protein	Epidermis Module	NA	NA
CRO_05G005230	hypothetical protein	Epidermis Module	NA	NA
CRO_05G005360	Sterile alpha motif (SAM) domain-containing protein	Epidermis Module	NA	NA
CRO_05G005590	conserved hypothetical protein	Epidermis Module	NA	NA
CRO_05G005690	NAD(P)-binding Rossmann-fold superfamily protein	Epidermis Module	NA	NA
CRO_05G006470	AGC (cAMP-dependent, cGMP-dependent and protein kinase C) kinase family protein	Epidermis Module	NA	NA
CRO_05G007080	Guanine nucleotide-binding protein subunit gamma	Epidermis Module	NA	NA
CRO_05G007660	Plant invertase/pectin methylesterase inhibitor superfamily protein	Epidermis Module	NA	NA
CRO_05G008000	pectin methylesterase	Epidermis Module	NA	NA
CRO_05G008250	Leucine-rich repeat (LRR) family protein	Epidermis Module	NA	NA
CRO_05G008380	NIMA-related kinase	Epidermis Module	NA	NA
CRO_05G008760	NAD(P)-linked oxidoreductase superfamily protein	Epidermis Module	CRO_T132421	Redox2
CRO_05G010480	ABC-2 type transporter family protein	Epidermis Module	NA	NA
CRO_05G010490	ABC-2 type transporter family protein	Epidermis Module	NA	NA
CRO_05G011100	cytochrome P450, family 71, subfamily B, polypeptide	Epidermis Module	NA	NA
CRO_05G011200	aldehyde dehydrogenase 3F1	Epidermis Module	NA	NA
CRO_05G012390	Integrase-type DNA-binding superfamily protein	Epidermis Module	NA	NA
CRO_05G013330	SAUR-like auxin-responsive protein family	Epidermis Module	NA	NA
CRO_05G013520	Basic-leucine zipper (bZIP) transcription factor family protein	Epidermis Module	NA	NA
CRO_05G014340	cytochrome P450, family 71, subfamily B, polypeptide	Epidermis Module	CRO_T127440	GO
CRO_05G014500	Peroxidase superfamily protein	Epidermis Module	NA	NA
CRO_05G015990	elicitor-activated gene 3-1	Epidermis Module	CRO_T124298	T3R
CRO_05G016510	hypothetical protein	Epidermis Module	NA	NA
CRO_05G016650	nodulin MtN21 /EamA-like transporter family protein	Epidermis Module	NA	NA
CRO_05G017150	cinnamyl alcohol dehydrogenase	Epidermis Module	CRO_T129272	Redox1
CRO_05G017270	elicitor-activated gene 3-2	Epidermis Module	NA	NA
CRO_05G017990	callose synthase	Epidermis Module	NA	NA
CRO_05G019570	hypothetical protein	Epidermis Module	NA	NA
CRO_05G020920	carboxyesterase	Epidermis Module	NA	NA
CRO_05G023030	HXXXD-type acyl-transferase family protein	Epidermis Module	CRO_T109653	SAT
CRO_05G025840	lupeol synthase	Epidermis Module	NA	NA
CRO_05G026340	pumilio	Epidermis Module	NA	NA
CRO_05G026400	conserved hypothetical protein	Epidermis Module	NA	NA
CRO_05G026830	purine permease	Epidermis Module	NA	NA
CRO_05G027490	GDSL-like Lipase/Acylhydrolase superfamily protein	Epidermis Module	NA	NA
CRO_05G027730	3-oxo-5-alpha-steroid 4-dehydrogenase family protein	Epidermis Module	NA	NA
CRO_05G029210	anthranilate synthase alpha subunit	Epidermis Module	NA	NA
CRO_05G029330	SGNH hydrolase-type esterase superfamily protein	Epidermis Module	NA	NA
CRO_05G030540	expansin A8	Epidermis Module	NA	NA
CRO_05G030570	Chalcone-flavanone isomerase family protein	Epidermis Module	NA	NA
CRO_06G000250	AMP-dependent synthetase and ligase family protein	Epidermis Module	NA	NA
CRO_06G000310	Transducin/WD40 repeat-like superfamily protein	Epidermis Module	NA	NA
CRO_06G000750	GDSL-like Lipase/Acylhydrolase superfamily protein	Epidermis Module	NA	NA
CRO_06G000790	myo-inositol oxygenase	Epidermis Module	NA	NA
CRO_06G006240	copper/zinc superoxide dismutase	Epidermis Module	NA	NA
CRO_06G007040	basic helix-loop-helix (bHLH) DNA-binding superfamily protein	Epidermis Module	NA	NA
CRO_06G008460	cytochrome P450, family 71, subfamily B, polypeptide	Epidermis Module	NA	NA
CRO_06G009240	Nodulin MtN3 family protein	Epidermis Module	NA	NA
CRO_06G009490	cytochrome P450, family 71, subfamily B, polypeptide	Epidermis Module	NA	NA
CRO_06G009500	Lateral organ boundaries (LOB) domain family protein	Epidermis Module	NA	NA
CRO_06G009970	Chalcone and stilbene synthase family protein	Epidermis Module	NA	NA
CRO_06G012230	hypothetical protein	Epidermis Module	NA	NA
CRO_06G014380	3-ketoacyl-CoA synthase	Epidermis Module	NA	NA
CRO_06G014840	Chlorophyll A-B binding family protein	Epidermis Module	NA	NA
CRO_06G014960	Plant protein of unknown function (DUF828) with plant pleckstrin homology-like region	Epidermis Module	NA	NA
CRO_06G015000	conserved hypothetical protein	Epidermis Module	NA	NA
CRO_06G015010	IQ-domain	Epidermis Module	NA	NA
CRO_06G016280	HXXXD-type acyl-transferase family protein	Epidermis Module	NA	NA
CRO_06G016480	lecithin:cholesterol acyltransferase	Epidermis Module	NA	NA
CRO_06G016650	cinnamate-4-hydroxylase	Epidermis Module	NA	NA
CRO_06G017960	GDSL-like Lipase/Acylhydrolase superfamily protein	Epidermis Module	NA	NA
CRO_06G018020	Protein of Unknown Function (DUF239)	Epidermis Module	NA	NA
CRO_06G019160	serine carboxypeptidase-like	Epidermis Module	NA	NA
CRO_06G019550	phenylalanine ammonia-lyase	Epidermis Module	NA	NA
CRO_06G021140	cytochrome P450, family 77, subfamily A, polypeptide	Epidermis Module	NA	NA
CRO_06G021420	Major facilitator superfamily protein	Epidermis Module	NA	NA
CRO_06G022090	ovate family protein	Epidermis Module	NA	NA
CRO_06G024580	elicitor-activated gene 3-1	Epidermis Module	NA	NA
CRO_06G024600	elicitor-activated gene 3-2	Epidermis Module	CRO_T113154	GS1
CRO_06G024630	FAD-binding Berberine family protein	Epidermis Module	CRO_T113148	PAS
CRO_06G025640	proline-rich protein	Epidermis Module	NA	NA
CRO_06G025650	hypothetical protein	Epidermis Module	NA	NA
CRO_06G025710	Pollen Ole e 1 allergen and extensin family protein	Epidermis Module	NA	NA
CRO_06G026070	myb domain protein	Epidermis Module	NA	NA
CRO_06G026460	Protein of unknown function (DUF630 and DUF632)	Epidermis Module	NA	NA
CRO_06G028470	Fatty acid hydroxylase superfamily	Epidermis Module	NA	NA
CRO_06G029240	ethylene-responsive element binding factor	Epidermis Module	CRO_T110361	ORCA4
CRO_06G030990	alpha/beta-Hydrolases superfamily protein	Epidermis Module	NA	NA
CRO_06G031950	hypothetical protein	Epidermis Module	NA	NA
CRO_06G032080	glycerol-3-phosphate acyltransferase	Epidermis Module	NA	NA
CRO_06G032100	cytochrome P450, family 86, subfamily A, polypeptide	Epidermis Module	NA	NA
CRO_06G032870	conserved hypothetical protein	Epidermis Module	NA	NA
CRO_06G033630	RAB GTPase homolog A3	Epidermis Module	NA	NA
CRO_06G033680	cytochrome B5 isoform E	Epidermis Module	NA	NA
CRO_07G000070	P-glycoprotein	Epidermis Module	NA	NA
CRO_07G000120	NAD(P)-binding Rossmann-fold superfamily protein	Epidermis Module	NA	NA
CRO_07G001730	HXXXD-type acyl-transferase family protein	Epidermis Module	NA	NA
CRO_07G003640	C4-dicarboxylate transporter/malic acid transport protein	Epidermis Module	NA	NA
CRO_07G003880	Glucose-methanol-choline (GMC) oxidoreductase family protein	Epidermis Module	NA	NA
CRO_07G004010	BCL-2-associated athanogene	Epidermis Module	NA	NA
CRO_07G004910	cytochrome P450, family 86, subfamily A, polypeptide	Epidermis Module	NA	NA
CRO_07G005460	Protein of unknown function (DUF567)	Epidermis Module	NA	NA
CRO_07G006000	conserved hypothetical protein	Epidermis Module	NA	NA
CRO_07G006650	heat shock protein 70 (Hsp 70) family protein	Epidermis Module	NA	NA
CRO_07G006910	HXXXD-type acyl-transferase family protein	Epidermis Module	NA	NA
CRO_07G007460	cytochrome P450, family 81, subfamily D, polypeptide	Epidermis Module	NA	NA
CRO_07G007700	cytochrome B5 isoform D	Epidermis Module	NA	NA
CRO_07G007980	ZCF37	Epidermis Module	NA	NA
CRO_07G008320	Integrase-type DNA-binding superfamily protein	Epidermis Module	NA	NA
CRO_07G008340	lipid transfer protein	Epidermis Module	NA	NA
CRO_07G008470	branched-chain amino acid transaminase	Epidermis Module	NA	NA
CRO_07G008670	tubulin alpha-2 chain	Epidermis Module	NA	NA
CRO_07G009630	Cyclin D2;1	Epidermis Module	NA	NA
CRO_07G010080	purine permease	Epidermis Module	NA	NA
CRO_07G010940	peptidases	Epidermis Module	NA	NA
CRO_07G011000	Leucine-rich repeat receptor-like protein kinase family protein	Epidermis Module	NA	NA
CRO_07G011030	conserved hypothetical protein	Epidermis Module	NA	NA
CRO_07G011860	acetyl-CoA carboxylase	Epidermis Module	NA	NA
CRO_07G012950	Peroxidase superfamily protein	Epidermis Module	NA	NA
CRO_07G013510	Protein of unknown function (DUF793)	Epidermis Module	NA	NA
CRO_07G015670	HXXXD-type acyl-transferase family protein	Epidermis Module	NA	NA
CRO_07G016300	UDP-D-glucuronate 4-epimerase	Epidermis Module	NA	NA
CRO_07G016640	Glycine rich protein family domain containing protein	Epidermis Module	NA	NA
CRO_07G018580	hypothetical protein	Epidermis Module	NA	NA
CRO_07G020710	HXXXD-type acyl-transferase family protein	Epidermis Module	NA	NA
CRO_07G021630	AP2/B3-like transcriptional factor family protein	Epidermis Module	NA	NA
CRO_07G021850	two-pore channel	Epidermis Module	NA	NA
CRO_07G022150	O-acyltransferase (WSD1-like) family protein	Epidermis Module	NA	NA
CRO_07G022160	O-acyltransferase (WSD1-like) family protein	Epidermis Module	NA	NA
CRO_07G022170	O-acyltransferase (WSD1-like) family protein	Epidermis Module	NA	NA
CRO_08G000430	GDSL-like Lipase/Acylhydrolase superfamily protein	Epidermis Module	NA	NA
CRO_08G000990	expansin	Epidermis Module	NA	NA
CRO_08G001030	cinnamyl alcohol dehydrogenase	Epidermis Module	NA	NA
CRO_08G001790	hypothetical protein	Epidermis Module	NA	NA
CRO_08G002610	P-loop containing nucleoside triphosphate hydrolases superfamily protein	Epidermis Module	NA	NA
CRO_08G004460	alpha/beta-Hydrolases superfamily protein	Epidermis Module	NA	NA
CRO_08G005100	homeobox-7	Epidermis Module	NA	NA
CRO_08G006920	Long-chain fatty alcohol dehydrogenase family protein	Epidermis Module	NA	NA
CRO_08G008610	Homeobox-leucine zipper family protein / lipid-binding START domain-containing protein	Epidermis Module	NA	NA
CRO_08G009920	glycine-rich protein	Epidermis Module	NA	NA
CRO_08G010690	Protein of unknown function (DUF616)	Epidermis Module	NA	NA
CRO_08G010970	squamosa promoter binding protein-like	Epidermis Module	NA	NA
CRO_08G011210	hypothetical protein	Epidermis Module	NA	NA
CRO_08G011640	GDSL-like Lipase/Acylhydrolase superfamily protein	Epidermis Module	NA	NA
CRO_08G012120	GDSL-like Lipase/Acylhydrolase superfamily protein	Epidermis Module	NA	NA
CRO_08G012900	4-coumarate:CoA ligase	Epidermis Module	NA	NA
CRO_08G013520	Heavy metal transport/detoxification superfamily protein	Epidermis Module	NA	NA
CRO_08G013910	growth-regulating factor	Epidermis Module	NA	NA
CRO_08G014620	IQ-domain	Epidermis Module	NA	NA
CRO_08G015560	Late embryogenesis abundant (LEA) hydroxyproline-rich glycoprotein family	Epidermis Module	NA	NA
CRO_08G016450	hypothetical protein	Epidermis Module	NA	NA
CRO_08G018710	non-intrinsic ABC protein	Epidermis Module	NA	NA
CRO_08G018870	Protein of unknown function, DUF538	Epidermis Module	NA	NA
CRO_08G023220	cytochrome P450, family 716, subfamily A, polypeptide	Epidermis Module	NA	NA
CRO_08G024830	beta-hydroxyisobutyryl-CoA hydrolase	Epidermis Module	NA	NA
CRO_08G024840	beta-hydroxyisobutyryl-CoA hydrolase	Epidermis Module	NA	NA
CRO_08G025300	Core-2/I-branching beta-1,6-N-acetylglucosaminyltransferase family protein	Epidermis Module	NA	NA
CRO_08G026580	GATA transcription factor	Epidermis Module	NA	NA
CRO_08G027350	NOD26-like intrinsic protein 1;2	Epidermis Module	NA	NA
CRO_08G029010	GDSL-like Lipase/Acylhydrolase superfamily protein	Epidermis Module	NA	NA
CRO_08G029630	galacturonosyltransferase	Epidermis Module	NA	NA
CRO_08G029690	N-terminal nucleophile aminohydrolases (Ntn hydrolases) superfamily protein	Epidermis Module	NA	NA
CRO.S000760	hypothetical protein	Epidermis Module	NA	NA
CRO.S001090	Leucine-rich repeat (LRR) family protein	Epidermis Module	NA	NA
CRO.S001470	Integrase-type DNA-binding superfamily protein	Epidermis Module	NA	NA
CRO.S002200	hypothetical protein	Epidermis Module	NA	NA
CRO_01G006740	methyl esterase	IPAP Module	NA	NA
CRO_01G006750	cytochrome P450, family 76, subfamily C, polypeptide	IPAP Module	CRO_T133061	G8H
CRO_01G010020	4-hydroxy-3-methylbut-2-enyl diphosphate synthase	IPAP Module	CRO_T130745	HDS
CRO_01G013280	ferredoxin	IPAP Module	NA	NA
CRO_01G027010	GroES-like zinc-binding dehydrogenase family protein	IPAP Module	CRO_T107879	GOR
CRO_01G030490	aldehyde dehydrogenase 6B2	IPAP Module	NA	NA
CRO_01G030540	Deoxyxylulose-5-phosphate synthase	IPAP Module	NA	NA
CRO_02G003890	strictosidine synthase	IPAP Module	NA	NA
CRO_02G004250	lipoxygenase	IPAP Module	NA	NA
CRO_02G005470	Deoxyxylulose-5-phosphate synthase	IPAP Module	CRO_T136385	DXS
CRO_02G019960	basic helix-loop-helix (bHLH) DNA-binding superfamily protein	IPAP Module	NA	NA
CRO_03G004950	cytochrome P450, family 76, subfamily G, polypeptide	IPAP Module	CRO_T138994	IO
CRO_03G005050	Thioredoxin superfamily protein	IPAP Module	NA	NA
CRO_03G018360	cytochrome P450, family 72, subfamily A, polypeptide	IPAP Module	CRO_T106494	7DLH
CRO_03G024460	UDP-Glycosyltransferase superfamily protein	IPAP Module	NA	NA
CRO_03G025980	Pyruvate kinase family protein	IPAP Module	NA	NA
CRO_03G028320	4-hydroxy-3-methylbut-2-enyl diphosphate reductase	IPAP Module	CRO_T110793	HDR
CRO_03G031560	terpene synthase	IPAP Module	CRO_T119458	GES
CRO_03G032170	glucose-6-phosphate/phosphate translocator	IPAP Module	NA	NA
CRO_04G016350	Eukaryotic aspartyl protease family protein	IPAP Module	NA	NA
CRO_04G020370	hypothetical protein	IPAP Module	NA	NA
CRO_04G024660	1-deoxy-D-xylulose 5-phosphate reductoisomerase	IPAP Module	CRO_T102183	DXR
CRO_04G032090	geranylgeranyl pyrophosphate synthase	IPAP Module	NA	GPPS(LSU)
CRO_05G011710	4-(cytidine 5'-phospho)-2-C-methyl-D-erithritol kinase	IPAP Module	CRO_T135862	CMK
CRO_05G028810	UDP-Glycosyltransferase superfamily protein	IPAP Module	NA	7DLGT
CRO_06G000540	NADP-malic enzyme	IPAP Module	NA	NA
CRO_06G002630	CAX interacting protein	IPAP Module	NA	NA
CRO_06G003880	Ras-related small GTP-binding family protein	IPAP Module	NA	NA
CRO_06G016970	isopentenyl diphosphate isomerase	IPAP Module	CRO_T108158	IPI
CRO_06G020060	GroES-like zinc-binding dehydrogenase family protein	IPAP Module	NA	NA
CRO_07G005430	isoprenoid F	IPAP Module	CRO_T130236	MCS
CRO_07G007670	NAD(P)-binding Rossmann-fold superfamily protein	IPAP Module	NA	NA
CRO_07G007680	NAD(P)-binding Rossmann-fold superfamily protein	IPAP Module	CRO_T130026	ISY
CRO_07G019670	hypothetical protein	IPAP Module	NA	NA
CRO_08G012580	transcription factor-related	IPAP Module	NA	NA
CRO_08G015350	plastidic pyruvate kinase beta subunit	IPAP Module	NA	NA
CRO_08G017150	Nucleotide-diphospho-sugar transferases superfamily protein	IPAP Module	CRO_T135503	CMS
CRO_08G025420	NADH:cytochrome B5 reductase	IPAP Module	NA	NA

## Sheet: TableS10
Supplementary Table 10. List of available standards used to optimize the scMS method.
	Compound	Supplier
1	Catharanthine	Sigma Aldrich
2	Tabersonine	Sigma Aldrich
3	Vindoline	Chemodex
4	Anhydrovinblastine disulfate	Toronto Research Chemicals
5	Vinblastine sulfate	Sigma Aldrich
6	Vincristine sulfate	Toronto Research Chemicals
7	Serpentine hydrogen tartrate	Sequoia Research Products
8	Strictosidine	Synthesized in the laboratory
9	Ajmaline	Extrasynthese
10	Secologanin	Sigma Aldrich
11	Loganic acid	Extrasynthese
12	7-deoxyloganic acid	Synthesized in the laboratory
13	Loganin	Sigma Aldrich
14	Ajmalicine	Sigma Aldrich
15	Stemmadenine	Isolated in the laboratory
Stock solutions of the standards were prepared in MeOH and diluted in 50:50 (v:v) MeOH:0.1% HCOOH in water to a concentration of 20 ppb.

[truncated: 4 more sheets: TableS11, TablsS12, TableS13, TableS14]
