# Supplementary material for: Single-cell multi-omics in the medicinal plant Catharanthus roseus
Source: Nat Chem Biol. 2023 May 15;19(8):1031–41. doi: 10.1038/s41589-023-01327-0 (PMC10374443; doi:10.1038/s41589-023-01327-0)
Supplement: Source Data Fig. 2 — (1) Fig. 2b: Genome assembly statistics. (2) Fig. 2c-1: Number of genes in 1-Mb bins along chromosomes. (3) Fig. 2c-2: Number of repetitive elements in 1-Mb bins along chromosomes. [file 41589_2023_1327_MOESM4_ESM.xlsx]

## Sheet: Fig2b
version	metric	value	Version	value2	value3	Units
cro_v2	N50 Scaffold Length	2579454	v2	2.57945	2.58	Mb
cro_v3	N50 Scaffold Length	71242945	v3	71.2429	71.2	Mb
cro_v2	Total Assembly Length	541127784	v2	541.128	541	Mb
cro_v3	Total Assembly Length	572240277	v3	572.24	572	Mb
cro_v2	Num of Scaffolds	2090	v2	2090	2090
cro_v3	Num of Scaffolds	188	v3	188	8/188
cro_v2	Num of Gaps	15664	v2	15664	15664
cro_v3	Num of Gaps	310	v3	310	185/310

## Sheet: Fig2c-1
X1	X2	X3	X4
Chr1	0	1000000	91
Chr1	1000000	2000000	92
Chr1	2000000	3000000	129
Chr1	3000000	4000000	156
Chr1	4000000	5000000	134
Chr1	5000000	6000000	113
Chr1	6000000	7000000	87
Chr1	7000000	8000000	87
Chr1	8000000	9000000	55
Chr1	9000000	10000000	54
Chr1	10000000	11000000	54
Chr1	11000000	12000000	51
Chr1	12000000	13000000	43
Chr1	13000000	14000000	42
Chr1	14000000	15000000	37
Chr1	15000000	16000000	39
Chr1	16000000	17000000	39
Chr1	17000000	18000000	51
Chr1	18000000	19000000	34
Chr1	19000000	20000000	13
Chr1	20000000	21000000	10
Chr1	21000000	22000000	11
Chr1	22000000	23000000	33
Chr1	23000000	24000000	30
Chr1	24000000	25000000	31
Chr1	25000000	26000000	45
Chr1	26000000	27000000	39
Chr1	27000000	28000000	37
Chr1	28000000	29000000	29
Chr1	29000000	30000000	16
Chr1	30000000	31000000	34
Chr1	31000000	32000000	23
Chr1	32000000	33000000	32
Chr1	33000000	34000000	30
Chr1	34000000	35000000	21
Chr1	35000000	36000000	15
Chr1	36000000	37000000	15
Chr1	37000000	38000000	18
Chr1	38000000	39000000	19
Chr1	39000000	40000000	20
Chr1	40000000	41000000	12
Chr1	41000000	42000000	14
Chr1	42000000	43000000	34
Chr1	43000000	44000000	42
Chr1	44000000	45000000	37
Chr1	45000000	46000000	31
Chr1	46000000	47000000	12
Chr1	47000000	48000000	26
Chr1	48000000	49000000	22
Chr1	49000000	50000000	33
Chr1	50000000	51000000	40
Chr1	51000000	52000000	30
Chr1	52000000	53000000	16
Chr1	53000000	54000000	17
Chr1	54000000	55000000	27
Chr1	55000000	56000000	29
Chr1	56000000	57000000	20
Chr1	57000000	58000000	18
Chr1	58000000	59000000	29
Chr1	59000000	60000000	38
Chr1	60000000	61000000	24
Chr1	61000000	62000000	12
Chr1	62000000	63000000	17
Chr1	63000000	64000000	45
Chr1	64000000	65000000	64
Chr1	65000000	66000000	47
Chr1	66000000	67000000	20
Chr1	67000000	68000000	12
Chr1	68000000	69000000	76
Chr1	69000000	70000000	51
Chr1	70000000	71000000	47
Chr1	71000000	72000000	50
Chr1	72000000	73000000	74
Chr1	73000000	74000000	74
Chr1	74000000	75000000	73
Chr1	75000000	76000000	68
Chr1	76000000	77000000	75
Chr1	77000000	78000000	94
Chr1	78000000	78685906	59
Chr2	0	1000000	61
Chr2	1000000	2000000	69
Chr2	2000000	3000000	89
Chr2	3000000	4000000	111
Chr2	4000000	5000000	67
Chr2	5000000	6000000	57
Chr2	6000000	7000000	49
Chr2	7000000	8000000	22
Chr2	8000000	9000000	32
Chr2	9000000	10000000	26
Chr2	10000000	11000000	27
Chr2	11000000	12000000	21
Chr2	12000000	13000000	39
Chr2	13000000	14000000	43
Chr2	14000000	15000000	10
Chr2	15000000	16000000	29
Chr2	16000000	17000000	11
Chr2	17000000	18000000	20
Chr2	18000000	19000000	9
Chr2	19000000	20000000	22
Chr2	20000000	21000000	18
Chr2	21000000	22000000	14
Chr2	22000000	23000000	26
Chr2	23000000	24000000	15
Chr2	24000000	25000000	15
Chr2	25000000	26000000	24
Chr2	26000000	27000000	28
Chr2	27000000	28000000	28
Chr2	28000000	29000000	40
Chr2	29000000	30000000	22
Chr2	30000000	31000000	24
Chr2	31000000	32000000	17
Chr2	32000000	33000000	27
Chr2	33000000	34000000	25
Chr2	34000000	35000000	34
Chr2	35000000	36000000	19
Chr2	36000000	37000000	24
Chr2	37000000	38000000	13
Chr2	38000000	39000000	13
Chr2	39000000	40000000	30
Chr2	40000000	41000000	11
Chr2	41000000	42000000	31
Chr2	42000000	43000000	44
Chr2	43000000	44000000	23
Chr2	44000000	45000000	53
Chr2	45000000	46000000	13
Chr2	46000000	47000000	22
Chr2	47000000	48000000	26
Chr2	48000000	49000000	22
Chr2	49000000	50000000	29
Chr2	50000000	51000000	32
Chr2	51000000	52000000	38
Chr2	52000000	53000000	15
Chr2	53000000	54000000	22
Chr2	54000000	55000000	23
Chr2	55000000	56000000	31
Chr2	56000000	57000000	19
Chr2	57000000	58000000	40
Chr2	58000000	59000000	53
Chr2	59000000	60000000	49
Chr2	60000000	61000000	44
Chr2	61000000	62000000	37
Chr2	62000000	63000000	50
Chr2	63000000	64000000	59
Chr2	64000000	65000000	35
Chr2	65000000	66000000	52
Chr2	66000000	67000000	47
Chr2	67000000	68000000	31
Chr2	68000000	69000000	79
Chr2	69000000	70000000	97
Chr2	70000000	71000000	118
Chr2	71000000	72000000	123
Chr2	72000000	73000000	117
Chr2	73000000	74000000	126
Chr2	74000000	75000000	95
Chr2	75000000	75450237	43
Chr3	0	1000000	80
Chr3	1000000	2000000	98
Chr3	2000000	3000000	107
Chr3	3000000	4000000	57
Chr3	4000000	5000000	55
Chr3	5000000	6000000	61
Chr3	6000000	7000000	66
Chr3	7000000	8000000	54
Chr3	8000000	9000000	49
Chr3	9000000	10000000	69
Chr3	10000000	11000000	21
Chr3	11000000	12000000	16
Chr3	12000000	13000000	15
Chr3	13000000	14000000	20
Chr3	14000000	15000000	14
Chr3	15000000	16000000	22
Chr3	16000000	17000000	22
Chr3	17000000	18000000	21
Chr3	18000000	19000000	15
Chr3	19000000	20000000	19
Chr3	20000000	21000000	9
Chr3	21000000	22000000	29
Chr3	22000000	23000000	11
Chr3	23000000	24000000	16
Chr3	24000000	25000000	17
Chr3	25000000	26000000	26
Chr3	26000000	27000000	22
Chr3	27000000	28000000	21
Chr3	28000000	29000000	39
Chr3	29000000	30000000	25
Chr3	30000000	31000000	18
Chr3	31000000	32000000	29
Chr3	32000000	33000000	27
Chr3	33000000	34000000	17
Chr3	34000000	35000000	26
Chr3	35000000	36000000	28
Chr3	36000000	37000000	35
Chr3	37000000	38000000	40
Chr3	38000000	39000000	23
Chr3	39000000	40000000	17
Chr3	40000000	41000000	38
Chr3	41000000	42000000	47
Chr3	42000000	43000000	31
Chr3	43000000	44000000	62
Chr3	44000000	45000000	48
Chr3	45000000	46000000	39
Chr3	46000000	47000000	47
Chr3	47000000	48000000	38
Chr3	48000000	49000000	46
Chr3	49000000	50000000	50
Chr3	50000000	51000000	10
Chr3	51000000	52000000	53
Chr3	52000000	53000000	42
Chr3	53000000	54000000	38
Chr3	54000000	55000000	41
Chr3	55000000	56000000	44
Chr3	56000000	57000000	45
Chr3	57000000	58000000	35
Chr3	58000000	59000000	52
Chr3	59000000	60000000	43
Chr3	60000000	61000000	44
Chr3	61000000	62000000	33
Chr3	62000000	63000000	27
Chr3	63000000	64000000	98
Chr3	64000000	65000000	74
Chr3	65000000	66000000	104
Chr3	66000000	67000000	78
Chr3	67000000	68000000	114
Chr3	68000000	69000000	146
Chr3	69000000	70000000	154
Chr3	70000000	71000000	119
Chr3	71000000	72000000	76
Chr3	72000000	72400193	38
Chr4	0	1000000	102
Chr4	1000000	2000000	124
Chr4	2000000	3000000	160
Chr4	3000000	4000000	141
Chr4	4000000	5000000	109
Chr4	5000000	6000000	74
Chr4	6000000	7000000	131
Chr4	7000000	8000000	115
Chr4	8000000	9000000	48
Chr4	9000000	10000000	55
Chr4	10000000	11000000	41
Chr4	11000000	12000000	29
Chr4	12000000	13000000	34
Chr4	13000000	14000000	19
Chr4	14000000	15000000	25
Chr4	15000000	16000000	21
Chr4	16000000	17000000	4
Chr4	17000000	18000000	0
Chr4	18000000	19000000	13
Chr4	19000000	20000000	31
Chr4	20000000	21000000	26
Chr4	21000000	22000000	12
Chr4	22000000	23000000	16
Chr4	23000000	24000000	24
Chr4	24000000	25000000	16
Chr4	25000000	26000000	24
Chr4	26000000	27000000	22
Chr4	27000000	28000000	27
Chr4	28000000	29000000	18
Chr4	29000000	30000000	31
Chr4	30000000	31000000	14
Chr4	31000000	32000000	16
Chr4	32000000	33000000	10
Chr4	33000000	34000000	19
Chr4	34000000	35000000	18
Chr4	35000000	36000000	30
Chr4	36000000	37000000	16
Chr4	37000000	38000000	28
Chr4	38000000	39000000	20
Chr4	39000000	40000000	16
Chr4	40000000	41000000	34
Chr4	41000000	42000000	35
Chr4	42000000	43000000	28
Chr4	43000000	44000000	33
Chr4	44000000	45000000	45
Chr4	45000000	46000000	24
Chr4	46000000	47000000	28
Chr4	47000000	48000000	61
Chr4	48000000	49000000	66
Chr4	49000000	50000000	51
Chr4	50000000	51000000	56
Chr4	51000000	52000000	45
Chr4	52000000	53000000	24
Chr4	53000000	54000000	35
Chr4	54000000	55000000	31
Chr4	55000000	56000000	33
Chr4	56000000	57000000	41
Chr4	57000000	58000000	39
Chr4	58000000	59000000	82
Chr4	59000000	60000000	55
Chr4	60000000	61000000	92
Chr4	61000000	62000000	58
Chr4	62000000	63000000	44
Chr4	63000000	64000000	91
Chr4	64000000	65000000	70
Chr4	65000000	66000000	79
Chr4	66000000	67000000	127
Chr4	67000000	68000000	135
Chr4	68000000	69000000	157
Chr4	69000000	70000000	89
Chr4	70000000	71000000	92
Chr4	71000000	71242945	26
Chr5	0	1000000	76
Chr5	1000000	2000000	85
Chr5	2000000	3000000	128
Chr5	3000000	4000000	128
Chr5	4000000	5000000	99
Chr5	5000000	6000000	116
Chr5	6000000	7000000	70
Chr5	7000000	8000000	44
Chr5	8000000	9000000	43
Chr5	9000000	10000000	41
Chr5	10000000	11000000	41
Chr5	11000000	12000000	36
Chr5	12000000	13000000	43
Chr5	13000000	14000000	0
Chr5	14000000	15000000	30
Chr5	15000000	16000000	45
Chr5	16000000	17000000	37
Chr5	17000000	18000000	32
Chr5	18000000	19000000	24
Chr5	19000000	20000000	57
Chr5	20000000	21000000	23
Chr5	21000000	22000000	56
Chr5	22000000	23000000	49
Chr5	23000000	24000000	59
Chr5	24000000	25000000	42
Chr5	25000000	26000000	52
Chr5	26000000	27000000	43
Chr5	27000000	28000000	85
Chr5	28000000	29000000	28
Chr5	29000000	30000000	25
Chr5	30000000	31000000	29
Chr5	31000000	32000000	18
Chr5	32000000	33000000	35
Chr5	33000000	34000000	17
Chr5	34000000	35000000	25
Chr5	35000000	36000000	33
Chr5	36000000	37000000	19
Chr5	37000000	38000000	31
Chr5	38000000	39000000	11
Chr5	39000000	40000000	25
Chr5	40000000	41000000	16
Chr5	41000000	42000000	31
Chr5	42000000	43000000	24
Chr5	43000000	44000000	21
Chr5	44000000	45000000	42
Chr5	45000000	46000000	29
Chr5	46000000	47000000	26
Chr5	47000000	48000000	29
Chr5	48000000	49000000	44
Chr5	49000000	50000000	53
Chr5	50000000	51000000	36
Chr5	51000000	52000000	34
Chr5	52000000	53000000	44
Chr5	53000000	54000000	20
Chr5	54000000	55000000	20
Chr5	55000000	56000000	15
Chr5	56000000	57000000	15
Chr5	57000000	58000000	80
Chr5	58000000	59000000	2
Chr5	59000000	60000000	2
Chr5	60000000	61000000	69
Chr5	61000000	62000000	56
Chr5	62000000	63000000	49
Chr5	63000000	64000000	78
Chr5	64000000	65000000	81
Chr5	65000000	66000000	64
Chr5	66000000	67000000	98
Chr5	67000000	68000000	125
Chr5	68000000	69000000	158
Chr5	69000000	70000000	102
Chr5	70000000	70771658	79
Chr6	0	1000000	120
Chr6	1000000	2000000	154
Chr6	2000000	3000000	112
Chr6	3000000	4000000	94
Chr6	4000000	5000000	87
Chr6	5000000	6000000	86
Chr6	6000000	7000000	52
Chr6	7000000	8000000	83
Chr6	8000000	9000000	18
Chr6	9000000	10000000	19
Chr6	10000000	11000000	11
Chr6	11000000	12000000	21
Chr6	12000000	13000000	39
Chr6	13000000	14000000	17
Chr6	14000000	15000000	1
Chr6	15000000	16000000	14
Chr6	16000000	17000000	26
Chr6	17000000	18000000	19
Chr6	18000000	19000000	26
Chr6	19000000	20000000	24
Chr6	20000000	21000000	16
Chr6	21000000	22000000	23
Chr6	22000000	23000000	20
Chr6	23000000	24000000	20
Chr6	24000000	25000000	29
Chr6	25000000	26000000	39
Chr6	26000000	27000000	24
Chr6	27000000	28000000	24
Chr6	28000000	29000000	27
Chr6	29000000	30000000	0
Chr6	30000000	31000000	53
Chr6	31000000	32000000	29
Chr6	32000000	33000000	24
Chr6	33000000	34000000	22
Chr6	34000000	35000000	35
Chr6	35000000	36000000	44
Chr6	36000000	37000000	26
Chr6	37000000	38000000	41
Chr6	38000000	39000000	54
Chr6	39000000	40000000	50
Chr6	40000000	41000000	14
Chr6	41000000	42000000	33
Chr6	42000000	43000000	36
Chr6	43000000	44000000	54
Chr6	44000000	45000000	41
Chr6	45000000	46000000	32
Chr6	46000000	47000000	41
Chr6	47000000	48000000	37
Chr6	48000000	49000000	46
Chr6	49000000	50000000	55
Chr6	50000000	51000000	61
Chr6	51000000	52000000	58
Chr6	52000000	53000000	50
Chr6	53000000	54000000	39
Chr6	54000000	55000000	37
Chr6	55000000	56000000	47
Chr6	56000000	57000000	72
Chr6	57000000	58000000	42
Chr6	58000000	59000000	52
Chr6	59000000	60000000	48
Chr6	60000000	61000000	60
Chr6	61000000	62000000	70
Chr6	62000000	63000000	105
Chr6	63000000	64000000	91
Chr6	64000000	65000000	94
Chr6	65000000	66000000	97
Chr6	66000000	67000000	128
Chr6	67000000	68000000	120
Chr6	68000000	69000000	100
Chr6	69000000	69140801	18
Chr7	0	1000000	77
Chr7	1000000	2000000	101
Chr7	2000000	3000000	127
Chr7	3000000	4000000	128
Chr7	4000000	5000000	115
Chr7	5000000	6000000	127
Chr7	6000000	7000000	101
Chr7	7000000	8000000	89
Chr7	8000000	9000000	69
Chr7	9000000	10000000	60
Chr7	10000000	11000000	30
Chr7	11000000	12000000	62
Chr7	12000000	13000000	34
Chr7	13000000	14000000	41
Chr7	14000000	15000000	33
Chr7	15000000	16000000	43
Chr7	16000000	17000000	51
Chr7	17000000	18000000	30
Chr7	18000000	19000000	26
Chr7	19000000	20000000	25
Chr7	20000000	21000000	34
Chr7	21000000	22000000	31
Chr7	22000000	23000000	43
Chr7	23000000	24000000	23
Chr7	24000000	25000000	31
Chr7	25000000	26000000	31
Chr7	26000000	27000000	27
Chr7	27000000	28000000	42
Chr7	28000000	29000000	22
Chr7	29000000	30000000	13
Chr7	30000000	31000000	18
Chr7	31000000	32000000	26
Chr7	32000000	33000000	25
Chr7	33000000	34000000	24
Chr7	34000000	35000000	22
Chr7	35000000	36000000	21
Chr7	36000000	37000000	20
Chr7	37000000	38000000	24
Chr7	38000000	39000000	29
Chr7	39000000	40000000	17
Chr7	40000000	41000000	16
Chr7	41000000	42000000	18
Chr7	42000000	43000000	27
Chr7	43000000	44000000	13
Chr7	44000000	45000000	13
Chr7	45000000	46000000	18
Chr7	46000000	47000000	17
Chr7	47000000	48000000	21
Chr7	48000000	49000000	20
Chr7	49000000	50000000	14
Chr7	50000000	51000000	45
Chr7	51000000	52000000	52
Chr7	52000000	53000000	28
Chr7	53000000	54000000	18
Chr7	54000000	55000000	29
Chr7	55000000	56000000	23
Chr7	56000000	57000000	21
Chr7	57000000	58000000	29
Chr7	58000000	59000000	35
Chr7	59000000	59898408	17
Chr8	0	1000000	103
Chr8	1000000	2000000	85
Chr8	2000000	3000000	123
Chr8	3000000	4000000	122
Chr8	4000000	5000000	90
Chr8	5000000	6000000	72
Chr8	6000000	7000000	54
Chr8	7000000	8000000	65
Chr8	8000000	9000000	57
Chr8	9000000	10000000	48
Chr8	10000000	11000000	75
Chr8	11000000	12000000	77
Chr8	12000000	13000000	66
Chr8	13000000	14000000	61
Chr8	14000000	15000000	50
Chr8	15000000	16000000	48
Chr8	16000000	17000000	64
Chr8	17000000	18000000	75
Chr8	18000000	19000000	53
Chr8	19000000	20000000	53
Chr8	20000000	21000000	57
Chr8	21000000	22000000	54
Chr8	22000000	23000000	41
Chr8	23000000	24000000	28
Chr8	24000000	25000000	17
Chr8	25000000	26000000	17
Chr8	26000000	27000000	14
Chr8	27000000	28000000	14
Chr8	28000000	29000000	28
Chr8	29000000	30000000	47
Chr8	30000000	31000000	54
Chr8	31000000	32000000	41
Chr8	32000000	33000000	11
Chr8	33000000	34000000	48
Chr8	34000000	35000000	26
Chr8	35000000	36000000	55
Chr8	36000000	37000000	40
Chr8	37000000	38000000	62
Chr8	38000000	39000000	37
Chr8	39000000	40000000	65
Chr8	40000000	41000000	44
Chr8	41000000	42000000	72
Chr8	42000000	43000000	36
Chr8	43000000	44000000	44
Chr8	44000000	45000000	15
Chr8	45000000	46000000	42
Chr8	46000000	47000000	26
Chr8	47000000	48000000	44
Chr8	48000000	49000000	19
Chr8	49000000	50000000	5
Chr8	50000000	51000000	41
Chr8	51000000	52000000	45
Chr8	52000000	53000000	89
Chr8	53000000	54000000	69
Chr8	54000000	55000000	100
Chr8	55000000	56000000	78
Chr8	56000000	57000000	125
Chr8	57000000	58000000	139
Chr8	58000000	58885954	134

## Sheet: Fig2c-2
X1	X2	X3	X4
Chr1	0	1000000	22
Chr1	1000000	2000000	30
Chr1	2000000	3000000	14
Chr1	3000000	4000000	5
Chr1	4000000	5000000	15
Chr1	5000000	6000000	56
Chr1	6000000	7000000	71
Chr1	7000000	8000000	111
Chr1	8000000	9000000	138
Chr1	9000000	10000000	156
Chr1	10000000	11000000	133
Chr1	11000000	12000000	170
Chr1	12000000	13000000	197
Chr1	13000000	14000000	157
Chr1	14000000	15000000	169
Chr1	15000000	16000000	174
Chr1	16000000	17000000	179
Chr1	17000000	18000000	198
Chr1	18000000	19000000	213
Chr1	19000000	20000000	262
Chr1	20000000	21000000	269
Chr1	21000000	22000000	230
Chr1	22000000	23000000	188
Chr1	23000000	24000000	192
Chr1	24000000	25000000	214
Chr1	25000000	26000000	172
Chr1	26000000	27000000	178
Chr1	27000000	28000000	208
Chr1	28000000	29000000	237
Chr1	29000000	30000000	235
Chr1	30000000	31000000	206
Chr1	31000000	32000000	229
Chr1	32000000	33000000	183
Chr1	33000000	34000000	224
Chr1	34000000	35000000	228
Chr1	35000000	36000000	263
Chr1	36000000	37000000	233
Chr1	37000000	38000000	232
Chr1	38000000	39000000	221
Chr1	39000000	40000000	238
Chr1	40000000	41000000	279
Chr1	41000000	42000000	206
Chr1	42000000	43000000	202
Chr1	43000000	44000000	201
Chr1	44000000	45000000	203
Chr1	45000000	46000000	232
Chr1	46000000	47000000	254
Chr1	47000000	48000000	196
Chr1	48000000	49000000	210
Chr1	49000000	50000000	195
Chr1	50000000	51000000	215
Chr1	51000000	52000000	195
Chr1	52000000	53000000	243
Chr1	53000000	54000000	251
Chr1	54000000	55000000	216
Chr1	55000000	56000000	203
Chr1	56000000	57000000	242
Chr1	57000000	58000000	294
Chr1	58000000	59000000	191
Chr1	59000000	60000000	187
Chr1	60000000	61000000	215
Chr1	61000000	62000000	276
Chr1	62000000	63000000	374
Chr1	63000000	64000000	185
Chr1	64000000	65000000	157
Chr1	65000000	66000000	192
Chr1	66000000	67000000	211
Chr1	67000000	68000000	132
Chr1	68000000	69000000	106
Chr1	69000000	70000000	156
Chr1	70000000	71000000	147
Chr1	71000000	72000000	141
Chr1	72000000	73000000	98
Chr1	73000000	74000000	107
Chr1	74000000	75000000	126
Chr1	75000000	76000000	94
Chr1	76000000	77000000	69
Chr1	77000000	78000000	77
Chr1	78000000	78685906	18
Chr2	0	1000000	20
Chr2	1000000	2000000	35
Chr2	2000000	3000000	49
Chr2	3000000	4000000	80
Chr2	4000000	5000000	141
Chr2	5000000	6000000	129
Chr2	6000000	7000000	137
Chr2	7000000	8000000	156
Chr2	8000000	9000000	216
Chr2	9000000	10000000	227
Chr2	10000000	11000000	229
Chr2	11000000	12000000	255
Chr2	12000000	13000000	203
Chr2	13000000	14000000	202
Chr2	14000000	15000000	286
Chr2	15000000	16000000	201
Chr2	16000000	17000000	250
Chr2	17000000	18000000	270
Chr2	18000000	19000000	264
Chr2	19000000	20000000	240
Chr2	20000000	21000000	255
Chr2	21000000	22000000	224
Chr2	22000000	23000000	206
Chr2	23000000	24000000	242
Chr2	24000000	25000000	258
Chr2	25000000	26000000	242
Chr2	26000000	27000000	225
Chr2	27000000	28000000	217
Chr2	28000000	29000000	220
Chr2	29000000	30000000	252
Chr2	30000000	31000000	220
Chr2	31000000	32000000	257
Chr2	32000000	33000000	212
Chr2	33000000	34000000	201
Chr2	34000000	35000000	218
Chr2	35000000	36000000	225
Chr2	36000000	37000000	216
Chr2	37000000	38000000	253
Chr2	38000000	39000000	244
Chr2	39000000	40000000	230
Chr2	40000000	41000000	259
Chr2	41000000	42000000	215
Chr2	42000000	43000000	180
Chr2	43000000	44000000	206
Chr2	44000000	45000000	195
Chr2	45000000	46000000	223
Chr2	46000000	47000000	241
Chr2	47000000	48000000	227
Chr2	48000000	49000000	209
Chr2	49000000	50000000	199
Chr2	50000000	51000000	178
Chr2	51000000	52000000	178
Chr2	52000000	53000000	245
Chr2	53000000	54000000	192
Chr2	54000000	55000000	198
Chr2	55000000	56000000	164
Chr2	56000000	57000000	221
Chr2	57000000	58000000	170
Chr2	58000000	59000000	182
Chr2	59000000	60000000	168
Chr2	60000000	61000000	154
Chr2	61000000	62000000	153
Chr2	62000000	63000000	176
Chr2	63000000	64000000	175
Chr2	64000000	65000000	197
Chr2	65000000	66000000	177
Chr2	66000000	67000000	149
Chr2	67000000	68000000	162
Chr2	68000000	69000000	142
Chr2	69000000	70000000	113
Chr2	70000000	71000000	57
Chr2	71000000	72000000	26
Chr2	72000000	73000000	37
Chr2	73000000	74000000	20
Chr2	74000000	75000000	29
Chr2	75000000	75450237	8
Chr3	0	1000000	26
Chr3	1000000	2000000	45
Chr3	2000000	3000000	91
Chr3	3000000	4000000	133
Chr3	4000000	5000000	92
Chr3	5000000	6000000	125
Chr3	6000000	7000000	137
Chr3	7000000	8000000	140
Chr3	8000000	9000000	135
Chr3	9000000	10000000	137
Chr3	10000000	11000000	289
Chr3	11000000	12000000	252
Chr3	12000000	13000000	305
Chr3	13000000	14000000	266
Chr3	14000000	15000000	392
Chr3	15000000	16000000	370
Chr3	16000000	17000000	256
Chr3	17000000	18000000	247
Chr3	18000000	19000000	222
Chr3	19000000	20000000	263
Chr3	20000000	21000000	242
Chr3	21000000	22000000	263
Chr3	22000000	23000000	259
Chr3	23000000	24000000	236
Chr3	24000000	25000000	256
Chr3	25000000	26000000	237
Chr3	26000000	27000000	250
Chr3	27000000	28000000	214
Chr3	28000000	29000000	205
Chr3	29000000	30000000	216
Chr3	30000000	31000000	216
Chr3	31000000	32000000	221
Chr3	32000000	33000000	190
Chr3	33000000	34000000	224
Chr3	34000000	35000000	239
Chr3	35000000	36000000	212
Chr3	36000000	37000000	200
Chr3	37000000	38000000	190
Chr3	38000000	39000000	216
Chr3	39000000	40000000	211
Chr3	40000000	41000000	202
Chr3	41000000	42000000	171
Chr3	42000000	43000000	182
Chr3	43000000	44000000	131
Chr3	44000000	45000000	173
Chr3	45000000	46000000	192
Chr3	46000000	47000000	180
Chr3	47000000	48000000	215
Chr3	48000000	49000000	200
Chr3	49000000	50000000	190
Chr3	50000000	51000000	226
Chr3	51000000	52000000	170
Chr3	52000000	53000000	186
Chr3	53000000	54000000	196
Chr3	54000000	55000000	184
Chr3	55000000	56000000	183
Chr3	56000000	57000000	178
Chr3	57000000	58000000	193
Chr3	58000000	59000000	169
Chr3	59000000	60000000	196
Chr3	60000000	61000000	189
Chr3	61000000	62000000	199
Chr3	62000000	63000000	185
Chr3	63000000	64000000	128
Chr3	64000000	65000000	116
Chr3	65000000	66000000	103
Chr3	66000000	67000000	118
Chr3	67000000	68000000	61
Chr3	68000000	69000000	24
Chr3	69000000	70000000	19
Chr3	70000000	71000000	33
Chr3	71000000	72000000	53
Chr3	72000000	72400193	27
Chr4	0	1000000	28
Chr4	1000000	2000000	18
Chr4	2000000	3000000	5
Chr4	3000000	4000000	22
Chr4	4000000	5000000	82
Chr4	5000000	6000000	103
Chr4	6000000	7000000	56
Chr4	7000000	8000000	85
Chr4	8000000	9000000	154
Chr4	9000000	10000000	218
Chr4	10000000	11000000	229
Chr4	11000000	12000000	208
Chr4	12000000	13000000	204
Chr4	13000000	14000000	212
Chr4	14000000	15000000	193
Chr4	15000000	16000000	277
Chr4	16000000	17000000	324
Chr4	17000000	18000000	408
Chr4	18000000	19000000	275
Chr4	19000000	20000000	217
Chr4	20000000	21000000	239
Chr4	21000000	22000000	285
Chr4	22000000	23000000	264
Chr4	23000000	24000000	232
Chr4	24000000	25000000	242
Chr4	25000000	26000000	220
Chr4	26000000	27000000	202
Chr4	27000000	28000000	216
Chr4	28000000	29000000	196
Chr4	29000000	30000000	227
Chr4	30000000	31000000	268
Chr4	31000000	32000000	246
Chr4	32000000	33000000	265
Chr4	33000000	34000000	263
Chr4	34000000	35000000	237
Chr4	35000000	36000000	201
Chr4	36000000	37000000	237
Chr4	37000000	38000000	245
Chr4	38000000	39000000	259
Chr4	39000000	40000000	232
Chr4	40000000	41000000	262
Chr4	41000000	42000000	194
Chr4	42000000	43000000	198
Chr4	43000000	44000000	195
Chr4	44000000	45000000	224
Chr4	45000000	46000000	230
Chr4	46000000	47000000	256
Chr4	47000000	48000000	183
Chr4	48000000	49000000	175
Chr4	49000000	50000000	179
Chr4	50000000	51000000	168
Chr4	51000000	52000000	177
Chr4	52000000	53000000	259
Chr4	53000000	54000000	186
Chr4	54000000	55000000	192
Chr4	55000000	56000000	196
Chr4	56000000	57000000	165
Chr4	57000000	58000000	170
Chr4	58000000	59000000	125
Chr4	59000000	60000000	180
Chr4	60000000	61000000	127
Chr4	61000000	62000000	139
Chr4	62000000	63000000	172
Chr4	63000000	64000000	109
Chr4	64000000	65000000	154
Chr4	65000000	66000000	127
Chr4	66000000	67000000	41
Chr4	67000000	68000000	24
Chr4	68000000	69000000	22
Chr4	69000000	70000000	49
Chr4	70000000	71000000	42
Chr4	71000000	71242945	3
Chr5	0	1000000	24
Chr5	1000000	2000000	20
Chr5	2000000	3000000	10
Chr5	3000000	4000000	27
Chr5	4000000	5000000	74
Chr5	5000000	6000000	87
Chr5	6000000	7000000	112
Chr5	7000000	8000000	147
Chr5	8000000	9000000	155
Chr5	9000000	10000000	153
Chr5	10000000	11000000	154
Chr5	11000000	12000000	171
Chr5	12000000	13000000	185
Chr5	13000000	14000000	275
Chr5	14000000	15000000	168
Chr5	15000000	16000000	163
Chr5	16000000	17000000	186
Chr5	17000000	18000000	256
Chr5	18000000	19000000	227
Chr5	19000000	20000000	147
Chr5	20000000	21000000	161
Chr5	21000000	22000000	138
Chr5	22000000	23000000	192
Chr5	23000000	24000000	156
Chr5	24000000	25000000	175
Chr5	25000000	26000000	162
Chr5	26000000	27000000	126
Chr5	27000000	28000000	139
Chr5	28000000	29000000	236
Chr5	29000000	30000000	188
Chr5	30000000	31000000	181
Chr5	31000000	32000000	247
Chr5	32000000	33000000	214
Chr5	33000000	34000000	216
Chr5	34000000	35000000	219
Chr5	35000000	36000000	218
Chr5	36000000	37000000	240
Chr5	37000000	38000000	223
Chr5	38000000	39000000	257
Chr5	39000000	40000000	230
Chr5	40000000	41000000	225
Chr5	41000000	42000000	183
Chr5	42000000	43000000	240
Chr5	43000000	44000000	209
Chr5	44000000	45000000	186
Chr5	45000000	46000000	207
Chr5	46000000	47000000	224
Chr5	47000000	48000000	199
Chr5	48000000	49000000	198
Chr5	49000000	50000000	178
Chr5	50000000	51000000	189
Chr5	51000000	52000000	207
Chr5	52000000	53000000	209
Chr5	53000000	54000000	239
Chr5	54000000	55000000	265
Chr5	55000000	56000000	341
Chr5	56000000	57000000	326
Chr5	57000000	58000000	160
Chr5	58000000	59000000	245
Chr5	59000000	60000000	239
Chr5	60000000	61000000	123
Chr5	61000000	62000000	154
Chr5	62000000	63000000	143
Chr5	63000000	64000000	112
Chr5	64000000	65000000	130
Chr5	65000000	66000000	124
Chr5	66000000	67000000	63
Chr5	67000000	68000000	36
Chr5	68000000	69000000	20
Chr5	69000000	70000000	65
Chr5	70000000	70771658	33
Chr6	0	1000000	20
Chr6	1000000	2000000	20
Chr6	2000000	3000000	64
Chr6	3000000	4000000	113
Chr6	4000000	5000000	112
Chr6	5000000	6000000	108
Chr6	6000000	7000000	137
Chr6	7000000	8000000	116
Chr6	8000000	9000000	236
Chr6	9000000	10000000	242
Chr6	10000000	11000000	292
Chr6	11000000	12000000	242
Chr6	12000000	13000000	200
Chr6	13000000	14000000	237
Chr6	14000000	15000000	239
Chr6	15000000	16000000	194
Chr6	16000000	17000000	232
Chr6	17000000	18000000	247
Chr6	18000000	19000000	228
Chr6	19000000	20000000	245
Chr6	20000000	21000000	221
Chr6	21000000	22000000	251
Chr6	22000000	23000000	233
Chr6	23000000	24000000	205
Chr6	24000000	25000000	227
Chr6	25000000	26000000	187
Chr6	26000000	27000000	213
Chr6	27000000	28000000	227
Chr6	28000000	29000000	190
Chr6	29000000	30000000	51
Chr6	30000000	31000000	180
Chr6	31000000	32000000	220
Chr6	32000000	33000000	231
Chr6	33000000	34000000	202
Chr6	34000000	35000000	199
Chr6	35000000	36000000	165
Chr6	36000000	37000000	205
Chr6	37000000	38000000	178
Chr6	38000000	39000000	171
Chr6	39000000	40000000	187
Chr6	40000000	41000000	215
Chr6	41000000	42000000	196
Chr6	42000000	43000000	179
Chr6	43000000	44000000	169
Chr6	44000000	45000000	209
Chr6	45000000	46000000	198
Chr6	46000000	47000000	172
Chr6	47000000	48000000	154
Chr6	48000000	49000000	173
Chr6	49000000	50000000	166
Chr6	50000000	51000000	154
Chr6	51000000	52000000	152
Chr6	52000000	53000000	152
Chr6	53000000	54000000	276
Chr6	54000000	55000000	194
Chr6	55000000	56000000	168
Chr6	56000000	57000000	154
Chr6	57000000	58000000	182
Chr6	58000000	59000000	152
Chr6	59000000	60000000	130
Chr6	60000000	61000000	146
Chr6	61000000	62000000	109
Chr6	62000000	63000000	64
Chr6	63000000	64000000	95
Chr6	64000000	65000000	50
Chr6	65000000	66000000	80
Chr6	66000000	67000000	32
Chr6	67000000	68000000	14
Chr6	68000000	69000000	13
Chr6	69000000	69140801	1
Chr7	0	1000000	24
Chr7	1000000	2000000	9
Chr7	2000000	3000000	28
Chr7	3000000	4000000	28
Chr7	4000000	5000000	62
Chr7	5000000	6000000	51
Chr7	6000000	7000000	67
Chr7	7000000	8000000	61
Chr7	8000000	9000000	91
Chr7	9000000	10000000	131
Chr7	10000000	11000000	213
Chr7	11000000	12000000	148
Chr7	12000000	13000000	179
Chr7	13000000	14000000	172
Chr7	14000000	15000000	186
Chr7	15000000	16000000	194
Chr7	16000000	17000000	157
Chr7	17000000	18000000	202
Chr7	18000000	19000000	161
Chr7	19000000	20000000	191
Chr7	20000000	21000000	206
Chr7	21000000	22000000	196
Chr7	22000000	23000000	195
Chr7	23000000	24000000	216
Chr7	24000000	25000000	217
Chr7	25000000	26000000	213
Chr7	26000000	27000000	203
Chr7	27000000	28000000	175
Chr7	28000000	29000000	205
Chr7	29000000	30000000	263
Chr7	30000000	31000000	239
Chr7	31000000	32000000	215
Chr7	32000000	33000000	235
Chr7	33000000	34000000	250
Chr7	34000000	35000000	242
Chr7	35000000	36000000	222
Chr7	36000000	37000000	239
Chr7	37000000	38000000	222
Chr7	38000000	39000000	241
Chr7	39000000	40000000	258
Chr7	40000000	41000000	280
Chr7	41000000	42000000	241
Chr7	42000000	43000000	216
Chr7	43000000	44000000	240
Chr7	44000000	45000000	213
Chr7	45000000	46000000	252
Chr7	46000000	47000000	239
Chr7	47000000	48000000	269
Chr7	48000000	49000000	243
Chr7	49000000	50000000	224
Chr7	50000000	51000000	214
Chr7	51000000	52000000	205
Chr7	52000000	53000000	208
Chr7	53000000	54000000	206
Chr7	54000000	55000000	223
Chr7	55000000	56000000	248
Chr7	56000000	57000000	277
Chr7	57000000	58000000	221
Chr7	58000000	59000000	237
Chr7	59000000	59898408	243
Chr8	0	1000000	13
Chr8	1000000	2000000	15
Chr8	2000000	3000000	24
Chr8	3000000	4000000	26
Chr8	4000000	5000000	106
Chr8	5000000	6000000	137
Chr8	6000000	7000000	165
Chr8	7000000	8000000	128
Chr8	8000000	9000000	160
Chr8	9000000	10000000	184
Chr8	10000000	11000000	147
Chr8	11000000	12000000	132
Chr8	12000000	13000000	147
Chr8	13000000	14000000	159
Chr8	14000000	15000000	177
Chr8	15000000	16000000	191
Chr8	16000000	17000000	165
Chr8	17000000	18000000	144
Chr8	18000000	19000000	163
Chr8	19000000	20000000	184
Chr8	20000000	21000000	156
Chr8	21000000	22000000	187
Chr8	22000000	23000000	222
Chr8	23000000	24000000	245
Chr8	24000000	25000000	240
Chr8	25000000	26000000	234
Chr8	26000000	27000000	246
Chr8	27000000	28000000	250
Chr8	28000000	29000000	214
Chr8	29000000	30000000	172
Chr8	30000000	31000000	186
Chr8	31000000	32000000	176
Chr8	32000000	33000000	238
Chr8	33000000	34000000	187
Chr8	34000000	35000000	207
Chr8	35000000	36000000	149
Chr8	36000000	37000000	163
Chr8	37000000	38000000	133
Chr8	38000000	39000000	179
Chr8	39000000	40000000	158
Chr8	40000000	41000000	166
Chr8	41000000	42000000	139
Chr8	42000000	43000000	158
Chr8	43000000	44000000	164
Chr8	44000000	45000000	190
Chr8	45000000	46000000	167
Chr8	46000000	47000000	154
Chr8	47000000	48000000	175
Chr8	48000000	49000000	206
Chr8	49000000	50000000	199
Chr8	50000000	51000000	192
Chr8	51000000	52000000	159
Chr8	52000000	53000000	125
Chr8	53000000	54000000	124
Chr8	54000000	55000000	65
Chr8	55000000	56000000	75
Chr8	56000000	57000000	42
Chr8	57000000	58000000	23
Chr8	58000000	58885954	23
