# Supplementary material for: Single-cell multi-omics in the medicinal plant Catharanthus roseus
Source: Nat Chem Biol. 2023 May 15;19(8):1031–41. doi: 10.1038/s41589-023-01327-0 (PMC10374443; doi:10.1038/s41589-023-01327-0)
Supplement: Source Data Fig. 3 — (1) Fig. 3a-1: Number of Hi-C contacts at 10-kb resolution. (2) Fig. 3a-2: Coordinate and annotation of genes. (3) Fig. 3a-3: P values of TAD boundaries. (4) Fig. 3b-1: Metabolite abundances of VIGS and control samples. (5) Fig. 3b-2: t statistics and P values for comparisons. (6) Fig. 3c-1: Number of Hi-C contacts at 10-kb resolution. (7) Fig. 3c-2: Coordinate and annotation of genes. (8) Fig. 3c-3: Coordinates of loops. (9) Fig. 3c-4: P values of TAD boundaries. (10) Fig. 3d-1: Number of Hi-C contacts at 10-kb resolution. (11) Fig. 3d-2: Coordinate and annotation of genes. (12) Fig. 3d-3: P values of TAD boundaries. (13) Fig. 3e: FPKM values. [file 41589_2023_1327_MOESM5_ESM.xlsx]

## Sheet: Fig3a-1
id	X1	X2	X3	Chr	count
../Results/Phase_20220308/straw_out//Chr3.txt	71010000	71010000	15	Chr3	15
../Results/Phase_20220308/straw_out//Chr3.txt	71020000	71020000	9	Chr3	9
../Results/Phase_20220308/straw_out//Chr3.txt	71010000	71060000	1	Chr3	1
../Results/Phase_20220308/straw_out//Chr3.txt	71060000	71060000	33	Chr3	33
../Results/Phase_20220308/straw_out//Chr3.txt	71010000	71070000	2	Chr3	2
../Results/Phase_20220308/straw_out//Chr3.txt	71020000	71070000	3	Chr3	3
../Results/Phase_20220308/straw_out//Chr3.txt	71060000	71070000	32	Chr3	32
../Results/Phase_20220308/straw_out//Chr3.txt	71070000	71070000	321	Chr3	100
../Results/Phase_20220308/straw_out//Chr3.txt	71020000	71080000	1	Chr3	1
../Results/Phase_20220308/straw_out//Chr3.txt	71040000	71080000	2	Chr3	2
../Results/Phase_20220308/straw_out//Chr3.txt	71060000	71080000	20	Chr3	20
../Results/Phase_20220308/straw_out//Chr3.txt	71070000	71080000	69	Chr3	69
../Results/Phase_20220308/straw_out//Chr3.txt	71080000	71080000	463	Chr3	100
../Results/Phase_20220308/straw_out//Chr3.txt	71010000	71090000	2	Chr3	2
../Results/Phase_20220308/straw_out//Chr3.txt	71060000	71090000	12	Chr3	12
../Results/Phase_20220308/straw_out//Chr3.txt	71070000	71090000	45	Chr3	45
../Results/Phase_20220308/straw_out//Chr3.txt	71080000	71090000	139	Chr3	100
../Results/Phase_20220308/straw_out//Chr3.txt	71090000	71090000	534	Chr3	100
../Results/Phase_20220308/straw_out//Chr3.txt	71020000	71100000	1	Chr3	1
../Results/Phase_20220308/straw_out//Chr3.txt	71060000	71100000	10	Chr3	10
../Results/Phase_20220308/straw_out//Chr3.txt	71070000	71100000	39	Chr3	39
../Results/Phase_20220308/straw_out//Chr3.txt	71080000	71100000	87	Chr3	87
../Results/Phase_20220308/straw_out//Chr3.txt	71090000	71100000	184	Chr3	100
../Results/Phase_20220308/straw_out//Chr3.txt	71100000	71100000	772	Chr3	100
../Results/Phase_20220308/straw_out//Chr3.txt	71010000	71110000	2	Chr3	2
../Results/Phase_20220308/straw_out//Chr3.txt	71020000	71110000	1	Chr3	1
../Results/Phase_20220308/straw_out//Chr3.txt	71050000	71110000	1	Chr3	1
../Results/Phase_20220308/straw_out//Chr3.txt	71060000	71110000	2	Chr3	2
../Results/Phase_20220308/straw_out//Chr3.txt	71070000	71110000	12	Chr3	12
../Results/Phase_20220308/straw_out//Chr3.txt	71080000	71110000	36	Chr3	36
../Results/Phase_20220308/straw_out//Chr3.txt	71090000	71110000	47	Chr3	47
../Results/Phase_20220308/straw_out//Chr3.txt	71100000	71110000	265	Chr3	100
../Results/Phase_20220308/straw_out//Chr3.txt	71110000	71110000	622	Chr3	100
../Results/Phase_20220308/straw_out//Chr3.txt	71010000	71120000	1	Chr3	1
../Results/Phase_20220308/straw_out//Chr3.txt	71060000	71120000	1	Chr3	1
../Results/Phase_20220308/straw_out//Chr3.txt	71070000	71120000	8	Chr3	8
../Results/Phase_20220308/straw_out//Chr3.txt	71080000	71120000	25	Chr3	25
../Results/Phase_20220308/straw_out//Chr3.txt	71090000	71120000	25	Chr3	25
../Results/Phase_20220308/straw_out//Chr3.txt	71100000	71120000	111	Chr3	100
../Results/Phase_20220308/straw_out//Chr3.txt	71110000	71120000	157	Chr3	100
../Results/Phase_20220308/straw_out//Chr3.txt	71120000	71120000	462	Chr3	100
../Results/Phase_20220308/straw_out//Chr3.txt	71010000	71130000	1	Chr3	1
../Results/Phase_20220308/straw_out//Chr3.txt	71040000	71130000	1	Chr3	1
../Results/Phase_20220308/straw_out//Chr3.txt	71060000	71130000	4	Chr3	4
../Results/Phase_20220308/straw_out//Chr3.txt	71070000	71130000	8	Chr3	8
../Results/Phase_20220308/straw_out//Chr3.txt	71080000	71130000	25	Chr3	25
../Results/Phase_20220308/straw_out//Chr3.txt	71090000	71130000	39	Chr3	39
../Results/Phase_20220308/straw_out//Chr3.txt	71100000	71130000	117	Chr3	100
../Results/Phase_20220308/straw_out//Chr3.txt	71110000	71130000	126	Chr3	100
../Results/Phase_20220308/straw_out//Chr3.txt	71120000	71130000	200	Chr3	100
../Results/Phase_20220308/straw_out//Chr3.txt	71130000	71130000	612	Chr3	100
../Results/Phase_20220308/straw_out//Chr3.txt	71010000	71140000	1	Chr3	1
../Results/Phase_20220308/straw_out//Chr3.txt	71060000	71140000	3	Chr3	3
../Results/Phase_20220308/straw_out//Chr3.txt	71070000	71140000	6	Chr3	6
../Results/Phase_20220308/straw_out//Chr3.txt	71080000	71140000	17	Chr3	17
../Results/Phase_20220308/straw_out//Chr3.txt	71090000	71140000	19	Chr3	19
../Results/Phase_20220308/straw_out//Chr3.txt	71100000	71140000	46	Chr3	46
../Results/Phase_20220308/straw_out//Chr3.txt	71110000	71140000	25	Chr3	25
../Results/Phase_20220308/straw_out//Chr3.txt	71120000	71140000	24	Chr3	24
../Results/Phase_20220308/straw_out//Chr3.txt	71130000	71140000	113	Chr3	100
../Results/Phase_20220308/straw_out//Chr3.txt	71140000	71140000	383	Chr3	100
../Results/Phase_20220308/straw_out//Chr3.txt	71010000	71150000	1	Chr3	1
../Results/Phase_20220308/straw_out//Chr3.txt	71070000	71150000	4	Chr3	4
../Results/Phase_20220308/straw_out//Chr3.txt	71080000	71150000	6	Chr3	6
../Results/Phase_20220308/straw_out//Chr3.txt	71090000	71150000	7	Chr3	7
../Results/Phase_20220308/straw_out//Chr3.txt	71100000	71150000	9	Chr3	9
../Results/Phase_20220308/straw_out//Chr3.txt	71110000	71150000	8	Chr3	8
../Results/Phase_20220308/straw_out//Chr3.txt	71120000	71150000	6	Chr3	6
../Results/Phase_20220308/straw_out//Chr3.txt	71130000	71150000	14	Chr3	14
../Results/Phase_20220308/straw_out//Chr3.txt	71140000	71150000	51	Chr3	51
../Results/Phase_20220308/straw_out//Chr3.txt	71150000	71150000	192	Chr3	100
../Results/Phase_20220308/straw_out//Chr3.txt	71120000	71170000	1	Chr3	1
../Results/Phase_20220308/straw_out//Chr3.txt	71150000	71170000	1	Chr3	1
../Results/Phase_20220308/straw_out//Chr3.txt	71170000	71170000	2	Chr3	2
../Results/Phase_20220308/straw_out//Chr3.txt	71120000	71180000	1	Chr3	1
../Results/Phase_20220308/straw_out//Chr3.txt	71160000	71180000	1	Chr3	1
../Results/Phase_20220308/straw_out//Chr3.txt	71080000	71190000	1	Chr3	1
../Results/Phase_20220308/straw_out//Chr3.txt	71010000	71200000	1	Chr3	1
../Results/Phase_20220308/straw_out//Chr3.txt	71040000	71200000	1	Chr3	1
../Results/Phase_20220308/straw_out//Chr3.txt	71070000	71200000	1	Chr3	1
../Results/Phase_20220308/straw_out//Chr3.txt	71080000	71200000	9	Chr3	9
../Results/Phase_20220308/straw_out//Chr3.txt	71090000	71200000	14	Chr3	14
../Results/Phase_20220308/straw_out//Chr3.txt	71100000	71200000	5	Chr3	5
../Results/Phase_20220308/straw_out//Chr3.txt	71110000	71200000	5	Chr3	5
../Results/Phase_20220308/straw_out//Chr3.txt	71120000	71200000	4	Chr3	4
../Results/Phase_20220308/straw_out//Chr3.txt	71130000	71200000	18	Chr3	18
../Results/Phase_20220308/straw_out//Chr3.txt	71140000	71200000	13	Chr3	13
../Results/Phase_20220308/straw_out//Chr3.txt	71150000	71200000	12	Chr3	12
../Results/Phase_20220308/straw_out//Chr3.txt	71160000	71200000	1	Chr3	1
../Results/Phase_20220308/straw_out//Chr3.txt	71180000	71200000	1	Chr3	1
../Results/Phase_20220308/straw_out//Chr3.txt	71190000	71200000	2	Chr3	2
../Results/Phase_20220308/straw_out//Chr3.txt	71200000	71200000	307	Chr3	100
../Results/Phase_20220308/straw_out//Chr3.txt	71010000	71210000	1	Chr3	1
../Results/Phase_20220308/straw_out//Chr3.txt	71060000	71210000	2	Chr3	2
../Results/Phase_20220308/straw_out//Chr3.txt	71070000	71210000	3	Chr3	3
../Results/Phase_20220308/straw_out//Chr3.txt	71080000	71210000	15	Chr3	15
../Results/Phase_20220308/straw_out//Chr3.txt	71090000	71210000	12	Chr3	12
../Results/Phase_20220308/straw_out//Chr3.txt	71100000	71210000	13	Chr3	13
../Results/Phase_20220308/straw_out//Chr3.txt	71110000	71210000	15	Chr3	15
../Results/Phase_20220308/straw_out//Chr3.txt	71120000	71210000	6	Chr3	6
../Results/Phase_20220308/straw_out//Chr3.txt	71130000	71210000	12	Chr3	12
../Results/Phase_20220308/straw_out//Chr3.txt	71140000	71210000	13	Chr3	13
../Results/Phase_20220308/straw_out//Chr3.txt	71150000	71210000	4	Chr3	4
../Results/Phase_20220308/straw_out//Chr3.txt	71190000	71210000	2	Chr3	2
../Results/Phase_20220308/straw_out//Chr3.txt	71200000	71210000	102	Chr3	100
../Results/Phase_20220308/straw_out//Chr3.txt	71210000	71210000	466	Chr3	100
../Results/Phase_20220308/straw_out//Chr3.txt	71020000	71220000	1	Chr3	1
../Results/Phase_20220308/straw_out//Chr3.txt	71060000	71220000	2	Chr3	2
../Results/Phase_20220308/straw_out//Chr3.txt	71070000	71220000	11	Chr3	11
../Results/Phase_20220308/straw_out//Chr3.txt	71080000	71220000	17	Chr3	17
../Results/Phase_20220308/straw_out//Chr3.txt	71090000	71220000	7	Chr3	7
../Results/Phase_20220308/straw_out//Chr3.txt	71100000	71220000	6	Chr3	6
../Results/Phase_20220308/straw_out//Chr3.txt	71110000	71220000	14	Chr3	14
../Results/Phase_20220308/straw_out//Chr3.txt	71120000	71220000	4	Chr3	4
../Results/Phase_20220308/straw_out//Chr3.txt	71130000	71220000	13	Chr3	13
../Results/Phase_20220308/straw_out//Chr3.txt	71140000	71220000	18	Chr3	18
../Results/Phase_20220308/straw_out//Chr3.txt	71150000	71220000	16	Chr3	16
../Results/Phase_20220308/straw_out//Chr3.txt	71190000	71220000	1	Chr3	1
../Results/Phase_20220308/straw_out//Chr3.txt	71200000	71220000	63	Chr3	63
../Results/Phase_20220308/straw_out//Chr3.txt	71210000	71220000	168	Chr3	100
../Results/Phase_20220308/straw_out//Chr3.txt	71220000	71220000	487	Chr3	100
../Results/Phase_20220308/straw_out//Chr3.txt	71010000	71230000	3	Chr3	3
../Results/Phase_20220308/straw_out//Chr3.txt	71040000	71230000	3	Chr3	3
../Results/Phase_20220308/straw_out//Chr3.txt	71070000	71230000	8	Chr3	8
../Results/Phase_20220308/straw_out//Chr3.txt	71080000	71230000	10	Chr3	10
../Results/Phase_20220308/straw_out//Chr3.txt	71090000	71230000	20	Chr3	20
../Results/Phase_20220308/straw_out//Chr3.txt	71100000	71230000	15	Chr3	15
../Results/Phase_20220308/straw_out//Chr3.txt	71110000	71230000	7	Chr3	7
../Results/Phase_20220308/straw_out//Chr3.txt	71120000	71230000	5	Chr3	5
../Results/Phase_20220308/straw_out//Chr3.txt	71130000	71230000	16	Chr3	16
../Results/Phase_20220308/straw_out//Chr3.txt	71140000	71230000	10	Chr3	10
../Results/Phase_20220308/straw_out//Chr3.txt	71150000	71230000	7	Chr3	7
../Results/Phase_20220308/straw_out//Chr3.txt	71200000	71230000	43	Chr3	43
../Results/Phase_20220308/straw_out//Chr3.txt	71210000	71230000	80	Chr3	80
../Results/Phase_20220308/straw_out//Chr3.txt	71220000	71230000	223	Chr3	100
../Results/Phase_20220308/straw_out//Chr3.txt	71230000	71230000	513	Chr3	100
../Results/Phase_20220308/straw_out//Chr3.txt	71010000	71240000	2	Chr3	2
../Results/Phase_20220308/straw_out//Chr3.txt	71020000	71240000	1	Chr3	1
../Results/Phase_20220308/straw_out//Chr3.txt	71070000	71240000	7	Chr3	7
../Results/Phase_20220308/straw_out//Chr3.txt	71080000	71240000	7	Chr3	7
../Results/Phase_20220308/straw_out//Chr3.txt	71090000	71240000	9	Chr3	9
../Results/Phase_20220308/straw_out//Chr3.txt	71100000	71240000	15	Chr3	15
../Results/Phase_20220308/straw_out//Chr3.txt	71110000	71240000	5	Chr3	5
../Results/Phase_20220308/straw_out//Chr3.txt	71120000	71240000	6	Chr3	6
../Results/Phase_20220308/straw_out//Chr3.txt	71130000	71240000	5	Chr3	5
../Results/Phase_20220308/straw_out//Chr3.txt	71140000	71240000	7	Chr3	7
../Results/Phase_20220308/straw_out//Chr3.txt	71150000	71240000	6	Chr3	6
../Results/Phase_20220308/straw_out//Chr3.txt	71200000	71240000	24	Chr3	24
../Results/Phase_20220308/straw_out//Chr3.txt	71210000	71240000	39	Chr3	39
../Results/Phase_20220308/straw_out//Chr3.txt	71220000	71240000	66	Chr3	66
../Results/Phase_20220308/straw_out//Chr3.txt	71230000	71240000	131	Chr3	100
../Results/Phase_20220308/straw_out//Chr3.txt	71240000	71240000	441	Chr3	100
../Results/Phase_20220308/straw_out//Chr3.txt	71020000	71250000	1	Chr3	1
../Results/Phase_20220308/straw_out//Chr3.txt	71060000	71250000	1	Chr3	1
../Results/Phase_20220308/straw_out//Chr3.txt	71070000	71250000	2	Chr3	2
../Results/Phase_20220308/straw_out//Chr3.txt	71080000	71250000	12	Chr3	12
../Results/Phase_20220308/straw_out//Chr3.txt	71090000	71250000	11	Chr3	11
../Results/Phase_20220308/straw_out//Chr3.txt	71100000	71250000	9	Chr3	9
../Results/Phase_20220308/straw_out//Chr3.txt	71110000	71250000	4	Chr3	4
../Results/Phase_20220308/straw_out//Chr3.txt	71120000	71250000	1	Chr3	1
../Results/Phase_20220308/straw_out//Chr3.txt	71130000	71250000	6	Chr3	6
../Results/Phase_20220308/straw_out//Chr3.txt	71140000	71250000	9	Chr3	9
../Results/Phase_20220308/straw_out//Chr3.txt	71150000	71250000	4	Chr3	4
../Results/Phase_20220308/straw_out//Chr3.txt	71200000	71250000	19	Chr3	19
../Results/Phase_20220308/straw_out//Chr3.txt	71210000	71250000	28	Chr3	28
../Results/Phase_20220308/straw_out//Chr3.txt	71220000	71250000	41	Chr3	41
../Results/Phase_20220308/straw_out//Chr3.txt	71230000	71250000	66	Chr3	66
../Results/Phase_20220308/straw_out//Chr3.txt	71240000	71250000	112	Chr3	100
../Results/Phase_20220308/straw_out//Chr3.txt	71250000	71250000	349	Chr3	100
../Results/Phase_20220308/straw_out//Chr3.txt	71010000	71260000	1	Chr3	1
../Results/Phase_20220308/straw_out//Chr3.txt	71070000	71260000	5	Chr3	5
../Results/Phase_20220308/straw_out//Chr3.txt	71080000	71260000	11	Chr3	11
../Results/Phase_20220308/straw_out//Chr3.txt	71090000	71260000	6	Chr3	6
../Results/Phase_20220308/straw_out//Chr3.txt	71100000	71260000	4	Chr3	4
../Results/Phase_20220308/straw_out//Chr3.txt	71110000	71260000	6	Chr3	6
../Results/Phase_20220308/straw_out//Chr3.txt	71120000	71260000	2	Chr3	2
../Results/Phase_20220308/straw_out//Chr3.txt	71130000	71260000	6	Chr3	6
../Results/Phase_20220308/straw_out//Chr3.txt	71140000	71260000	12	Chr3	12
../Results/Phase_20220308/straw_out//Chr3.txt	71150000	71260000	4	Chr3	4
../Results/Phase_20220308/straw_out//Chr3.txt	71200000	71260000	15	Chr3	15
../Results/Phase_20220308/straw_out//Chr3.txt	71210000	71260000	23	Chr3	23
../Results/Phase_20220308/straw_out//Chr3.txt	71220000	71260000	40	Chr3	40
../Results/Phase_20220308/straw_out//Chr3.txt	71230000	71260000	51	Chr3	51
../Results/Phase_20220308/straw_out//Chr3.txt	71240000	71260000	46	Chr3	46
../Results/Phase_20220308/straw_out//Chr3.txt	71250000	71260000	83	Chr3	83
../Results/Phase_20220308/straw_out//Chr3.txt	71260000	71260000	414	Chr3	100
../Results/Phase_20220308/straw_out//Chr3.txt	71030000	71270000	1	Chr3	1
../Results/Phase_20220308/straw_out//Chr3.txt	71060000	71270000	1	Chr3	1
../Results/Phase_20220308/straw_out//Chr3.txt	71070000	71270000	3	Chr3	3
../Results/Phase_20220308/straw_out//Chr3.txt	71080000	71270000	3	Chr3	3
../Results/Phase_20220308/straw_out//Chr3.txt	71090000	71270000	2	Chr3	2
../Results/Phase_20220308/straw_out//Chr3.txt	71100000	71270000	8	Chr3	8
../Results/Phase_20220308/straw_out//Chr3.txt	71110000	71270000	2	Chr3	2
../Results/Phase_20220308/straw_out//Chr3.txt	71120000	71270000	4	Chr3	4
../Results/Phase_20220308/straw_out//Chr3.txt	71130000	71270000	7	Chr3	7
../Results/Phase_20220308/straw_out//Chr3.txt	71140000	71270000	2	Chr3	2
../Results/Phase_20220308/straw_out//Chr3.txt	71150000	71270000	8	Chr3	8
../Results/Phase_20220308/straw_out//Chr3.txt	71200000	71270000	12	Chr3	12
../Results/Phase_20220308/straw_out//Chr3.txt	71210000	71270000	10	Chr3	10
../Results/Phase_20220308/straw_out//Chr3.txt	71220000	71270000	18	Chr3	18
../Results/Phase_20220308/straw_out//Chr3.txt	71230000	71270000	22	Chr3	22
../Results/Phase_20220308/straw_out//Chr3.txt	71240000	71270000	20	Chr3	20
../Results/Phase_20220308/straw_out//Chr3.txt	71250000	71270000	22	Chr3	22
../Results/Phase_20220308/straw_out//Chr3.txt	71260000	71270000	66	Chr3	66
../Results/Phase_20220308/straw_out//Chr3.txt	71270000	71270000	272	Chr3	100
../Results/Phase_20220308/straw_out//Chr3.txt	71070000	71280000	1	Chr3	1
../Results/Phase_20220308/straw_out//Chr3.txt	71080000	71280000	7	Chr3	7
../Results/Phase_20220308/straw_out//Chr3.txt	71090000	71280000	7	Chr3	7
../Results/Phase_20220308/straw_out//Chr3.txt	71100000	71280000	5	Chr3	5
../Results/Phase_20220308/straw_out//Chr3.txt	71110000	71280000	1	Chr3	1
../Results/Phase_20220308/straw_out//Chr3.txt	71120000	71280000	1	Chr3	1
../Results/Phase_20220308/straw_out//Chr3.txt	71130000	71280000	9	Chr3	9
../Results/Phase_20220308/straw_out//Chr3.txt	71140000	71280000	5	Chr3	5
../Results/Phase_20220308/straw_out//Chr3.txt	71150000	71280000	2	Chr3	2
../Results/Phase_20220308/straw_out//Chr3.txt	71200000	71280000	16	Chr3	16
../Results/Phase_20220308/straw_out//Chr3.txt	71210000	71280000	13	Chr3	13
../Results/Phase_20220308/straw_out//Chr3.txt	71220000	71280000	18	Chr3	18
../Results/Phase_20220308/straw_out//Chr3.txt	71230000	71280000	29	Chr3	29
../Results/Phase_20220308/straw_out//Chr3.txt	71240000	71280000	20	Chr3	20
../Results/Phase_20220308/straw_out//Chr3.txt	71250000	71280000	29	Chr3	29
../Results/Phase_20220308/straw_out//Chr3.txt	71260000	71280000	39	Chr3	39
../Results/Phase_20220308/straw_out//Chr3.txt	71270000	71280000	43	Chr3	43
../Results/Phase_20220308/straw_out//Chr3.txt	71280000	71280000	335	Chr3	100
../Results/Phase_20220308/straw_out//Chr3.txt	71010000	71290000	1	Chr3	1
../Results/Phase_20220308/straw_out//Chr3.txt	71070000	71290000	7	Chr3	7
../Results/Phase_20220308/straw_out//Chr3.txt	71080000	71290000	3	Chr3	3
../Results/Phase_20220308/straw_out//Chr3.txt	71090000	71290000	3	Chr3	3
../Results/Phase_20220308/straw_out//Chr3.txt	71100000	71290000	9	Chr3	9
../Results/Phase_20220308/straw_out//Chr3.txt	71110000	71290000	9	Chr3	9
../Results/Phase_20220308/straw_out//Chr3.txt	71120000	71290000	2	Chr3	2
../Results/Phase_20220308/straw_out//Chr3.txt	71130000	71290000	8	Chr3	8
../Results/Phase_20220308/straw_out//Chr3.txt	71140000	71290000	5	Chr3	5
../Results/Phase_20220308/straw_out//Chr3.txt	71150000	71290000	7	Chr3	7
../Results/Phase_20220308/straw_out//Chr3.txt	71180000	71290000	1	Chr3	1
../Results/Phase_20220308/straw_out//Chr3.txt	71200000	71290000	13	Chr3	13
../Results/Phase_20220308/straw_out//Chr3.txt	71210000	71290000	21	Chr3	21
../Results/Phase_20220308/straw_out//Chr3.txt	71220000	71290000	26	Chr3	26
../Results/Phase_20220308/straw_out//Chr3.txt	71230000	71290000	22	Chr3	22
../Results/Phase_20220308/straw_out//Chr3.txt	71240000	71290000	15	Chr3	15
../Results/Phase_20220308/straw_out//Chr3.txt	71250000	71290000	22	Chr3	22
../Results/Phase_20220308/straw_out//Chr3.txt	71260000	71290000	37	Chr3	37
../Results/Phase_20220308/straw_out//Chr3.txt	71270000	71290000	39	Chr3	39
../Results/Phase_20220308/straw_out//Chr3.txt	71280000	71290000	92	Chr3	92
../Results/Phase_20220308/straw_out//Chr3.txt	71290000	71290000	464	Chr3	100
../Results/Phase_20220308/straw_out//Chr3.txt	71010000	71300000	1	Chr3	1
../Results/Phase_20220308/straw_out//Chr3.txt	71070000	71300000	6	Chr3	6
../Results/Phase_20220308/straw_out//Chr3.txt	71080000	71300000	9	Chr3	9
../Results/Phase_20220308/straw_out//Chr3.txt	71090000	71300000	10	Chr3	10
../Results/Phase_20220308/straw_out//Chr3.txt	71100000	71300000	14	Chr3	14
../Results/Phase_20220308/straw_out//Chr3.txt	71110000	71300000	7	Chr3	7
../Results/Phase_20220308/straw_out//Chr3.txt	71120000	71300000	5	Chr3	5
../Results/Phase_20220308/straw_out//Chr3.txt	71130000	71300000	9	Chr3	9
../Results/Phase_20220308/straw_out//Chr3.txt	71140000	71300000	6	Chr3	6
../Results/Phase_20220308/straw_out//Chr3.txt	71150000	71300000	6	Chr3	6
../Results/Phase_20220308/straw_out//Chr3.txt	71200000	71300000	15	Chr3	15
../Results/Phase_20220308/straw_out//Chr3.txt	71210000	71300000	23	Chr3	23
../Results/Phase_20220308/straw_out//Chr3.txt	71220000	71300000	27	Chr3	27
../Results/Phase_20220308/straw_out//Chr3.txt	71230000	71300000	31	Chr3	31
../Results/Phase_20220308/straw_out//Chr3.txt	71240000	71300000	24	Chr3	24
../Results/Phase_20220308/straw_out//Chr3.txt	71250000	71300000	28	Chr3	28
../Results/Phase_20220308/straw_out//Chr3.txt	71260000	71300000	31	Chr3	31
../Results/Phase_20220308/straw_out//Chr3.txt	71270000	71300000	23	Chr3	23
../Results/Phase_20220308/straw_out//Chr3.txt	71280000	71300000	41	Chr3	41
../Results/Phase_20220308/straw_out//Chr3.txt	71290000	71300000	133	Chr3	100
../Results/Phase_20220308/straw_out//Chr3.txt	71300000	71300000	531	Chr3	100
../Results/Phase_20220308/straw_out//Chr3.txt	71060000	71310000	2	Chr3	2
../Results/Phase_20220308/straw_out//Chr3.txt	71070000	71310000	5	Chr3	5
../Results/Phase_20220308/straw_out//Chr3.txt	71080000	71310000	8	Chr3	8
../Results/Phase_20220308/straw_out//Chr3.txt	71090000	71310000	4	Chr3	4
../Results/Phase_20220308/straw_out//Chr3.txt	71100000	71310000	10	Chr3	10
../Results/Phase_20220308/straw_out//Chr3.txt	71110000	71310000	8	Chr3	8
../Results/Phase_20220308/straw_out//Chr3.txt	71120000	71310000	5	Chr3	5
../Results/Phase_20220308/straw_out//Chr3.txt	71130000	71310000	13	Chr3	13
../Results/Phase_20220308/straw_out//Chr3.txt	71140000	71310000	9	Chr3	9
../Results/Phase_20220308/straw_out//Chr3.txt	71150000	71310000	5	Chr3	5
../Results/Phase_20220308/straw_out//Chr3.txt	71170000	71310000	1	Chr3	1
../Results/Phase_20220308/straw_out//Chr3.txt	71190000	71310000	1	Chr3	1
../Results/Phase_20220308/straw_out//Chr3.txt	71200000	71310000	13	Chr3	13
../Results/Phase_20220308/straw_out//Chr3.txt	71210000	71310000	12	Chr3	12
../Results/Phase_20220308/straw_out//Chr3.txt	71220000	71310000	24	Chr3	24
../Results/Phase_20220308/straw_out//Chr3.txt	71230000	71310000	26	Chr3	26
../Results/Phase_20220308/straw_out//Chr3.txt	71240000	71310000	27	Chr3	27
../Results/Phase_20220308/straw_out//Chr3.txt	71250000	71310000	24	Chr3	24
../Results/Phase_20220308/straw_out//Chr3.txt	71260000	71310000	31	Chr3	31
../Results/Phase_20220308/straw_out//Chr3.txt	71270000	71310000	17	Chr3	17
../Results/Phase_20220308/straw_out//Chr3.txt	71280000	71310000	30	Chr3	30
../Results/Phase_20220308/straw_out//Chr3.txt	71290000	71310000	44	Chr3	44
../Results/Phase_20220308/straw_out//Chr3.txt	71300000	71310000	164	Chr3	100
../Results/Phase_20220308/straw_out//Chr3.txt	71310000	71310000	558	Chr3	100
../Results/Phase_20220308/straw_out//Chr3.txt	71070000	71320000	8	Chr3	8
../Results/Phase_20220308/straw_out//Chr3.txt	71080000	71320000	6	Chr3	6
../Results/Phase_20220308/straw_out//Chr3.txt	71090000	71320000	6	Chr3	6
../Results/Phase_20220308/straw_out//Chr3.txt	71100000	71320000	10	Chr3	10
../Results/Phase_20220308/straw_out//Chr3.txt	71110000	71320000	7	Chr3	7
../Results/Phase_20220308/straw_out//Chr3.txt	71120000	71320000	4	Chr3	4
../Results/Phase_20220308/straw_out//Chr3.txt	71130000	71320000	8	Chr3	8
../Results/Phase_20220308/straw_out//Chr3.txt	71140000	71320000	6	Chr3	6
../Results/Phase_20220308/straw_out//Chr3.txt	71150000	71320000	2	Chr3	2
../Results/Phase_20220308/straw_out//Chr3.txt	71190000	71320000	1	Chr3	1
../Results/Phase_20220308/straw_out//Chr3.txt	71200000	71320000	7	Chr3	7
../Results/Phase_20220308/straw_out//Chr3.txt	71210000	71320000	19	Chr3	19
../Results/Phase_20220308/straw_out//Chr3.txt	71220000	71320000	19	Chr3	19
../Results/Phase_20220308/straw_out//Chr3.txt	71230000	71320000	23	Chr3	23
../Results/Phase_20220308/straw_out//Chr3.txt	71240000	71320000	18	Chr3	18
../Results/Phase_20220308/straw_out//Chr3.txt	71250000	71320000	20	Chr3	20
../Results/Phase_20220308/straw_out//Chr3.txt	71260000	71320000	21	Chr3	21
../Results/Phase_20220308/straw_out//Chr3.txt	71270000	71320000	13	Chr3	13
../Results/Phase_20220308/straw_out//Chr3.txt	71280000	71320000	17	Chr3	17
../Results/Phase_20220308/straw_out//Chr3.txt	71290000	71320000	37	Chr3	37
../Results/Phase_20220308/straw_out//Chr3.txt	71300000	71320000	76	Chr3	76
../Results/Phase_20220308/straw_out//Chr3.txt	71310000	71320000	169	Chr3	100
../Results/Phase_20220308/straw_out//Chr3.txt	71320000	71320000	508	Chr3	100
../Results/Phase_20220308/straw_out//Chr3.txt	71060000	71330000	1	Chr3	1
../Results/Phase_20220308/straw_out//Chr3.txt	71070000	71330000	6	Chr3	6
../Results/Phase_20220308/straw_out//Chr3.txt	71080000	71330000	6	Chr3	6
../Results/Phase_20220308/straw_out//Chr3.txt	71090000	71330000	9	Chr3	9
../Results/Phase_20220308/straw_out//Chr3.txt	71100000	71330000	14	Chr3	14
../Results/Phase_20220308/straw_out//Chr3.txt	71110000	71330000	7	Chr3	7
../Results/Phase_20220308/straw_out//Chr3.txt	71120000	71330000	2	Chr3	2
../Results/Phase_20220308/straw_out//Chr3.txt	71130000	71330000	14	Chr3	14
../Results/Phase_20220308/straw_out//Chr3.txt	71140000	71330000	10	Chr3	10
../Results/Phase_20220308/straw_out//Chr3.txt	71150000	71330000	5	Chr3	5
../Results/Phase_20220308/straw_out//Chr3.txt	71200000	71330000	12	Chr3	12
../Results/Phase_20220308/straw_out//Chr3.txt	71210000	71330000	12	Chr3	12
../Results/Phase_20220308/straw_out//Chr3.txt	71220000	71330000	20	Chr3	20
../Results/Phase_20220308/straw_out//Chr3.txt	71230000	71330000	24	Chr3	24
../Results/Phase_20220308/straw_out//Chr3.txt	71240000	71330000	25	Chr3	25
../Results/Phase_20220308/straw_out//Chr3.txt	71250000	71330000	13	Chr3	13
../Results/Phase_20220308/straw_out//Chr3.txt	71260000	71330000	13	Chr3	13
../Results/Phase_20220308/straw_out//Chr3.txt	71270000	71330000	12	Chr3	12
../Results/Phase_20220308/straw_out//Chr3.txt	71280000	71330000	26	Chr3	26
../Results/Phase_20220308/straw_out//Chr3.txt	71290000	71330000	33	Chr3	33
../Results/Phase_20220308/straw_out//Chr3.txt	71300000	71330000	53	Chr3	53
../Results/Phase_20220308/straw_out//Chr3.txt	71310000	71330000	108	Chr3	100
../Results/Phase_20220308/straw_out//Chr3.txt	71320000	71330000	238	Chr3	100
../Results/Phase_20220308/straw_out//Chr3.txt	71330000	71330000	562	Chr3	100
../Results/Phase_20220308/straw_out//Chr3.txt	71060000	71340000	1	Chr3	1
../Results/Phase_20220308/straw_out//Chr3.txt	71070000	71340000	2	Chr3	2
../Results/Phase_20220308/straw_out//Chr3.txt	71080000	71340000	3	Chr3	3
../Results/Phase_20220308/straw_out//Chr3.txt	71090000	71340000	4	Chr3	4
../Results/Phase_20220308/straw_out//Chr3.txt	71100000	71340000	4	Chr3	4
../Results/Phase_20220308/straw_out//Chr3.txt	71110000	71340000	4	Chr3	4
../Results/Phase_20220308/straw_out//Chr3.txt	71120000	71340000	5	Chr3	5
../Results/Phase_20220308/straw_out//Chr3.txt	71130000	71340000	13	Chr3	13
../Results/Phase_20220308/straw_out//Chr3.txt	71140000	71340000	7	Chr3	7
../Results/Phase_20220308/straw_out//Chr3.txt	71150000	71340000	4	Chr3	4
../Results/Phase_20220308/straw_out//Chr3.txt	71200000	71340000	10	Chr3	10
../Results/Phase_20220308/straw_out//Chr3.txt	71210000	71340000	8	Chr3	8
../Results/Phase_20220308/straw_out//Chr3.txt	71220000	71340000	16	Chr3	16
../Results/Phase_20220308/straw_out//Chr3.txt	71230000	71340000	18	Chr3	18
../Results/Phase_20220308/straw_out//Chr3.txt	71240000	71340000	14	Chr3	14
../Results/Phase_20220308/straw_out//Chr3.txt	71250000	71340000	17	Chr3	17
../Results/Phase_20220308/straw_out//Chr3.txt	71260000	71340000	12	Chr3	12
../Results/Phase_20220308/straw_out//Chr3.txt	71270000	71340000	8	Chr3	8
../Results/Phase_20220308/straw_out//Chr3.txt	71280000	71340000	13	Chr3	13
../Results/Phase_20220308/straw_out//Chr3.txt	71290000	71340000	21	Chr3	21
../Results/Phase_20220308/straw_out//Chr3.txt	71300000	71340000	46	Chr3	46
../Results/Phase_20220308/straw_out//Chr3.txt	71310000	71340000	85	Chr3	85
../Results/Phase_20220308/straw_out//Chr3.txt	71320000	71340000	85	Chr3	85
../Results/Phase_20220308/straw_out//Chr3.txt	71330000	71340000	213	Chr3	100
../Results/Phase_20220308/straw_out//Chr3.txt	71340000	71340000	440	Chr3	100
../Results/Phase_20220308/straw_out//Chr3.txt	71020000	71350000	1	Chr3	1
../Results/Phase_20220308/straw_out//Chr3.txt	71040000	71350000	1	Chr3	1
../Results/Phase_20220308/straw_out//Chr3.txt	71070000	71350000	4	Chr3	4
../Results/Phase_20220308/straw_out//Chr3.txt	71080000	71350000	5	Chr3	5
../Results/Phase_20220308/straw_out//Chr3.txt	71090000	71350000	7	Chr3	7
../Results/Phase_20220308/straw_out//Chr3.txt	71100000	71350000	9	Chr3	9
../Results/Phase_20220308/straw_out//Chr3.txt	71110000	71350000	4	Chr3	4
../Results/Phase_20220308/straw_out//Chr3.txt	71120000	71350000	5	Chr3	5
../Results/Phase_20220308/straw_out//Chr3.txt	71130000	71350000	9	Chr3	9
../Results/Phase_20220308/straw_out//Chr3.txt	71140000	71350000	7	Chr3	7
../Results/Phase_20220308/straw_out//Chr3.txt	71150000	71350000	2	Chr3	2
../Results/Phase_20220308/straw_out//Chr3.txt	71170000	71350000	1	Chr3	1
../Results/Phase_20220308/straw_out//Chr3.txt	71200000	71350000	13	Chr3	13
../Results/Phase_20220308/straw_out//Chr3.txt	71210000	71350000	9	Chr3	9
../Results/Phase_20220308/straw_out//Chr3.txt	71220000	71350000	9	Chr3	9
../Results/Phase_20220308/straw_out//Chr3.txt	71230000	71350000	14	Chr3	14
../Results/Phase_20220308/straw_out//Chr3.txt	71240000	71350000	15	Chr3	15
../Results/Phase_20220308/straw_out//Chr3.txt	71250000	71350000	6	Chr3	6
../Results/Phase_20220308/straw_out//Chr3.txt	71260000	71350000	16	Chr3	16
../Results/Phase_20220308/straw_out//Chr3.txt	71270000	71350000	3	Chr3	3
../Results/Phase_20220308/straw_out//Chr3.txt	71280000	71350000	17	Chr3	17
../Results/Phase_20220308/straw_out//Chr3.txt	71290000	71350000	23	Chr3	23
../Results/Phase_20220308/straw_out//Chr3.txt	71300000	71350000	42	Chr3	42
../Results/Phase_20220308/straw_out//Chr3.txt	71310000	71350000	82	Chr3	82
../Results/Phase_20220308/straw_out//Chr3.txt	71320000	71350000	66	Chr3	66
../Results/Phase_20220308/straw_out//Chr3.txt	71330000	71350000	84	Chr3	84
../Results/Phase_20220308/straw_out//Chr3.txt	71340000	71350000	121	Chr3	100
../Results/Phase_20220308/straw_out//Chr3.txt	71350000	71350000	473	Chr3	100
../Results/Phase_20220308/straw_out//Chr3.txt	71070000	71360000	1	Chr3	1
../Results/Phase_20220308/straw_out//Chr3.txt	71080000	71360000	4	Chr3	4
../Results/Phase_20220308/straw_out//Chr3.txt	71090000	71360000	4	Chr3	4
../Results/Phase_20220308/straw_out//Chr3.txt	71100000	71360000	8	Chr3	8
../Results/Phase_20220308/straw_out//Chr3.txt	71110000	71360000	4	Chr3	4
../Results/Phase_20220308/straw_out//Chr3.txt	71120000	71360000	5	Chr3	5
../Results/Phase_20220308/straw_out//Chr3.txt	71130000	71360000	10	Chr3	10
../Results/Phase_20220308/straw_out//Chr3.txt	71140000	71360000	15	Chr3	15
../Results/Phase_20220308/straw_out//Chr3.txt	71150000	71360000	2	Chr3	2
../Results/Phase_20220308/straw_out//Chr3.txt	71200000	71360000	9	Chr3	9
../Results/Phase_20220308/straw_out//Chr3.txt	71210000	71360000	13	Chr3	13
../Results/Phase_20220308/straw_out//Chr3.txt	71220000	71360000	17	Chr3	17
../Results/Phase_20220308/straw_out//Chr3.txt	71230000	71360000	21	Chr3	21
../Results/Phase_20220308/straw_out//Chr3.txt	71240000	71360000	12	Chr3	12
../Results/Phase_20220308/straw_out//Chr3.txt	71250000	71360000	11	Chr3	11
../Results/Phase_20220308/straw_out//Chr3.txt	71260000	71360000	11	Chr3	11
../Results/Phase_20220308/straw_out//Chr3.txt	71270000	71360000	7	Chr3	7
../Results/Phase_20220308/straw_out//Chr3.txt	71280000	71360000	15	Chr3	15
../Results/Phase_20220308/straw_out//Chr3.txt	71290000	71360000	20	Chr3	20
../Results/Phase_20220308/straw_out//Chr3.txt	71300000	71360000	35	Chr3	35
../Results/Phase_20220308/straw_out//Chr3.txt	71310000	71360000	54	Chr3	54
../Results/Phase_20220308/straw_out//Chr3.txt	71320000	71360000	41	Chr3	41
../Results/Phase_20220308/straw_out//Chr3.txt	71330000	71360000	60	Chr3	60
../Results/Phase_20220308/straw_out//Chr3.txt	71340000	71360000	61	Chr3	61
../Results/Phase_20220308/straw_out//Chr3.txt	71350000	71360000	164	Chr3	100
../Results/Phase_20220308/straw_out//Chr3.txt	71360000	71360000	484	Chr3	100
../Results/Phase_20220308/straw_out//Chr3.txt	71070000	71370000	1	Chr3	1
../Results/Phase_20220308/straw_out//Chr3.txt	71080000	71370000	1	Chr3	1
../Results/Phase_20220308/straw_out//Chr3.txt	71090000	71370000	1	Chr3	1
../Results/Phase_20220308/straw_out//Chr3.txt	71100000	71370000	1	Chr3	1
../Results/Phase_20220308/straw_out//Chr3.txt	71120000	71370000	1	Chr3	1
../Results/Phase_20220308/straw_out//Chr3.txt	71130000	71370000	2	Chr3	2
../Results/Phase_20220308/straw_out//Chr3.txt	71140000	71370000	2	Chr3	2
../Results/Phase_20220308/straw_out//Chr3.txt	71200000	71370000	2	Chr3	2
../Results/Phase_20220308/straw_out//Chr3.txt	71210000	71370000	2	Chr3	2
../Results/Phase_20220308/straw_out//Chr3.txt	71220000	71370000	4	Chr3	4
../Results/Phase_20220308/straw_out//Chr3.txt	71230000	71370000	7	Chr3	7
../Results/Phase_20220308/straw_out//Chr3.txt	71240000	71370000	3	Chr3	3
../Results/Phase_20220308/straw_out//Chr3.txt	71250000	71370000	3	Chr3	3
../Results/Phase_20220308/straw_out//Chr3.txt	71260000	71370000	3	Chr3	3
../Results/Phase_20220308/straw_out//Chr3.txt	71270000	71370000	4	Chr3	4
../Results/Phase_20220308/straw_out//Chr3.txt	71280000	71370000	5	Chr3	5
../Results/Phase_20220308/straw_out//Chr3.txt	71290000	71370000	9	Chr3	9
../Results/Phase_20220308/straw_out//Chr3.txt	71300000	71370000	7	Chr3	7
../Results/Phase_20220308/straw_out//Chr3.txt	71310000	71370000	7	Chr3	7
../Results/Phase_20220308/straw_out//Chr3.txt	71320000	71370000	6	Chr3	6
../Results/Phase_20220308/straw_out//Chr3.txt	71330000	71370000	7	Chr3	7
../Results/Phase_20220308/straw_out//Chr3.txt	71340000	71370000	6	Chr3	6
../Results/Phase_20220308/straw_out//Chr3.txt	71350000	71370000	5	Chr3	5
../Results/Phase_20220308/straw_out//Chr3.txt	71360000	71370000	29	Chr3	29
../Results/Phase_20220308/straw_out//Chr3.txt	71370000	71370000	206	Chr3	100
../Results/Phase_20220308/straw_out//Chr3.txt	71010000	71380000	1	Chr3	1
../Results/Phase_20220308/straw_out//Chr3.txt	71110000	71380000	1	Chr3	1
../Results/Phase_20220308/straw_out//Chr3.txt	71150000	71380000	1	Chr3	1
../Results/Phase_20220308/straw_out//Chr3.txt	71200000	71380000	1	Chr3	1
../Results/Phase_20220308/straw_out//Chr3.txt	71220000	71380000	1	Chr3	1
../Results/Phase_20220308/straw_out//Chr3.txt	71230000	71380000	2	Chr3	2
../Results/Phase_20220308/straw_out//Chr3.txt	71260000	71380000	1	Chr3	1
../Results/Phase_20220308/straw_out//Chr3.txt	71310000	71380000	1	Chr3	1
../Results/Phase_20220308/straw_out//Chr3.txt	71330000	71380000	1	Chr3	1
../Results/Phase_20220308/straw_out//Chr3.txt	71340000	71380000	1	Chr3	1
../Results/Phase_20220308/straw_out//Chr3.txt	71350000	71380000	1	Chr3	1
../Results/Phase_20220308/straw_out//Chr3.txt	71360000	71380000	2	Chr3	2
../Results/Phase_20220308/straw_out//Chr3.txt	71370000	71380000	6	Chr3	6
../Results/Phase_20220308/straw_out//Chr3.txt	71380000	71380000	4	Chr3	4
../Results/Phase_20220308/straw_out//Chr3.txt	71090000	71390000	1	Chr3	1
../Results/Phase_20220308/straw_out//Chr3.txt	71150000	71390000	1	Chr3	1
../Results/Phase_20220308/straw_out//Chr3.txt	71230000	71390000	2	Chr3	2
../Results/Phase_20220308/straw_out//Chr3.txt	71260000	71390000	1	Chr3	1
../Results/Phase_20220308/straw_out//Chr3.txt	71280000	71390000	1	Chr3	1
../Results/Phase_20220308/straw_out//Chr3.txt	71300000	71390000	2	Chr3	2
../Results/Phase_20220308/straw_out//Chr3.txt	71350000	71390000	1	Chr3	1
../Results/Phase_20220308/straw_out//Chr3.txt	71360000	71390000	1	Chr3	1
../Results/Phase_20220308/straw_out//Chr3.txt	71370000	71390000	1	Chr3	1
../Results/Phase_20220308/straw_out//Chr3.txt	71390000	71390000	2	Chr3	2
../Results/Phase_20220308/straw_out//Chr3.txt	71010000	71400000	1	Chr3	1
../Results/Phase_20220308/straw_out//Chr3.txt	71140000	71400000	1	Chr3	1
../Results/Phase_20220308/straw_out//Chr3.txt	71300000	71400000	2	Chr3	2
../Results/Phase_20220308/straw_out//Chr3.txt	71320000	71400000	1	Chr3	1
../Results/Phase_20220308/straw_out//Chr3.txt	71330000	71400000	1	Chr3	1
../Results/Phase_20220308/straw_out//Chr3.txt	71350000	71400000	1	Chr3	1
../Results/Phase_20220308/straw_out//Chr3.txt	71360000	71400000	4	Chr3	4
../Results/Phase_20220308/straw_out//Chr3.txt	71370000	71400000	1	Chr3	1
../Results/Phase_20220308/straw_out//Chr3.txt	71380000	71400000	1	Chr3	1
../Results/Phase_20220308/straw_out//Chr3.txt	71400000	71400000	5	Chr3	5
../Results/Phase_20220308/straw_out//Chr3.txt	71070000	71410000	1	Chr3	1
../Results/Phase_20220308/straw_out//Chr3.txt	71110000	71410000	2	Chr3	2
../Results/Phase_20220308/straw_out//Chr3.txt	71120000	71410000	1	Chr3	1
../Results/Phase_20220308/straw_out//Chr3.txt	71150000	71410000	1	Chr3	1
../Results/Phase_20220308/straw_out//Chr3.txt	71200000	71410000	1	Chr3	1
../Results/Phase_20220308/straw_out//Chr3.txt	71210000	71410000	3	Chr3	3
../Results/Phase_20220308/straw_out//Chr3.txt	71220000	71410000	3	Chr3	3
../Results/Phase_20220308/straw_out//Chr3.txt	71230000	71410000	2	Chr3	2
../Results/Phase_20220308/straw_out//Chr3.txt	71250000	71410000	1	Chr3	1
../Results/Phase_20220308/straw_out//Chr3.txt	71270000	71410000	2	Chr3	2
../Results/Phase_20220308/straw_out//Chr3.txt	71280000	71410000	1	Chr3	1
../Results/Phase_20220308/straw_out//Chr3.txt	71290000	71410000	1	Chr3	1
../Results/Phase_20220308/straw_out//Chr3.txt	71320000	71410000	3	Chr3	3
../Results/Phase_20220308/straw_out//Chr3.txt	71330000	71410000	3	Chr3	3
../Results/Phase_20220308/straw_out//Chr3.txt	71340000	71410000	3	Chr3	3
../Results/Phase_20220308/straw_out//Chr3.txt	71350000	71410000	5	Chr3	5
../Results/Phase_20220308/straw_out//Chr3.txt	71360000	71410000	7	Chr3	7
../Results/Phase_20220308/straw_out//Chr3.txt	71370000	71410000	2	Chr3	2
../Results/Phase_20220308/straw_out//Chr3.txt	71400000	71410000	1	Chr3	1
../Results/Phase_20220308/straw_out//Chr3.txt	71410000	71410000	37	Chr3	37
../Results/Phase_20220308/straw_out//Chr3.txt	71060000	71420000	2	Chr3	2
../Results/Phase_20220308/straw_out//Chr3.txt	71070000	71420000	2	Chr3	2
../Results/Phase_20220308/straw_out//Chr3.txt	71080000	71420000	2	Chr3	2
../Results/Phase_20220308/straw_out//Chr3.txt	71100000	71420000	4	Chr3	4
../Results/Phase_20220308/straw_out//Chr3.txt	71110000	71420000	3	Chr3	3
../Results/Phase_20220308/straw_out//Chr3.txt	71120000	71420000	1	Chr3	1
../Results/Phase_20220308/straw_out//Chr3.txt	71130000	71420000	3	Chr3	3
../Results/Phase_20220308/straw_out//Chr3.txt	71150000	71420000	1	Chr3	1
../Results/Phase_20220308/straw_out//Chr3.txt	71200000	71420000	3	Chr3	3
../Results/Phase_20220308/straw_out//Chr3.txt	71210000	71420000	1	Chr3	1
../Results/Phase_20220308/straw_out//Chr3.txt	71220000	71420000	5	Chr3	5
../Results/Phase_20220308/straw_out//Chr3.txt	71230000	71420000	5	Chr3	5
../Results/Phase_20220308/straw_out//Chr3.txt	71240000	71420000	9	Chr3	9
../Results/Phase_20220308/straw_out//Chr3.txt	71250000	71420000	5	Chr3	5
../Results/Phase_20220308/straw_out//Chr3.txt	71260000	71420000	8	Chr3	8
../Results/Phase_20220308/straw_out//Chr3.txt	71270000	71420000	4	Chr3	4
../Results/Phase_20220308/straw_out//Chr3.txt	71280000	71420000	2	Chr3	2
../Results/Phase_20220308/straw_out//Chr3.txt	71290000	71420000	9	Chr3	9
../Results/Phase_20220308/straw_out//Chr3.txt	71300000	71420000	7	Chr3	7
../Results/Phase_20220308/straw_out//Chr3.txt	71310000	71420000	6	Chr3	6
../Results/Phase_20220308/straw_out//Chr3.txt	71320000	71420000	6	Chr3	6
../Results/Phase_20220308/straw_out//Chr3.txt	71330000	71420000	7	Chr3	7
../Results/Phase_20220308/straw_out//Chr3.txt	71340000	71420000	3	Chr3	3
../Results/Phase_20220308/straw_out//Chr3.txt	71350000	71420000	10	Chr3	10
../Results/Phase_20220308/straw_out//Chr3.txt	71360000	71420000	18	Chr3	18
../Results/Phase_20220308/straw_out//Chr3.txt	71390000	71420000	2	Chr3	2
../Results/Phase_20220308/straw_out//Chr3.txt	71410000	71420000	15	Chr3	15
../Results/Phase_20220308/straw_out//Chr3.txt	71420000	71420000	259	Chr3	100
../Results/Phase_20220308/straw_out//Chr3.txt	71070000	71430000	1	Chr3	1
../Results/Phase_20220308/straw_out//Chr3.txt	71080000	71430000	5	Chr3	5
../Results/Phase_20220308/straw_out//Chr3.txt	71090000	71430000	7	Chr3	7
../Results/Phase_20220308/straw_out//Chr3.txt	71100000	71430000	7	Chr3	7
../Results/Phase_20220308/straw_out//Chr3.txt	71120000	71430000	3	Chr3	3
../Results/Phase_20220308/straw_out//Chr3.txt	71130000	71430000	4	Chr3	4
../Results/Phase_20220308/straw_out//Chr3.txt	71140000	71430000	6	Chr3	6
../Results/Phase_20220308/straw_out//Chr3.txt	71150000	71430000	3	Chr3	3
../Results/Phase_20220308/straw_out//Chr3.txt	71200000	71430000	5	Chr3	5
../Results/Phase_20220308/straw_out//Chr3.txt	71210000	71430000	13	Chr3	13
../Results/Phase_20220308/straw_out//Chr3.txt	71220000	71430000	10	Chr3	10
../Results/Phase_20220308/straw_out//Chr3.txt	71230000	71430000	10	Chr3	10
../Results/Phase_20220308/straw_out//Chr3.txt	71240000	71430000	9	Chr3	9
../Results/Phase_20220308/straw_out//Chr3.txt	71250000	71430000	6	Chr3	6
../Results/Phase_20220308/straw_out//Chr3.txt	71260000	71430000	5	Chr3	5
../Results/Phase_20220308/straw_out//Chr3.txt	71270000	71430000	4	Chr3	4
../Results/Phase_20220308/straw_out//Chr3.txt	71280000	71430000	8	Chr3	8
../Results/Phase_20220308/straw_out//Chr3.txt	71290000	71430000	9	Chr3	9
../Results/Phase_20220308/straw_out//Chr3.txt	71300000	71430000	15	Chr3	15
../Results/Phase_20220308/straw_out//Chr3.txt	71310000	71430000	15	Chr3	15
../Results/Phase_20220308/straw_out//Chr3.txt	71320000	71430000	15	Chr3	15
../Results/Phase_20220308/straw_out//Chr3.txt	71330000	71430000	13	Chr3	13
../Results/Phase_20220308/straw_out//Chr3.txt	71340000	71430000	9	Chr3	9
../Results/Phase_20220308/straw_out//Chr3.txt	71350000	71430000	20	Chr3	20
../Results/Phase_20220308/straw_out//Chr3.txt	71360000	71430000	42	Chr3	42
../Results/Phase_20220308/straw_out//Chr3.txt	71370000	71430000	9	Chr3	9
../Results/Phase_20220308/straw_out//Chr3.txt	71380000	71430000	3	Chr3	3
../Results/Phase_20220308/straw_out//Chr3.txt	71390000	71430000	4	Chr3	4
../Results/Phase_20220308/straw_out//Chr3.txt	71400000	71430000	2	Chr3	2
../Results/Phase_20220308/straw_out//Chr3.txt	71410000	71430000	8	Chr3	8
../Results/Phase_20220308/straw_out//Chr3.txt	71420000	71430000	52	Chr3	52
../Results/Phase_20220308/straw_out//Chr3.txt	71430000	71430000	334	Chr3	100
../Results/Phase_20220308/straw_out//Chr3.txt	71010000	71440000	1	Chr3	1
../Results/Phase_20220308/straw_out//Chr3.txt	71070000	71440000	1	Chr3	1
../Results/Phase_20220308/straw_out//Chr3.txt	71080000	71440000	4	Chr3	4
../Results/Phase_20220308/straw_out//Chr3.txt	71090000	71440000	5	Chr3	5
../Results/Phase_20220308/straw_out//Chr3.txt	71100000	71440000	9	Chr3	9
../Results/Phase_20220308/straw_out//Chr3.txt	71110000	71440000	8	Chr3	8
../Results/Phase_20220308/straw_out//Chr3.txt	71120000	71440000	3	Chr3	3
../Results/Phase_20220308/straw_out//Chr3.txt	71130000	71440000	8	Chr3	8
../Results/Phase_20220308/straw_out//Chr3.txt	71140000	71440000	7	Chr3	7
../Results/Phase_20220308/straw_out//Chr3.txt	71150000	71440000	1	Chr3	1
../Results/Phase_20220308/straw_out//Chr3.txt	71200000	71440000	4	Chr3	4
../Results/Phase_20220308/straw_out//Chr3.txt	71210000	71440000	7	Chr3	7
../Results/Phase_20220308/straw_out//Chr3.txt	71220000	71440000	4	Chr3	4
../Results/Phase_20220308/straw_out//Chr3.txt	71230000	71440000	5	Chr3	5
../Results/Phase_20220308/straw_out//Chr3.txt	71240000	71440000	3	Chr3	3
../Results/Phase_20220308/straw_out//Chr3.txt	71250000	71440000	9	Chr3	9
../Results/Phase_20220308/straw_out//Chr3.txt	71260000	71440000	7	Chr3	7
../Results/Phase_20220308/straw_out//Chr3.txt	71270000	71440000	4	Chr3	4
../Results/Phase_20220308/straw_out//Chr3.txt	71280000	71440000	8	Chr3	8
../Results/Phase_20220308/straw_out//Chr3.txt	71290000	71440000	7	Chr3	7
../Results/Phase_20220308/straw_out//Chr3.txt	71300000	71440000	13	Chr3	13
../Results/Phase_20220308/straw_out//Chr3.txt	71310000	71440000	17	Chr3	17
../Results/Phase_20220308/straw_out//Chr3.txt	71320000	71440000	14	Chr3	14
../Results/Phase_20220308/straw_out//Chr3.txt	71330000	71440000	14	Chr3	14
../Results/Phase_20220308/straw_out//Chr3.txt	71340000	71440000	13	Chr3	13
../Results/Phase_20220308/straw_out//Chr3.txt	71350000	71440000	23	Chr3	23
../Results/Phase_20220308/straw_out//Chr3.txt	71360000	71440000	29	Chr3	29
../Results/Phase_20220308/straw_out//Chr3.txt	71370000	71440000	10	Chr3	10
../Results/Phase_20220308/straw_out//Chr3.txt	71380000	71440000	4	Chr3	4
../Results/Phase_20220308/straw_out//Chr3.txt	71390000	71440000	1	Chr3	1
../Results/Phase_20220308/straw_out//Chr3.txt	71400000	71440000	1	Chr3	1
../Results/Phase_20220308/straw_out//Chr3.txt	71410000	71440000	4	Chr3	4
../Results/Phase_20220308/straw_out//Chr3.txt	71420000	71440000	18	Chr3	18
../Results/Phase_20220308/straw_out//Chr3.txt	71430000	71440000	62	Chr3	62
../Results/Phase_20220308/straw_out//Chr3.txt	71440000	71440000	426	Chr3	100
../Results/Phase_20220308/straw_out//Chr3.txt	71010000	71450000	1	Chr3	1
../Results/Phase_20220308/straw_out//Chr3.txt	71060000	71450000	1	Chr3	1
../Results/Phase_20220308/straw_out//Chr3.txt	71070000	71450000	1	Chr3	1
../Results/Phase_20220308/straw_out//Chr3.txt	71080000	71450000	4	Chr3	4
../Results/Phase_20220308/straw_out//Chr3.txt	71090000	71450000	7	Chr3	7
../Results/Phase_20220308/straw_out//Chr3.txt	71100000	71450000	11	Chr3	11
../Results/Phase_20220308/straw_out//Chr3.txt	71110000	71450000	8	Chr3	8
../Results/Phase_20220308/straw_out//Chr3.txt	71120000	71450000	8	Chr3	8
../Results/Phase_20220308/straw_out//Chr3.txt	71130000	71450000	8	Chr3	8
../Results/Phase_20220308/straw_out//Chr3.txt	71140000	71450000	6	Chr3	6
../Results/Phase_20220308/straw_out//Chr3.txt	71150000	71450000	3	Chr3	3
../Results/Phase_20220308/straw_out//Chr3.txt	71200000	71450000	5	Chr3	5
../Results/Phase_20220308/straw_out//Chr3.txt	71210000	71450000	7	Chr3	7
../Results/Phase_20220308/straw_out//Chr3.txt	71220000	71450000	11	Chr3	11
../Results/Phase_20220308/straw_out//Chr3.txt	71230000	71450000	15	Chr3	15
../Results/Phase_20220308/straw_out//Chr3.txt	71240000	71450000	4	Chr3	4
../Results/Phase_20220308/straw_out//Chr3.txt	71250000	71450000	5	Chr3	5
../Results/Phase_20220308/straw_out//Chr3.txt	71260000	71450000	11	Chr3	11
../Results/Phase_20220308/straw_out//Chr3.txt	71270000	71450000	1	Chr3	1
../Results/Phase_20220308/straw_out//Chr3.txt	71280000	71450000	7	Chr3	7
../Results/Phase_20220308/straw_out//Chr3.txt	71290000	71450000	13	Chr3	13
../Results/Phase_20220308/straw_out//Chr3.txt	71300000	71450000	22	Chr3	22
../Results/Phase_20220308/straw_out//Chr3.txt	71310000	71450000	12	Chr3	12
../Results/Phase_20220308/straw_out//Chr3.txt	71320000	71450000	24	Chr3	24
../Results/Phase_20220308/straw_out//Chr3.txt	71330000	71450000	20	Chr3	20
../Results/Phase_20220308/straw_out//Chr3.txt	71340000	71450000	18	Chr3	18
../Results/Phase_20220308/straw_out//Chr3.txt	71350000	71450000	30	Chr3	30
../Results/Phase_20220308/straw_out//Chr3.txt	71360000	71450000	41	Chr3	41
../Results/Phase_20220308/straw_out//Chr3.txt	71370000	71450000	9	Chr3	9
../Results/Phase_20220308/straw_out//Chr3.txt	71380000	71450000	2	Chr3	2
../Results/Phase_20220308/straw_out//Chr3.txt	71410000	71450000	5	Chr3	5
../Results/Phase_20220308/straw_out//Chr3.txt	71420000	71450000	15	Chr3	15
../Results/Phase_20220308/straw_out//Chr3.txt	71430000	71450000	29	Chr3	29
../Results/Phase_20220308/straw_out//Chr3.txt	71440000	71450000	122	Chr3	100
../Results/Phase_20220308/straw_out//Chr3.txt	71450000	71450000	621	Chr3	100
../Results/Phase_20220308/straw_out//Chr3.txt	71020000	71460000	1	Chr3	1
../Results/Phase_20220308/straw_out//Chr3.txt	71070000	71460000	3	Chr3	3
../Results/Phase_20220308/straw_out//Chr3.txt	71080000	71460000	2	Chr3	2
../Results/Phase_20220308/straw_out//Chr3.txt	71090000	71460000	7	Chr3	7
../Results/Phase_20220308/straw_out//Chr3.txt	71100000	71460000	6	Chr3	6
../Results/Phase_20220308/straw_out//Chr3.txt	71110000	71460000	5	Chr3	5
../Results/Phase_20220308/straw_out//Chr3.txt	71120000	71460000	5	Chr3	5
../Results/Phase_20220308/straw_out//Chr3.txt	71130000	71460000	8	Chr3	8
../Results/Phase_20220308/straw_out//Chr3.txt	71140000	71460000	4	Chr3	4
../Results/Phase_20220308/straw_out//Chr3.txt	71150000	71460000	5	Chr3	5
../Results/Phase_20220308/straw_out//Chr3.txt	71170000	71460000	1	Chr3	1
../Results/Phase_20220308/straw_out//Chr3.txt	71200000	71460000	3	Chr3	3
../Results/Phase_20220308/straw_out//Chr3.txt	71210000	71460000	6	Chr3	6
../Results/Phase_20220308/straw_out//Chr3.txt	71220000	71460000	5	Chr3	5
../Results/Phase_20220308/straw_out//Chr3.txt	71230000	71460000	3	Chr3	3
../Results/Phase_20220308/straw_out//Chr3.txt	71240000	71460000	4	Chr3	4
../Results/Phase_20220308/straw_out//Chr3.txt	71250000	71460000	10	Chr3	10
../Results/Phase_20220308/straw_out//Chr3.txt	71260000	71460000	8	Chr3	8
../Results/Phase_20220308/straw_out//Chr3.txt	71270000	71460000	1	Chr3	1
../Results/Phase_20220308/straw_out//Chr3.txt	71280000	71460000	5	Chr3	5
../Results/Phase_20220308/straw_out//Chr3.txt	71290000	71460000	6	Chr3	6
../Results/Phase_20220308/straw_out//Chr3.txt	71300000	71460000	9	Chr3	9
../Results/Phase_20220308/straw_out//Chr3.txt	71310000	71460000	11	Chr3	11
../Results/Phase_20220308/straw_out//Chr3.txt	71320000	71460000	13	Chr3	13
../Results/Phase_20220308/straw_out//Chr3.txt	71330000	71460000	16	Chr3	16
../Results/Phase_20220308/straw_out//Chr3.txt	71340000	71460000	15	Chr3	15
../Results/Phase_20220308/straw_out//Chr3.txt	71350000	71460000	13	Chr3	13
../Results/Phase_20220308/straw_out//Chr3.txt	71360000	71460000	30	Chr3	30
../Results/Phase_20220308/straw_out//Chr3.txt	71370000	71460000	5	Chr3	5
../Results/Phase_20220308/straw_out//Chr3.txt	71380000	71460000	1	Chr3	1
../Results/Phase_20220308/straw_out//Chr3.txt	71400000	71460000	1	Chr3	1
../Results/Phase_20220308/straw_out//Chr3.txt	71410000	71460000	6	Chr3	6
../Results/Phase_20220308/straw_out//Chr3.txt	71420000	71460000	6	Chr3	6
../Results/Phase_20220308/straw_out//Chr3.txt	71430000	71460000	16	Chr3	16
../Results/Phase_20220308/straw_out//Chr3.txt	71440000	71460000	34	Chr3	34
../Results/Phase_20220308/straw_out//Chr3.txt	71450000	71460000	145	Chr3	100
../Results/Phase_20220308/straw_out//Chr3.txt	71460000	71460000	558	Chr3	100
../Results/Phase_20220308/straw_out//Chr3.txt	71010000	71470000	1	Chr3	1
../Results/Phase_20220308/straw_out//Chr3.txt	71070000	71470000	5	Chr3	5
../Results/Phase_20220308/straw_out//Chr3.txt	71080000	71470000	6	Chr3	6
../Results/Phase_20220308/straw_out//Chr3.txt	71090000	71470000	3	Chr3	3
../Results/Phase_20220308/straw_out//Chr3.txt	71100000	71470000	5	Chr3	5
../Results/Phase_20220308/straw_out//Chr3.txt	71110000	71470000	2	Chr3	2
../Results/Phase_20220308/straw_out//Chr3.txt	71120000	71470000	3	Chr3	3
../Results/Phase_20220308/straw_out//Chr3.txt	71130000	71470000	4	Chr3	4
../Results/Phase_20220308/straw_out//Chr3.txt	71140000	71470000	6	Chr3	6
../Results/Phase_20220308/straw_out//Chr3.txt	71150000	71470000	4	Chr3	4
../Results/Phase_20220308/straw_out//Chr3.txt	71180000	71470000	1	Chr3	1
../Results/Phase_20220308/straw_out//Chr3.txt	71200000	71470000	2	Chr3	2
../Results/Phase_20220308/straw_out//Chr3.txt	71210000	71470000	9	Chr3	9
../Results/Phase_20220308/straw_out//Chr3.txt	71220000	71470000	1	Chr3	1
../Results/Phase_20220308/straw_out//Chr3.txt	71230000	71470000	12	Chr3	12
../Results/Phase_20220308/straw_out//Chr3.txt	71240000	71470000	8	Chr3	8
../Results/Phase_20220308/straw_out//Chr3.txt	71250000	71470000	8	Chr3	8
../Results/Phase_20220308/straw_out//Chr3.txt	71260000	71470000	6	Chr3	6
../Results/Phase_20220308/straw_out//Chr3.txt	71270000	71470000	4	Chr3	4
../Results/Phase_20220308/straw_out//Chr3.txt	71280000	71470000	8	Chr3	8
../Results/Phase_20220308/straw_out//Chr3.txt	71290000	71470000	6	Chr3	6
../Results/Phase_20220308/straw_out//Chr3.txt	71300000	71470000	10	Chr3	10
../Results/Phase_20220308/straw_out//Chr3.txt	71310000	71470000	14	Chr3	14
../Results/Phase_20220308/straw_out//Chr3.txt	71320000	71470000	12	Chr3	12
../Results/Phase_20220308/straw_out//Chr3.txt	71330000	71470000	12	Chr3	12
../Results/Phase_20220308/straw_out//Chr3.txt	71340000	71470000	18	Chr3	18
../Results/Phase_20220308/straw_out//Chr3.txt	71350000	71470000	13	Chr3	13
../Results/Phase_20220308/straw_out//Chr3.txt	71360000	71470000	26	Chr3	26
../Results/Phase_20220308/straw_out//Chr3.txt	71370000	71470000	5	Chr3	5
../Results/Phase_20220308/straw_out//Chr3.txt	71380000	71470000	1	Chr3	1
../Results/Phase_20220308/straw_out//Chr3.txt	71400000	71470000	2	Chr3	2
../Results/Phase_20220308/straw_out//Chr3.txt	71410000	71470000	2	Chr3	2
../Results/Phase_20220308/straw_out//Chr3.txt	71420000	71470000	8	Chr3	8
../Results/Phase_20220308/straw_out//Chr3.txt	71430000	71470000	24	Chr3	24
../Results/Phase_20220308/straw_out//Chr3.txt	71440000	71470000	32	Chr3	32
../Results/Phase_20220308/straw_out//Chr3.txt	71450000	71470000	75	Chr3	75
../Results/Phase_20220308/straw_out//Chr3.txt	71460000	71470000	124	Chr3	100
../Results/Phase_20220308/straw_out//Chr3.txt	71470000	71470000	595	Chr3	100
../Results/Phase_20220308/straw_out//Chr3.txt	71010000	71480000	1	Chr3	1
../Results/Phase_20220308/straw_out//Chr3.txt	71070000	71480000	1	Chr3	1
../Results/Phase_20220308/straw_out//Chr3.txt	71080000	71480000	1	Chr3	1
../Results/Phase_20220308/straw_out//Chr3.txt	71090000	71480000	5	Chr3	5
../Results/Phase_20220308/straw_out//Chr3.txt	71100000	71480000	1	Chr3	1
../Results/Phase_20220308/straw_out//Chr3.txt	71110000	71480000	1	Chr3	1
../Results/Phase_20220308/straw_out//Chr3.txt	71120000	71480000	3	Chr3	3
../Results/Phase_20220308/straw_out//Chr3.txt	71130000	71480000	5	Chr3	5
../Results/Phase_20220308/straw_out//Chr3.txt	71140000	71480000	2	Chr3	2
../Results/Phase_20220308/straw_out//Chr3.txt	71150000	71480000	1	Chr3	1
../Results/Phase_20220308/straw_out//Chr3.txt	71200000	71480000	2	Chr3	2
../Results/Phase_20220308/straw_out//Chr3.txt	71210000	71480000	3	Chr3	3
../Results/Phase_20220308/straw_out//Chr3.txt	71220000	71480000	7	Chr3	7
../Results/Phase_20220308/straw_out//Chr3.txt	71230000	71480000	4	Chr3	4
../Results/Phase_20220308/straw_out//Chr3.txt	71240000	71480000	6	Chr3	6
../Results/Phase_20220308/straw_out//Chr3.txt	71250000	71480000	5	Chr3	5
../Results/Phase_20220308/straw_out//Chr3.txt	71260000	71480000	2	Chr3	2
../Results/Phase_20220308/straw_out//Chr3.txt	71270000	71480000	1	Chr3	1
../Results/Phase_20220308/straw_out//Chr3.txt	71280000	71480000	2	Chr3	2
../Results/Phase_20220308/straw_out//Chr3.txt	71290000	71480000	4	Chr3	4
../Results/Phase_20220308/straw_out//Chr3.txt	71300000	71480000	7	Chr3	7
../Results/Phase_20220308/straw_out//Chr3.txt	71310000	71480000	3	Chr3	3
../Results/Phase_20220308/straw_out//Chr3.txt	71320000	71480000	4	Chr3	4
../Results/Phase_20220308/straw_out//Chr3.txt	71330000	71480000	5	Chr3	5
../Results/Phase_20220308/straw_out//Chr3.txt	71340000	71480000	7	Chr3	7
../Results/Phase_20220308/straw_out//Chr3.txt	71350000	71480000	6	Chr3	6
../Results/Phase_20220308/straw_out//Chr3.txt	71360000	71480000	5	Chr3	5
../Results/Phase_20220308/straw_out//Chr3.txt	71370000	71480000	5	Chr3	5
../Results/Phase_20220308/straw_out//Chr3.txt	71420000	71480000	2	Chr3	2
../Results/Phase_20220308/straw_out//Chr3.txt	71430000	71480000	1	Chr3	1
../Results/Phase_20220308/straw_out//Chr3.txt	71440000	71480000	7	Chr3	7
../Results/Phase_20220308/straw_out//Chr3.txt	71450000	71480000	16	Chr3	16
../Results/Phase_20220308/straw_out//Chr3.txt	71460000	71480000	35	Chr3	35
../Results/Phase_20220308/straw_out//Chr3.txt	71470000	71480000	110	Chr3	100
../Results/Phase_20220308/straw_out//Chr3.txt	71480000	71480000	230	Chr3	100
../Results/Phase_20220308/straw_out//Chr3.txt	71490000	71490000	1	Chr3	1
../Results/Phase_20220308/straw_out//Chr3.txt	71230000	71510000	1	Chr3	1
../Results/Phase_20220308/straw_out//Chr3.txt	71510000	71510000	1	Chr3	1
../Results/Phase_20220308/straw_out//Chr3.txt	71480000	71520000	1	Chr3	1
../Results/Phase_20220308/straw_out//Chr3.txt	71010000	71530000	2	Chr3	2
../Results/Phase_20220308/straw_out//Chr3.txt	71020000	71530000	1	Chr3	1
../Results/Phase_20220308/straw_out//Chr3.txt	71070000	71530000	4	Chr3	4
../Results/Phase_20220308/straw_out//Chr3.txt	71080000	71530000	3	Chr3	3
../Results/Phase_20220308/straw_out//Chr3.txt	71110000	71530000	1	Chr3	1
../Results/Phase_20220308/straw_out//Chr3.txt	71130000	71530000	3	Chr3	3
../Results/Phase_20220308/straw_out//Chr3.txt	71140000	71530000	2	Chr3	2
../Results/Phase_20220308/straw_out//Chr3.txt	71190000	71530000	1	Chr3	1
../Results/Phase_20220308/straw_out//Chr3.txt	71200000	71530000	1	Chr3	1
../Results/Phase_20220308/straw_out//Chr3.txt	71210000	71530000	2	Chr3	2
../Results/Phase_20220308/straw_out//Chr3.txt	71220000	71530000	5	Chr3	5
../Results/Phase_20220308/straw_out//Chr3.txt	71230000	71530000	4	Chr3	4
../Results/Phase_20220308/straw_out//Chr3.txt	71240000	71530000	5	Chr3	5
../Results/Phase_20220308/straw_out//Chr3.txt	71250000	71530000	6	Chr3	6
../Results/Phase_20220308/straw_out//Chr3.txt	71260000	71530000	4	Chr3	4
../Results/Phase_20220308/straw_out//Chr3.txt	71270000	71530000	2	Chr3	2
../Results/Phase_20220308/straw_out//Chr3.txt	71280000	71530000	2	Chr3	2
../Results/Phase_20220308/straw_out//Chr3.txt	71290000	71530000	6	Chr3	6
../Results/Phase_20220308/straw_out//Chr3.txt	71300000	71530000	4	Chr3	4
../Results/Phase_20220308/straw_out//Chr3.txt	71310000	71530000	3	Chr3	3
../Results/Phase_20220308/straw_out//Chr3.txt	71320000	71530000	4	Chr3	4
../Results/Phase_20220308/straw_out//Chr3.txt	71330000	71530000	4	Chr3	4
../Results/Phase_20220308/straw_out//Chr3.txt	71340000	71530000	3	Chr3	3
../Results/Phase_20220308/straw_out//Chr3.txt	71360000	71530000	8	Chr3	8
../Results/Phase_20220308/straw_out//Chr3.txt	71370000	71530000	2	Chr3	2
../Results/Phase_20220308/straw_out//Chr3.txt	71410000	71530000	1	Chr3	1
../Results/Phase_20220308/straw_out//Chr3.txt	71420000	71530000	3	Chr3	3
../Results/Phase_20220308/straw_out//Chr3.txt	71440000	71530000	6	Chr3	6
../Results/Phase_20220308/straw_out//Chr3.txt	71450000	71530000	6	Chr3	6
../Results/Phase_20220308/straw_out//Chr3.txt	71460000	71530000	10	Chr3	10
../Results/Phase_20220308/straw_out//Chr3.txt	71470000	71530000	23	Chr3	23
../Results/Phase_20220308/straw_out//Chr3.txt	71480000	71530000	7	Chr3	7
../Results/Phase_20220308/straw_out//Chr3.txt	71520000	71530000	3	Chr3	3
../Results/Phase_20220308/straw_out//Chr3.txt	71530000	71530000	193	Chr3	100
../Results/Phase_20220308/straw_out//Chr3.txt	71010000	71540000	1	Chr3	1
../Results/Phase_20220308/straw_out//Chr3.txt	71070000	71540000	1	Chr3	1
../Results/Phase_20220308/straw_out//Chr3.txt	71080000	71540000	1	Chr3	1
../Results/Phase_20220308/straw_out//Chr3.txt	71090000	71540000	4	Chr3	4
../Results/Phase_20220308/straw_out//Chr3.txt	71100000	71540000	5	Chr3	5
../Results/Phase_20220308/straw_out//Chr3.txt	71110000	71540000	3	Chr3	3
../Results/Phase_20220308/straw_out//Chr3.txt	71120000	71540000	4	Chr3	4
../Results/Phase_20220308/straw_out//Chr3.txt	71130000	71540000	3	Chr3	3
../Results/Phase_20220308/straw_out//Chr3.txt	71140000	71540000	1	Chr3	1
../Results/Phase_20220308/straw_out//Chr3.txt	71150000	71540000	1	Chr3	1
../Results/Phase_20220308/straw_out//Chr3.txt	71200000	71540000	7	Chr3	7
../Results/Phase_20220308/straw_out//Chr3.txt	71210000	71540000	4	Chr3	4
../Results/Phase_20220308/straw_out//Chr3.txt	71220000	71540000	3	Chr3	3
../Results/Phase_20220308/straw_out//Chr3.txt	71230000	71540000	6	Chr3	6
../Results/Phase_20220308/straw_out//Chr3.txt	71240000	71540000	14	Chr3	14
../Results/Phase_20220308/straw_out//Chr3.txt	71250000	71540000	7	Chr3	7
../Results/Phase_20220308/straw_out//Chr3.txt	71260000	71540000	4	Chr3	4
../Results/Phase_20220308/straw_out//Chr3.txt	71270000	71540000	6	Chr3	6
../Results/Phase_20220308/straw_out//Chr3.txt	71280000	71540000	6	Chr3	6
../Results/Phase_20220308/straw_out//Chr3.txt	71290000	71540000	9	Chr3	9
../Results/Phase_20220308/straw_out//Chr3.txt	71300000	71540000	4	Chr3	4
../Results/Phase_20220308/straw_out//Chr3.txt	71310000	71540000	6	Chr3	6
../Results/Phase_20220308/straw_out//Chr3.txt	71320000	71540000	3	Chr3	3
../Results/Phase_20220308/straw_out//Chr3.txt	71330000	71540000	6	Chr3	6
../Results/Phase_20220308/straw_out//Chr3.txt	71340000	71540000	5	Chr3	5
../Results/Phase_20220308/straw_out//Chr3.txt	71350000	71540000	6	Chr3	6
../Results/Phase_20220308/straw_out//Chr3.txt	71360000	71540000	5	Chr3	5
../Results/Phase_20220308/straw_out//Chr3.txt	71370000	71540000	1	Chr3	1
../Results/Phase_20220308/straw_out//Chr3.txt	71380000	71540000	3	Chr3	3
../Results/Phase_20220308/straw_out//Chr3.txt	71390000	71540000	1	Chr3	1
../Results/Phase_20220308/straw_out//Chr3.txt	71410000	71540000	2	Chr3	2
../Results/Phase_20220308/straw_out//Chr3.txt	71420000	71540000	5	Chr3	5
../Results/Phase_20220308/straw_out//Chr3.txt	71430000	71540000	10	Chr3	10
../Results/Phase_20220308/straw_out//Chr3.txt	71440000	71540000	4	Chr3	4
../Results/Phase_20220308/straw_out//Chr3.txt	71450000	71540000	19	Chr3	19
../Results/Phase_20220308/straw_out//Chr3.txt	71460000	71540000	16	Chr3	16
../Results/Phase_20220308/straw_out//Chr3.txt	71470000	71540000	31	Chr3	31
../Results/Phase_20220308/straw_out//Chr3.txt	71480000	71540000	21	Chr3	21
../Results/Phase_20220308/straw_out//Chr3.txt	71500000	71540000	1	Chr3	1
../Results/Phase_20220308/straw_out//Chr3.txt	71530000	71540000	88	Chr3	88
../Results/Phase_20220308/straw_out//Chr3.txt	71540000	71540000	427	Chr3	100
../Results/Phase_20220308/straw_out//Chr3.txt	71070000	71550000	2	Chr3	2
../Results/Phase_20220308/straw_out//Chr3.txt	71080000	71550000	3	Chr3	3
../Results/Phase_20220308/straw_out//Chr3.txt	71110000	71550000	2	Chr3	2
../Results/Phase_20220308/straw_out//Chr3.txt	71140000	71550000	2	Chr3	2
../Results/Phase_20220308/straw_out//Chr3.txt	71200000	71550000	1	Chr3	1
../Results/Phase_20220308/straw_out//Chr3.txt	71210000	71550000	5	Chr3	5
../Results/Phase_20220308/straw_out//Chr3.txt	71220000	71550000	6	Chr3	6
../Results/Phase_20220308/straw_out//Chr3.txt	71230000	71550000	6	Chr3	6
../Results/Phase_20220308/straw_out//Chr3.txt	71240000	71550000	3	Chr3	3
../Results/Phase_20220308/straw_out//Chr3.txt	71260000	71550000	4	Chr3	4
../Results/Phase_20220308/straw_out//Chr3.txt	71270000	71550000	1	Chr3	1
../Results/Phase_20220308/straw_out//Chr3.txt	71280000	71550000	4	Chr3	4
../Results/Phase_20220308/straw_out//Chr3.txt	71290000	71550000	3	Chr3	3
../Results/Phase_20220308/straw_out//Chr3.txt	71300000	71550000	2	Chr3	2
../Results/Phase_20220308/straw_out//Chr3.txt	71310000	71550000	4	Chr3	4
../Results/Phase_20220308/straw_out//Chr3.txt	71320000	71550000	5	Chr3	5
../Results/Phase_20220308/straw_out//Chr3.txt	71330000	71550000	5	Chr3	5
../Results/Phase_20220308/straw_out//Chr3.txt	71340000	71550000	3	Chr3	3
../Results/Phase_20220308/straw_out//Chr3.txt	71350000	71550000	7	Chr3	7
../Results/Phase_20220308/straw_out//Chr3.txt	71360000	71550000	10	Chr3	10
../Results/Phase_20220308/straw_out//Chr3.txt	71370000	71550000	2	Chr3	2
../Results/Phase_20220308/straw_out//Chr3.txt	71400000	71550000	1	Chr3	1
../Results/Phase_20220308/straw_out//Chr3.txt	71420000	71550000	1	Chr3	1
../Results/Phase_20220308/straw_out//Chr3.txt	71430000	71550000	6	Chr3	6
../Results/Phase_20220308/straw_out//Chr3.txt	71440000	71550000	4	Chr3	4
../Results/Phase_20220308/straw_out//Chr3.txt	71450000	71550000	9	Chr3	9
../Results/Phase_20220308/straw_out//Chr3.txt	71460000	71550000	11	Chr3	11
../Results/Phase_20220308/straw_out//Chr3.txt	71470000	71550000	16	Chr3	16
../Results/Phase_20220308/straw_out//Chr3.txt	71480000	71550000	8	Chr3	8
../Results/Phase_20220308/straw_out//Chr3.txt	71530000	71550000	26	Chr3	26
../Results/Phase_20220308/straw_out//Chr3.txt	71540000	71550000	82	Chr3	82
../Results/Phase_20220308/straw_out//Chr3.txt	71550000	71550000	270	Chr3	100
../Results/Phase_20220308/straw_out//Chr3.txt	71010000	71560000	1	Chr3	1
../Results/Phase_20220308/straw_out//Chr3.txt	71060000	71560000	1	Chr3	1
../Results/Phase_20220308/straw_out//Chr3.txt	71080000	71560000	3	Chr3	3
../Results/Phase_20220308/straw_out//Chr3.txt	71100000	71560000	5	Chr3	5
../Results/Phase_20220308/straw_out//Chr3.txt	71110000	71560000	2	Chr3	2
../Results/Phase_20220308/straw_out//Chr3.txt	71140000	71560000	1	Chr3	1
../Results/Phase_20220308/straw_out//Chr3.txt	71150000	71560000	2	Chr3	2
../Results/Phase_20220308/straw_out//Chr3.txt	71200000	71560000	3	Chr3	3
../Results/Phase_20220308/straw_out//Chr3.txt	71210000	71560000	3	Chr3	3
../Results/Phase_20220308/straw_out//Chr3.txt	71220000	71560000	4	Chr3	4
../Results/Phase_20220308/straw_out//Chr3.txt	71230000	71560000	4	Chr3	4
../Results/Phase_20220308/straw_out//Chr3.txt	71240000	71560000	6	Chr3	6
../Results/Phase_20220308/straw_out//Chr3.txt	71250000	71560000	1	Chr3	1
../Results/Phase_20220308/straw_out//Chr3.txt	71260000	71560000	4	Chr3	4
../Results/Phase_20220308/straw_out//Chr3.txt	71270000	71560000	2	Chr3	2
../Results/Phase_20220308/straw_out//Chr3.txt	71290000	71560000	5	Chr3	5
../Results/Phase_20220308/straw_out//Chr3.txt	71300000	71560000	1	Chr3	1
../Results/Phase_20220308/straw_out//Chr3.txt	71310000	71560000	6	Chr3	6
../Results/Phase_20220308/straw_out//Chr3.txt	71320000	71560000	5	Chr3	5
../Results/Phase_20220308/straw_out//Chr3.txt	71330000	71560000	3	Chr3	3
../Results/Phase_20220308/straw_out//Chr3.txt	71340000	71560000	2	Chr3	2
../Results/Phase_20220308/straw_out//Chr3.txt	71350000	71560000	3	Chr3	3
../Results/Phase_20220308/straw_out//Chr3.txt	71360000	71560000	6	Chr3	6
../Results/Phase_20220308/straw_out//Chr3.txt	71370000	71560000	1	Chr3	1
../Results/Phase_20220308/straw_out//Chr3.txt	71400000	71560000	1	Chr3	1
../Results/Phase_20220308/straw_out//Chr3.txt	71420000	71560000	2	Chr3	2
../Results/Phase_20220308/straw_out//Chr3.txt	71430000	71560000	3	Chr3	3
../Results/Phase_20220308/straw_out//Chr3.txt	71440000	71560000	6	Chr3	6
../Results/Phase_20220308/straw_out//Chr3.txt	71450000	71560000	7	Chr3	7
../Results/Phase_20220308/straw_out//Chr3.txt	71460000	71560000	5	Chr3	5
../Results/Phase_20220308/straw_out//Chr3.txt	71470000	71560000	10	Chr3	10
../Results/Phase_20220308/straw_out//Chr3.txt	71480000	71560000	5	Chr3	5
../Results/Phase_20220308/straw_out//Chr3.txt	71490000	71560000	2	Chr3	2
../Results/Phase_20220308/straw_out//Chr3.txt	71530000	71560000	12	Chr3	12
../Results/Phase_20220308/straw_out//Chr3.txt	71540000	71560000	34	Chr3	34
../Results/Phase_20220308/straw_out//Chr3.txt	71550000	71560000	48	Chr3	48
../Results/Phase_20220308/straw_out//Chr3.txt	71560000	71560000	219	Chr3	100
../Results/Phase_20220308/straw_out//Chr3.txt	71080000	71570000	3	Chr3	3
../Results/Phase_20220308/straw_out//Chr3.txt	71100000	71570000	6	Chr3	6
../Results/Phase_20220308/straw_out//Chr3.txt	71110000	71570000	2	Chr3	2
../Results/Phase_20220308/straw_out//Chr3.txt	71120000	71570000	4	Chr3	4
../Results/Phase_20220308/straw_out//Chr3.txt	71130000	71570000	7	Chr3	7
../Results/Phase_20220308/straw_out//Chr3.txt	71140000	71570000	1	Chr3	1
../Results/Phase_20220308/straw_out//Chr3.txt	71150000	71570000	2	Chr3	2
../Results/Phase_20220308/straw_out//Chr3.txt	71200000	71570000	5	Chr3	5
../Results/Phase_20220308/straw_out//Chr3.txt	71210000	71570000	6	Chr3	6
../Results/Phase_20220308/straw_out//Chr3.txt	71220000	71570000	3	Chr3	3
../Results/Phase_20220308/straw_out//Chr3.txt	71230000	71570000	8	Chr3	8
../Results/Phase_20220308/straw_out//Chr3.txt	71250000	71570000	4	Chr3	4
../Results/Phase_20220308/straw_out//Chr3.txt	71260000	71570000	3	Chr3	3
../Results/Phase_20220308/straw_out//Chr3.txt	71270000	71570000	3	Chr3	3
../Results/Phase_20220308/straw_out//Chr3.txt	71280000	71570000	4	Chr3	4
../Results/Phase_20220308/straw_out//Chr3.txt	71290000	71570000	5	Chr3	5
../Results/Phase_20220308/straw_out//Chr3.txt	71300000	71570000	2	Chr3	2
../Results/Phase_20220308/straw_out//Chr3.txt	71310000	71570000	8	Chr3	8
../Results/Phase_20220308/straw_out//Chr3.txt	71320000	71570000	6	Chr3	6
../Results/Phase_20220308/straw_out//Chr3.txt	71330000	71570000	3	Chr3	3
../Results/Phase_20220308/straw_out//Chr3.txt	71340000	71570000	4	Chr3	4
../Results/Phase_20220308/straw_out//Chr3.txt	71350000	71570000	1	Chr3	1
../Results/Phase_20220308/straw_out//Chr3.txt	71360000	71570000	6	Chr3	6
../Results/Phase_20220308/straw_out//Chr3.txt	71370000	71570000	2	Chr3	2
../Results/Phase_20220308/straw_out//Chr3.txt	71380000	71570000	1	Chr3	1
../Results/Phase_20220308/straw_out//Chr3.txt	71410000	71570000	4	Chr3	4
../Results/Phase_20220308/straw_out//Chr3.txt	71420000	71570000	1	Chr3	1
../Results/Phase_20220308/straw_out//Chr3.txt	71430000	71570000	5	Chr3	5
../Results/Phase_20220308/straw_out//Chr3.txt	71440000	71570000	2	Chr3	2
../Results/Phase_20220308/straw_out//Chr3.txt	71450000	71570000	7	Chr3	7
../Results/Phase_20220308/straw_out//Chr3.txt	71460000	71570000	15	Chr3	15
../Results/Phase_20220308/straw_out//Chr3.txt	71470000	71570000	21	Chr3	21
../Results/Phase_20220308/straw_out//Chr3.txt	71480000	71570000	7	Chr3	7
../Results/Phase_20220308/straw_out//Chr3.txt	71530000	71570000	17	Chr3	17
../Results/Phase_20220308/straw_out//Chr3.txt	71540000	71570000	41	Chr3	41
../Results/Phase_20220308/straw_out//Chr3.txt	71550000	71570000	29	Chr3	29
../Results/Phase_20220308/straw_out//Chr3.txt	71560000	71570000	82	Chr3	82
../Results/Phase_20220308/straw_out//Chr3.txt	71570000	71570000	311	Chr3	100
../Results/Phase_20220308/straw_out//Chr3.txt	71060000	71580000	1	Chr3	1
../Results/Phase_20220308/straw_out//Chr3.txt	71070000	71580000	2	Chr3	2
../Results/Phase_20220308/straw_out//Chr3.txt	71080000	71580000	4	Chr3	4
../Results/Phase_20220308/straw_out//Chr3.txt	71090000	71580000	7	Chr3	7
../Results/Phase_20220308/straw_out//Chr3.txt	71100000	71580000	4	Chr3	4
../Results/Phase_20220308/straw_out//Chr3.txt	71110000	71580000	5	Chr3	5
../Results/Phase_20220308/straw_out//Chr3.txt	71120000	71580000	5	Chr3	5
../Results/Phase_20220308/straw_out//Chr3.txt	71130000	71580000	7	Chr3	7
../Results/Phase_20220308/straw_out//Chr3.txt	71140000	71580000	5	Chr3	5
../Results/Phase_20220308/straw_out//Chr3.txt	71150000	71580000	3	Chr3	3
../Results/Phase_20220308/straw_out//Chr3.txt	71200000	71580000	4	Chr3	4
../Results/Phase_20220308/straw_out//Chr3.txt	71210000	71580000	1	Chr3	1
../Results/Phase_20220308/straw_out//Chr3.txt	71220000	71580000	7	Chr3	7
../Results/Phase_20220308/straw_out//Chr3.txt	71230000	71580000	5	Chr3	5
../Results/Phase_20220308/straw_out//Chr3.txt	71240000	71580000	2	Chr3	2
../Results/Phase_20220308/straw_out//Chr3.txt	71250000	71580000	4	Chr3	4
../Results/Phase_20220308/straw_out//Chr3.txt	71260000	71580000	2	Chr3	2
../Results/Phase_20220308/straw_out//Chr3.txt	71270000	71580000	5	Chr3	5
../Results/Phase_20220308/straw_out//Chr3.txt	71280000	71580000	5	Chr3	5
../Results/Phase_20220308/straw_out//Chr3.txt	71290000	71580000	3	Chr3	3
../Results/Phase_20220308/straw_out//Chr3.txt	71300000	71580000	9	Chr3	9
../Results/Phase_20220308/straw_out//Chr3.txt	71310000	71580000	10	Chr3	10
../Results/Phase_20220308/straw_out//Chr3.txt	71320000	71580000	8	Chr3	8
../Results/Phase_20220308/straw_out//Chr3.txt	71330000	71580000	10	Chr3	10
../Results/Phase_20220308/straw_out//Chr3.txt	71340000	71580000	8	Chr3	8
../Results/Phase_20220308/straw_out//Chr3.txt	71350000	71580000	9	Chr3	9
../Results/Phase_20220308/straw_out//Chr3.txt	71360000	71580000	7	Chr3	7
../Results/Phase_20220308/straw_out//Chr3.txt	71370000	71580000	1	Chr3	1
../Results/Phase_20220308/straw_out//Chr3.txt	71410000	71580000	3	Chr3	3
../Results/Phase_20220308/straw_out//Chr3.txt	71420000	71580000	1	Chr3	1
../Results/Phase_20220308/straw_out//Chr3.txt	71430000	71580000	6	Chr3	6
../Results/Phase_20220308/straw_out//Chr3.txt	71440000	71580000	11	Chr3	11
../Results/Phase_20220308/straw_out//Chr3.txt	71450000	71580000	7	Chr3	7
../Results/Phase_20220308/straw_out//Chr3.txt	71460000	71580000	19	Chr3	19
../Results/Phase_20220308/straw_out//Chr3.txt	71470000	71580000	29	Chr3	29
../Results/Phase_20220308/straw_out//Chr3.txt	71480000	71580000	13	Chr3	13
../Results/Phase_20220308/straw_out//Chr3.txt	71530000	71580000	19	Chr3	19
../Results/Phase_20220308/straw_out//Chr3.txt	71540000	71580000	27	Chr3	27
../Results/Phase_20220308/straw_out//Chr3.txt	71550000	71580000	30	Chr3	30
../Results/Phase_20220308/straw_out//Chr3.txt	71560000	71580000	47	Chr3	47
../Results/Phase_20220308/straw_out//Chr3.txt	71570000	71580000	128	Chr3	100
../Results/Phase_20220308/straw_out//Chr3.txt	71580000	71580000	512	Chr3	100
../Results/Phase_20220308/straw_out//Chr3.txt	71070000	71590000	1	Chr3	1
../Results/Phase_20220308/straw_out//Chr3.txt	71080000	71590000	1	Chr3	1
../Results/Phase_20220308/straw_out//Chr3.txt	71090000	71590000	5	Chr3	5
../Results/Phase_20220308/straw_out//Chr3.txt	71100000	71590000	3	Chr3	3
../Results/Phase_20220308/straw_out//Chr3.txt	71110000	71590000	5	Chr3	5
../Results/Phase_20220308/straw_out//Chr3.txt	71120000	71590000	1	Chr3	1
../Results/Phase_20220308/straw_out//Chr3.txt	71130000	71590000	2	Chr3	2
../Results/Phase_20220308/straw_out//Chr3.txt	71140000	71590000	1	Chr3	1
../Results/Phase_20220308/straw_out//Chr3.txt	71150000	71590000	2	Chr3	2
../Results/Phase_20220308/straw_out//Chr3.txt	71190000	71590000	1	Chr3	1
../Results/Phase_20220308/straw_out//Chr3.txt	71210000	71590000	1	Chr3	1
../Results/Phase_20220308/straw_out//Chr3.txt	71220000	71590000	3	Chr3	3
../Results/Phase_20220308/straw_out//Chr3.txt	71230000	71590000	5	Chr3	5
../Results/Phase_20220308/straw_out//Chr3.txt	71240000	71590000	3	Chr3	3
../Results/Phase_20220308/straw_out//Chr3.txt	71250000	71590000	6	Chr3	6
../Results/Phase_20220308/straw_out//Chr3.txt	71260000	71590000	2	Chr3	2
../Results/Phase_20220308/straw_out//Chr3.txt	71270000	71590000	3	Chr3	3
../Results/Phase_20220308/straw_out//Chr3.txt	71280000	71590000	3	Chr3	3
../Results/Phase_20220308/straw_out//Chr3.txt	71290000	71590000	2	Chr3	2
../Results/Phase_20220308/straw_out//Chr3.txt	71300000	71590000	2	Chr3	2
../Results/Phase_20220308/straw_out//Chr3.txt	71310000	71590000	4	Chr3	4
../Results/Phase_20220308/straw_out//Chr3.txt	71320000	71590000	9	Chr3	9
../Results/Phase_20220308/straw_out//Chr3.txt	71330000	71590000	5	Chr3	5
../Results/Phase_20220308/straw_out//Chr3.txt	71340000	71590000	3	Chr3	3
../Results/Phase_20220308/straw_out//Chr3.txt	71350000	71590000	8	Chr3	8
../Results/Phase_20220308/straw_out//Chr3.txt	71360000	71590000	7	Chr3	7
../Results/Phase_20220308/straw_out//Chr3.txt	71390000	71590000	1	Chr3	1
../Results/Phase_20220308/straw_out//Chr3.txt	71410000	71590000	1	Chr3	1
../Results/Phase_20220308/straw_out//Chr3.txt	71420000	71590000	2	Chr3	2
../Results/Phase_20220308/straw_out//Chr3.txt	71430000	71590000	4	Chr3	4
../Results/Phase_20220308/straw_out//Chr3.txt	71440000	71590000	1	Chr3	1
../Results/Phase_20220308/straw_out//Chr3.txt	71450000	71590000	19	Chr3	19
../Results/Phase_20220308/straw_out//Chr3.txt	71460000	71590000	11	Chr3	11
../Results/Phase_20220308/straw_out//Chr3.txt	71470000	71590000	16	Chr3	16
../Results/Phase_20220308/straw_out//Chr3.txt	71480000	71590000	7	Chr3	7
../Results/Phase_20220308/straw_out//Chr3.txt	71530000	71590000	10	Chr3	10
../Results/Phase_20220308/straw_out//Chr3.txt	71540000	71590000	20	Chr3	20
../Results/Phase_20220308/straw_out//Chr3.txt	71550000	71590000	18	Chr3	18
../Results/Phase_20220308/straw_out//Chr3.txt	71560000	71590000	11	Chr3	11
../Results/Phase_20220308/straw_out//Chr3.txt	71570000	71590000	41	Chr3	41
../Results/Phase_20220308/straw_out//Chr3.txt	71580000	71590000	86	Chr3	86
../Results/Phase_20220308/straw_out//Chr3.txt	71590000	71590000	340	Chr3	100
../Results/Phase_20220308/straw_out//Chr3.txt	71070000	71600000	3	Chr3	3
../Results/Phase_20220308/straw_out//Chr3.txt	71080000	71600000	3	Chr3	3
../Results/Phase_20220308/straw_out//Chr3.txt	71090000	71600000	1	Chr3	1
../Results/Phase_20220308/straw_out//Chr3.txt	71100000	71600000	1	Chr3	1
../Results/Phase_20220308/straw_out//Chr3.txt	71110000	71600000	1	Chr3	1
../Results/Phase_20220308/straw_out//Chr3.txt	71140000	71600000	1	Chr3	1
../Results/Phase_20220308/straw_out//Chr3.txt	71200000	71600000	3	Chr3	3
../Results/Phase_20220308/straw_out//Chr3.txt	71210000	71600000	4	Chr3	4
../Results/Phase_20220308/straw_out//Chr3.txt	71220000	71600000	5	Chr3	5
../Results/Phase_20220308/straw_out//Chr3.txt	71230000	71600000	4	Chr3	4
../Results/Phase_20220308/straw_out//Chr3.txt	71240000	71600000	4	Chr3	4
../Results/Phase_20220308/straw_out//Chr3.txt	71250000	71600000	1	Chr3	1
../Results/Phase_20220308/straw_out//Chr3.txt	71260000	71600000	4	Chr3	4
../Results/Phase_20220308/straw_out//Chr3.txt	71280000	71600000	2	Chr3	2
../Results/Phase_20220308/straw_out//Chr3.txt	71290000	71600000	6	Chr3	6
../Results/Phase_20220308/straw_out//Chr3.txt	71300000	71600000	3	Chr3	3
../Results/Phase_20220308/straw_out//Chr3.txt	71310000	71600000	5	Chr3	5
../Results/Phase_20220308/straw_out//Chr3.txt	71320000	71600000	1	Chr3	1
../Results/Phase_20220308/straw_out//Chr3.txt	71330000	71600000	4	Chr3	4
../Results/Phase_20220308/straw_out//Chr3.txt	71340000	71600000	4	Chr3	4
../Results/Phase_20220308/straw_out//Chr3.txt	71350000	71600000	6	Chr3	6
../Results/Phase_20220308/straw_out//Chr3.txt	71360000	71600000	5	Chr3	5
../Results/Phase_20220308/straw_out//Chr3.txt	71370000	71600000	1	Chr3	1
../Results/Phase_20220308/straw_out//Chr3.txt	71380000	71600000	1	Chr3	1
../Results/Phase_20220308/straw_out//Chr3.txt	71420000	71600000	2	Chr3	2
../Results/Phase_20220308/straw_out//Chr3.txt	71430000	71600000	2	Chr3	2
../Results/Phase_20220308/straw_out//Chr3.txt	71440000	71600000	1	Chr3	1
../Results/Phase_20220308/straw_out//Chr3.txt	71450000	71600000	7	Chr3	7
../Results/Phase_20220308/straw_out//Chr3.txt	71460000	71600000	5	Chr3	5
../Results/Phase_20220308/straw_out//Chr3.txt	71470000	71600000	12	Chr3	12
../Results/Phase_20220308/straw_out//Chr3.txt	71480000	71600000	5	Chr3	5
../Results/Phase_20220308/straw_out//Chr3.txt	71530000	71600000	10	Chr3	10
../Results/Phase_20220308/straw_out//Chr3.txt	71540000	71600000	17	Chr3	17
../Results/Phase_20220308/straw_out//Chr3.txt	71550000	71600000	7	Chr3	7
../Results/Phase_20220308/straw_out//Chr3.txt	71560000	71600000	14	Chr3	14
../Results/Phase_20220308/straw_out//Chr3.txt	71570000	71600000	26	Chr3	26
../Results/Phase_20220308/straw_out//Chr3.txt	71580000	71600000	43	Chr3	43
../Results/Phase_20220308/straw_out//Chr3.txt	71590000	71600000	73	Chr3	73
../Results/Phase_20220308/straw_out//Chr3.txt	71600000	71600000	264	Chr3	100
../Results/Phase_20220308/straw_out//Chr3.txt	71220000	71610000	1	Chr3	1
../Results/Phase_20220308/straw_out//Chr3.txt	71250000	71610000	1	Chr3	1
../Results/Phase_20220308/straw_out//Chr3.txt	71270000	71610000	1	Chr3	1
../Results/Phase_20220308/straw_out//Chr3.txt	71290000	71610000	1	Chr3	1
../Results/Phase_20220308/straw_out//Chr3.txt	71430000	71610000	2	Chr3	2
../Results/Phase_20220308/straw_out//Chr3.txt	71440000	71610000	1	Chr3	1
../Results/Phase_20220308/straw_out//Chr3.txt	71460000	71610000	1	Chr3	1
../Results/Phase_20220308/straw_out//Chr3.txt	71470000	71610000	2	Chr3	2
../Results/Phase_20220308/straw_out//Chr3.txt	71530000	71610000	1	Chr3	1
../Results/Phase_20220308/straw_out//Chr3.txt	71540000	71610000	1	Chr3	1
../Results/Phase_20220308/straw_out//Chr3.txt	71550000	71610000	1	Chr3	1
../Results/Phase_20220308/straw_out//Chr3.txt	71560000	71610000	1	Chr3	1
../Results/Phase_20220308/straw_out//Chr3.txt	71570000	71610000	1	Chr3	1
../Results/Phase_20220308/straw_out//Chr3.txt	71580000	71610000	2	Chr3	2
../Results/Phase_20220308/straw_out//Chr3.txt	71590000	71610000	2	Chr3	2
../Results/Phase_20220308/straw_out//Chr3.txt	71600000	71610000	7	Chr3	7
../Results/Phase_20220308/straw_out//Chr3.txt	71610000	71610000	35	Chr3	35
../Results/Phase_20220308/straw_out//Chr3.txt	71220000	71620000	1	Chr3	1
../Results/Phase_20220308/straw_out//Chr3.txt	71280000	71620000	1	Chr3	1
../Results/Phase_20220308/straw_out//Chr3.txt	71320000	71620000	1	Chr3	1
../Results/Phase_20220308/straw_out//Chr3.txt	71330000	71620000	1	Chr3	1
../Results/Phase_20220308/straw_out//Chr3.txt	71350000	71620000	2	Chr3	2
../Results/Phase_20220308/straw_out//Chr3.txt	71420000	71620000	1	Chr3	1
../Results/Phase_20220308/straw_out//Chr3.txt	71480000	71620000	1	Chr3	1
../Results/Phase_20220308/straw_out//Chr3.txt	71530000	71620000	1	Chr3	1
../Results/Phase_20220308/straw_out//Chr3.txt	71560000	71620000	1	Chr3	1
../Results/Phase_20220308/straw_out//Chr3.txt	71570000	71620000	1	Chr3	1
../Results/Phase_20220308/straw_out//Chr3.txt	71580000	71620000	3	Chr3	3
../Results/Phase_20220308/straw_out//Chr3.txt	71590000	71620000	4	Chr3	4
../Results/Phase_20220308/straw_out//Chr3.txt	71600000	71620000	2	Chr3	2
../Results/Phase_20220308/straw_out//Chr3.txt	71620000	71620000	50	Chr3	50
../Results/Phase_20220308/straw_out//Chr3.txt	71060000	71630000	1	Chr3	1
../Results/Phase_20220308/straw_out//Chr3.txt	71070000	71630000	2	Chr3	2
../Results/Phase_20220308/straw_out//Chr3.txt	71080000	71630000	1	Chr3	1
../Results/Phase_20220308/straw_out//Chr3.txt	71090000	71630000	2	Chr3	2
../Results/Phase_20220308/straw_out//Chr3.txt	71100000	71630000	3	Chr3	3
../Results/Phase_20220308/straw_out//Chr3.txt	71110000	71630000	1	Chr3	1
../Results/Phase_20220308/straw_out//Chr3.txt	71120000	71630000	2	Chr3	2
../Results/Phase_20220308/straw_out//Chr3.txt	71130000	71630000	4	Chr3	4
../Results/Phase_20220308/straw_out//Chr3.txt	71140000	71630000	2	Chr3	2
../Results/Phase_20220308/straw_out//Chr3.txt	71150000	71630000	1	Chr3	1
../Results/Phase_20220308/straw_out//Chr3.txt	71200000	71630000	6	Chr3	6
../Results/Phase_20220308/straw_out//Chr3.txt	71210000	71630000	2	Chr3	2
../Results/Phase_20220308/straw_out//Chr3.txt	71220000	71630000	5	Chr3	5
../Results/Phase_20220308/straw_out//Chr3.txt	71230000	71630000	4	Chr3	4
../Results/Phase_20220308/straw_out//Chr3.txt	71240000	71630000	3	Chr3	3
../Results/Phase_20220308/straw_out//Chr3.txt	71250000	71630000	5	Chr3	5
../Results/Phase_20220308/straw_out//Chr3.txt	71260000	71630000	1	Chr3	1
../Results/Phase_20220308/straw_out//Chr3.txt	71270000	71630000	2	Chr3	2
../Results/Phase_20220308/straw_out//Chr3.txt	71280000	71630000	2	Chr3	2
../Results/Phase_20220308/straw_out//Chr3.txt	71290000	71630000	4	Chr3	4
../Results/Phase_20220308/straw_out//Chr3.txt	71300000	71630000	5	Chr3	5
../Results/Phase_20220308/straw_out//Chr3.txt	71310000	71630000	3	Chr3	3
../Results/Phase_20220308/straw_out//Chr3.txt	71320000	71630000	7	Chr3	7
../Results/Phase_20220308/straw_out//Chr3.txt	71330000	71630000	2	Chr3	2
../Results/Phase_20220308/straw_out//Chr3.txt	71340000	71630000	1	Chr3	1
../Results/Phase_20220308/straw_out//Chr3.txt	71350000	71630000	3	Chr3	3
../Results/Phase_20220308/straw_out//Chr3.txt	71360000	71630000	5	Chr3	5
../Results/Phase_20220308/straw_out//Chr3.txt	71420000	71630000	1	Chr3	1
../Results/Phase_20220308/straw_out//Chr3.txt	71430000	71630000	2	Chr3	2
../Results/Phase_20220308/straw_out//Chr3.txt	71440000	71630000	2	Chr3	2
../Results/Phase_20220308/straw_out//Chr3.txt	71450000	71630000	5	Chr3	5
../Results/Phase_20220308/straw_out//Chr3.txt	71460000	71630000	11	Chr3	11
../Results/Phase_20220308/straw_out//Chr3.txt	71470000	71630000	3	Chr3	3
../Results/Phase_20220308/straw_out//Chr3.txt	71480000	71630000	10	Chr3	10
../Results/Phase_20220308/straw_out//Chr3.txt	71520000	71630000	1	Chr3	1
../Results/Phase_20220308/straw_out//Chr3.txt	71530000	71630000	6	Chr3	6
../Results/Phase_20220308/straw_out//Chr3.txt	71540000	71630000	13	Chr3	13
../Results/Phase_20220308/straw_out//Chr3.txt	71550000	71630000	7	Chr3	7
../Results/Phase_20220308/straw_out//Chr3.txt	71560000	71630000	5	Chr3	5
../Results/Phase_20220308/straw_out//Chr3.txt	71570000	71630000	5	Chr3	5
../Results/Phase_20220308/straw_out//Chr3.txt	71580000	71630000	20	Chr3	20
../Results/Phase_20220308/straw_out//Chr3.txt	71590000	71630000	15	Chr3	15
../Results/Phase_20220308/straw_out//Chr3.txt	71600000	71630000	12	Chr3	12
../Results/Phase_20220308/straw_out//Chr3.txt	71610000	71630000	3	Chr3	3
../Results/Phase_20220308/straw_out//Chr3.txt	71620000	71630000	8	Chr3	8
../Results/Phase_20220308/straw_out//Chr3.txt	71630000	71630000	157	Chr3	100
../Results/Phase_20220308/straw_out//Chr3.txt	71630000	71640000	1	Chr3	1
../Results/Phase_20220308/straw_out//Chr3.txt	71060000	71660000	1	Chr3	1
../Results/Phase_20220308/straw_out//Chr3.txt	71070000	71660000	1	Chr3	1
../Results/Phase_20220308/straw_out//Chr3.txt	71080000	71660000	1	Chr3	1
../Results/Phase_20220308/straw_out//Chr3.txt	71090000	71660000	2	Chr3	2
../Results/Phase_20220308/straw_out//Chr3.txt	71110000	71660000	2	Chr3	2
../Results/Phase_20220308/straw_out//Chr3.txt	71130000	71660000	1	Chr3	1
../Results/Phase_20220308/straw_out//Chr3.txt	71140000	71660000	1	Chr3	1
../Results/Phase_20220308/straw_out//Chr3.txt	71200000	71660000	1	Chr3	1
../Results/Phase_20220308/straw_out//Chr3.txt	71210000	71660000	1	Chr3	1
../Results/Phase_20220308/straw_out//Chr3.txt	71220000	71660000	4	Chr3	4
../Results/Phase_20220308/straw_out//Chr3.txt	71230000	71660000	2	Chr3	2
../Results/Phase_20220308/straw_out//Chr3.txt	71240000	71660000	3	Chr3	3
../Results/Phase_20220308/straw_out//Chr3.txt	71250000	71660000	1	Chr3	1
../Results/Phase_20220308/straw_out//Chr3.txt	71290000	71660000	1	Chr3	1
../Results/Phase_20220308/straw_out//Chr3.txt	71300000	71660000	4	Chr3	4
../Results/Phase_20220308/straw_out//Chr3.txt	71310000	71660000	1	Chr3	1
../Results/Phase_20220308/straw_out//Chr3.txt	71320000	71660000	5	Chr3	5
../Results/Phase_20220308/straw_out//Chr3.txt	71330000	71660000	3	Chr3	3
../Results/Phase_20220308/straw_out//Chr3.txt	71340000	71660000	3	Chr3	3
../Results/Phase_20220308/straw_out//Chr3.txt	71350000	71660000	4	Chr3	4
../Results/Phase_20220308/straw_out//Chr3.txt	71360000	71660000	2	Chr3	2
../Results/Phase_20220308/straw_out//Chr3.txt	71420000	71660000	1	Chr3	1
../Results/Phase_20220308/straw_out//Chr3.txt	71430000	71660000	4	Chr3	4
../Results/Phase_20220308/straw_out//Chr3.txt	71440000	71660000	2	Chr3	2
../Results/Phase_20220308/straw_out//Chr3.txt	71450000	71660000	5	Chr3	5
../Results/Phase_20220308/straw_out//Chr3.txt	71460000	71660000	5	Chr3	5
../Results/Phase_20220308/straw_out//Chr3.txt	71470000	71660000	10	Chr3	10
../Results/Phase_20220308/straw_out//Chr3.txt	71480000	71660000	5	Chr3	5
../Results/Phase_20220308/straw_out//Chr3.txt	71530000	71660000	4	Chr3	4
../Results/Phase_20220308/straw_out//Chr3.txt	71540000	71660000	3	Chr3	3
../Results/Phase_20220308/straw_out//Chr3.txt	71550000	71660000	5	Chr3	5
../Results/Phase_20220308/straw_out//Chr3.txt	71560000	71660000	6	Chr3	6
../Results/Phase_20220308/straw_out//Chr3.txt	71570000	71660000	7	Chr3	7
../Results/Phase_20220308/straw_out//Chr3.txt	71580000	71660000	13	Chr3	13
../Results/Phase_20220308/straw_out//Chr3.txt	71590000	71660000	9	Chr3	9
../Results/Phase_20220308/straw_out//Chr3.txt	71600000	71660000	7	Chr3	7
../Results/Phase_20220308/straw_out//Chr3.txt	71610000	71660000	1	Chr3	1
../Results/Phase_20220308/straw_out//Chr3.txt	71620000	71660000	2	Chr3	2
../Results/Phase_20220308/straw_out//Chr3.txt	71630000	71660000	9	Chr3	9
../Results/Phase_20220308/straw_out//Chr3.txt	71660000	71660000	227	Chr3	100
../Results/Phase_20220308/straw_out//Chr3.txt	71060000	71670000	1	Chr3	1
../Results/Phase_20220308/straw_out//Chr3.txt	71070000	71670000	2	Chr3	2
../Results/Phase_20220308/straw_out//Chr3.txt	71080000	71670000	6	Chr3	6
../Results/Phase_20220308/straw_out//Chr3.txt	71090000	71670000	4	Chr3	4
../Results/Phase_20220308/straw_out//Chr3.txt	71100000	71670000	10	Chr3	10
../Results/Phase_20220308/straw_out//Chr3.txt	71110000	71670000	3	Chr3	3
../Results/Phase_20220308/straw_out//Chr3.txt	71120000	71670000	4	Chr3	4
../Results/Phase_20220308/straw_out//Chr3.txt	71130000	71670000	5	Chr3	5
../Results/Phase_20220308/straw_out//Chr3.txt	71140000	71670000	1	Chr3	1
../Results/Phase_20220308/straw_out//Chr3.txt	71150000	71670000	2	Chr3	2
../Results/Phase_20220308/straw_out//Chr3.txt	71200000	71670000	2	Chr3	2
../Results/Phase_20220308/straw_out//Chr3.txt	71210000	71670000	5	Chr3	5
../Results/Phase_20220308/straw_out//Chr3.txt	71220000	71670000	4	Chr3	4
../Results/Phase_20220308/straw_out//Chr3.txt	71230000	71670000	6	Chr3	6
../Results/Phase_20220308/straw_out//Chr3.txt	71240000	71670000	2	Chr3	2
../Results/Phase_20220308/straw_out//Chr3.txt	71250000	71670000	3	Chr3	3
../Results/Phase_20220308/straw_out//Chr3.txt	71260000	71670000	3	Chr3	3
../Results/Phase_20220308/straw_out//Chr3.txt	71280000	71670000	1	Chr3	1
../Results/Phase_20220308/straw_out//Chr3.txt	71290000	71670000	4	Chr3	4
../Results/Phase_20220308/straw_out//Chr3.txt	71300000	71670000	9	Chr3	9
../Results/Phase_20220308/straw_out//Chr3.txt	71310000	71670000	6	Chr3	6
../Results/Phase_20220308/straw_out//Chr3.txt	71320000	71670000	8	Chr3	8
../Results/Phase_20220308/straw_out//Chr3.txt	71330000	71670000	2	Chr3	2
../Results/Phase_20220308/straw_out//Chr3.txt	71340000	71670000	5	Chr3	5
../Results/Phase_20220308/straw_out//Chr3.txt	71350000	71670000	11	Chr3	11
../Results/Phase_20220308/straw_out//Chr3.txt	71360000	71670000	8	Chr3	8
../Results/Phase_20220308/straw_out//Chr3.txt	71370000	71670000	1	Chr3	1
../Results/Phase_20220308/straw_out//Chr3.txt	71410000	71670000	1	Chr3	1
../Results/Phase_20220308/straw_out//Chr3.txt	71420000	71670000	1	Chr3	1
../Results/Phase_20220308/straw_out//Chr3.txt	71430000	71670000	9	Chr3	9
../Results/Phase_20220308/straw_out//Chr3.txt	71440000	71670000	8	Chr3	8
../Results/Phase_20220308/straw_out//Chr3.txt	71450000	71670000	16	Chr3	16
../Results/Phase_20220308/straw_out//Chr3.txt	71460000	71670000	21	Chr3	21
../Results/Phase_20220308/straw_out//Chr3.txt	71470000	71670000	21	Chr3	21
../Results/Phase_20220308/straw_out//Chr3.txt	71480000	71670000	15	Chr3	15
../Results/Phase_20220308/straw_out//Chr3.txt	71490000	71670000	1	Chr3	1
../Results/Phase_20220308/straw_out//Chr3.txt	71530000	71670000	10	Chr3	10
../Results/Phase_20220308/straw_out//Chr3.txt	71540000	71670000	23	Chr3	23
../Results/Phase_20220308/straw_out//Chr3.txt	71550000	71670000	13	Chr3	13
../Results/Phase_20220308/straw_out//Chr3.txt	71560000	71670000	19	Chr3	19
../Results/Phase_20220308/straw_out//Chr3.txt	71570000	71670000	22	Chr3	22
../Results/Phase_20220308/straw_out//Chr3.txt	71580000	71670000	51	Chr3	51
../Results/Phase_20220308/straw_out//Chr3.txt	71590000	71670000	30	Chr3	30
../Results/Phase_20220308/straw_out//Chr3.txt	71600000	71670000	24	Chr3	24
../Results/Phase_20220308/straw_out//Chr3.txt	71610000	71670000	1	Chr3	1
../Results/Phase_20220308/straw_out//Chr3.txt	71630000	71670000	19	Chr3	19
../Results/Phase_20220308/straw_out//Chr3.txt	71660000	71670000	65	Chr3	65
../Results/Phase_20220308/straw_out//Chr3.txt	71670000	71670000	511	Chr3	100
../Results/Phase_20220308/straw_out//Chr3.txt	71020000	71680000	2	Chr3	2
../Results/Phase_20220308/straw_out//Chr3.txt	71070000	71680000	1	Chr3	1
../Results/Phase_20220308/straw_out//Chr3.txt	71090000	71680000	1	Chr3	1
../Results/Phase_20220308/straw_out//Chr3.txt	71100000	71680000	3	Chr3	3
../Results/Phase_20220308/straw_out//Chr3.txt	71110000	71680000	1	Chr3	1
../Results/Phase_20220308/straw_out//Chr3.txt	71120000	71680000	1	Chr3	1
../Results/Phase_20220308/straw_out//Chr3.txt	71130000	71680000	5	Chr3	5
../Results/Phase_20220308/straw_out//Chr3.txt	71200000	71680000	1	Chr3	1
../Results/Phase_20220308/straw_out//Chr3.txt	71210000	71680000	1	Chr3	1
../Results/Phase_20220308/straw_out//Chr3.txt	71220000	71680000	4	Chr3	4
../Results/Phase_20220308/straw_out//Chr3.txt	71230000	71680000	2	Chr3	2
../Results/Phase_20220308/straw_out//Chr3.txt	71240000	71680000	1	Chr3	1
../Results/Phase_20220308/straw_out//Chr3.txt	71250000	71680000	2	Chr3	2
../Results/Phase_20220308/straw_out//Chr3.txt	71260000	71680000	1	Chr3	1
../Results/Phase_20220308/straw_out//Chr3.txt	71270000	71680000	1	Chr3	1
../Results/Phase_20220308/straw_out//Chr3.txt	71290000	71680000	2	Chr3	2
../Results/Phase_20220308/straw_out//Chr3.txt	71300000	71680000	4	Chr3	4
../Results/Phase_20220308/straw_out//Chr3.txt	71310000	71680000	1	Chr3	1
../Results/Phase_20220308/straw_out//Chr3.txt	71320000	71680000	5	Chr3	5
../Results/Phase_20220308/straw_out//Chr3.txt	71330000	71680000	6	Chr3	6
../Results/Phase_20220308/straw_out//Chr3.txt	71340000	71680000	4	Chr3	4
../Results/Phase_20220308/straw_out//Chr3.txt	71350000	71680000	2	Chr3	2
../Results/Phase_20220308/straw_out//Chr3.txt	71360000	71680000	2	Chr3	2
../Results/Phase_20220308/straw_out//Chr3.txt	71420000	71680000	1	Chr3	1
../Results/Phase_20220308/straw_out//Chr3.txt	71430000	71680000	3	Chr3	3
../Results/Phase_20220308/straw_out//Chr3.txt	71440000	71680000	4	Chr3	4
../Results/Phase_20220308/straw_out//Chr3.txt	71450000	71680000	7	Chr3	7
../Results/Phase_20220308/straw_out//Chr3.txt	71460000	71680000	9	Chr3	9
../Results/Phase_20220308/straw_out//Chr3.txt	71470000	71680000	8	Chr3	8
../Results/Phase_20220308/straw_out//Chr3.txt	71480000	71680000	3	Chr3	3
../Results/Phase_20220308/straw_out//Chr3.txt	71530000	71680000	2	Chr3	2
../Results/Phase_20220308/straw_out//Chr3.txt	71540000	71680000	7	Chr3	7
../Results/Phase_20220308/straw_out//Chr3.txt	71550000	71680000	6	Chr3	6
../Results/Phase_20220308/straw_out//Chr3.txt	71560000	71680000	4	Chr3	4
../Results/Phase_20220308/straw_out//Chr3.txt	71570000	71680000	5	Chr3	5
../Results/Phase_20220308/straw_out//Chr3.txt	71580000	71680000	12	Chr3	12
../Results/Phase_20220308/straw_out//Chr3.txt	71590000	71680000	7	Chr3	7
../Results/Phase_20220308/straw_out//Chr3.txt	71600000	71680000	4	Chr3	4
../Results/Phase_20220308/straw_out//Chr3.txt	71630000	71680000	1	Chr3	1
../Results/Phase_20220308/straw_out//Chr3.txt	71660000	71680000	12	Chr3	12
../Results/Phase_20220308/straw_out//Chr3.txt	71670000	71680000	88	Chr3	88
../Results/Phase_20220308/straw_out//Chr3.txt	71680000	71680000	323	Chr3	100
../Results/Phase_20220308/straw_out//Chr3.txt	71020000	71690000	1	Chr3	1
../Results/Phase_20220308/straw_out//Chr3.txt	71080000	71690000	1	Chr3	1
../Results/Phase_20220308/straw_out//Chr3.txt	71090000	71690000	5	Chr3	5
../Results/Phase_20220308/straw_out//Chr3.txt	71100000	71690000	6	Chr3	6
../Results/Phase_20220308/straw_out//Chr3.txt	71120000	71690000	8	Chr3	8
../Results/Phase_20220308/straw_out//Chr3.txt	71130000	71690000	5	Chr3	5
../Results/Phase_20220308/straw_out//Chr3.txt	71140000	71690000	3	Chr3	3
../Results/Phase_20220308/straw_out//Chr3.txt	71150000	71690000	1	Chr3	1
../Results/Phase_20220308/straw_out//Chr3.txt	71200000	71690000	2	Chr3	2
../Results/Phase_20220308/straw_out//Chr3.txt	71210000	71690000	3	Chr3	3
../Results/Phase_20220308/straw_out//Chr3.txt	71220000	71690000	4	Chr3	4
../Results/Phase_20220308/straw_out//Chr3.txt	71230000	71690000	3	Chr3	3
../Results/Phase_20220308/straw_out//Chr3.txt	71240000	71690000	5	Chr3	5
../Results/Phase_20220308/straw_out//Chr3.txt	71250000	71690000	3	Chr3	3
../Results/Phase_20220308/straw_out//Chr3.txt	71260000	71690000	4	Chr3	4
../Results/Phase_20220308/straw_out//Chr3.txt	71280000	71690000	3	Chr3	3
../Results/Phase_20220308/straw_out//Chr3.txt	71290000	71690000	2	Chr3	2
../Results/Phase_20220308/straw_out//Chr3.txt	71300000	71690000	3	Chr3	3
../Results/Phase_20220308/straw_out//Chr3.txt	71310000	71690000	6	Chr3	6
../Results/Phase_20220308/straw_out//Chr3.txt	71320000	71690000	9	Chr3	9
../Results/Phase_20220308/straw_out//Chr3.txt	71330000	71690000	14	Chr3	14
../Results/Phase_20220308/straw_out//Chr3.txt	71340000	71690000	5	Chr3	5
../Results/Phase_20220308/straw_out//Chr3.txt	71350000	71690000	5	Chr3	5
../Results/Phase_20220308/straw_out//Chr3.txt	71360000	71690000	9	Chr3	9
../Results/Phase_20220308/straw_out//Chr3.txt	71370000	71690000	3	Chr3	3
../Results/Phase_20220308/straw_out//Chr3.txt	71410000	71690000	2	Chr3	2
../Results/Phase_20220308/straw_out//Chr3.txt	71420000	71690000	2	Chr3	2
../Results/Phase_20220308/straw_out//Chr3.txt	71430000	71690000	9	Chr3	9
../Results/Phase_20220308/straw_out//Chr3.txt	71440000	71690000	3	Chr3	3
../Results/Phase_20220308/straw_out//Chr3.txt	71450000	71690000	17	Chr3	17
../Results/Phase_20220308/straw_out//Chr3.txt	71460000	71690000	17	Chr3	17
../Results/Phase_20220308/straw_out//Chr3.txt	71470000	71690000	18	Chr3	18
../Results/Phase_20220308/straw_out//Chr3.txt	71480000	71690000	7	Chr3	7
../Results/Phase_20220308/straw_out//Chr3.txt	71520000	71690000	1	Chr3	1
../Results/Phase_20220308/straw_out//Chr3.txt	71530000	71690000	11	Chr3	11
../Results/Phase_20220308/straw_out//Chr3.txt	71540000	71690000	9	Chr3	9
../Results/Phase_20220308/straw_out//Chr3.txt	71550000	71690000	8	Chr3	8
../Results/Phase_20220308/straw_out//Chr3.txt	71560000	71690000	10	Chr3	10
../Results/Phase_20220308/straw_out//Chr3.txt	71570000	71690000	18	Chr3	18
../Results/Phase_20220308/straw_out//Chr3.txt	71580000	71690000	33	Chr3	33
../Results/Phase_20220308/straw_out//Chr3.txt	71590000	71690000	10	Chr3	10
../Results/Phase_20220308/straw_out//Chr3.txt	71600000	71690000	11	Chr3	11
../Results/Phase_20220308/straw_out//Chr3.txt	71630000	71690000	8	Chr3	8
../Results/Phase_20220308/straw_out//Chr3.txt	71660000	71690000	23	Chr3	23
../Results/Phase_20220308/straw_out//Chr3.txt	71670000	71690000	100	Chr3	100
../Results/Phase_20220308/straw_out//Chr3.txt	71680000	71690000	95	Chr3	95
../Results/Phase_20220308/straw_out//Chr3.txt	71690000	71690000	599	Chr3	100
../Results/Phase_20220308/straw_out//Chr3.txt	71070000	71700000	2	Chr3	2
../Results/Phase_20220308/straw_out//Chr3.txt	71080000	71700000	2	Chr3	2
../Results/Phase_20220308/straw_out//Chr3.txt	71090000	71700000	6	Chr3	6
../Results/Phase_20220308/straw_out//Chr3.txt	71100000	71700000	6	Chr3	6
../Results/Phase_20220308/straw_out//Chr3.txt	71110000	71700000	2	Chr3	2
../Results/Phase_20220308/straw_out//Chr3.txt	71120000	71700000	1	Chr3	1
../Results/Phase_20220308/straw_out//Chr3.txt	71130000	71700000	13	Chr3	13
../Results/Phase_20220308/straw_out//Chr3.txt	71140000	71700000	2	Chr3	2
../Results/Phase_20220308/straw_out//Chr3.txt	71200000	71700000	5	Chr3	5
../Results/Phase_20220308/straw_out//Chr3.txt	71210000	71700000	3	Chr3	3
../Results/Phase_20220308/straw_out//Chr3.txt	71220000	71700000	6	Chr3	6
../Results/Phase_20220308/straw_out//Chr3.txt	71230000	71700000	7	Chr3	7
../Results/Phase_20220308/straw_out//Chr3.txt	71240000	71700000	4	Chr3	4
../Results/Phase_20220308/straw_out//Chr3.txt	71250000	71700000	3	Chr3	3
../Results/Phase_20220308/straw_out//Chr3.txt	71260000	71700000	3	Chr3	3
../Results/Phase_20220308/straw_out//Chr3.txt	71280000	71700000	3	Chr3	3
../Results/Phase_20220308/straw_out//Chr3.txt	71290000	71700000	8	Chr3	8
../Results/Phase_20220308/straw_out//Chr3.txt	71300000	71700000	7	Chr3	7
../Results/Phase_20220308/straw_out//Chr3.txt	71310000	71700000	5	Chr3	5
../Results/Phase_20220308/straw_out//Chr3.txt	71320000	71700000	7	Chr3	7
../Results/Phase_20220308/straw_out//Chr3.txt	71330000	71700000	8	Chr3	8
../Results/Phase_20220308/straw_out//Chr3.txt	71340000	71700000	4	Chr3	4
../Results/Phase_20220308/straw_out//Chr3.txt	71350000	71700000	7	Chr3	7
../Results/Phase_20220308/straw_out//Chr3.txt	71360000	71700000	4	Chr3	4
../Results/Phase_20220308/straw_out//Chr3.txt	71380000	71700000	1	Chr3	1
../Results/Phase_20220308/straw_out//Chr3.txt	71390000	71700000	1	Chr3	1
../Results/Phase_20220308/straw_out//Chr3.txt	71400000	71700000	1	Chr3	1
../Results/Phase_20220308/straw_out//Chr3.txt	71410000	71700000	2	Chr3	2
../Results/Phase_20220308/straw_out//Chr3.txt	71420000	71700000	3	Chr3	3
../Results/Phase_20220308/straw_out//Chr3.txt	71430000	71700000	7	Chr3	7
../Results/Phase_20220308/straw_out//Chr3.txt	71440000	71700000	8	Chr3	8
../Results/Phase_20220308/straw_out//Chr3.txt	71450000	71700000	14	Chr3	14
../Results/Phase_20220308/straw_out//Chr3.txt	71460000	71700000	18	Chr3	18
../Results/Phase_20220308/straw_out//Chr3.txt	71470000	71700000	18	Chr3	18
../Results/Phase_20220308/straw_out//Chr3.txt	71480000	71700000	6	Chr3	6
../Results/Phase_20220308/straw_out//Chr3.txt	71530000	71700000	7	Chr3	7
../Results/Phase_20220308/straw_out//Chr3.txt	71540000	71700000	4	Chr3	4
../Results/Phase_20220308/straw_out//Chr3.txt	71550000	71700000	12	Chr3	12
../Results/Phase_20220308/straw_out//Chr3.txt	71560000	71700000	11	Chr3	11
../Results/Phase_20220308/straw_out//Chr3.txt	71570000	71700000	17	Chr3	17
../Results/Phase_20220308/straw_out//Chr3.txt	71580000	71700000	22	Chr3	22
../Results/Phase_20220308/straw_out//Chr3.txt	71590000	71700000	9	Chr3	9
../Results/Phase_20220308/straw_out//Chr3.txt	71600000	71700000	10	Chr3	10
../Results/Phase_20220308/straw_out//Chr3.txt	71620000	71700000	3	Chr3	3
../Results/Phase_20220308/straw_out//Chr3.txt	71630000	71700000	10	Chr3	10
../Results/Phase_20220308/straw_out//Chr3.txt	71660000	71700000	14	Chr3	14
../Results/Phase_20220308/straw_out//Chr3.txt	71670000	71700000	79	Chr3	79
../Results/Phase_20220308/straw_out//Chr3.txt	71680000	71700000	43	Chr3	43
../Results/Phase_20220308/straw_out//Chr3.txt	71690000	71700000	269	Chr3	100
../Results/Phase_20220308/straw_out//Chr3.txt	71700000	71700000	673	Chr3	100
../Results/Phase_20220308/straw_out//Chr3.txt	71010000	71710000	2	Chr3	2
../Results/Phase_20220308/straw_out//Chr3.txt	71060000	71710000	3	Chr3	3
../Results/Phase_20220308/straw_out//Chr3.txt	71070000	71710000	2	Chr3	2
../Results/Phase_20220308/straw_out//Chr3.txt	71080000	71710000	4	Chr3	4
../Results/Phase_20220308/straw_out//Chr3.txt	71090000	71710000	4	Chr3	4
../Results/Phase_20220308/straw_out//Chr3.txt	71100000	71710000	6	Chr3	6
../Results/Phase_20220308/straw_out//Chr3.txt	71110000	71710000	4	Chr3	4
../Results/Phase_20220308/straw_out//Chr3.txt	71120000	71710000	7	Chr3	7
../Results/Phase_20220308/straw_out//Chr3.txt	71130000	71710000	3	Chr3	3
../Results/Phase_20220308/straw_out//Chr3.txt	71140000	71710000	2	Chr3	2
../Results/Phase_20220308/straw_out//Chr3.txt	71200000	71710000	3	Chr3	3
../Results/Phase_20220308/straw_out//Chr3.txt	71210000	71710000	1	Chr3	1
../Results/Phase_20220308/straw_out//Chr3.txt	71220000	71710000	3	Chr3	3
../Results/Phase_20220308/straw_out//Chr3.txt	71230000	71710000	3	Chr3	3
../Results/Phase_20220308/straw_out//Chr3.txt	71240000	71710000	3	Chr3	3
../Results/Phase_20220308/straw_out//Chr3.txt	71250000	71710000	3	Chr3	3
../Results/Phase_20220308/straw_out//Chr3.txt	71260000	71710000	4	Chr3	4
../Results/Phase_20220308/straw_out//Chr3.txt	71270000	71710000	1	Chr3	1
../Results/Phase_20220308/straw_out//Chr3.txt	71300000	71710000	7	Chr3	7
../Results/Phase_20220308/straw_out//Chr3.txt	71310000	71710000	5	Chr3	5
../Results/Phase_20220308/straw_out//Chr3.txt	71320000	71710000	4	Chr3	4
../Results/Phase_20220308/straw_out//Chr3.txt	71330000	71710000	6	Chr3	6
../Results/Phase_20220308/straw_out//Chr3.txt	71340000	71710000	1	Chr3	1
../Results/Phase_20220308/straw_out//Chr3.txt	71350000	71710000	8	Chr3	8
../Results/Phase_20220308/straw_out//Chr3.txt	71360000	71710000	6	Chr3	6
../Results/Phase_20220308/straw_out//Chr3.txt	71370000	71710000	1	Chr3	1
../Results/Phase_20220308/straw_out//Chr3.txt	71430000	71710000	4	Chr3	4
../Results/Phase_20220308/straw_out//Chr3.txt	71440000	71710000	4	Chr3	4
../Results/Phase_20220308/straw_out//Chr3.txt	71450000	71710000	13	Chr3	13
../Results/Phase_20220308/straw_out//Chr3.txt	71460000	71710000	8	Chr3	8
../Results/Phase_20220308/straw_out//Chr3.txt	71470000	71710000	8	Chr3	8
../Results/Phase_20220308/straw_out//Chr3.txt	71480000	71710000	1	Chr3	1
../Results/Phase_20220308/straw_out//Chr3.txt	71530000	71710000	1	Chr3	1
../Results/Phase_20220308/straw_out//Chr3.txt	71540000	71710000	4	Chr3	4
../Results/Phase_20220308/straw_out//Chr3.txt	71550000	71710000	3	Chr3	3
../Results/Phase_20220308/straw_out//Chr3.txt	71560000	71710000	2	Chr3	2
../Results/Phase_20220308/straw_out//Chr3.txt	71570000	71710000	11	Chr3	11
../Results/Phase_20220308/straw_out//Chr3.txt	71580000	71710000	15	Chr3	15
../Results/Phase_20220308/straw_out//Chr3.txt	71590000	71710000	3	Chr3	3
../Results/Phase_20220308/straw_out//Chr3.txt	71600000	71710000	5	Chr3	5
../Results/Phase_20220308/straw_out//Chr3.txt	71630000	71710000	6	Chr3	6
../Results/Phase_20220308/straw_out//Chr3.txt	71660000	71710000	5	Chr3	5
../Results/Phase_20220308/straw_out//Chr3.txt	71670000	71710000	19	Chr3	19
../Results/Phase_20220308/straw_out//Chr3.txt	71680000	71710000	24	Chr3	24
../Results/Phase_20220308/straw_out//Chr3.txt	71690000	71710000	50	Chr3	50
../Results/Phase_20220308/straw_out//Chr3.txt	71700000	71710000	147	Chr3	100
../Results/Phase_20220308/straw_out//Chr3.txt	71710000	71710000	455	Chr3	100
../Results/Phase_20220308/straw_out//Chr3.txt	71060000	71720000	2	Chr3	2
../Results/Phase_20220308/straw_out//Chr3.txt	71070000	71720000	4	Chr3	4
../Results/Phase_20220308/straw_out//Chr3.txt	71080000	71720000	5	Chr3	5
../Results/Phase_20220308/straw_out//Chr3.txt	71090000	71720000	4	Chr3	4
../Results/Phase_20220308/straw_out//Chr3.txt	71100000	71720000	5	Chr3	5
../Results/Phase_20220308/straw_out//Chr3.txt	71110000	71720000	5	Chr3	5
../Results/Phase_20220308/straw_out//Chr3.txt	71120000	71720000	2	Chr3	2
../Results/Phase_20220308/straw_out//Chr3.txt	71130000	71720000	8	Chr3	8
../Results/Phase_20220308/straw_out//Chr3.txt	71140000	71720000	2	Chr3	2
../Results/Phase_20220308/straw_out//Chr3.txt	71200000	71720000	2	Chr3	2
../Results/Phase_20220308/straw_out//Chr3.txt	71210000	71720000	2	Chr3	2
../Results/Phase_20220308/straw_out//Chr3.txt	71220000	71720000	4	Chr3	4
../Results/Phase_20220308/straw_out//Chr3.txt	71230000	71720000	3	Chr3	3
../Results/Phase_20220308/straw_out//Chr3.txt	71240000	71720000	3	Chr3	3
../Results/Phase_20220308/straw_out//Chr3.txt	71250000	71720000	2	Chr3	2
../Results/Phase_20220308/straw_out//Chr3.txt	71260000	71720000	1	Chr3	1
../Results/Phase_20220308/straw_out//Chr3.txt	71270000	71720000	2	Chr3	2
../Results/Phase_20220308/straw_out//Chr3.txt	71280000	71720000	3	Chr3	3
../Results/Phase_20220308/straw_out//Chr3.txt	71290000	71720000	3	Chr3	3
../Results/Phase_20220308/straw_out//Chr3.txt	71300000	71720000	3	Chr3	3
../Results/Phase_20220308/straw_out//Chr3.txt	71310000	71720000	8	Chr3	8
../Results/Phase_20220308/straw_out//Chr3.txt	71320000	71720000	3	Chr3	3
../Results/Phase_20220308/straw_out//Chr3.txt	71330000	71720000	4	Chr3	4
../Results/Phase_20220308/straw_out//Chr3.txt	71340000	71720000	10	Chr3	10
../Results/Phase_20220308/straw_out//Chr3.txt	71350000	71720000	3	Chr3	3
../Results/Phase_20220308/straw_out//Chr3.txt	71360000	71720000	2	Chr3	2
../Results/Phase_20220308/straw_out//Chr3.txt	71370000	71720000	3	Chr3	3
../Results/Phase_20220308/straw_out//Chr3.txt	71430000	71720000	2	Chr3	2
../Results/Phase_20220308/straw_out//Chr3.txt	71440000	71720000	5	Chr3	5
../Results/Phase_20220308/straw_out//Chr3.txt	71450000	71720000	11	Chr3	11
../Results/Phase_20220308/straw_out//Chr3.txt	71460000	71720000	8	Chr3	8
../Results/Phase_20220308/straw_out//Chr3.txt	71470000	71720000	5	Chr3	5
../Results/Phase_20220308/straw_out//Chr3.txt	71480000	71720000	1	Chr3	1
../Results/Phase_20220308/straw_out//Chr3.txt	71530000	71720000	5	Chr3	5
../Results/Phase_20220308/straw_out//Chr3.txt	71540000	71720000	10	Chr3	10
../Results/Phase_20220308/straw_out//Chr3.txt	71550000	71720000	3	Chr3	3
../Results/Phase_20220308/straw_out//Chr3.txt	71560000	71720000	4	Chr3	4
../Results/Phase_20220308/straw_out//Chr3.txt	71570000	71720000	4	Chr3	4
../Results/Phase_20220308/straw_out//Chr3.txt	71580000	71720000	9	Chr3	9
../Results/Phase_20220308/straw_out//Chr3.txt	71590000	71720000	7	Chr3	7
../Results/Phase_20220308/straw_out//Chr3.txt	71600000	71720000	1	Chr3	1
../Results/Phase_20220308/straw_out//Chr3.txt	71620000	71720000	2	Chr3	2
../Results/Phase_20220308/straw_out//Chr3.txt	71630000	71720000	3	Chr3	3
../Results/Phase_20220308/straw_out//Chr3.txt	71660000	71720000	3	Chr3	3
../Results/Phase_20220308/straw_out//Chr3.txt	71670000	71720000	30	Chr3	30
../Results/Phase_20220308/straw_out//Chr3.txt	71680000	71720000	14	Chr3	14
../Results/Phase_20220308/straw_out//Chr3.txt	71690000	71720000	39	Chr3	39
../Results/Phase_20220308/straw_out//Chr3.txt	71700000	71720000	74	Chr3	74
../Results/Phase_20220308/straw_out//Chr3.txt	71710000	71720000	143	Chr3	100
../Results/Phase_20220308/straw_out//Chr3.txt	71720000	71720000	493	Chr3	100
../Results/Phase_20220308/straw_out//Chr3.txt	71060000	71730000	2	Chr3	2
../Results/Phase_20220308/straw_out//Chr3.txt	71080000	71730000	3	Chr3	3
../Results/Phase_20220308/straw_out//Chr3.txt	71090000	71730000	2	Chr3	2
../Results/Phase_20220308/straw_out//Chr3.txt	71100000	71730000	2	Chr3	2
../Results/Phase_20220308/straw_out//Chr3.txt	71110000	71730000	3	Chr3	3
../Results/Phase_20220308/straw_out//Chr3.txt	71120000	71730000	2	Chr3	2
../Results/Phase_20220308/straw_out//Chr3.txt	71130000	71730000	3	Chr3	3
../Results/Phase_20220308/straw_out//Chr3.txt	71140000	71730000	1	Chr3	1
../Results/Phase_20220308/straw_out//Chr3.txt	71150000	71730000	2	Chr3	2
../Results/Phase_20220308/straw_out//Chr3.txt	71210000	71730000	3	Chr3	3
../Results/Phase_20220308/straw_out//Chr3.txt	71220000	71730000	5	Chr3	5
../Results/Phase_20220308/straw_out//Chr3.txt	71230000	71730000	1	Chr3	1
../Results/Phase_20220308/straw_out//Chr3.txt	71240000	71730000	6	Chr3	6
../Results/Phase_20220308/straw_out//Chr3.txt	71250000	71730000	2	Chr3	2
../Results/Phase_20220308/straw_out//Chr3.txt	71260000	71730000	1	Chr3	1
../Results/Phase_20220308/straw_out//Chr3.txt	71280000	71730000	2	Chr3	2
../Results/Phase_20220308/straw_out//Chr3.txt	71300000	71730000	2	Chr3	2
../Results/Phase_20220308/straw_out//Chr3.txt	71310000	71730000	4	Chr3	4
../Results/Phase_20220308/straw_out//Chr3.txt	71320000	71730000	1	Chr3	1
../Results/Phase_20220308/straw_out//Chr3.txt	71330000	71730000	2	Chr3	2
../Results/Phase_20220308/straw_out//Chr3.txt	71340000	71730000	5	Chr3	5
../Results/Phase_20220308/straw_out//Chr3.txt	71350000	71730000	3	Chr3	3
../Results/Phase_20220308/straw_out//Chr3.txt	71360000	71730000	4	Chr3	4
../Results/Phase_20220308/straw_out//Chr3.txt	71370000	71730000	2	Chr3	2
../Results/Phase_20220308/straw_out//Chr3.txt	71420000	71730000	1	Chr3	1
../Results/Phase_20220308/straw_out//Chr3.txt	71430000	71730000	3	Chr3	3
../Results/Phase_20220308/straw_out//Chr3.txt	71440000	71730000	1	Chr3	1
../Results/Phase_20220308/straw_out//Chr3.txt	71450000	71730000	2	Chr3	2
../Results/Phase_20220308/straw_out//Chr3.txt	71460000	71730000	4	Chr3	4
../Results/Phase_20220308/straw_out//Chr3.txt	71470000	71730000	10	Chr3	10
../Results/Phase_20220308/straw_out//Chr3.txt	71480000	71730000	3	Chr3	3
../Results/Phase_20220308/straw_out//Chr3.txt	71530000	71730000	1	Chr3	1
../Results/Phase_20220308/straw_out//Chr3.txt	71540000	71730000	5	Chr3	5
../Results/Phase_20220308/straw_out//Chr3.txt	71550000	71730000	2	Chr3	2
../Results/Phase_20220308/straw_out//Chr3.txt	71560000	71730000	1	Chr3	1
../Results/Phase_20220308/straw_out//Chr3.txt	71570000	71730000	5	Chr3	5
../Results/Phase_20220308/straw_out//Chr3.txt	71580000	71730000	4	Chr3	4
../Results/Phase_20220308/straw_out//Chr3.txt	71590000	71730000	3	Chr3	3
../Results/Phase_20220308/straw_out//Chr3.txt	71600000	71730000	4	Chr3	4
../Results/Phase_20220308/straw_out//Chr3.txt	71620000	71730000	2	Chr3	2
../Results/Phase_20220308/straw_out//Chr3.txt	71630000	71730000	3	Chr3	3
../Results/Phase_20220308/straw_out//Chr3.txt	71660000	71730000	3	Chr3	3
../Results/Phase_20220308/straw_out//Chr3.txt	71670000	71730000	20	Chr3	20
../Results/Phase_20220308/straw_out//Chr3.txt	71680000	71730000	6	Chr3	6
../Results/Phase_20220308/straw_out//Chr3.txt	71690000	71730000	25	Chr3	25
../Results/Phase_20220308/straw_out//Chr3.txt	71700000	71730000	28	Chr3	28
../Results/Phase_20220308/straw_out//Chr3.txt	71710000	71730000	62	Chr3	62
../Results/Phase_20220308/straw_out//Chr3.txt	71720000	71730000	115	Chr3	100
../Results/Phase_20220308/straw_out//Chr3.txt	71730000	71730000	448	Chr3	100
../Results/Phase_20220308/straw_out//Chr3.txt	71060000	71740000	3	Chr3	3
../Results/Phase_20220308/straw_out//Chr3.txt	71070000	71740000	2	Chr3	2
../Results/Phase_20220308/straw_out//Chr3.txt	71080000	71740000	2	Chr3	2
../Results/Phase_20220308/straw_out//Chr3.txt	71090000	71740000	2	Chr3	2
../Results/Phase_20220308/straw_out//Chr3.txt	71100000	71740000	4	Chr3	4
../Results/Phase_20220308/straw_out//Chr3.txt	71110000	71740000	1	Chr3	1
../Results/Phase_20220308/straw_out//Chr3.txt	71120000	71740000	4	Chr3	4
../Results/Phase_20220308/straw_out//Chr3.txt	71130000	71740000	6	Chr3	6
../Results/Phase_20220308/straw_out//Chr3.txt	71140000	71740000	4	Chr3	4
../Results/Phase_20220308/straw_out//Chr3.txt	71150000	71740000	2	Chr3	2
../Results/Phase_20220308/straw_out//Chr3.txt	71200000	71740000	5	Chr3	5
../Results/Phase_20220308/straw_out//Chr3.txt	71210000	71740000	3	Chr3	3
../Results/Phase_20220308/straw_out//Chr3.txt	71220000	71740000	2	Chr3	2
../Results/Phase_20220308/straw_out//Chr3.txt	71230000	71740000	4	Chr3	4
../Results/Phase_20220308/straw_out//Chr3.txt	71240000	71740000	1	Chr3	1
../Results/Phase_20220308/straw_out//Chr3.txt	71250000	71740000	3	Chr3	3
../Results/Phase_20220308/straw_out//Chr3.txt	71260000	71740000	3	Chr3	3
../Results/Phase_20220308/straw_out//Chr3.txt	71270000	71740000	4	Chr3	4
../Results/Phase_20220308/straw_out//Chr3.txt	71280000	71740000	1	Chr3	1
../Results/Phase_20220308/straw_out//Chr3.txt	71290000	71740000	3	Chr3	3
../Results/Phase_20220308/straw_out//Chr3.txt	71300000	71740000	5	Chr3	5
../Results/Phase_20220308/straw_out//Chr3.txt	71310000	71740000	1	Chr3	1
../Results/Phase_20220308/straw_out//Chr3.txt	71320000	71740000	6	Chr3	6
../Results/Phase_20220308/straw_out//Chr3.txt	71330000	71740000	4	Chr3	4
../Results/Phase_20220308/straw_out//Chr3.txt	71340000	71740000	2	Chr3	2
../Results/Phase_20220308/straw_out//Chr3.txt	71350000	71740000	5	Chr3	5
../Results/Phase_20220308/straw_out//Chr3.txt	71360000	71740000	7	Chr3	7
../Results/Phase_20220308/straw_out//Chr3.txt	71370000	71740000	1	Chr3	1
../Results/Phase_20220308/straw_out//Chr3.txt	71410000	71740000	1	Chr3	1
../Results/Phase_20220308/straw_out//Chr3.txt	71430000	71740000	7	Chr3	7
../Results/Phase_20220308/straw_out//Chr3.txt	71440000	71740000	6	Chr3	6
../Results/Phase_20220308/straw_out//Chr3.txt	71450000	71740000	7	Chr3	7
../Results/Phase_20220308/straw_out//Chr3.txt	71460000	71740000	11	Chr3	11
../Results/Phase_20220308/straw_out//Chr3.txt	71470000	71740000	9	Chr3	9
../Results/Phase_20220308/straw_out//Chr3.txt	71480000	71740000	4	Chr3	4
../Results/Phase_20220308/straw_out//Chr3.txt	71530000	71740000	3	Chr3	3
../Results/Phase_20220308/straw_out//Chr3.txt	71540000	71740000	12	Chr3	12
../Results/Phase_20220308/straw_out//Chr3.txt	71550000	71740000	5	Chr3	5
../Results/Phase_20220308/straw_out//Chr3.txt	71560000	71740000	2	Chr3	2
../Results/Phase_20220308/straw_out//Chr3.txt	71570000	71740000	5	Chr3	5
../Results/Phase_20220308/straw_out//Chr3.txt	71580000	71740000	8	Chr3	8
../Results/Phase_20220308/straw_out//Chr3.txt	71590000	71740000	9	Chr3	9
../Results/Phase_20220308/straw_out//Chr3.txt	71600000	71740000	3	Chr3	3
../Results/Phase_20220308/straw_out//Chr3.txt	71620000	71740000	3	Chr3	3
../Results/Phase_20220308/straw_out//Chr3.txt	71630000	71740000	6	Chr3	6
../Results/Phase_20220308/straw_out//Chr3.txt	71660000	71740000	7	Chr3	7
../Results/Phase_20220308/straw_out//Chr3.txt	71670000	71740000	23	Chr3	23
../Results/Phase_20220308/straw_out//Chr3.txt	71680000	71740000	6	Chr3	6
../Results/Phase_20220308/straw_out//Chr3.txt	71690000	71740000	24	Chr3	24
../Results/Phase_20220308/straw_out//Chr3.txt	71700000	71740000	46	Chr3	46
../Results/Phase_20220308/straw_out//Chr3.txt	71710000	71740000	57	Chr3	57
../Results/Phase_20220308/straw_out//Chr3.txt	71720000	71740000	61	Chr3	61
../Results/Phase_20220308/straw_out//Chr3.txt	71730000	71740000	89	Chr3	89
../Results/Phase_20220308/straw_out//Chr3.txt	71740000	71740000	487	Chr3	100
../Results/Phase_20220308/straw_out//Chr3.txt	71070000	71750000	1	Chr3	1
../Results/Phase_20220308/straw_out//Chr3.txt	71080000	71750000	6	Chr3	6
../Results/Phase_20220308/straw_out//Chr3.txt	71090000	71750000	2	Chr3	2
../Results/Phase_20220308/straw_out//Chr3.txt	71100000	71750000	7	Chr3	7
../Results/Phase_20220308/straw_out//Chr3.txt	71110000	71750000	5	Chr3	5
../Results/Phase_20220308/straw_out//Chr3.txt	71120000	71750000	1	Chr3	1
../Results/Phase_20220308/straw_out//Chr3.txt	71130000	71750000	4	Chr3	4
../Results/Phase_20220308/straw_out//Chr3.txt	71140000	71750000	1	Chr3	1
../Results/Phase_20220308/straw_out//Chr3.txt	71150000	71750000	1	Chr3	1
../Results/Phase_20220308/straw_out//Chr3.txt	71200000	71750000	3	Chr3	3
../Results/Phase_20220308/straw_out//Chr3.txt	71210000	71750000	2	Chr3	2
../Results/Phase_20220308/straw_out//Chr3.txt	71220000	71750000	3	Chr3	3
../Results/Phase_20220308/straw_out//Chr3.txt	71230000	71750000	4	Chr3	4
../Results/Phase_20220308/straw_out//Chr3.txt	71240000	71750000	1	Chr3	1
../Results/Phase_20220308/straw_out//Chr3.txt	71250000	71750000	4	Chr3	4
../Results/Phase_20220308/straw_out//Chr3.txt	71260000	71750000	4	Chr3	4
../Results/Phase_20220308/straw_out//Chr3.txt	71270000	71750000	3	Chr3	3
../Results/Phase_20220308/straw_out//Chr3.txt	71280000	71750000	6	Chr3	6
../Results/Phase_20220308/straw_out//Chr3.txt	71290000	71750000	5	Chr3	5
../Results/Phase_20220308/straw_out//Chr3.txt	71300000	71750000	5	Chr3	5
../Results/Phase_20220308/straw_out//Chr3.txt	71310000	71750000	6	Chr3	6
../Results/Phase_20220308/straw_out//Chr3.txt	71320000	71750000	3	Chr3	3
../Results/Phase_20220308/straw_out//Chr3.txt	71330000	71750000	6	Chr3	6
../Results/Phase_20220308/straw_out//Chr3.txt	71340000	71750000	3	Chr3	3
../Results/Phase_20220308/straw_out//Chr3.txt	71350000	71750000	7	Chr3	7
../Results/Phase_20220308/straw_out//Chr3.txt	71360000	71750000	6	Chr3	6
../Results/Phase_20220308/straw_out//Chr3.txt	71370000	71750000	1	Chr3	1
../Results/Phase_20220308/straw_out//Chr3.txt	71410000	71750000	1	Chr3	1
../Results/Phase_20220308/straw_out//Chr3.txt	71420000	71750000	1	Chr3	1
../Results/Phase_20220308/straw_out//Chr3.txt	71430000	71750000	5	Chr3	5
../Results/Phase_20220308/straw_out//Chr3.txt	71440000	71750000	8	Chr3	8
../Results/Phase_20220308/straw_out//Chr3.txt	71450000	71750000	6	Chr3	6
../Results/Phase_20220308/straw_out//Chr3.txt	71460000	71750000	4	Chr3	4
../Results/Phase_20220308/straw_out//Chr3.txt	71470000	71750000	3	Chr3	3
../Results/Phase_20220308/straw_out//Chr3.txt	71480000	71750000	5	Chr3	5
../Results/Phase_20220308/straw_out//Chr3.txt	71530000	71750000	1	Chr3	1
../Results/Phase_20220308/straw_out//Chr3.txt	71540000	71750000	9	Chr3	9
../Results/Phase_20220308/straw_out//Chr3.txt	71550000	71750000	5	Chr3	5
../Results/Phase_20220308/straw_out//Chr3.txt	71560000	71750000	4	Chr3	4
../Results/Phase_20220308/straw_out//Chr3.txt	71570000	71750000	4	Chr3	4
../Results/Phase_20220308/straw_out//Chr3.txt	71580000	71750000	8	Chr3	8
../Results/Phase_20220308/straw_out//Chr3.txt	71590000	71750000	6	Chr3	6
../Results/Phase_20220308/straw_out//Chr3.txt	71600000	71750000	8	Chr3	8
../Results/Phase_20220308/straw_out//Chr3.txt	71610000	71750000	1	Chr3	1
../Results/Phase_20220308/straw_out//Chr3.txt	71620000	71750000	1	Chr3	1
../Results/Phase_20220308/straw_out//Chr3.txt	71630000	71750000	3	Chr3	3
../Results/Phase_20220308/straw_out//Chr3.txt	71660000	71750000	9	Chr3	9
../Results/Phase_20220308/straw_out//Chr3.txt	71670000	71750000	15	Chr3	15
../Results/Phase_20220308/straw_out//Chr3.txt	71680000	71750000	7	Chr3	7
../Results/Phase_20220308/straw_out//Chr3.txt	71690000	71750000	16	Chr3	16
../Results/Phase_20220308/straw_out//Chr3.txt	71700000	71750000	26	Chr3	26
../Results/Phase_20220308/straw_out//Chr3.txt	71710000	71750000	24	Chr3	24
../Results/Phase_20220308/straw_out//Chr3.txt	71720000	71750000	34	Chr3	34
../Results/Phase_20220308/straw_out//Chr3.txt	71730000	71750000	42	Chr3	42
../Results/Phase_20220308/straw_out//Chr3.txt	71740000	71750000	115	Chr3	100
../Results/Phase_20220308/straw_out//Chr3.txt	71750000	71750000	475	Chr3	100
../Results/Phase_20220308/straw_out//Chr3.txt	71010000	71760000	1	Chr3	1
../Results/Phase_20220308/straw_out//Chr3.txt	71060000	71760000	2	Chr3	2
../Results/Phase_20220308/straw_out//Chr3.txt	71070000	71760000	1	Chr3	1
../Results/Phase_20220308/straw_out//Chr3.txt	71080000	71760000	7	Chr3	7
../Results/Phase_20220308/straw_out//Chr3.txt	71090000	71760000	2	Chr3	2
../Results/Phase_20220308/straw_out//Chr3.txt	71100000	71760000	2	Chr3	2
../Results/Phase_20220308/straw_out//Chr3.txt	71110000	71760000	2	Chr3	2
../Results/Phase_20220308/straw_out//Chr3.txt	71120000	71760000	5	Chr3	5
../Results/Phase_20220308/straw_out//Chr3.txt	71130000	71760000	3	Chr3	3
../Results/Phase_20220308/straw_out//Chr3.txt	71140000	71760000	1	Chr3	1
../Results/Phase_20220308/straw_out//Chr3.txt	71200000	71760000	1	Chr3	1
../Results/Phase_20220308/straw_out//Chr3.txt	71210000	71760000	1	Chr3	1
../Results/Phase_20220308/straw_out//Chr3.txt	71220000	71760000	4	Chr3	4
../Results/Phase_20220308/straw_out//Chr3.txt	71230000	71760000	7	Chr3	7
../Results/Phase_20220308/straw_out//Chr3.txt	71240000	71760000	3	Chr3	3
../Results/Phase_20220308/straw_out//Chr3.txt	71250000	71760000	4	Chr3	4
../Results/Phase_20220308/straw_out//Chr3.txt	71260000	71760000	3	Chr3	3
../Results/Phase_20220308/straw_out//Chr3.txt	71270000	71760000	2	Chr3	2
../Results/Phase_20220308/straw_out//Chr3.txt	71280000	71760000	1	Chr3	1
../Results/Phase_20220308/straw_out//Chr3.txt	71290000	71760000	4	Chr3	4
../Results/Phase_20220308/straw_out//Chr3.txt	71300000	71760000	3	Chr3	3
../Results/Phase_20220308/straw_out//Chr3.txt	71310000	71760000	2	Chr3	2
../Results/Phase_20220308/straw_out//Chr3.txt	71320000	71760000	2	Chr3	2
../Results/Phase_20220308/straw_out//Chr3.txt	71330000	71760000	4	Chr3	4
../Results/Phase_20220308/straw_out//Chr3.txt	71340000	71760000	3	Chr3	3
../Results/Phase_20220308/straw_out//Chr3.txt	71350000	71760000	2	Chr3	2
../Results/Phase_20220308/straw_out//Chr3.txt	71360000	71760000	2	Chr3	2
../Results/Phase_20220308/straw_out//Chr3.txt	71370000	71760000	1	Chr3	1
../Results/Phase_20220308/straw_out//Chr3.txt	71410000	71760000	2	Chr3	2
../Results/Phase_20220308/straw_out//Chr3.txt	71420000	71760000	2	Chr3	2
../Results/Phase_20220308/straw_out//Chr3.txt	71430000	71760000	2	Chr3	2
../Results/Phase_20220308/straw_out//Chr3.txt	71440000	71760000	2	Chr3	2
../Results/Phase_20220308/straw_out//Chr3.txt	71450000	71760000	3	Chr3	3
../Results/Phase_20220308/straw_out//Chr3.txt	71460000	71760000	2	Chr3	2
../Results/Phase_20220308/straw_out//Chr3.txt	71470000	71760000	4	Chr3	4
../Results/Phase_20220308/straw_out//Chr3.txt	71480000	71760000	1	Chr3	1
../Results/Phase_20220308/straw_out//Chr3.txt	71530000	71760000	8	Chr3	8
../Results/Phase_20220308/straw_out//Chr3.txt	71540000	71760000	8	Chr3	8
../Results/Phase_20220308/straw_out//Chr3.txt	71550000	71760000	5	Chr3	5
../Results/Phase_20220308/straw_out//Chr3.txt	71560000	71760000	1	Chr3	1
../Results/Phase_20220308/straw_out//Chr3.txt	71570000	71760000	8	Chr3	8
../Results/Phase_20220308/straw_out//Chr3.txt	71580000	71760000	11	Chr3	11
../Results/Phase_20220308/straw_out//Chr3.txt	71590000	71760000	11	Chr3	11
../Results/Phase_20220308/straw_out//Chr3.txt	71600000	71760000	7	Chr3	7
../Results/Phase_20220308/straw_out//Chr3.txt	71610000	71760000	1	Chr3	1
../Results/Phase_20220308/straw_out//Chr3.txt	71630000	71760000	3	Chr3	3
../Results/Phase_20220308/straw_out//Chr3.txt	71660000	71760000	4	Chr3	4
../Results/Phase_20220308/straw_out//Chr3.txt	71670000	71760000	8	Chr3	8
../Results/Phase_20220308/straw_out//Chr3.txt	71680000	71760000	5	Chr3	5
../Results/Phase_20220308/straw_out//Chr3.txt	71690000	71760000	12	Chr3	12
../Results/Phase_20220308/straw_out//Chr3.txt	71700000	71760000	9	Chr3	9
../Results/Phase_20220308/straw_out//Chr3.txt	71710000	71760000	13	Chr3	13
../Results/Phase_20220308/straw_out//Chr3.txt	71720000	71760000	20	Chr3	20
../Results/Phase_20220308/straw_out//Chr3.txt	71730000	71760000	15	Chr3	15
../Results/Phase_20220308/straw_out//Chr3.txt	71740000	71760000	47	Chr3	47
../Results/Phase_20220308/straw_out//Chr3.txt	71750000	71760000	124	Chr3	100
../Results/Phase_20220308/straw_out//Chr3.txt	71760000	71760000	341	Chr3	100
../Results/Phase_20220308/straw_out//Chr3.txt	71080000	71770000	3	Chr3	3
../Results/Phase_20220308/straw_out//Chr3.txt	71130000	71770000	1	Chr3	1
../Results/Phase_20220308/straw_out//Chr3.txt	71140000	71770000	1	Chr3	1
../Results/Phase_20220308/straw_out//Chr3.txt	71150000	71770000	1	Chr3	1
../Results/Phase_20220308/straw_out//Chr3.txt	71190000	71770000	1	Chr3	1
../Results/Phase_20220308/straw_out//Chr3.txt	71200000	71770000	2	Chr3	2
../Results/Phase_20220308/straw_out//Chr3.txt	71210000	71770000	6	Chr3	6
../Results/Phase_20220308/straw_out//Chr3.txt	71220000	71770000	3	Chr3	3
../Results/Phase_20220308/straw_out//Chr3.txt	71230000	71770000	3	Chr3	3
../Results/Phase_20220308/straw_out//Chr3.txt	71240000	71770000	2	Chr3	2
../Results/Phase_20220308/straw_out//Chr3.txt	71250000	71770000	3	Chr3	3
../Results/Phase_20220308/straw_out//Chr3.txt	71260000	71770000	4	Chr3	4
../Results/Phase_20220308/straw_out//Chr3.txt	71280000	71770000	1	Chr3	1
../Results/Phase_20220308/straw_out//Chr3.txt	71290000	71770000	4	Chr3	4
../Results/Phase_20220308/straw_out//Chr3.txt	71300000	71770000	2	Chr3	2
../Results/Phase_20220308/straw_out//Chr3.txt	71310000	71770000	3	Chr3	3
../Results/Phase_20220308/straw_out//Chr3.txt	71320000	71770000	1	Chr3	1
../Results/Phase_20220308/straw_out//Chr3.txt	71330000	71770000	3	Chr3	3
../Results/Phase_20220308/straw_out//Chr3.txt	71340000	71770000	3	Chr3	3
../Results/Phase_20220308/straw_out//Chr3.txt	71350000	71770000	1	Chr3	1
../Results/Phase_20220308/straw_out//Chr3.txt	71360000	71770000	3	Chr3	3
../Results/Phase_20220308/straw_out//Chr3.txt	71380000	71770000	1	Chr3	1
../Results/Phase_20220308/straw_out//Chr3.txt	71410000	71770000	2	Chr3	2
../Results/Phase_20220308/straw_out//Chr3.txt	71430000	71770000	3	Chr3	3
../Results/Phase_20220308/straw_out//Chr3.txt	71440000	71770000	1	Chr3	1
../Results/Phase_20220308/straw_out//Chr3.txt	71450000	71770000	5	Chr3	5
../Results/Phase_20220308/straw_out//Chr3.txt	71460000	71770000	1	Chr3	1
../Results/Phase_20220308/straw_out//Chr3.txt	71470000	71770000	4	Chr3	4
../Results/Phase_20220308/straw_out//Chr3.txt	71480000	71770000	1	Chr3	1
../Results/Phase_20220308/straw_out//Chr3.txt	71530000	71770000	3	Chr3	3
../Results/Phase_20220308/straw_out//Chr3.txt	71540000	71770000	10	Chr3	10
../Results/Phase_20220308/straw_out//Chr3.txt	71550000	71770000	3	Chr3	3
../Results/Phase_20220308/straw_out//Chr3.txt	71560000	71770000	1	Chr3	1
../Results/Phase_20220308/straw_out//Chr3.txt	71570000	71770000	5	Chr3	5
../Results/Phase_20220308/straw_out//Chr3.txt	71580000	71770000	7	Chr3	7
../Results/Phase_20220308/straw_out//Chr3.txt	71590000	71770000	5	Chr3	5
../Results/Phase_20220308/straw_out//Chr3.txt	71600000	71770000	6	Chr3	6
../Results/Phase_20220308/straw_out//Chr3.txt	71630000	71770000	4	Chr3	4
../Results/Phase_20220308/straw_out//Chr3.txt	71670000	71770000	11	Chr3	11
../Results/Phase_20220308/straw_out//Chr3.txt	71680000	71770000	2	Chr3	2
../Results/Phase_20220308/straw_out//Chr3.txt	71690000	71770000	9	Chr3	9
../Results/Phase_20220308/straw_out//Chr3.txt	71700000	71770000	5	Chr3	5
../Results/Phase_20220308/straw_out//Chr3.txt	71710000	71770000	17	Chr3	17
../Results/Phase_20220308/straw_out//Chr3.txt	71720000	71770000	9	Chr3	9
../Results/Phase_20220308/straw_out//Chr3.txt	71730000	71770000	10	Chr3	10
../Results/Phase_20220308/straw_out//Chr3.txt	71740000	71770000	20	Chr3	20
../Results/Phase_20220308/straw_out//Chr3.txt	71750000	71770000	49	Chr3	49
../Results/Phase_20220308/straw_out//Chr3.txt	71760000	71770000	73	Chr3	73
../Results/Phase_20220308/straw_out//Chr3.txt	71770000	71770000	231	Chr3	100
../Results/Phase_20220308/straw_out//Chr3.txt	71550000	71780000	1	Chr3	1
../Results/Phase_20220308/straw_out//Chr3.txt	71760000	71780000	1	Chr3	1
../Results/Phase_20220308/straw_out//Chr3.txt	71220000	71790000	1	Chr3	1
../Results/Phase_20220308/straw_out//Chr3.txt	71630000	71790000	1	Chr3	1
../Results/Phase_20220308/straw_out//Chr3.txt	71730000	71790000	1	Chr3	1
../Results/Phase_20220308/straw_out//Chr3.txt	71790000	71790000	1	Chr3	1
../Results/Phase_20220308/straw_out//Chr3.txt	71070000	71810000	1	Chr3	1
../Results/Phase_20220308/straw_out//Chr3.txt	71090000	71810000	4	Chr3	4
../Results/Phase_20220308/straw_out//Chr3.txt	71100000	71810000	3	Chr3	3
../Results/Phase_20220308/straw_out//Chr3.txt	71110000	71810000	4	Chr3	4
../Results/Phase_20220308/straw_out//Chr3.txt	71120000	71810000	3	Chr3	3
../Results/Phase_20220308/straw_out//Chr3.txt	71130000	71810000	4	Chr3	4
../Results/Phase_20220308/straw_out//Chr3.txt	71140000	71810000	2	Chr3	2
../Results/Phase_20220308/straw_out//Chr3.txt	71200000	71810000	1	Chr3	1
../Results/Phase_20220308/straw_out//Chr3.txt	71210000	71810000	5	Chr3	5
../Results/Phase_20220308/straw_out//Chr3.txt	71220000	71810000	6	Chr3	6
../Results/Phase_20220308/straw_out//Chr3.txt	71230000	71810000	6	Chr3	6
../Results/Phase_20220308/straw_out//Chr3.txt	71240000	71810000	1	Chr3	1
../Results/Phase_20220308/straw_out//Chr3.txt	71250000	71810000	2	Chr3	2
../Results/Phase_20220308/straw_out//Chr3.txt	71260000	71810000	4	Chr3	4
../Results/Phase_20220308/straw_out//Chr3.txt	71280000	71810000	1	Chr3	1
../Results/Phase_20220308/straw_out//Chr3.txt	71290000	71810000	5	Chr3	5
../Results/Phase_20220308/straw_out//Chr3.txt	71300000	71810000	3	Chr3	3
../Results/Phase_20220308/straw_out//Chr3.txt	71310000	71810000	5	Chr3	5
../Results/Phase_20220308/straw_out//Chr3.txt	71320000	71810000	8	Chr3	8
../Results/Phase_20220308/straw_out//Chr3.txt	71330000	71810000	6	Chr3	6
../Results/Phase_20220308/straw_out//Chr3.txt	71340000	71810000	2	Chr3	2
../Results/Phase_20220308/straw_out//Chr3.txt	71350000	71810000	4	Chr3	4
../Results/Phase_20220308/straw_out//Chr3.txt	71360000	71810000	5	Chr3	5
../Results/Phase_20220308/straw_out//Chr3.txt	71370000	71810000	1	Chr3	1
../Results/Phase_20220308/straw_out//Chr3.txt	71380000	71810000	1	Chr3	1
../Results/Phase_20220308/straw_out//Chr3.txt	71420000	71810000	1	Chr3	1
../Results/Phase_20220308/straw_out//Chr3.txt	71430000	71810000	3	Chr3	3
../Results/Phase_20220308/straw_out//Chr3.txt	71440000	71810000	1	Chr3	1
../Results/Phase_20220308/straw_out//Chr3.txt	71450000	71810000	3	Chr3	3
../Results/Phase_20220308/straw_out//Chr3.txt	71460000	71810000	3	Chr3	3
../Results/Phase_20220308/straw_out//Chr3.txt	71470000	71810000	10	Chr3	10
../Results/Phase_20220308/straw_out//Chr3.txt	71480000	71810000	2	Chr3	2
../Results/Phase_20220308/straw_out//Chr3.txt	71530000	71810000	5	Chr3	5
../Results/Phase_20220308/straw_out//Chr3.txt	71540000	71810000	5	Chr3	5
../Results/Phase_20220308/straw_out//Chr3.txt	71550000	71810000	3	Chr3	3
../Results/Phase_20220308/straw_out//Chr3.txt	71560000	71810000	4	Chr3	4
../Results/Phase_20220308/straw_out//Chr3.txt	71570000	71810000	4	Chr3	4
../Results/Phase_20220308/straw_out//Chr3.txt	71580000	71810000	5	Chr3	5
../Results/Phase_20220308/straw_out//Chr3.txt	71590000	71810000	1	Chr3	1
../Results/Phase_20220308/straw_out//Chr3.txt	71600000	71810000	1	Chr3	1
../Results/Phase_20220308/straw_out//Chr3.txt	71620000	71810000	1	Chr3	1
../Results/Phase_20220308/straw_out//Chr3.txt	71630000	71810000	5	Chr3	5
../Results/Phase_20220308/straw_out//Chr3.txt	71660000	71810000	2	Chr3	2
../Results/Phase_20220308/straw_out//Chr3.txt	71670000	71810000	4	Chr3	4
../Results/Phase_20220308/straw_out//Chr3.txt	71680000	71810000	1	Chr3	1
../Results/Phase_20220308/straw_out//Chr3.txt	71690000	71810000	13	Chr3	13
../Results/Phase_20220308/straw_out//Chr3.txt	71700000	71810000	12	Chr3	12
../Results/Phase_20220308/straw_out//Chr3.txt	71710000	71810000	11	Chr3	11
../Results/Phase_20220308/straw_out//Chr3.txt	71720000	71810000	20	Chr3	20
../Results/Phase_20220308/straw_out//Chr3.txt	71730000	71810000	10	Chr3	10
../Results/Phase_20220308/straw_out//Chr3.txt	71740000	71810000	30	Chr3	30
../Results/Phase_20220308/straw_out//Chr3.txt	71750000	71810000	41	Chr3	41
../Results/Phase_20220308/straw_out//Chr3.txt	71760000	71810000	28	Chr3	28
../Results/Phase_20220308/straw_out//Chr3.txt	71770000	71810000	22	Chr3	22
../Results/Phase_20220308/straw_out//Chr3.txt	71790000	71810000	2	Chr3	2
../Results/Phase_20220308/straw_out//Chr3.txt	71810000	71810000	302	Chr3	100
../Results/Phase_20220308/straw_out//Chr3.txt	71060000	71820000	1	Chr3	1
../Results/Phase_20220308/straw_out//Chr3.txt	71070000	71820000	1	Chr3	1
../Results/Phase_20220308/straw_out//Chr3.txt	71080000	71820000	1	Chr3	1
../Results/Phase_20220308/straw_out//Chr3.txt	71090000	71820000	1	Chr3	1
../Results/Phase_20220308/straw_out//Chr3.txt	71100000	71820000	3	Chr3	3
../Results/Phase_20220308/straw_out//Chr3.txt	71110000	71820000	1	Chr3	1
../Results/Phase_20220308/straw_out//Chr3.txt	71130000	71820000	2	Chr3	2
../Results/Phase_20220308/straw_out//Chr3.txt	71140000	71820000	2	Chr3	2
../Results/Phase_20220308/straw_out//Chr3.txt	71210000	71820000	3	Chr3	3
../Results/Phase_20220308/straw_out//Chr3.txt	71220000	71820000	4	Chr3	4
../Results/Phase_20220308/straw_out//Chr3.txt	71230000	71820000	4	Chr3	4
../Results/Phase_20220308/straw_out//Chr3.txt	71240000	71820000	4	Chr3	4
../Results/Phase_20220308/straw_out//Chr3.txt	71250000	71820000	3	Chr3	3
../Results/Phase_20220308/straw_out//Chr3.txt	71260000	71820000	4	Chr3	4
../Results/Phase_20220308/straw_out//Chr3.txt	71270000	71820000	2	Chr3	2
../Results/Phase_20220308/straw_out//Chr3.txt	71280000	71820000	1	Chr3	1
../Results/Phase_20220308/straw_out//Chr3.txt	71290000	71820000	2	Chr3	2
../Results/Phase_20220308/straw_out//Chr3.txt	71300000	71820000	3	Chr3	3
../Results/Phase_20220308/straw_out//Chr3.txt	71310000	71820000	3	Chr3	3
../Results/Phase_20220308/straw_out//Chr3.txt	71320000	71820000	5	Chr3	5
../Results/Phase_20220308/straw_out//Chr3.txt	71330000	71820000	4	Chr3	4
../Results/Phase_20220308/straw_out//Chr3.txt	71340000	71820000	3	Chr3	3
../Results/Phase_20220308/straw_out//Chr3.txt	71350000	71820000	6	Chr3	6
../Results/Phase_20220308/straw_out//Chr3.txt	71360000	71820000	3	Chr3	3
../Results/Phase_20220308/straw_out//Chr3.txt	71370000	71820000	2	Chr3	2
../Results/Phase_20220308/straw_out//Chr3.txt	71410000	71820000	1	Chr3	1
../Results/Phase_20220308/straw_out//Chr3.txt	71420000	71820000	1	Chr3	1
../Results/Phase_20220308/straw_out//Chr3.txt	71430000	71820000	6	Chr3	6
../Results/Phase_20220308/straw_out//Chr3.txt	71440000	71820000	2	Chr3	2
../Results/Phase_20220308/straw_out//Chr3.txt	71450000	71820000	8	Chr3	8
../Results/Phase_20220308/straw_out//Chr3.txt	71460000	71820000	8	Chr3	8
../Results/Phase_20220308/straw_out//Chr3.txt	71470000	71820000	5	Chr3	5
../Results/Phase_20220308/straw_out//Chr3.txt	71480000	71820000	3	Chr3	3
../Results/Phase_20220308/straw_out//Chr3.txt	71530000	71820000	1	Chr3	1
../Results/Phase_20220308/straw_out//Chr3.txt	71540000	71820000	9	Chr3	9
../Results/Phase_20220308/straw_out//Chr3.txt	71570000	71820000	3	Chr3	3
../Results/Phase_20220308/straw_out//Chr3.txt	71580000	71820000	8	Chr3	8
../Results/Phase_20220308/straw_out//Chr3.txt	71590000	71820000	1	Chr3	1
../Results/Phase_20220308/straw_out//Chr3.txt	71600000	71820000	3	Chr3	3
../Results/Phase_20220308/straw_out//Chr3.txt	71620000	71820000	1	Chr3	1
../Results/Phase_20220308/straw_out//Chr3.txt	71630000	71820000	2	Chr3	2
../Results/Phase_20220308/straw_out//Chr3.txt	71660000	71820000	3	Chr3	3
../Results/Phase_20220308/straw_out//Chr3.txt	71670000	71820000	3	Chr3	3
../Results/Phase_20220308/straw_out//Chr3.txt	71680000	71820000	13	Chr3	13
../Results/Phase_20220308/straw_out//Chr3.txt	71690000	71820000	14	Chr3	14
../Results/Phase_20220308/straw_out//Chr3.txt	71700000	71820000	21	Chr3	21
../Results/Phase_20220308/straw_out//Chr3.txt	71710000	71820000	23	Chr3	23
../Results/Phase_20220308/straw_out//Chr3.txt	71720000	71820000	34	Chr3	34
../Results/Phase_20220308/straw_out//Chr3.txt	71730000	71820000	14	Chr3	14
../Results/Phase_20220308/straw_out//Chr3.txt	71740000	71820000	33	Chr3	33
../Results/Phase_20220308/straw_out//Chr3.txt	71750000	71820000	30	Chr3	30
../Results/Phase_20220308/straw_out//Chr3.txt	71760000	71820000	28	Chr3	28
../Results/Phase_20220308/straw_out//Chr3.txt	71770000	71820000	15	Chr3	15
../Results/Phase_20220308/straw_out//Chr3.txt	71810000	71820000	68	Chr3	68
../Results/Phase_20220308/straw_out//Chr3.txt	71820000	71820000	425	Chr3	100
../Results/Phase_20220308/straw_out//Chr3.txt	71070000	71830000	1	Chr3	1
../Results/Phase_20220308/straw_out//Chr3.txt	71080000	71830000	8	Chr3	8
../Results/Phase_20220308/straw_out//Chr3.txt	71090000	71830000	1	Chr3	1
../Results/Phase_20220308/straw_out//Chr3.txt	71100000	71830000	10	Chr3	10
../Results/Phase_20220308/straw_out//Chr3.txt	71110000	71830000	2	Chr3	2
../Results/Phase_20220308/straw_out//Chr3.txt	71120000	71830000	3	Chr3	3
../Results/Phase_20220308/straw_out//Chr3.txt	71130000	71830000	4	Chr3	4
../Results/Phase_20220308/straw_out//Chr3.txt	71140000	71830000	5	Chr3	5
../Results/Phase_20220308/straw_out//Chr3.txt	71150000	71830000	1	Chr3	1
../Results/Phase_20220308/straw_out//Chr3.txt	71200000	71830000	4	Chr3	4
../Results/Phase_20220308/straw_out//Chr3.txt	71210000	71830000	4	Chr3	4
../Results/Phase_20220308/straw_out//Chr3.txt	71220000	71830000	4	Chr3	4
../Results/Phase_20220308/straw_out//Chr3.txt	71230000	71830000	3	Chr3	3
../Results/Phase_20220308/straw_out//Chr3.txt	71240000	71830000	2	Chr3	2
../Results/Phase_20220308/straw_out//Chr3.txt	71250000	71830000	4	Chr3	4
../Results/Phase_20220308/straw_out//Chr3.txt	71260000	71830000	3	Chr3	3
../Results/Phase_20220308/straw_out//Chr3.txt	71270000	71830000	1	Chr3	1
../Results/Phase_20220308/straw_out//Chr3.txt	71280000	71830000	5	Chr3	5
../Results/Phase_20220308/straw_out//Chr3.txt	71290000	71830000	4	Chr3	4
../Results/Phase_20220308/straw_out//Chr3.txt	71300000	71830000	4	Chr3	4
../Results/Phase_20220308/straw_out//Chr3.txt	71310000	71830000	3	Chr3	3
../Results/Phase_20220308/straw_out//Chr3.txt	71320000	71830000	3	Chr3	3
../Results/Phase_20220308/straw_out//Chr3.txt	71330000	71830000	8	Chr3	8
../Results/Phase_20220308/straw_out//Chr3.txt	71340000	71830000	5	Chr3	5
../Results/Phase_20220308/straw_out//Chr3.txt	71350000	71830000	5	Chr3	5
../Results/Phase_20220308/straw_out//Chr3.txt	71360000	71830000	11	Chr3	11
../Results/Phase_20220308/straw_out//Chr3.txt	71370000	71830000	2	Chr3	2
../Results/Phase_20220308/straw_out//Chr3.txt	71400000	71830000	1	Chr3	1
../Results/Phase_20220308/straw_out//Chr3.txt	71420000	71830000	3	Chr3	3
../Results/Phase_20220308/straw_out//Chr3.txt	71430000	71830000	5	Chr3	5
../Results/Phase_20220308/straw_out//Chr3.txt	71440000	71830000	9	Chr3	9
../Results/Phase_20220308/straw_out//Chr3.txt	71450000	71830000	6	Chr3	6
../Results/Phase_20220308/straw_out//Chr3.txt	71460000	71830000	4	Chr3	4
../Results/Phase_20220308/straw_out//Chr3.txt	71470000	71830000	12	Chr3	12
../Results/Phase_20220308/straw_out//Chr3.txt	71480000	71830000	5	Chr3	5
../Results/Phase_20220308/straw_out//Chr3.txt	71510000	71830000	1	Chr3	1
../Results/Phase_20220308/straw_out//Chr3.txt	71530000	71830000	9	Chr3	9
../Results/Phase_20220308/straw_out//Chr3.txt	71540000	71830000	2	Chr3	2
../Results/Phase_20220308/straw_out//Chr3.txt	71550000	71830000	2	Chr3	2
../Results/Phase_20220308/straw_out//Chr3.txt	71560000	71830000	4	Chr3	4
../Results/Phase_20220308/straw_out//Chr3.txt	71570000	71830000	6	Chr3	6
../Results/Phase_20220308/straw_out//Chr3.txt	71580000	71830000	7	Chr3	7
../Results/Phase_20220308/straw_out//Chr3.txt	71590000	71830000	1	Chr3	1
../Results/Phase_20220308/straw_out//Chr3.txt	71600000	71830000	4	Chr3	4
../Results/Phase_20220308/straw_out//Chr3.txt	71620000	71830000	1	Chr3	1
../Results/Phase_20220308/straw_out//Chr3.txt	71630000	71830000	1	Chr3	1
../Results/Phase_20220308/straw_out//Chr3.txt	71660000	71830000	5	Chr3	5
../Results/Phase_20220308/straw_out//Chr3.txt	71670000	71830000	14	Chr3	14
../Results/Phase_20220308/straw_out//Chr3.txt	71680000	71830000	3	Chr3	3
../Results/Phase_20220308/straw_out//Chr3.txt	71690000	71830000	34	Chr3	34
../Results/Phase_20220308/straw_out//Chr3.txt	71700000	71830000	28	Chr3	28
../Results/Phase_20220308/straw_out//Chr3.txt	71710000	71830000	32	Chr3	32
../Results/Phase_20220308/straw_out//Chr3.txt	71720000	71830000	24	Chr3	24
../Results/Phase_20220308/straw_out//Chr3.txt	71730000	71830000	18	Chr3	18
../Results/Phase_20220308/straw_out//Chr3.txt	71740000	71830000	34	Chr3	34
../Results/Phase_20220308/straw_out//Chr3.txt	71750000	71830000	29	Chr3	29
../Results/Phase_20220308/straw_out//Chr3.txt	71760000	71830000	14	Chr3	14
../Results/Phase_20220308/straw_out//Chr3.txt	71770000	71830000	10	Chr3	10
../Results/Phase_20220308/straw_out//Chr3.txt	71790000	71830000	1	Chr3	1
../Results/Phase_20220308/straw_out//Chr3.txt	71810000	71830000	38	Chr3	38
../Results/Phase_20220308/straw_out//Chr3.txt	71820000	71830000	150	Chr3	100
../Results/Phase_20220308/straw_out//Chr3.txt	71830000	71830000	811	Chr3	100
../Results/Phase_20220308/straw_out//Chr3.txt	71070000	71840000	2	Chr3	2
../Results/Phase_20220308/straw_out//Chr3.txt	71080000	71840000	3	Chr3	3
../Results/Phase_20220308/straw_out//Chr3.txt	71090000	71840000	1	Chr3	1
../Results/Phase_20220308/straw_out//Chr3.txt	71100000	71840000	8	Chr3	8
../Results/Phase_20220308/straw_out//Chr3.txt	71110000	71840000	2	Chr3	2
../Results/Phase_20220308/straw_out//Chr3.txt	71120000	71840000	3	Chr3	3
../Results/Phase_20220308/straw_out//Chr3.txt	71130000	71840000	10	Chr3	10
../Results/Phase_20220308/straw_out//Chr3.txt	71140000	71840000	2	Chr3	2
../Results/Phase_20220308/straw_out//Chr3.txt	71200000	71840000	1	Chr3	1
../Results/Phase_20220308/straw_out//Chr3.txt	71210000	71840000	1	Chr3	1
../Results/Phase_20220308/straw_out//Chr3.txt	71220000	71840000	3	Chr3	3
../Results/Phase_20220308/straw_out//Chr3.txt	71230000	71840000	5	Chr3	5
../Results/Phase_20220308/straw_out//Chr3.txt	71240000	71840000	1	Chr3	1
../Results/Phase_20220308/straw_out//Chr3.txt	71250000	71840000	1	Chr3	1
../Results/Phase_20220308/straw_out//Chr3.txt	71260000	71840000	4	Chr3	4
../Results/Phase_20220308/straw_out//Chr3.txt	71270000	71840000	1	Chr3	1
../Results/Phase_20220308/straw_out//Chr3.txt	71290000	71840000	4	Chr3	4
../Results/Phase_20220308/straw_out//Chr3.txt	71300000	71840000	6	Chr3	6
../Results/Phase_20220308/straw_out//Chr3.txt	71310000	71840000	3	Chr3	3
../Results/Phase_20220308/straw_out//Chr3.txt	71320000	71840000	4	Chr3	4
../Results/Phase_20220308/straw_out//Chr3.txt	71330000	71840000	5	Chr3	5
../Results/Phase_20220308/straw_out//Chr3.txt	71340000	71840000	6	Chr3	6
../Results/Phase_20220308/straw_out//Chr3.txt	71350000	71840000	4	Chr3	4
../Results/Phase_20220308/straw_out//Chr3.txt	71360000	71840000	5	Chr3	5
../Results/Phase_20220308/straw_out//Chr3.txt	71370000	71840000	1	Chr3	1
../Results/Phase_20220308/straw_out//Chr3.txt	71420000	71840000	1	Chr3	1
../Results/Phase_20220308/straw_out//Chr3.txt	71430000	71840000	4	Chr3	4
../Results/Phase_20220308/straw_out//Chr3.txt	71440000	71840000	4	Chr3	4
../Results/Phase_20220308/straw_out//Chr3.txt	71450000	71840000	6	Chr3	6
../Results/Phase_20220308/straw_out//Chr3.txt	71460000	71840000	7	Chr3	7
../Results/Phase_20220308/straw_out//Chr3.txt	71470000	71840000	4	Chr3	4
../Results/Phase_20220308/straw_out//Chr3.txt	71480000	71840000	2	Chr3	2
../Results/Phase_20220308/straw_out//Chr3.txt	71540000	71840000	7	Chr3	7
../Results/Phase_20220308/straw_out//Chr3.txt	71550000	71840000	3	Chr3	3
../Results/Phase_20220308/straw_out//Chr3.txt	71560000	71840000	3	Chr3	3
../Results/Phase_20220308/straw_out//Chr3.txt	71570000	71840000	2	Chr3	2
../Results/Phase_20220308/straw_out//Chr3.txt	71580000	71840000	8	Chr3	8
../Results/Phase_20220308/straw_out//Chr3.txt	71590000	71840000	6	Chr3	6
../Results/Phase_20220308/straw_out//Chr3.txt	71600000	71840000	1	Chr3	1
../Results/Phase_20220308/straw_out//Chr3.txt	71660000	71840000	2	Chr3	2
../Results/Phase_20220308/straw_out//Chr3.txt	71670000	71840000	12	Chr3	12
../Results/Phase_20220308/straw_out//Chr3.txt	71680000	71840000	6	Chr3	6
../Results/Phase_20220308/straw_out//Chr3.txt	71690000	71840000	15	Chr3	15
../Results/Phase_20220308/straw_out//Chr3.txt	71700000	71840000	17	Chr3	17
../Results/Phase_20220308/straw_out//Chr3.txt	71710000	71840000	11	Chr3	11
../Results/Phase_20220308/straw_out//Chr3.txt	71720000	71840000	15	Chr3	15
../Results/Phase_20220308/straw_out//Chr3.txt	71730000	71840000	7	Chr3	7
../Results/Phase_20220308/straw_out//Chr3.txt	71740000	71840000	12	Chr3	12
../Results/Phase_20220308/straw_out//Chr3.txt	71750000	71840000	19	Chr3	19
../Results/Phase_20220308/straw_out//Chr3.txt	71760000	71840000	8	Chr3	8
../Results/Phase_20220308/straw_out//Chr3.txt	71770000	71840000	4	Chr3	4
../Results/Phase_20220308/straw_out//Chr3.txt	71810000	71840000	15	Chr3	15
../Results/Phase_20220308/straw_out//Chr3.txt	71820000	71840000	45	Chr3	45
../Results/Phase_20220308/straw_out//Chr3.txt	71830000	71840000	239	Chr3	100
../Results/Phase_20220308/straw_out//Chr3.txt	71840000	71840000	609	Chr3	100
../Results/Phase_20220308/straw_out//Chr3.txt	71070000	71850000	1	Chr3	1
../Results/Phase_20220308/straw_out//Chr3.txt	71080000	71850000	1	Chr3	1
../Results/Phase_20220308/straw_out//Chr3.txt	71090000	71850000	2	Chr3	2
../Results/Phase_20220308/straw_out//Chr3.txt	71100000	71850000	6	Chr3	6
../Results/Phase_20220308/straw_out//Chr3.txt	71110000	71850000	6	Chr3	6
../Results/Phase_20220308/straw_out//Chr3.txt	71120000	71850000	1	Chr3	1
../Results/Phase_20220308/straw_out//Chr3.txt	71130000	71850000	5	Chr3	5
../Results/Phase_20220308/straw_out//Chr3.txt	71140000	71850000	1	Chr3	1
../Results/Phase_20220308/straw_out//Chr3.txt	71150000	71850000	1	Chr3	1
../Results/Phase_20220308/straw_out//Chr3.txt	71200000	71850000	1	Chr3	1
../Results/Phase_20220308/straw_out//Chr3.txt	71210000	71850000	2	Chr3	2
../Results/Phase_20220308/straw_out//Chr3.txt	71220000	71850000	1	Chr3	1
../Results/Phase_20220308/straw_out//Chr3.txt	71230000	71850000	2	Chr3	2
../Results/Phase_20220308/straw_out//Chr3.txt	71240000	71850000	2	Chr3	2
../Results/Phase_20220308/straw_out//Chr3.txt	71260000	71850000	2	Chr3	2
../Results/Phase_20220308/straw_out//Chr3.txt	71270000	71850000	1	Chr3	1
../Results/Phase_20220308/straw_out//Chr3.txt	71290000	71850000	4	Chr3	4
../Results/Phase_20220308/straw_out//Chr3.txt	71300000	71850000	3	Chr3	3
../Results/Phase_20220308/straw_out//Chr3.txt	71310000	71850000	4	Chr3	4
../Results/Phase_20220308/straw_out//Chr3.txt	71320000	71850000	1	Chr3	1
../Results/Phase_20220308/straw_out//Chr3.txt	71330000	71850000	1	Chr3	1
../Results/Phase_20220308/straw_out//Chr3.txt	71340000	71850000	6	Chr3	6
../Results/Phase_20220308/straw_out//Chr3.txt	71350000	71850000	1	Chr3	1
../Results/Phase_20220308/straw_out//Chr3.txt	71360000	71850000	1	Chr3	1
../Results/Phase_20220308/straw_out//Chr3.txt	71430000	71850000	1	Chr3	1
../Results/Phase_20220308/straw_out//Chr3.txt	71440000	71850000	4	Chr3	4
../Results/Phase_20220308/straw_out//Chr3.txt	71450000	71850000	3	Chr3	3
../Results/Phase_20220308/straw_out//Chr3.txt	71460000	71850000	3	Chr3	3
../Results/Phase_20220308/straw_out//Chr3.txt	71470000	71850000	4	Chr3	4
../Results/Phase_20220308/straw_out//Chr3.txt	71480000	71850000	3	Chr3	3
../Results/Phase_20220308/straw_out//Chr3.txt	71530000	71850000	2	Chr3	2
../Results/Phase_20220308/straw_out//Chr3.txt	71540000	71850000	3	Chr3	3
../Results/Phase_20220308/straw_out//Chr3.txt	71550000	71850000	3	Chr3	3
../Results/Phase_20220308/straw_out//Chr3.txt	71560000	71850000	1	Chr3	1
../Results/Phase_20220308/straw_out//Chr3.txt	71580000	71850000	2	Chr3	2
../Results/Phase_20220308/straw_out//Chr3.txt	71590000	71850000	4	Chr3	4
../Results/Phase_20220308/straw_out//Chr3.txt	71600000	71850000	3	Chr3	3
../Results/Phase_20220308/straw_out//Chr3.txt	71630000	71850000	2	Chr3	2
../Results/Phase_20220308/straw_out//Chr3.txt	71660000	71850000	1	Chr3	1
../Results/Phase_20220308/straw_out//Chr3.txt	71670000	71850000	5	Chr3	5
../Results/Phase_20220308/straw_out//Chr3.txt	71680000	71850000	3	Chr3	3
../Results/Phase_20220308/straw_out//Chr3.txt	71690000	71850000	9	Chr3	9
../Results/Phase_20220308/straw_out//Chr3.txt	71700000	71850000	10	Chr3	10
../Results/Phase_20220308/straw_out//Chr3.txt	71710000	71850000	12	Chr3	12
../Results/Phase_20220308/straw_out//Chr3.txt	71720000	71850000	5	Chr3	5
../Results/Phase_20220308/straw_out//Chr3.txt	71730000	71850000	9	Chr3	9
../Results/Phase_20220308/straw_out//Chr3.txt	71740000	71850000	9	Chr3	9
../Results/Phase_20220308/straw_out//Chr3.txt	71750000	71850000	5	Chr3	5
../Results/Phase_20220308/straw_out//Chr3.txt	71760000	71850000	4	Chr3	4
../Results/Phase_20220308/straw_out//Chr3.txt	71770000	71850000	3	Chr3	3
../Results/Phase_20220308/straw_out//Chr3.txt	71810000	71850000	8	Chr3	8
../Results/Phase_20220308/straw_out//Chr3.txt	71820000	71850000	19	Chr3	19
../Results/Phase_20220308/straw_out//Chr3.txt	71830000	71850000	53	Chr3	53
../Results/Phase_20220308/straw_out//Chr3.txt	71840000	71850000	182	Chr3	100
../Results/Phase_20220308/straw_out//Chr3.txt	71850000	71850000	519	Chr3	100
[truncated: 568 more rows]

## Sheet: Fig3a-2
X1	X4	X5	X3	gene	Chr	start	end	ori	cro_v2_id	cro_v3_gene	tag	function	order	segment	tag2
Chr3	71668285	71672478	mRNA	CRO_03G032330	Chr3	71668329	71672111	+	CRO_T125329	CRO_03G032330	STR	strictosidine synthase	21	Alkaloid	STR
Chr3	71677828	71679666	mRNA	CRO_03G032340	Chr3	71678061	71679563	-	CRO_T125328	CRO_03G032340	TDC	Pyridoxal phosphate (PLP)-dependent transferases superfamily protein	20	Alkaloid	TDC
Chr3	71684379	71691498	mRNA	CRO_03G032350	Chr3	71684741	71691417	-	CRO_T125327	CRO_03G032350	MATE	MATE efflux family protein	19	Transporter	SLTr
Chr3	71695027	71699213	mRNA	CRO_03G032360	NA	NA	NA	NA	NA	NA	NA	NA	NA	NA	other
Chr3	71696564	71707538	mRNA	CRO_03G032370	NA	NA	NA	NA	NA	NA	NA	NA	NA	NA	other
Chr3	71708644	71716932	mRNA	CRO_03G032380	NA	NA	NA	NA	NA	NA	NA	NA	NA	NA	other
Chr3	71727515	71732139	mRNA	CRO_03G032390	NA	NA	NA	NA	NA	NA	NA	NA	NA	NA	other
Chr3	71737830	71744407	mRNA	CRO_03G032400	NA	NA	NA	NA	NA	NA	NA	NA	NA	NA	other
Chr3	71745084	71746253	mRNA	CRO_03G032410	NA	NA	NA	NA	NA	NA	NA	NA	NA	NA	other
Chr3	71755414	71758723	mRNA	CRO_03G032420	NA	NA	NA	NA	NA	NA	NA	NA	NA	NA	other
Chr3	71822579	71823463	mRNA	CRO_03G032430	NA	NA	NA	NA	NA	NA	NA	NA	NA	NA	other
Chr3	71828650	71836277	mRNA	CRO_03G032440	NA	NA	NA	NA	NA	NA	NA	NA	NA	NA	other
Chr3	71836652	71839637	mRNA	CRO_03G032450	NA	NA	NA	NA	NA	NA	NA	NA	NA	NA	other
Chr3	71838920	71841626	mRNA	CRO_03G032460	NA	NA	NA	NA	NA	NA	NA	NA	NA	NA	other
Chr3	71842206	71846622	mRNA	CRO_03G032470	NA	NA	NA	NA	NA	NA	NA	NA	NA	NA	other
Chr3	71847636	71851783	mRNA	CRO_03G032480	NA	NA	NA	NA	NA	NA	NA	NA	NA	NA	other
Chr3	71852580	71857913	mRNA	CRO_03G032490	NA	NA	NA	NA	NA	NA	NA	NA	NA	NA	other
Chr3	71859908	71867126	mRNA	CRO_03G032500	NA	NA	NA	NA	NA	NA	NA	NA	NA	NA	other
Chr3	71866976	71870054	mRNA	CRO_03G032510	NA	NA	NA	NA	NA	NA	NA	NA	NA	NA	other
Chr3	71870704	71873679	mRNA	CRO_03G032520	NA	NA	NA	NA	NA	NA	NA	NA	NA	NA	other
Chr3	71873941	71881174	mRNA	CRO_03G032530	NA	NA	NA	NA	NA	NA	NA	NA	NA	NA	other
Chr3	71881809	71886699	mRNA	CRO_03G032540	NA	NA	NA	NA	NA	NA	NA	NA	NA	NA	other
Chr3	71887773	71891904	mRNA	CRO_03G032550	NA	NA	NA	NA	NA	NA	NA	NA	NA	NA	other
Chr3	71892528	71895866	mRNA	CRO_03G032560	NA	NA	NA	NA	NA	NA	NA	NA	NA	NA	other

## Sheet: Fig3a-3
id	X1	X2	X3	Chr	FDR	FDR.text
../Results/Phase_20220308/straw_out/chr3_output.txt	71820000	1	0	chr3	0	P < 2.2e-16

## Sheet: Fig3b-1
Compound	Sample_Name	mg	trt	tag
m/z_391	1952_1	0.224926	VIGS	Secologanol
m/z_391	1952_2	0.0041846	VIGS	Secologanol
m/z_391	1952_3	0.0045379	VIGS	Secologanol
m/z_391	1952_4	0.248452	VIGS	Secologanol
m/z_391	1952_5	0.305697	VIGS	Secologanol
m/z_391	1952_6	0.285129	VIGS	Secologanol
m/z_391	EV1	0	EV	Secologanol
m/z_391	EV2	0.0007553	EV	Secologanol
m/z_391	EV3	0.0020938	EV	Secologanol
m/z_391	EV4	0.0178843	EV	Secologanol
m/z_391	EV5	0.0022396	EV	Secologanol
m/z_391	EV6	0.0093844	EV	Secologanol
m/z_391	EV7	0.0110535	EV	Secologanol
m/z_391	EV8	0.0075917	EV	Secologanol
Secologanin	1952_1	0.125088	VIGS	Secologanin
Secologanin	1952_2	0.380842	VIGS	Secologanin
Secologanin	1952_3	0.440264	VIGS	Secologanin
Secologanin	1952_4	0.23531	VIGS	Secologanin
Secologanin	1952_5	0.279725	VIGS	Secologanin
Secologanin	1952_6	0.736467	VIGS	Secologanin
Secologanin	EV1	0.53202	EV	Secologanin
Secologanin	EV2	1.17133	EV	Secologanin
Secologanin	EV3	0.242967	EV	Secologanin
Secologanin	EV4	0.3473	EV	Secologanin
Secologanin	EV5	0.492116	EV	Secologanin
Secologanin	EV6	0.6312	EV	Secologanin
Secologanin	EV7	0.613414	EV	Secologanin
Secologanin	EV8	1.02237	EV	Secologanin
Strictosidine	1952_1	0.314603	VIGS	Strictosidine
Strictosidine	1952_2	0.528363	VIGS	Strictosidine
Strictosidine	1952_3	0.683073	VIGS	Strictosidine
Strictosidine	1952_4	0.981312	VIGS	Strictosidine
Strictosidine	1952_5	0.519947	VIGS	Strictosidine
Strictosidine	1952_6	0.263836	VIGS	Strictosidine
Strictosidine	EV1	0.427468	EV	Strictosidine
Strictosidine	EV2	0.253572	EV	Strictosidine
Strictosidine	EV3	0.397984	EV	Strictosidine
Strictosidine	EV4	0.543983	EV	Strictosidine
Strictosidine	EV5	0.461537	EV	Strictosidine
Strictosidine	EV6	0.563255	EV	Strictosidine
Strictosidine	EV7	0.688324	EV	Strictosidine
Strictosidine	EV8	0.971425	EV	Strictosidine
Catharanthine	1952_1	3.38953	VIGS	Catharanthine
Catharanthine	1952_2	5.79267	VIGS	Catharanthine
Catharanthine	1952_3	6.79932	VIGS	Catharanthine
Catharanthine	1952_4	3.91013	VIGS	Catharanthine
Catharanthine	1952_5	3.97415	VIGS	Catharanthine
Catharanthine	1952_6	3.12059	VIGS	Catharanthine
Catharanthine	EV1	4.36143	EV	Catharanthine
Catharanthine	EV2	4.69906	EV	Catharanthine
Catharanthine	EV3	5.48551	EV	Catharanthine
Catharanthine	EV4	6.13653	EV	Catharanthine
Catharanthine	EV5	4.37624	EV	Catharanthine
Catharanthine	EV6	4.55068	EV	Catharanthine
Catharanthine	EV7	6.7538	EV	Catharanthine
Catharanthine	EV8	11.8359	EV	Catharanthine
Serpentine	1952_1	1.02689	VIGS	Serpentine
Serpentine	1952_2	1.09715	VIGS	Serpentine
Serpentine	1952_3	1.29443	VIGS	Serpentine
Serpentine	1952_4	1.30799	VIGS	Serpentine
Serpentine	1952_5	1.81269	VIGS	Serpentine
Serpentine	1952_6	1.78223	VIGS	Serpentine
Serpentine	EV1	1.52168	EV	Serpentine
Serpentine	EV2	2.04673	EV	Serpentine
Serpentine	EV3	0.962268	EV	Serpentine
Serpentine	EV4	1.0844	EV	Serpentine
Serpentine	EV5	1.01605	EV	Serpentine
Serpentine	EV6	1.90652	EV	Serpentine
Serpentine	EV7	1.62219	EV	Serpentine
Serpentine	EV8	2.99902	EV	Serpentine
Vindoline	1952_1	14.156	VIGS	Vindoline
Vindoline	1952_2	20.2605	VIGS	Vindoline
Vindoline	1952_3	23.2077	VIGS	Vindoline
Vindoline	1952_4	18.2406	VIGS	Vindoline
Vindoline	1952_5	17.0867	VIGS	Vindoline
Vindoline	1952_6	12.634	VIGS	Vindoline
Vindoline	EV1	15.7953	EV	Vindoline
Vindoline	EV2	21.5315	EV	Vindoline
Vindoline	EV3	19.0254	EV	Vindoline
Vindoline	EV4	20.3564	EV	Vindoline
Vindoline	EV5	16.8213	EV	Vindoline
Vindoline	EV6	19.9798	EV	Vindoline
Vindoline	EV7	25.0119	EV	Vindoline
Vindoline	EV8	36.3896	EV	Vindoline

## Sheet: Fig3b-2
contrast	tag	estimate	SE	df	t.ratio	p.value
EV - VIGS	Catharanthine	0.276071	0.427946	72	0.645106	0.520909
EV - VIGS	Secologanin	0.575893	0.427946	72	1.34571	0.182617
EV - VIGS	Secologanol	-2.97795	0.427946	72	-6.95871	1.31707e-09
EV - VIGS	Serpentine	0.124653	0.427946	72	0.291283	0.771673
EV - VIGS	Strictosidine	0.0090813	0.427946	72	0.0212207	0.983128
EV - VIGS	Vindoline	0.205486	0.427946	72	0.480168	0.632564

## Sheet: Fig3c-1
id	X1	X2	X3	Chr	count
../Results/Phase_20220308/straw_out//Chr6.txt	58910000	58910000	435	Chr6	100
../Results/Phase_20220308/straw_out//Chr6.txt	58910000	58920000	97	Chr6	97
../Results/Phase_20220308/straw_out//Chr6.txt	58920000	58920000	511	Chr6	100
../Results/Phase_20220308/straw_out//Chr6.txt	58910000	58930000	52	Chr6	52
../Results/Phase_20220308/straw_out//Chr6.txt	58920000	58930000	139	Chr6	100
../Results/Phase_20220308/straw_out//Chr6.txt	58930000	58930000	385	Chr6	100
../Results/Phase_20220308/straw_out//Chr6.txt	58910000	58940000	19	Chr6	19
../Results/Phase_20220308/straw_out//Chr6.txt	58920000	58940000	46	Chr6	46
../Results/Phase_20220308/straw_out//Chr6.txt	58930000	58940000	96	Chr6	96
../Results/Phase_20220308/straw_out//Chr6.txt	58940000	58940000	442	Chr6	100
../Results/Phase_20220308/straw_out//Chr6.txt	58910000	58950000	31	Chr6	31
../Results/Phase_20220308/straw_out//Chr6.txt	58920000	58950000	59	Chr6	59
../Results/Phase_20220308/straw_out//Chr6.txt	58930000	58950000	84	Chr6	84
../Results/Phase_20220308/straw_out//Chr6.txt	58940000	58950000	103	Chr6	100
../Results/Phase_20220308/straw_out//Chr6.txt	58950000	58950000	603	Chr6	100
../Results/Phase_20220308/straw_out//Chr6.txt	58910000	58960000	21	Chr6	21
../Results/Phase_20220308/straw_out//Chr6.txt	58920000	58960000	44	Chr6	44
../Results/Phase_20220308/straw_out//Chr6.txt	58930000	58960000	60	Chr6	60
../Results/Phase_20220308/straw_out//Chr6.txt	58940000	58960000	48	Chr6	48
../Results/Phase_20220308/straw_out//Chr6.txt	58950000	58960000	125	Chr6	100
../Results/Phase_20220308/straw_out//Chr6.txt	58960000	58960000	523	Chr6	100
../Results/Phase_20220308/straw_out//Chr6.txt	58910000	58970000	9	Chr6	9
../Results/Phase_20220308/straw_out//Chr6.txt	58920000	58970000	33	Chr6	33
../Results/Phase_20220308/straw_out//Chr6.txt	58930000	58970000	22	Chr6	22
../Results/Phase_20220308/straw_out//Chr6.txt	58940000	58970000	32	Chr6	32
../Results/Phase_20220308/straw_out//Chr6.txt	58950000	58970000	49	Chr6	49
../Results/Phase_20220308/straw_out//Chr6.txt	58960000	58970000	180	Chr6	100
../Results/Phase_20220308/straw_out//Chr6.txt	58970000	58970000	570	Chr6	100
../Results/Phase_20220308/straw_out//Chr6.txt	58910000	58980000	13	Chr6	13
../Results/Phase_20220308/straw_out//Chr6.txt	58920000	58980000	23	Chr6	23
../Results/Phase_20220308/straw_out//Chr6.txt	58930000	58980000	26	Chr6	26
../Results/Phase_20220308/straw_out//Chr6.txt	58940000	58980000	15	Chr6	15
../Results/Phase_20220308/straw_out//Chr6.txt	58950000	58980000	34	Chr6	34
../Results/Phase_20220308/straw_out//Chr6.txt	58960000	58980000	90	Chr6	90
../Results/Phase_20220308/straw_out//Chr6.txt	58970000	58980000	190	Chr6	100
../Results/Phase_20220308/straw_out//Chr6.txt	58980000	58980000	554	Chr6	100
../Results/Phase_20220308/straw_out//Chr6.txt	58910000	58990000	16	Chr6	16
../Results/Phase_20220308/straw_out//Chr6.txt	58920000	58990000	29	Chr6	29
../Results/Phase_20220308/straw_out//Chr6.txt	58930000	58990000	27	Chr6	27
../Results/Phase_20220308/straw_out//Chr6.txt	58940000	58990000	26	Chr6	26
../Results/Phase_20220308/straw_out//Chr6.txt	58950000	58990000	46	Chr6	46
../Results/Phase_20220308/straw_out//Chr6.txt	58960000	58990000	77	Chr6	77
../Results/Phase_20220308/straw_out//Chr6.txt	58970000	58990000	150	Chr6	100
../Results/Phase_20220308/straw_out//Chr6.txt	58980000	58990000	239	Chr6	100
../Results/Phase_20220308/straw_out//Chr6.txt	58990000	58990000	649	Chr6	100
../Results/Phase_20220308/straw_out//Chr6.txt	58910000	59000000	11	Chr6	11
../Results/Phase_20220308/straw_out//Chr6.txt	58920000	59000000	17	Chr6	17
../Results/Phase_20220308/straw_out//Chr6.txt	58930000	59000000	21	Chr6	21
../Results/Phase_20220308/straw_out//Chr6.txt	58940000	59000000	18	Chr6	18
../Results/Phase_20220308/straw_out//Chr6.txt	58950000	59000000	16	Chr6	16
../Results/Phase_20220308/straw_out//Chr6.txt	58960000	59000000	46	Chr6	46
../Results/Phase_20220308/straw_out//Chr6.txt	58970000	59000000	66	Chr6	66
../Results/Phase_20220308/straw_out//Chr6.txt	58980000	59000000	97	Chr6	97
../Results/Phase_20220308/straw_out//Chr6.txt	58990000	59000000	203	Chr6	100
../Results/Phase_20220308/straw_out//Chr6.txt	59000000	59000000	461	Chr6	100
../Results/Phase_20220308/straw_out//Chr6.txt	58910000	59010000	16	Chr6	16
../Results/Phase_20220308/straw_out//Chr6.txt	58920000	59010000	18	Chr6	18
../Results/Phase_20220308/straw_out//Chr6.txt	58930000	59010000	26	Chr6	26
../Results/Phase_20220308/straw_out//Chr6.txt	58940000	59010000	18	Chr6	18
../Results/Phase_20220308/straw_out//Chr6.txt	58950000	59010000	38	Chr6	38
../Results/Phase_20220308/straw_out//Chr6.txt	58960000	59010000	42	Chr6	42
../Results/Phase_20220308/straw_out//Chr6.txt	58970000	59010000	38	Chr6	38
../Results/Phase_20220308/straw_out//Chr6.txt	58980000	59010000	69	Chr6	69
../Results/Phase_20220308/straw_out//Chr6.txt	58990000	59010000	92	Chr6	92
../Results/Phase_20220308/straw_out//Chr6.txt	59000000	59010000	111	Chr6	100
../Results/Phase_20220308/straw_out//Chr6.txt	59010000	59010000	450	Chr6	100
../Results/Phase_20220308/straw_out//Chr6.txt	58910000	59020000	15	Chr6	15
../Results/Phase_20220308/straw_out//Chr6.txt	58920000	59020000	30	Chr6	30
../Results/Phase_20220308/straw_out//Chr6.txt	58930000	59020000	19	Chr6	19
../Results/Phase_20220308/straw_out//Chr6.txt	58940000	59020000	17	Chr6	17
../Results/Phase_20220308/straw_out//Chr6.txt	58950000	59020000	25	Chr6	25
../Results/Phase_20220308/straw_out//Chr6.txt	58960000	59020000	83	Chr6	83
../Results/Phase_20220308/straw_out//Chr6.txt	58970000	59020000	67	Chr6	67
../Results/Phase_20220308/straw_out//Chr6.txt	58980000	59020000	64	Chr6	64
../Results/Phase_20220308/straw_out//Chr6.txt	58990000	59020000	99	Chr6	99
../Results/Phase_20220308/straw_out//Chr6.txt	59000000	59020000	63	Chr6	63
../Results/Phase_20220308/straw_out//Chr6.txt	59010000	59020000	170	Chr6	100
../Results/Phase_20220308/straw_out//Chr6.txt	59020000	59020000	605	Chr6	100
../Results/Phase_20220308/straw_out//Chr6.txt	58910000	59030000	6	Chr6	6
../Results/Phase_20220308/straw_out//Chr6.txt	58920000	59030000	14	Chr6	14
../Results/Phase_20220308/straw_out//Chr6.txt	58930000	59030000	10	Chr6	10
../Results/Phase_20220308/straw_out//Chr6.txt	58940000	59030000	12	Chr6	12
../Results/Phase_20220308/straw_out//Chr6.txt	58950000	59030000	25	Chr6	25
../Results/Phase_20220308/straw_out//Chr6.txt	58960000	59030000	29	Chr6	29
../Results/Phase_20220308/straw_out//Chr6.txt	58970000	59030000	38	Chr6	38
../Results/Phase_20220308/straw_out//Chr6.txt	58980000	59030000	50	Chr6	50
../Results/Phase_20220308/straw_out//Chr6.txt	58990000	59030000	43	Chr6	43
../Results/Phase_20220308/straw_out//Chr6.txt	59000000	59030000	44	Chr6	44
../Results/Phase_20220308/straw_out//Chr6.txt	59010000	59030000	54	Chr6	54
../Results/Phase_20220308/straw_out//Chr6.txt	59020000	59030000	182	Chr6	100
../Results/Phase_20220308/straw_out//Chr6.txt	59030000	59030000	534	Chr6	100
../Results/Phase_20220308/straw_out//Chr6.txt	58910000	59040000	6	Chr6	6
../Results/Phase_20220308/straw_out//Chr6.txt	58920000	59040000	11	Chr6	11
../Results/Phase_20220308/straw_out//Chr6.txt	58930000	59040000	14	Chr6	14
../Results/Phase_20220308/straw_out//Chr6.txt	58940000	59040000	9	Chr6	9
../Results/Phase_20220308/straw_out//Chr6.txt	58950000	59040000	19	Chr6	19
../Results/Phase_20220308/straw_out//Chr6.txt	58960000	59040000	31	Chr6	31
../Results/Phase_20220308/straw_out//Chr6.txt	58970000	59040000	43	Chr6	43
../Results/Phase_20220308/straw_out//Chr6.txt	58980000	59040000	31	Chr6	31
../Results/Phase_20220308/straw_out//Chr6.txt	58990000	59040000	58	Chr6	58
../Results/Phase_20220308/straw_out//Chr6.txt	59000000	59040000	29	Chr6	29
../Results/Phase_20220308/straw_out//Chr6.txt	59010000	59040000	42	Chr6	42
../Results/Phase_20220308/straw_out//Chr6.txt	59020000	59040000	93	Chr6	93
../Results/Phase_20220308/straw_out//Chr6.txt	59030000	59040000	143	Chr6	100
../Results/Phase_20220308/straw_out//Chr6.txt	59040000	59040000	621	Chr6	100
../Results/Phase_20220308/straw_out//Chr6.txt	58910000	59050000	5	Chr6	5
../Results/Phase_20220308/straw_out//Chr6.txt	58920000	59050000	15	Chr6	15
../Results/Phase_20220308/straw_out//Chr6.txt	58930000	59050000	12	Chr6	12
../Results/Phase_20220308/straw_out//Chr6.txt	58940000	59050000	5	Chr6	5
../Results/Phase_20220308/straw_out//Chr6.txt	58950000	59050000	18	Chr6	18
../Results/Phase_20220308/straw_out//Chr6.txt	58960000	59050000	29	Chr6	29
../Results/Phase_20220308/straw_out//Chr6.txt	58970000	59050000	38	Chr6	38
../Results/Phase_20220308/straw_out//Chr6.txt	58980000	59050000	51	Chr6	51
../Results/Phase_20220308/straw_out//Chr6.txt	58990000	59050000	50	Chr6	50
../Results/Phase_20220308/straw_out//Chr6.txt	59000000	59050000	35	Chr6	35
../Results/Phase_20220308/straw_out//Chr6.txt	59010000	59050000	42	Chr6	42
../Results/Phase_20220308/straw_out//Chr6.txt	59020000	59050000	74	Chr6	74
../Results/Phase_20220308/straw_out//Chr6.txt	59030000	59050000	75	Chr6	75
../Results/Phase_20220308/straw_out//Chr6.txt	59040000	59050000	260	Chr6	100
../Results/Phase_20220308/straw_out//Chr6.txt	59050000	59050000	530	Chr6	100
../Results/Phase_20220308/straw_out//Chr6.txt	58910000	59060000	5	Chr6	5
../Results/Phase_20220308/straw_out//Chr6.txt	58920000	59060000	7	Chr6	7
../Results/Phase_20220308/straw_out//Chr6.txt	58930000	59060000	8	Chr6	8
../Results/Phase_20220308/straw_out//Chr6.txt	58940000	59060000	3	Chr6	3
../Results/Phase_20220308/straw_out//Chr6.txt	58950000	59060000	13	Chr6	13
../Results/Phase_20220308/straw_out//Chr6.txt	58960000	59060000	18	Chr6	18
../Results/Phase_20220308/straw_out//Chr6.txt	58970000	59060000	27	Chr6	27
../Results/Phase_20220308/straw_out//Chr6.txt	58980000	59060000	23	Chr6	23
../Results/Phase_20220308/straw_out//Chr6.txt	58990000	59060000	33	Chr6	33
../Results/Phase_20220308/straw_out//Chr6.txt	59000000	59060000	25	Chr6	25
../Results/Phase_20220308/straw_out//Chr6.txt	59010000	59060000	24	Chr6	24
../Results/Phase_20220308/straw_out//Chr6.txt	59020000	59060000	49	Chr6	49
../Results/Phase_20220308/straw_out//Chr6.txt	59030000	59060000	67	Chr6	67
../Results/Phase_20220308/straw_out//Chr6.txt	59040000	59060000	101	Chr6	100
../Results/Phase_20220308/straw_out//Chr6.txt	59050000	59060000	159	Chr6	100
../Results/Phase_20220308/straw_out//Chr6.txt	59060000	59060000	472	Chr6	100
../Results/Phase_20220308/straw_out//Chr6.txt	58910000	59070000	7	Chr6	7
../Results/Phase_20220308/straw_out//Chr6.txt	58920000	59070000	14	Chr6	14
../Results/Phase_20220308/straw_out//Chr6.txt	58930000	59070000	13	Chr6	13
../Results/Phase_20220308/straw_out//Chr6.txt	58940000	59070000	15	Chr6	15
../Results/Phase_20220308/straw_out//Chr6.txt	58950000	59070000	29	Chr6	29
../Results/Phase_20220308/straw_out//Chr6.txt	58960000	59070000	31	Chr6	31
../Results/Phase_20220308/straw_out//Chr6.txt	58970000	59070000	27	Chr6	27
../Results/Phase_20220308/straw_out//Chr6.txt	58980000	59070000	35	Chr6	35
../Results/Phase_20220308/straw_out//Chr6.txt	58990000	59070000	42	Chr6	42
../Results/Phase_20220308/straw_out//Chr6.txt	59000000	59070000	31	Chr6	31
../Results/Phase_20220308/straw_out//Chr6.txt	59010000	59070000	42	Chr6	42
../Results/Phase_20220308/straw_out//Chr6.txt	59020000	59070000	59	Chr6	59
../Results/Phase_20220308/straw_out//Chr6.txt	59030000	59070000	76	Chr6	76
../Results/Phase_20220308/straw_out//Chr6.txt	59040000	59070000	95	Chr6	95
../Results/Phase_20220308/straw_out//Chr6.txt	59050000	59070000	116	Chr6	100
../Results/Phase_20220308/straw_out//Chr6.txt	59060000	59070000	153	Chr6	100
../Results/Phase_20220308/straw_out//Chr6.txt	59070000	59070000	608	Chr6	100
../Results/Phase_20220308/straw_out//Chr6.txt	58910000	59080000	10	Chr6	10
../Results/Phase_20220308/straw_out//Chr6.txt	58920000	59080000	8	Chr6	8
../Results/Phase_20220308/straw_out//Chr6.txt	58930000	59080000	8	Chr6	8
../Results/Phase_20220308/straw_out//Chr6.txt	58940000	59080000	9	Chr6	9
../Results/Phase_20220308/straw_out//Chr6.txt	58950000	59080000	9	Chr6	9
../Results/Phase_20220308/straw_out//Chr6.txt	58960000	59080000	21	Chr6	21
../Results/Phase_20220308/straw_out//Chr6.txt	58970000	59080000	24	Chr6	24
../Results/Phase_20220308/straw_out//Chr6.txt	58980000	59080000	20	Chr6	20
../Results/Phase_20220308/straw_out//Chr6.txt	58990000	59080000	24	Chr6	24
../Results/Phase_20220308/straw_out//Chr6.txt	59000000	59080000	24	Chr6	24
../Results/Phase_20220308/straw_out//Chr6.txt	59010000	59080000	10	Chr6	10
../Results/Phase_20220308/straw_out//Chr6.txt	59020000	59080000	38	Chr6	38
../Results/Phase_20220308/straw_out//Chr6.txt	59030000	59080000	37	Chr6	37
../Results/Phase_20220308/straw_out//Chr6.txt	59040000	59080000	41	Chr6	41
../Results/Phase_20220308/straw_out//Chr6.txt	59050000	59080000	57	Chr6	57
../Results/Phase_20220308/straw_out//Chr6.txt	59060000	59080000	42	Chr6	42
../Results/Phase_20220308/straw_out//Chr6.txt	59070000	59080000	126	Chr6	100
../Results/Phase_20220308/straw_out//Chr6.txt	59080000	59080000	437	Chr6	100
../Results/Phase_20220308/straw_out//Chr6.txt	58910000	59090000	10	Chr6	10
../Results/Phase_20220308/straw_out//Chr6.txt	58920000	59090000	15	Chr6	15
../Results/Phase_20220308/straw_out//Chr6.txt	58930000	59090000	11	Chr6	11
../Results/Phase_20220308/straw_out//Chr6.txt	58940000	59090000	16	Chr6	16
../Results/Phase_20220308/straw_out//Chr6.txt	58950000	59090000	17	Chr6	17
../Results/Phase_20220308/straw_out//Chr6.txt	58960000	59090000	21	Chr6	21
../Results/Phase_20220308/straw_out//Chr6.txt	58970000	59090000	32	Chr6	32
../Results/Phase_20220308/straw_out//Chr6.txt	58980000	59090000	36	Chr6	36
../Results/Phase_20220308/straw_out//Chr6.txt	58990000	59090000	31	Chr6	31
../Results/Phase_20220308/straw_out//Chr6.txt	59000000	59090000	22	Chr6	22
../Results/Phase_20220308/straw_out//Chr6.txt	59010000	59090000	22	Chr6	22
../Results/Phase_20220308/straw_out//Chr6.txt	59020000	59090000	37	Chr6	37
../Results/Phase_20220308/straw_out//Chr6.txt	59030000	59090000	38	Chr6	38
../Results/Phase_20220308/straw_out//Chr6.txt	59040000	59090000	52	Chr6	52
../Results/Phase_20220308/straw_out//Chr6.txt	59050000	59090000	44	Chr6	44
../Results/Phase_20220308/straw_out//Chr6.txt	59060000	59090000	33	Chr6	33
../Results/Phase_20220308/straw_out//Chr6.txt	59070000	59090000	70	Chr6	70
../Results/Phase_20220308/straw_out//Chr6.txt	59080000	59090000	122	Chr6	100
../Results/Phase_20220308/straw_out//Chr6.txt	59090000	59090000	529	Chr6	100

## Sheet: Fig3c-2
X1	X4	X5	X3	gene	Chr	start	end	ori	cro_v2_id	cro_v3_gene	tag	function	order	segment	tag2
Chr6	58911045	58916751	mRNA	CRO_06G024590	NA	NA	NA	NA	NA	NA	NA	NA	NA	NA	other
Chr6	58926982	58929303	mRNA	CRO_06G024600	Chr6	58926817	58929338	-	CRO_T113154	CRO_06G024600	GS	elicitor-activated gene 3-2	25	Alkaloid	GS1
Chr6	58938174	58941789	mRNA	CRO_06G024610	Chr6	58938474	58941590	-	CRO_T113153	CRO_06G024610	GS2		25	Alkaloid	GS2
Chr6	58960021	58962404	mRNA	CRO_06G024620	Chr6	58960034	58962383	-	CRO_T113150	CRO_06G024620	THAS2		NA	Late Alkaloid	THAS2
Chr6	59015092	59017200	mRNA	CRO_06G024630	Chr6	59015408	59016997	+	CRO_T113148	CRO_06G024630	PAS	FAD-binding Berberine family protein	30	Alkaloid	PAS
Chr6	59027978	59029727	mRNA	CRO_06G024640	NA	NA	NA	NA	NA	NA	NA	NA	NA	NA	other
Chr6	59075684	59081606	mRNA	CRO_06G024650	NA	NA	NA	NA	NA	NA	NA	NA	NA	NA	other

## Sheet: Fig3c-3
Chr.from	loop.start.from	loop.end.from	tag	gene.start.from	gene.end.from	gene.from	Chr.to	loop.start.to	loop.end.to	gene.start.to	gene.end.to	gene.to	distance.x.1	distance.y.1	distance.x.2	distance.y.2	distance.x	distance.y
HiC_scaffold_6	58965000	58970000	HiC_scaffold_6:58965000-HiC_scaffold_6:59020000	58962146	58964495	CRO_T113150	HiC_scaffold_6	59020000	59025000	59017520	59019109	CRO_T113148	5354	4980	3005	3391	3005	3391

## Sheet: Fig3c-4
id	X1	X2	X3	Chr	FDR	FDR.text
../Results/Phase_20220308/straw_out/chr6_output.txt	58920000	2	0.02488	chr6	0.026163	P = 0.026
../Results/Phase_20220308/straw_out/chr6_output.txt	59020000	3	0.00031	chr6	0.00081005	P = 0.00081

## Sheet: Fig3d-1
id	X1	X2	X3	Chr	count
../Results/Phase_20220308/straw_out//Chr2.txt	1440000	1440000	4	Chr2	4
../Results/Phase_20220308/straw_out//Chr2.txt	1450000	1450000	2	Chr2	2
../Results/Phase_20220308/straw_out//Chr2.txt	1450000	1460000	2	Chr2	2
../Results/Phase_20220308/straw_out//Chr2.txt	1460000	1460000	89	Chr2	89
../Results/Phase_20220308/straw_out//Chr2.txt	1440000	1470000	2	Chr2	2
../Results/Phase_20220308/straw_out//Chr2.txt	1460000	1470000	12	Chr2	12
../Results/Phase_20220308/straw_out//Chr2.txt	1470000	1470000	535	Chr2	100
../Results/Phase_20220308/straw_out//Chr2.txt	1440000	1480000	1	Chr2	1
../Results/Phase_20220308/straw_out//Chr2.txt	1450000	1480000	1	Chr2	1
../Results/Phase_20220308/straw_out//Chr2.txt	1460000	1480000	4	Chr2	4
../Results/Phase_20220308/straw_out//Chr2.txt	1470000	1480000	184	Chr2	100
../Results/Phase_20220308/straw_out//Chr2.txt	1480000	1480000	581	Chr2	100
../Results/Phase_20220308/straw_out//Chr2.txt	1440000	1490000	2	Chr2	2
../Results/Phase_20220308/straw_out//Chr2.txt	1470000	1490000	81	Chr2	81
../Results/Phase_20220308/straw_out//Chr2.txt	1480000	1490000	234	Chr2	100
../Results/Phase_20220308/straw_out//Chr2.txt	1490000	1490000	584	Chr2	100
../Results/Phase_20220308/straw_out//Chr2.txt	1440000	1500000	1	Chr2	1
../Results/Phase_20220308/straw_out//Chr2.txt	1470000	1500000	10	Chr2	10
../Results/Phase_20220308/straw_out//Chr2.txt	1480000	1500000	11	Chr2	11
../Results/Phase_20220308/straw_out//Chr2.txt	1490000	1500000	37	Chr2	37
../Results/Phase_20220308/straw_out//Chr2.txt	1500000	1500000	118	Chr2	100
../Results/Phase_20220308/straw_out//Chr2.txt	1470000	1510000	26	Chr2	26
../Results/Phase_20220308/straw_out//Chr2.txt	1480000	1510000	21	Chr2	21
../Results/Phase_20220308/straw_out//Chr2.txt	1490000	1510000	48	Chr2	48
../Results/Phase_20220308/straw_out//Chr2.txt	1500000	1510000	13	Chr2	13
../Results/Phase_20220308/straw_out//Chr2.txt	1510000	1510000	235	Chr2	100
../Results/Phase_20220308/straw_out//Chr2.txt	1460000	1520000	3	Chr2	3
../Results/Phase_20220308/straw_out//Chr2.txt	1470000	1520000	19	Chr2	19
../Results/Phase_20220308/straw_out//Chr2.txt	1480000	1520000	26	Chr2	26
../Results/Phase_20220308/straw_out//Chr2.txt	1490000	1520000	50	Chr2	50
../Results/Phase_20220308/straw_out//Chr2.txt	1500000	1520000	17	Chr2	17
../Results/Phase_20220308/straw_out//Chr2.txt	1510000	1520000	62	Chr2	62
../Results/Phase_20220308/straw_out//Chr2.txt	1520000	1520000	360	Chr2	100
../Results/Phase_20220308/straw_out//Chr2.txt	1460000	1530000	1	Chr2	1
../Results/Phase_20220308/straw_out//Chr2.txt	1470000	1530000	33	Chr2	33
../Results/Phase_20220308/straw_out//Chr2.txt	1480000	1530000	49	Chr2	49
../Results/Phase_20220308/straw_out//Chr2.txt	1490000	1530000	41	Chr2	41
../Results/Phase_20220308/straw_out//Chr2.txt	1500000	1530000	15	Chr2	15
../Results/Phase_20220308/straw_out//Chr2.txt	1510000	1530000	31	Chr2	31
../Results/Phase_20220308/straw_out//Chr2.txt	1520000	1530000	110	Chr2	100
../Results/Phase_20220308/straw_out//Chr2.txt	1530000	1530000	485	Chr2	100
../Results/Phase_20220308/straw_out//Chr2.txt	1440000	1540000	1	Chr2	1
../Results/Phase_20220308/straw_out//Chr2.txt	1470000	1540000	30	Chr2	30
../Results/Phase_20220308/straw_out//Chr2.txt	1480000	1540000	37	Chr2	37
../Results/Phase_20220308/straw_out//Chr2.txt	1490000	1540000	49	Chr2	49
../Results/Phase_20220308/straw_out//Chr2.txt	1500000	1540000	11	Chr2	11
../Results/Phase_20220308/straw_out//Chr2.txt	1510000	1540000	33	Chr2	33
../Results/Phase_20220308/straw_out//Chr2.txt	1520000	1540000	50	Chr2	50
../Results/Phase_20220308/straw_out//Chr2.txt	1530000	1540000	150	Chr2	100
../Results/Phase_20220308/straw_out//Chr2.txt	1540000	1540000	533	Chr2	100
../Results/Phase_20220308/straw_out//Chr2.txt	1460000	1550000	1	Chr2	1
../Results/Phase_20220308/straw_out//Chr2.txt	1470000	1550000	41	Chr2	41
../Results/Phase_20220308/straw_out//Chr2.txt	1480000	1550000	38	Chr2	38
../Results/Phase_20220308/straw_out//Chr2.txt	1490000	1550000	70	Chr2	70
../Results/Phase_20220308/straw_out//Chr2.txt	1500000	1550000	15	Chr2	15
../Results/Phase_20220308/straw_out//Chr2.txt	1510000	1550000	36	Chr2	36
../Results/Phase_20220308/straw_out//Chr2.txt	1520000	1550000	61	Chr2	61
../Results/Phase_20220308/straw_out//Chr2.txt	1530000	1550000	103	Chr2	100
../Results/Phase_20220308/straw_out//Chr2.txt	1540000	1550000	198	Chr2	100
../Results/Phase_20220308/straw_out//Chr2.txt	1550000	1550000	665	Chr2	100
../Results/Phase_20220308/straw_out//Chr2.txt	1460000	1560000	2	Chr2	2
../Results/Phase_20220308/straw_out//Chr2.txt	1470000	1560000	21	Chr2	21
../Results/Phase_20220308/straw_out//Chr2.txt	1480000	1560000	35	Chr2	35
../Results/Phase_20220308/straw_out//Chr2.txt	1490000	1560000	36	Chr2	36
../Results/Phase_20220308/straw_out//Chr2.txt	1500000	1560000	6	Chr2	6
../Results/Phase_20220308/straw_out//Chr2.txt	1510000	1560000	15	Chr2	15
../Results/Phase_20220308/straw_out//Chr2.txt	1520000	1560000	48	Chr2	48
../Results/Phase_20220308/straw_out//Chr2.txt	1530000	1560000	76	Chr2	76
../Results/Phase_20220308/straw_out//Chr2.txt	1540000	1560000	96	Chr2	96
../Results/Phase_20220308/straw_out//Chr2.txt	1550000	1560000	213	Chr2	100
../Results/Phase_20220308/straw_out//Chr2.txt	1560000	1560000	585	Chr2	100
../Results/Phase_20220308/straw_out//Chr2.txt	1460000	1570000	1	Chr2	1
../Results/Phase_20220308/straw_out//Chr2.txt	1470000	1570000	25	Chr2	25
../Results/Phase_20220308/straw_out//Chr2.txt	1480000	1570000	43	Chr2	43
../Results/Phase_20220308/straw_out//Chr2.txt	1490000	1570000	33	Chr2	33
../Results/Phase_20220308/straw_out//Chr2.txt	1500000	1570000	14	Chr2	14
../Results/Phase_20220308/straw_out//Chr2.txt	1510000	1570000	26	Chr2	26
../Results/Phase_20220308/straw_out//Chr2.txt	1520000	1570000	30	Chr2	30
../Results/Phase_20220308/straw_out//Chr2.txt	1530000	1570000	39	Chr2	39
../Results/Phase_20220308/straw_out//Chr2.txt	1540000	1570000	59	Chr2	59
../Results/Phase_20220308/straw_out//Chr2.txt	1550000	1570000	128	Chr2	100
../Results/Phase_20220308/straw_out//Chr2.txt	1560000	1570000	211	Chr2	100
../Results/Phase_20220308/straw_out//Chr2.txt	1570000	1570000	591	Chr2	100
../Results/Phase_20220308/straw_out//Chr2.txt	1470000	1580000	10	Chr2	10
../Results/Phase_20220308/straw_out//Chr2.txt	1480000	1580000	10	Chr2	10
../Results/Phase_20220308/straw_out//Chr2.txt	1490000	1580000	7	Chr2	7
../Results/Phase_20220308/straw_out//Chr2.txt	1500000	1580000	1	Chr2	1
../Results/Phase_20220308/straw_out//Chr2.txt	1510000	1580000	7	Chr2	7
../Results/Phase_20220308/straw_out//Chr2.txt	1520000	1580000	11	Chr2	11
../Results/Phase_20220308/straw_out//Chr2.txt	1530000	1580000	9	Chr2	9
../Results/Phase_20220308/straw_out//Chr2.txt	1540000	1580000	14	Chr2	14
../Results/Phase_20220308/straw_out//Chr2.txt	1550000	1580000	35	Chr2	35
../Results/Phase_20220308/straw_out//Chr2.txt	1560000	1580000	35	Chr2	35
../Results/Phase_20220308/straw_out//Chr2.txt	1570000	1580000	93	Chr2	93
../Results/Phase_20220308/straw_out//Chr2.txt	1580000	1580000	174	Chr2	100
../Results/Phase_20220308/straw_out//Chr2.txt	1470000	1590000	5	Chr2	5
../Results/Phase_20220308/straw_out//Chr2.txt	1480000	1590000	10	Chr2	10
../Results/Phase_20220308/straw_out//Chr2.txt	1490000	1590000	9	Chr2	9
../Results/Phase_20220308/straw_out//Chr2.txt	1500000	1590000	1	Chr2	1
../Results/Phase_20220308/straw_out//Chr2.txt	1510000	1590000	4	Chr2	4
../Results/Phase_20220308/straw_out//Chr2.txt	1520000	1590000	7	Chr2	7
../Results/Phase_20220308/straw_out//Chr2.txt	1530000	1590000	8	Chr2	8
../Results/Phase_20220308/straw_out//Chr2.txt	1540000	1590000	12	Chr2	12
../Results/Phase_20220308/straw_out//Chr2.txt	1550000	1590000	12	Chr2	12
../Results/Phase_20220308/straw_out//Chr2.txt	1560000	1590000	20	Chr2	20
../Results/Phase_20220308/straw_out//Chr2.txt	1570000	1590000	18	Chr2	18
../Results/Phase_20220308/straw_out//Chr2.txt	1580000	1590000	4	Chr2	4
../Results/Phase_20220308/straw_out//Chr2.txt	1590000	1590000	84	Chr2	84
../Results/Phase_20220308/straw_out//Chr2.txt	1460000	1600000	2	Chr2	2
../Results/Phase_20220308/straw_out//Chr2.txt	1470000	1600000	17	Chr2	17
../Results/Phase_20220308/straw_out//Chr2.txt	1480000	1600000	39	Chr2	39
../Results/Phase_20220308/straw_out//Chr2.txt	1490000	1600000	22	Chr2	22
../Results/Phase_20220308/straw_out//Chr2.txt	1500000	1600000	5	Chr2	5
../Results/Phase_20220308/straw_out//Chr2.txt	1510000	1600000	19	Chr2	19
../Results/Phase_20220308/straw_out//Chr2.txt	1520000	1600000	20	Chr2	20
../Results/Phase_20220308/straw_out//Chr2.txt	1530000	1600000	37	Chr2	37
../Results/Phase_20220308/straw_out//Chr2.txt	1540000	1600000	32	Chr2	32
../Results/Phase_20220308/straw_out//Chr2.txt	1550000	1600000	46	Chr2	46
../Results/Phase_20220308/straw_out//Chr2.txt	1560000	1600000	42	Chr2	42
../Results/Phase_20220308/straw_out//Chr2.txt	1570000	1600000	43	Chr2	43
../Results/Phase_20220308/straw_out//Chr2.txt	1580000	1600000	16	Chr2	16
../Results/Phase_20220308/straw_out//Chr2.txt	1590000	1600000	29	Chr2	29
../Results/Phase_20220308/straw_out//Chr2.txt	1600000	1600000	413	Chr2	100
../Results/Phase_20220308/straw_out//Chr2.txt	1470000	1610000	14	Chr2	14
../Results/Phase_20220308/straw_out//Chr2.txt	1480000	1610000	22	Chr2	22
../Results/Phase_20220308/straw_out//Chr2.txt	1490000	1610000	21	Chr2	21
../Results/Phase_20220308/straw_out//Chr2.txt	1500000	1610000	2	Chr2	2
../Results/Phase_20220308/straw_out//Chr2.txt	1510000	1610000	10	Chr2	10
../Results/Phase_20220308/straw_out//Chr2.txt	1520000	1610000	14	Chr2	14
../Results/Phase_20220308/straw_out//Chr2.txt	1530000	1610000	20	Chr2	20
../Results/Phase_20220308/straw_out//Chr2.txt	1540000	1610000	20	Chr2	20
../Results/Phase_20220308/straw_out//Chr2.txt	1550000	1610000	30	Chr2	30
../Results/Phase_20220308/straw_out//Chr2.txt	1560000	1610000	25	Chr2	25
../Results/Phase_20220308/straw_out//Chr2.txt	1570000	1610000	44	Chr2	44
../Results/Phase_20220308/straw_out//Chr2.txt	1580000	1610000	16	Chr2	16
../Results/Phase_20220308/straw_out//Chr2.txt	1590000	1610000	16	Chr2	16
../Results/Phase_20220308/straw_out//Chr2.txt	1600000	1610000	173	Chr2	100
../Results/Phase_20220308/straw_out//Chr2.txt	1610000	1610000	386	Chr2	100
../Results/Phase_20220308/straw_out//Chr2.txt	1460000	1620000	1	Chr2	1
../Results/Phase_20220308/straw_out//Chr2.txt	1470000	1620000	13	Chr2	13
../Results/Phase_20220308/straw_out//Chr2.txt	1480000	1620000	11	Chr2	11
../Results/Phase_20220308/straw_out//Chr2.txt	1490000	1620000	5	Chr2	5
../Results/Phase_20220308/straw_out//Chr2.txt	1500000	1620000	3	Chr2	3
../Results/Phase_20220308/straw_out//Chr2.txt	1510000	1620000	4	Chr2	4
../Results/Phase_20220308/straw_out//Chr2.txt	1520000	1620000	8	Chr2	8
../Results/Phase_20220308/straw_out//Chr2.txt	1530000	1620000	15	Chr2	15
../Results/Phase_20220308/straw_out//Chr2.txt	1540000	1620000	12	Chr2	12
../Results/Phase_20220308/straw_out//Chr2.txt	1550000	1620000	11	Chr2	11
../Results/Phase_20220308/straw_out//Chr2.txt	1560000	1620000	24	Chr2	24
../Results/Phase_20220308/straw_out//Chr2.txt	1570000	1620000	22	Chr2	22
../Results/Phase_20220308/straw_out//Chr2.txt	1580000	1620000	6	Chr2	6
../Results/Phase_20220308/straw_out//Chr2.txt	1590000	1620000	10	Chr2	10
../Results/Phase_20220308/straw_out//Chr2.txt	1600000	1620000	40	Chr2	40
../Results/Phase_20220308/straw_out//Chr2.txt	1610000	1620000	74	Chr2	74
../Results/Phase_20220308/straw_out//Chr2.txt	1620000	1620000	262	Chr2	100
../Results/Phase_20220308/straw_out//Chr2.txt	1510000	1630000	1	Chr2	1
../Results/Phase_20220308/straw_out//Chr2.txt	1540000	1630000	1	Chr2	1
../Results/Phase_20220308/straw_out//Chr2.txt	1550000	1630000	1	Chr2	1
../Results/Phase_20220308/straw_out//Chr2.txt	1570000	1630000	2	Chr2	2
../Results/Phase_20220308/straw_out//Chr2.txt	1580000	1630000	1	Chr2	1
../Results/Phase_20220308/straw_out//Chr2.txt	1590000	1630000	3	Chr2	3
../Results/Phase_20220308/straw_out//Chr2.txt	1600000	1630000	4	Chr2	4
../Results/Phase_20220308/straw_out//Chr2.txt	1610000	1630000	5	Chr2	5
../Results/Phase_20220308/straw_out//Chr2.txt	1620000	1630000	6	Chr2	6
../Results/Phase_20220308/straw_out//Chr2.txt	1630000	1630000	2	Chr2	2
../Results/Phase_20220308/straw_out//Chr2.txt	1480000	1640000	2	Chr2	2
../Results/Phase_20220308/straw_out//Chr2.txt	1490000	1640000	3	Chr2	3
../Results/Phase_20220308/straw_out//Chr2.txt	1500000	1640000	1	Chr2	1
../Results/Phase_20220308/straw_out//Chr2.txt	1510000	1640000	1	Chr2	1
../Results/Phase_20220308/straw_out//Chr2.txt	1530000	1640000	1	Chr2	1
../Results/Phase_20220308/straw_out//Chr2.txt	1540000	1640000	7	Chr2	7
../Results/Phase_20220308/straw_out//Chr2.txt	1550000	1640000	1	Chr2	1
../Results/Phase_20220308/straw_out//Chr2.txt	1570000	1640000	2	Chr2	2
../Results/Phase_20220308/straw_out//Chr2.txt	1580000	1640000	1	Chr2	1
../Results/Phase_20220308/straw_out//Chr2.txt	1590000	1640000	1	Chr2	1
../Results/Phase_20220308/straw_out//Chr2.txt	1600000	1640000	5	Chr2	5
../Results/Phase_20220308/straw_out//Chr2.txt	1610000	1640000	5	Chr2	5
../Results/Phase_20220308/straw_out//Chr2.txt	1620000	1640000	4	Chr2	4
../Results/Phase_20220308/straw_out//Chr2.txt	1630000	1640000	2	Chr2	2
../Results/Phase_20220308/straw_out//Chr2.txt	1640000	1640000	16	Chr2	16

[truncated: 3 more sheets: Fig3d-2, Fig3d-3, Fig3e]
