# Supplementary material for: Single-cell multi-omics in the medicinal plant Catharanthus roseus
Source: Nat Chem Biol. 2023 May 15;19(8):1031–41. doi: 10.1038/s41589-023-01327-0 (PMC10374443; doi:10.1038/s41589-023-01327-0)
Supplement: Source Data Fig. 4 — (1) Fig. 4a: Coordinates of cells in UMAP. (2) Fig. 4b-1: FPKM values of MIA pathway genes for bulk RNA-seq. (3) Fig. 4b-2: Average expression values and percent expressed for MIA pathway genes across cell types for scRNA-seq. (4) Fig. 4c-1: Edge table of network diagram. (5) Fig. 4c-2: Node table of network diagram. [file 41589_2023_1327_MOESM6_ESM.xlsx]

## Sheet: Fig4a
UMAP_1	UMAP_2	ident
0.0653243	-1.29822	0
-2.61902	4.79146	8
6.68673	0.0993968	1
-2.33337	4.44363	8
-3.12451	-2.93505	2
-3.27884	-1.56826	2
-2.70218	4.70346	8
7.18112	0.184553	1
0.607479	-1.57471	0
7.2351	-1.03062	1
-1.72344	3.8529	6
-3.16534	-3.44841	2
-2.7558	5.40895	8
1.44282	5.26481	11
-3.21555	-0.779323	4
-2.33563	7.4418	12
-2.32694	4.28942	8
-1.25508	-3.10985	7
-2.22693	-2.35226	2
6.10262	1.90508	5
-2.02593	3.38531	6
-2.12368	4.95527	4
-8.17903	1.24367	13
-3.22859	6.2655	10
7.44672	-0.514497	1
-1.11118	4.67187	5
2.78338	-2.40733	1
-2.48815	-4.18606	2
6.18521	2.02335	12
0.087848	6.02872	11
1.1544	4.98537	11
-2.93171	-1.86898	2
-2.55123	-2.60791	2
0.43096	-10.3451	9
0.101687	5.69451	11
-0.211837	-0.924065	0
-0.787588	-0.255516	0
-0.245703	3.58056	5
-2.52763	5.25894	5
-0.555679	4.62856	6
-1.81861	3.4615	6
-2.34909	2.63957	6
7.97145	-1.53381	1
-1.99469	-4.99235	2
-2.47156	-2.25582	2
-3.57393	-3.48252	2
-0.43207	-0.920562	0
-2.64893	4.84541	8
-3.52722	-1.123	2
-2.90892	5.70259	8
7.69397	-0.374263	1
0.254552	-1.98187	0
-3.25517	-3.56195	2
-3.51151	6.31568	8
-1.7103	-0.826675	0
6.39545	1.83219	12
-2.70035	5.9439	8
-1.62837	-4.49232	0
-3.36102	-1.58215	2
0.093944	5.72514	11
7.5194	-1.51491	1
7.19822	0.686685	1
-2.14185	5.52936	8
7.35074	0.187258	1
-3.27769	-1.67402	2
-3.32738	-0.911131	2
-1.2648	6.21001	4
-0.348675	-0.923166	0
-2.03088	-1.32912	0
-2.63663	4.66711	8
-2.45194	4.47305	8
-9.00409	1.06206	13
-8.15296	1.29249	13
-1.92134	3.29518	6
-2.26401	2.52936	6
-0.324743	5.97916	4
7.62478	-1.5778	1
-2.6198	5.90209	8
-2.48403	5.74462	8
-1.02349	5.69597	4
-1.13647	4.0431	5
-3.67183	-3.69666	2
-1.49617	-1.65737	5
-1.28708	-1.4009	0
8.86238	0.252878	1
-1.21663	4.85147	10
-3.6219	-2.32092	2
-2.29812	4.32955	8
6.20957	1.93958	12
-0.543321	-0.945272	0
-0.690187	4.24363	5
-1.81236	-1.98206	2
-2.95194	-3.42093	2
-1.22393	4.78913	10
-3.10927	5.72523	8
-0.476102	-0.957663	0
-0.788501	6.22592	4
7.38906	0.610467	1
-2.52268	4.92204	4
-1.81618	5.67542	4
-1.80121	7.33482	12
-1.45212	7.87216	12
-3.53308	5.96671	2
-1.05567	6.46274	4
-2.89312	-4.73303	2
6.83906	1.36247	12
-2.81916	-3.0478	5
-3.03684	4.12414	8
-0.912229	6.17606	4
-1.4362	4.92644	10
-2.82339	-2.43996	2
-8.77869	1.10426	13
7.44846	-0.974673	1
0.53374	4.57359	5
1.11104	4.86372	11
-2.90209	-4.21497	2
-0.799956	3.68139	5
3.38568	-2.75144	2
7.82824	-0.221084	1
-1.0444	6.68397	4
-1.14652	4.7308	10
-3.20793	-2.95528	2
7.7666	-0.651774	1
-0.847112	6.20759	4
-3.5352	-1.13374	2
-1.22755	6.12666	4
-1.34182	7.80249	12
-2.04913	3.22918	6
-1.32464	7.73974	12
-3.01776	5.92892	8
-8.12734	1.32621	8
-0.79545	-1.63958	2
-0.00249079	4.49837	5
-1.35442	6.42088	4
-2.63727	5.88502	8
-2.53899	7.71059	10
-1.63478	7.97693	12
7.4289	-0.530486	1
-0.028344	-1.3097	0
-1.85099	7.96694	12
-3.23428	-1.4171	2
-3.63956	-1.88102	2
0.786109	-10.1747	9
-3.39685	6.11733	10
-2.28413	5.38678	8
-0.34435	-1.23506	0
8.03594	-1.10534	1
-3.09136	-2.65749	2
-0.204995	3.69334	5
-2.38189	3.73139	6
8.46299	0.486819	1
0.956266	4.79202	11
1.31484	5.30708	11
-1.96018	3.70803	6
-1.91848	3.32323	6
-2.09999	3.36332	6
7.76209	1.37283	14
-2.98151	-1.41185	2
-3.11849	-1.4715	2
-0.186211	5.50287	4
7.66734	-1.52787	1
0.0233515	6.00081	11
-2.31301	4.27654	8
-1.73161	7.8846	12
-3.09365	-4.54803	2
0.352095	-10.3694	9
-3.03525	6.72717	10
-3.04507	4.11431	8
-3.57254	-2.69411	2
6.48889	1.59447	12
-1.36878	4.30392	5
-2.49856	7.55166	10
-2.59348	5.22479	8
-1.68888	-0.422906	0
0.132951	-10.3692	9
-3.32186	6.6566	10
-2.7426	7.42878	10
-0.701322	-2.53254	7
-3.38509	6.02458	10
-1.58293	5.49025	4
-1.8914	3.78272	6
-0.222449	3.56188	5
-3.27387	-3.28633	2
-2.16397	3.501	6
6.97934	0.177717	1
7.50952	1.62223	14
-1.6244	-4.47347	0
-0.252158	-0.417555	0
-3.00069	4.15273	8
-2.25076	4.34132	8
-2.4302	-4.65362	2
-1.79296	7.29008	12
6.80873	-0.671082	1
-1.25848	-3.57184	7
-0.319695	-0.853077	0
-3.02434	-2.16506	2
-1.63611	-4.48932	0
1.32851	5.07834	11
-1.76047	-0.338842	0
-0.937557	6.45442	4
6.11252	1.90158	5
-1.92126	3.39148	6
-1.39887	4.17969	5
-1.07775	6.0334	4
-1.52986	6.56644	4
0.381429	-1.08779	0
-2.3178	-3.41799	5
-1.30235	8.0588	12
-1.97128	4.38117	8
6.84698	-0.0478593	1
-1.22058	4.12322	5
-2.08574	-2.21546	2
-2.18501	-5.14961	3
-3.92169	-1.71715	2
0.238305	-9.62832	9
-1.00098	5.97048	4
-2.59402	-2.50628	2
-2.77992	5.39566	8
-3.15461	-1.49743	5
-1.0677	6.73697	4
7.64721	-1.68223	1
-3.65218	-1.83183	2
1.55026	5.60504	11
-1.73842	-4.34826	0
-1.28039	-3.17553	7
-1.10216	-2.08371	0
-3.31299	6.73427	10
-1.02987	4.35989	5
-8.20296	1.11085	13
-1.47419	-3.45082	7
0.949734	4.82047	11
8.14351	-0.994787	1
7.37127	-0.694892	1
-1.35593	5.98493	4
-3.3694	6.16929	8
-2.18373	4.33749	8
-1.16804	4.18993	5
-0.873746	6.18083	4
-3.19783	-1.44893	2
7.17761	0.382416	5
6.93569	0.123877	1
-2.31019	3.38946	6
1.43534	5.22495	11
-1.17435	4.27011	5
-2.65757	4.64265	8
-2.68713	3.79022	6
-2.5665	3.38377	6
-1.1325	4.63979	10
7.03945	-0.878782	1
0.646538	5.31262	5
-1.79515	-3.80607	7
-1.32335	-3.37015	7
-1.11385	4.77617	5
1.19009	5.09383	11
7.77352	-0.351849	1
-1.83232	-1.97852	5
-1.19567	4.06222	5
-0.978414	6.19152	4
-8.22133	1.29441	13
-1.60234	6.81205	4
-1.53178	-3.17818	5
-0.743046	6.22335	4
-3.30209	6.42754	10
6.5186	-0.527421	1
-0.200744	4.538	5
-1.48933	4.90873	5
1.33153	5.07518	11
-3.00092	5.78576	8
0.322117	-1.42968	0
-1.71888	4.30744	5
2.81996	-2.43515	7
-1.7707	3.85736	6
-1.09949	6.80625	4
-1.79819	-1.14964	0
-1.58683	-0.465556	0
7.29112	0.252373	1
7.54488	0.672051	1
-1.09176	-2.77474	7
6.88931	1.44474	12
-2.04568	3.39805	6
7.12535	0.989583	1
-1.83375	7.99044	12
-0.05784	-0.841508	0
-1.08979	1.04822	6
1.3559	5.16763	11
6.75518	-0.75209	1
8.02257	-1.74159	1
-3.14036	-1.42272	2
0.199563	-1.1525	0
-0.152134	5.46187	4
6.08998	2.03071	12
-3.70603	-2.36321	2
-2.88885	-4.59958	3
7.6112	-0.947177	1
-2.67891	-2.35118	2
7.27791	0.050908	1
-0.157994	4.49287	5
-2.55025	-2.17498	2
-2.69798	7.53584	6
-2.99551	6.66852	10
6.13965	1.98813	12
-1.23242	6.91169	4
-1.60757	-1.37272	0
-0.631153	5.78025	4
7.01259	-0.764719	1
-1.0805	-0.384719	0
-3.18188	-1.46783	2
-1.17742	-1.83882	0
-1.82691	3.73397	6
-2.42004	2.72407	6
-2.24568	4.28962	8
-1.80944	3.90413	6
3.59532	-2.84899	15
-2.04698	-4.9914	3
0.36482	-2.27706	0
-3.02843	4.15093	8
-1.313	-3.15146	7
7.4698	0.476796	1
-3.37201	6.26134	10
0.414779	-1.0961	0
-1.56013	5.60024	4
-1.80681	7.3087	12
-2.88107	4.21157	8
-2.034	3.32069	6
-0.778822	-0.247925	0
-8.94373	1.15149	13
6.13182	1.93481	12
8.59426	0.466845	1
-2.24667	5.1252	8
-3.49509	-1.17555	2
-1.76586	3.77503	6
-1.36227	8.08708	12
6.06544	1.71143	5
-2.36878	2.60285	6
-1.78455	3.90514	6
7.0949	0.766065	5
7.30014	2.01158	1
-3.47072	5.95231	10
7.43116	0.720835	1
-3.2519	-0.781029	2
-2.56439	7.4987	10
-2.9573	-4.14122	5
7.76584	-0.529002	1
-1.48128	-3.4828	7
-0.974835	4.12171	5
-3.12377	-3.33301	2
-0.985956	5.9739	4
-0.890566	6.22433	4
8.16497	-1.55707	1
-2.01341	3.25989	6
0.50934	-1.68759	0
-0.803294	3.65607	5
-1.88553	3.53173	6
-3.70364	-3.56401	2
-3.0811	-1.54581	2
-0.284901	-9.55605	9
-1.53132	0.113612	0
7.58617	0.36014	1
-1.90953	-1.49095	0
-2.12378	-1.08773	0
0.764077	-9.65882	12
-3.50369	-2.23299	2
-1.1307	1.01734	6
-2.0379	4.29598	8
-0.863843	-1.05034	0
7.24895	0.0964032	1
-2.35913	-1.00166	0
0.338878	-1.92922	0
7.60437	1.04694	1
-2.72542	-2.03755	2
7.01756	0.473963	5
7.47901	-0.0395256	1
1.29167	5.10438	11
-1.76492	3.87919	6
-0.800919	6.11843	4
-1.19211	-0.491375	0
-2.68081	4.67245	8
-2.01441	-5.23798	3
-0.919561	7.63982	11
1.12065	-1.59986	0
0.571831	-1.88796	0
-2.1198	5.97817	4
-0.32567	-0.880196	0
-3.40352	-2.22316	2
-1.51849	7.73254	12
-0.372388	-1.00864	0
-2.07766	-4.76232	3
-2.85836	-4.03001	5
-2.53925	4.661	4
8.05858	-1.0465	1
-1.6074	-2.89764	7
7.19973	0.985288	1
-8.24298	1.15109	13
7.24795	-1.34289	1
-2.78116	7.61875	10
-1.90731	3.38616	6
-3.5183	6.05173	8
-3.50944	6.52068	10
-3.00448	-4.62548	2
-3.24413	-0.76137	2
-0.162814	3.49723	5
1.41953	5.57589	0
8.15273	-0.276236	1
-0.96165	6.58276	4
7.54413	-1.26434	1
-3.60533	-1.82473	2
7.1016	0.921053	5
-2.24695	-2.85425	2
-1.68815	5.71027	4
-1.03631	4.25946	5
-3.47371	6.46793	10
-2.28454	4.11811	6
0.481962	-2.23583	0
7.47379	0.3548	1
-0.784836	3.56133	5
8.17889	-1.16458	1
8.86985	0.255012	1
1.19507	5.00415	11
0.636125	-1.54503	0
-2.2796	-2.64964	2
-2.56353	3.62632	6
-1.45922	4.94535	10
-2.36271	5.07306	8
-1.12611	1.036	6
-2.76397	7.20758	10
-0.940585	-1.20528	0
-0.0178976	-0.87663	0
-0.786544	-2.60157	7
7.50861	0.566757	1
-2.33215	2.55953	6
-3.51591	6.43134	10
-0.544862	-2.47985	7
-3.00878	-1.48069	2
-1.06131	5.83507	4
-0.858563	-0.149576	0
-0.354187	5.54193	4
-1.05701	0.181535	6
-3.68374	-1.48376	2
-1.47809	6.61594	4
1.34231	5.10802	11
0.768631	-10.2996	9
7.15845	0.078637	1
-0.934977	-1.54238	0
-2.5686	-4.61203	4
0.28024	-1.97068	0
-1.26941	7.6476	12
-2.06164	-2.20105	2
-0.695145	6.28593	4
7.50301	-0.0398188	1
-3.46589	-4.08627	2
-3.06499	-1.59286	2
0.145933	7.39182	11
-3.46627	-3.86424	2
-2.5015	-1.18587	6
-2.76386	-3.0235	2
-2.87315	-1.49439	2
-1.50228	7.90221	4
0.784917	-9.87074	9
-2.69662	7.6607	10
-3.71841	-3.22601	2
-2.09415	4.18509	8
-3.42143	6.016	10
-1.36388	8.06152	12
-1.54309	5.00048	10
6.01732	2.11812	12
7.46217	1.24272	14
-1.63104	-4.51738	3
7.47246	-0.63343	1
1.06236	-1.67036	0
0.080856	6.01907	11
0.205493	-1.19335	0
-0.400075	3.94646	5
-2.45984	-0.589215	2
1.01571	4.87244	11
-0.862425	-1.24607	0
-1.93786	3.34747	6
-1.46931	4.4906	5
-2.32975	2.59688	6
8.03675	-1.21292	1
-0.190336	-0.462374	0
6.79344	0.123096	1
7.22163	-1.02042	1
-1.75711	-0.430837	0
-2.65885	5.19665	8
-2.57664	7.6883	10
-2.466	7.64457	10
-2.1515	1.96647	6
-0.815657	6.43966	4
-3.22478	-3.07802	2
7.46503	1.53956	14
-2.76282	7.21643	10
-1.05474	6.49423	4
8.08316	-1.10673	1
-0.403746	5.46168	5
0.711361	-1.52541	0
-1.33409	5.93423	4
-1.59568	6.94253	4
0.722389	-10.0453	9
-2.62953	-2.35753	2
-1.58481	4.2949	5
-3.92161	-2.16243	2
-4.0358	-1.79127	2
-2.78192	-4.62353	2
8.17869	-1.59261	5
-1.71165	7.43001	4
6.8049	1.27435	5
0.0043359	-1.35259	0
-1.12021	4.56769	4
0.273632	-1.50689	0
0.540419	-9.63382	9
-1.49815	5.90005	4
-0.396276	-1.24734	0
7.80466	0.818197	1
8.87554	0.260137	1
-2.27453	2.478	6
7.46263	-0.280629	1
-2.66813	4.79872	8
-2.00941	3.24186	6
-2.7978	5.5015	8
-3.51217	-3.85477	2
-3.73289	-3.23565	2
-0.759795	3.74808	5
-2.83455	-2.91946	2
6.91078	0.535788	1
-3.31822	6.78518	10
6.83752	1.51017	12
-0.839169	5.76761	4
-1.99769	5.57041	10
1.19894	4.9003	2
-1.30288	8.08887	12
-3.73894	-2.62775	2
-0.280539	3.59969	5
-3.63059	6.14988	10
-3.53787	-2.38792	2
0.174193	-1.29181	0
-1.90248	5.88715	5
-2.6363	4.65072	8
-8.47727	1.33165	13
1.31656	5.07913	11
-2.5984	4.90187	8
7.11795	-0.00480424	1
-0.317894	4.29836	5
6.45254	1.7897	12
-3.29035	-1.50988	2
-1.6377	7.62305	12
-1.13788	6.88816	4
0.966207	-9.83107	9
-2.10742	-5.18761	3
-2.22569	2.33862	6
-3.19433	5.73854	8
-3.22548	-3.25788	2
-1.13447	6.62248	4
-2.31915	-4.81281	3
-3.13113	-3.13408	2
-3.63607	-2.65123	2
-2.70052	4.71987	8
-8.93267	1.16195	13
-0.752073	-10.6697	9
7.59639	0.0841621	1
-1.32139	-2.87392	7
-2.59909	-2.6981	2
-1.37254	-2.51945	7
-0.296792	-0.912767	0
0.998489	4.83381	11
-3.47494	-1.13167	2
-0.0329073	-1.57697	5
-0.71597	-2.1328	7
6.09539	2.07817	12
7.47727	-0.985956	1
-1.47025	6.49941	4
8.19927	-1.68436	5
-1.00197	6.66598	4
-1.787	7.33079	12
6.05642	2.06189	12
-0.703568	3.86573	5
-0.830254	5.15675	5
-8.12973	1.29716	5
7.19118	-0.485565	1
-2.20749	-2.32604	2
-0.283875	5.84785	4
-0.157588	3.51056	5
-1.53033	7.9509	12
-0.967074	4.39093	5
-1.62213	6.9228	4
-0.881345	-10.5185	5
-2.16719	4.56479	8
0.145978	7.40165	11
7.65953	-1.30181	1
-8.59123	1.26339	5
-2.17246	6.10887	4
-0.834561	-10.6411	9
-0.860322	6.16583	4
0.317786	-0.459151	10
-1.6067	5.74622	4
-1.36292	-1.57495	0
1.09672	5.39336	11
0.300544	-1.17828	0
-3.2273	-2.85614	2
-3.83626	-2.99157	2
0.777181	-9.98376	9
-3.21002	5.96783	10
7.63091	1.43993	14
0.118863	-1.24188	0
7.47095	-1.00979	1
0.335634	-0.805865	0
-1.47697	-3.45513	7
-1.08165	5.49601	4
-2.74597	5.86482	8
-2.39465	2.5617	6
-3.3078	-3.0675	2
-1.28553	8.04444	12
-1.52451	-2.85907	7
0.183955	5.89324	11
-0.908519	-0.391519	0
-1.26295	6.94646	4
7.49694	0.689147	1
-1.87954	6.3399	4
7.75519	-0.0408498	1
-0.216536	3.56098	5
-0.377044	4.29097	5
0.319644	-10.3554	9
-1.84546	7.46949	12
-2.94007	6.80955	10
7.33905	-0.838716	1
-1.20522	-2.76383	7
-1.2483	7.17832	4
6.95213	-0.0316915	11
-1.26181	4.35924	5
-3.41424	6.15732	10
-2.37588	3.24963	6
8.86861	0.249022	1
-3.34024	6.6955	10
-2.65419	5.3146	8
6.4111	1.81034	12
-1.89746	3.34042	6
-0.312226	5.47507	4
-0.787745	6.14157	4
6.57695	-0.667539	1
-1.97677	-0.665653	0
-0.889102	-1.00742	0
-1.76659	5.5083	4
-1.61943	6.83076	4
-2.00774	3.46264	6
-2.08804	-5.48082	3
-1.19503	7.82378	12
-3.24887	-4.10511	2
-1.7981	-0.383301	0
-3.46522	6.7252	10
-3.40349	-1.28217	2
7.50149	-0.495018	1
0.175104	5.86773	11
-0.175806	4.03466	5
6.84045	-0.202808	1
-1.53561	6.62699	4
-1.97295	3.37059	6
-1.05485	-0.452682	0
0.330352	-1.69168	0
-0.747514	4.20477	5
7.18152	-0.178912	1
-2.19251	4.28182	8
-0.221912	3.54106	5
-2.26165	6.40685	4
-0.157893	3.5052	5
-1.29233	4.10287	5
-1.09813	1.08745	6
0.7916	-10.0297	9
7.14254	1.99252	5
-8.91891	1.10657	13
-0.0169191	-10.3739	9
-1.33786	7.86468	4
-2.64723	-3.55068	5
0.498133	-0.955256	0
7.19634	0.366199	1
-0.517489	-1.60227	0
-2.58679	-3.88317	2
0.533299	-1.20136	0
-2.49342	5.21559	8
-2.63394	4.73718	8
-2.65375	4.75535	8
-2.12798	4.31157	8
-0.861955	3.95853	5
-1.33521	7.75798	12
-0.518052	-9.33886	9
6.74846	0.1374	1
-1.27292	-1.80663	2
-2.00298	3.43749	6
-0.195427	-0.88678	0
-3.35372	-1.06372	2
-0.401169	-0.546943	6
1.06885	4.96114	11
-1.23047	7.06916	4
-1.35991	6.09591	4
0.0989117	-0.686945	0
7.94863	-0.626478	1
7.37851	-0.0540273	1
0.474405	-1.8759	0
-2.30473	3.35881	6
-0.968428	5.92653	5
1.08536	5.06722	5
-0.976578	6.45063	4
-3.44929	-1.28729	0
0.397237	-1.69272	0
7.62548	-1.53868	1
-1.68115	7.43535	12
6.86169	0.433078	1
0.370799	-1.52627	0
0.146535	7.40118	11
7.77515	1.57945	14
-1.46828	4.38717	5
-2.88001	-3.14226	2
0.86358	4.77164	11
-2.97092	-4.52525	2
-2.3398	2.60839	6
-1.03787	-2.8284	7
-3.60158	-2.84257	2
-1.49076	-3.14115	7
-1.30904	4.17864	5
-3.0453	4.12973	8
7.77465	-0.47451	1
7.62132	1.39938	14
-0.84536	3.49452	5
-1.30727	4.17078	5
-2.0101	-0.48342	0
0.408217	-2.28572	0
7.20718	1.27652	1
-0.298317	5.48326	4
-3.92131	-1.71453	2
-1.23848	7.82634	12
-3.3502	-1.29905	2
-0.260939	3.58138	5
-0.877869	6.18852	4
7.21729	0.168876	1
-1.07255	1.08324	6
-1.98591	6.03802	4
-0.846623	5.96584	4
1.67021	5.456	11
-3.16532	6.46493	10
-1.7419	5.69178	4
-2.69225	7.58465	10
-0.361968	-9.50771	9
-1.99485	7.66534	12
0.832107	5.45876	11
-2.8068	7.33039	10
-1.06267	6.68294	4
-2.10744	-5.38923	3
-1.86632	7.31322	4
-1.84254	5.54815	4
-2.72306	5.37496	8
-2.75714	7.36807	10
8.55319	0.5293	1
-0.867049	3.53909	5
-0.811818	6.19896	4
8.04983	-1.57789	1
-2.68894	7.38476	10
-1.10605	6.648	4
0.140922	5.89626	11
-2.81426	5.91424	8
-2.1504	1.90572	6
-1.39717	5.99417	4
-1.96269	3.30894	6
0.153627	5.91983	11
-3.28492	-3.66816	2
-3.04822	4.12316	8
-1.4103	6.17538	4
8.11189	-1.01602	1
-2.218	5.37384	8
-3.69389	-3.38931	2
7.27925	-0.0273889	1
-2.27177	-2.72049	2
5.98273	2.14916	12
7.32814	-1.0195	1
-2.39448	4.5857	4
-3.36209	5.99089	10
-1.41615	4.85776	10
-1.86262	7.94562	12
-1.52101	6.14384	4
-1.18142	1.01863	6
-3.20998	5.82687	8
-2.11654	-2.2388	2
-3.11133	-2.90826	2
-3.01743	4.14493	8
-2.67852	4.70886	8
0.774874	-9.77465	9
7.38807	1.93505	14
6.44811	1.63255	12
-2.82892	7.60621	10
-1.88181	6.1493	4
-0.213528	3.47663	5
-2.70219	5.36647	8
0.0507644	-0.836513	0
7.10164	0.278671	1
-3.10438	-3.05572	2
-3.24598	-3.35925	2
-0.483058	-0.456343	0
-0.839468	-10.5984	9
0.883482	5.26946	11
-2.40084	5.37779	8
1.05952	-9.75974	9
7.82012	-1.6251	1
-3.19561	5.77589	8
-2.73948	5.9428	8
-3.17773	6.21595	8
-1.01342	6.18543	4
-2.85557	-3.00307	2
-1.17685	6.31794	4
-1.28948	-3.12187	7
0.560735	5.61216	11
-0.341525	-1.09116	0
-1.11334	4.0554	5
-3.15243	-3.05492	2
-1.35294	7.77603	12
-2.83614	4.2175	8
-3.42784	6.38622	10
0.198191	5.85099	11
-1.82346	3.28875	6
7.94245	-0.128388	1
-0.21401	3.59119	5
-2.53449	-2.41213	2
-2.52053	7.6603	10
-2.60109	-2.21568	2
-2.03476	-2.1318	2
0.112947	-1.12267	0
7.62147	-1.80542	1
-2.18703	3.48969	6
-1.73956	7.68815	12
1.67738	5.40752	11
-8.96793	1.09377	13
-2.40879	4.58531	8
-1.94093	3.42719	6
-2.80968	7.55784	0
8.56966	0.529826	1
-0.581171	-10.6071	9
-2.60767	-2.61068	2
-3.14729	6.65002	10
6.18371	1.64865	5
-1.08955	1.08592	6
-0.208682	-0.867863	0
-1.76868	5.67039	4
1.48507	5.32337	11
7.36619	-1.38502	1
-2.4778	5.60639	8
-3.19664	-3.25769	2
-3.83022	-1.74256	2
-0.231832	3.55193	5
-0.75809	-0.388185	0
-2.79542	5.78687	8
8.03546	-1.50495	1
-0.418838	-0.540336	0
-2.7308	-2.65983	2
-3.27336	-3.04	2
-2.11393	7.68025	12
-3.27214	-1.18563	2
7.55676	1.59659	14
-2.67644	7.58532	10
1.59959	5.42465	11
-0.259198	5.47829	4
-1.80657	3.75895	6
7.51728	1.51392	14
-1.2669	-0.343331	0
-3.25832	-3.14479	2
-0.799263	3.7125	5
-1.14855	4.15232	5
-8.14544	1.00126	13
7.45316	0.608392	1
7.56992	-1.81251	1
-1.70623	7.06359	4
-3.88594	-2.04997	2
-8.3174	1.31358	13
1.3813	5.09761	11
-3.20434	6.07248	8
6.82999	1.35619	1
0.214633	-0.886938	5
-0.170328	3.53842	5
5.97507	2.17035	12
-0.742366	-2.68609	7
-1.48933	7.4466	12
-3.60964	-3.03607	2
-2.95247	4.17584	8
3.11504	-2.48026	15
6.80161	1.51444	12
8.57296	0.477514	1
-2.13124	7.62271	12
-3.1931	-0.8497	2
-2.93156	-2.11931	2
-1.10416	1.05535	6
-2.18217	-5.11071	3
-1.86929	3.3381	6
-3.24518	-3.04457	2
-3.30871	-3.27001	2
-0.84588	6.45651	4
-0.860624	6.32628	4
-1.14205	6.32214	4
-8.13523	1.322	13
-3.20199	-3.10603	2
-3.04004	-1.25068	2
-1.12965	6.40416	4
-1.80874	5.718	4
-3.67411	-3.67458	2
-0.192542	3.53151	5
-3.62644	-1.88193	2
-3.24016	-1.90771	2
-2.34204	-2.56217	2
-0.197139	3.52987	5
6.81506	1.42353	12
-1.28615	7.63301	12
-3.31977	6.02261	10
-0.930323	-1.44228	0
-1.51081	5.77416	4
0.331889	-1.19892	0
-3.57955	6.56767	10
-1.13023	5.91819	4
8.19037	-0.304199	1
-8.5262	1.13453	13
-0.195193	3.83779	5
-0.076551	-1.07487	0
8.22891	-1.36327	1
0.296296	-1.25416	0
-0.181415	3.51742	5
-2.04727	7.49646	2
-0.0825488	4.03828	5
-1.55392	7.74184	12
1.50067	5.24043	11
-1.19024	4.1143	5
-2.36941	2.67767	6
0.817937	-9.76152	9
8.018	-1.6273	1
-3.20692	5.77744	11
7.69737	-1.16643	1
-2.60711	-2.7344	2
-2.52685	7.72092	10
-3.5237	-1.739	2
1.26012	5.08121	11
0.52594	-1.4064	0
-1.66742	7.96789	12
6.90026	0.372236	1
6.21891	1.82655	5
-0.751586	5.55386	4
-1.23444	8.05159	5
6.82748	1.38337	12
7.46023	0.0862365	1
-1.33085	4.21666	5
-2.2507	2.98695	6
-1.92039	7.92429	12
-3.49583	6.73213	10
6.12034	1.68819	5
-1.87672	3.32834	6
7.31387	0.341203	5
-1.12307	1.02175	6
-3.37316	6.00978	8
-3.08607	6.53795	10
-3.78543	-2.75664	2
-1.38711	4.5874	5
-2.61065	-1.80547	9
8.34352	-1.24737	1
6.66806	1.5255	12
1.38762	5.14045	11
-1.04345	6.25082	4
6.73308	1.37938	5
1.22269	5.00634	11
7.28233	-1.5057	1
-2.76937	-2.53145	2
-0.0691861	-9.47736	9
-2.1065	-4.8444	3
7.56432	0.404737	1
0.31949	5.80559	11
-1.83854	3.94639	6
-1.43398	4.42409	5
-2.90831	-2.60703	2
-1.54414	6.21884	4
-1.31873	4.15833	5
-0.655273	-1.25659	0
-0.807456	-10.5076	9
0.5547	-9.62575	9
-1.84357	7.45126	2
7.73066	0.321118	1
-2.67754	4.7021	8
6.88045	0.00273759	1
0.76082	5.49164	11
7.14628	0.435634	5
-2.64741	5.33159	8
-1.63552	4.35703	5
7.64581	1.64512	14
-3.42041	6.15492	10
7.29869	-1.56711	1
-2.64447	-2.98843	2
7.41355	-0.282088	1
-0.573001	5.54739	4
-8.1473	1.10489	2
7.93058	-0.699428	1
-1.31919	5.9557	4
-1.13652	-1.66855	0
-3.38531	-3.94467	2
0.720547	-9.73383	9
-0.816026	3.80455	5
-0.183253	3.52213	5
1.45288	5.2462	11
-3.47265	-1.81589	2
-1.21178	8.00004	12
-1.84001	7.85721	12
-3.21999	-0.773452	2
-2.02432	3.4355	6
-2.41057	-3.26459	2
-2.34029	-2.56976	2
-1.9854	-2.25047	2
-3.95313	-2.10348	2
-1.64164	7.72959	12
-1.87662	3.37099	6
-3.31222	-0.888663	2
-2.419	3.2462	6
7.43434	-0.44452	1
-2.77086	-1.28726	2
7.437	-1.62683	1
-3.12133	-2.85538	2
-3.46515	-1.14771	2
6.0967	1.98857	12
-3.20245	-1.63255	2
-3.18991	-3.08906	2
7.36713	0.332923	1
6.04552	2.1185	4
-1.21356	4.23136	5
-2.78283	-2.98417	2
-1.19791	7.87978	12
-1.74798	3.86954	6
-3.03496	-2.52608	2
-1.13156	6.54845	4
-2.49644	5.80992	8
-0.608035	4.56553	5
-0.266829	-1.50843	0
-1.80115	7.35404	12
-2.08677	3.31758	6
-1.04497	6.24759	4
-1.67294	5.73928	4
-2.10977	3.42343	6
-1.2197	7.04263	4
-0.685964	3.71051	5
-0.853412	-3.09919	7
-3.47853	-1.18074	2
-1.58393	7.76145	12
-1.79126	-0.443871	0
1.14834	4.98587	11
7.05871	-0.984663	1
0.854299	5.39505	11
-2.32999	2.61472	6
-1.90783	3.33029	6
1.52965	5.6246	11
-1.62154	7.73408	12
7.57882	1.72626	14
8.19417	-1.35033	1
0.147305	7.40135	11
-3.12568	6.16593	10
-1.48434	-3.54556	3
-2.79377	-3.90856	2
8.37722	0.54676	1
-1.82424	-1.62954	0
-0.312449	-0.908169	0
-3.78159	-2.73582	8
0.45598	-0.861558	0
-1.47063	4.98272	10
0.474483	-9.56973	9
0.606998	-1.86755	0
-2.32496	3.41497	6
-1.17291	6.25785	4
-1.45333	4.95164	10
-1.66845	-3.62968	7
-1.03968	6.71072	4
6.93038	1.5298	12
-3.67694	-2.70972	2
-2.0211	-1.20274	0
-2.15416	5.49874	4
-1.3237	-2.45723	7
0.574847	-1.89916	2
-3.78864	6.12382	10
7.23219	0.794708	1
-1.92527	6.19274	4
-2.48101	5.76092	8
0.0307123	5.9292	11
-2.77005	-3.05771	5
0.366242	-0.674165	0
-2.30649	2.70547	6
-1.89199	7.94794	12
8.21703	-1.51191	1
-3.05391	-3.42843	2
-3.03643	6.38899	10
-2.65414	4.68973	8
-1.09692	-1.36504	0
-1.5795	5.53216	4
-2.44302	7.73899	10
0.807795	5.36576	5
-1.02063	-1.24642	0
3.68524	-2.92706	15
-2.6301	5.94328	8
6.6117	0.196671	1
7.95562	-0.19759	1
-0.18715	-1.72396	0
1.63782	5.41959	11
-2.00073	3.16487	6
7.72584	1.59275	14
-3.26256	-3.16385	2
-3.72536	-1.91531	2
-3.26772	-3.66019	2
1.05142	-9.7783	9
7.75798	1.64876	14
-2.36823	2.6535	6
-2.7187	5.38302	5
-3.50564	6.57874	8
-1.90031	-5.38382	3
0.059669	5.97391	11
7.61927	1.37644	14
-0.842575	-0.212869	0
-3.01929	-4.11535	2
6.91274	-1.20378	1
-0.893153	-10.5526	9
-0.656701	-10.6507	9
-0.360332	-0.666616	0
-2.42655	-3.94357	2
-2.03754	4.30087	6
-3.20321	-3.12606	2
0.3515	-10.3375	9
-3.21353	5.75814	8
-2.80296	6.0244	8
-2.12467	-2.22741	2
-1.04903	6.66703	4
-3.49828	6.60181	10
-3.23165	6.0828	10
-3.01463	4.13974	8
-0.862824	-0.315618	0
-0.441433	5.45177	4
-1.44862	7.68211	12
0.928558	5.24869	11
7.29618	0.416518	1
-2.9957	6.02767	8
7.16744	0.0362453	5
1.52594	5.35922	11
-1.10088	4.01797	5
-0.0293097	6.04398	11
-1.11021	6.61084	4
0.284767	-0.796657	0
0.269168	-1.24052	0
-3.62535	-2.65788	2
-1.76032	7.93428	12
-2.93998	4.18795	8
-2.43556	7.64264	10
-1.0222	6.71659	4
6.758	-0.149523	1
-2.24341	2.68144	6
-2.55367	-4.28151	2
-1.12114	4.03918	5
-3.4714	6.12504	10
-3.08095	6.1145	10
-2.75997	-4.59894	2
-3.59679	6.26412	10
1.12449	4.96048	11
6.76887	0.27111	1
-3.49142	6.16523	10
2.75746	-2.44194	7
-1.27694	-3.27155	7
7.61221	-1.80516	1
0.542958	-1.66221	2
-0.499097	-1.193	0
-3.15457	-2.98595	2
7.45999	1.85601	14
-3.35041	6.6967	10
7.30457	0.0262878	1
7.39075	0.291768	1
-2.85831	5.84967	8
0.208513	-1.59502	0
-2.26567	2.67497	6
6.77323	-1.10032	1
-3.42	-1.7336	2
-3.22888	-3.60333	2
7.25774	0.0565332	1
-1.85735	5.51704	4
-1.46102	-3.32777	7
-0.539549	-1.13884	0
-2.10718	4.14268	6
-1.05733	6.65063	4
-0.236722	3.54578	5
-2.15211	1.91087	6
7.50099	-0.547062	1
-1.9202	7.65965	12
-1.14453	6.6959	4
-3.28918	6.60656	10
-1.0748	1.10418	6
-3.57646	-1.12619	2
-1.26973	-0.36042	0
-3.20567	-2.59432	2
-3.30612	-3.81242	2
0.222647	-1.24905	0
-1.16166	6.72235	4
-2.31714	3.52753	6
-1.12544	1.01981	6
-2.33292	2.63846	6
6.73414	0.00136585	1
-2.45561	-2.20665	2
7.13426	-1.10906	1
6.99254	0.134314	1
-1.97686	-0.485538	0
-0.226027	6.03903	5
7.16533	0.596171	1
-1.11276	6.30471	4
-2.38309	-2.09726	2
-0.822386	6.21156	4
-2.86846	-4.56959	2
-2.19849	-2.34017	2
-3.29709	-3.60013	2
-1.49549	6.3222	4
-1.32488	5.96172	4
7.09591	-1.17317	1
-8.70247	1.15974	13
-2.12781	-2.98953	7
-0.822535	-10.4418	9
-2.1784	-4.70969	3
-3.28763	-3.14319	2
-1.62927	-4.46067	0
-2.00185	3.39722	6
-1.90528	3.24031	6
-2.00323	3.16944	6
1.66536	5.46078	11
-1.9006	3.7321	6
-1.60547	5.56435	4
-1.98294	3.31064	6
-1.52144	6.36488	4
-2.7974	-3.99702	2
-2.54495	7.71636	10
2.81138	-2.37022	1
-1.35048	8.06767	12
-1.39707	5.00115	10
-3.15723	-1.36564	5
-3.06777	-1.46885	2
7.22799	-0.0719664	1
-1.51161	-3.55847	2
-2.14845	4.13468	6
-2.19034	3.00088	6
-2.56518	-2.43844	2
-2.52315	-2.29919	2
-1.74195	-0.295604	0
-3.03408	-4.59341	2
-1.18445	-3.33368	7
-1.67342	-0.363005	0
-3.39988	-4.05726	2
0.132062	6.00213	11
-1.1842	1.08847	6
1.12436	5.10079	11
-1.17881	4.07303	5
-2.70091	4.64832	8
-0.501979	-1.0708	0
-1.10217	-0.491359	0
-2.04482	-5.12274	3
-1.80391	-0.347035	0
-0.240834	3.522	5
-3.74786	-2.68543	2
-1.08874	5.66713	4
-1.41832	5.93144	4
-1.85998	-0.443493	2
-3.79867	-1.91321	4
-1.78429	7.89949	4
-3.29973	-3.0128	2
-0.188612	3.49993	5
-0.348249	-1.57176	0
-1.57662	-4.41568	0
-1.11456	0.996455	6
7.70523	-1.42737	1
-1.11633	6.62487	4
-0.792524	6.28465	4
-3.41631	-1.0384	2
-1.40558	4.32288	5
6.9248	-0.185235	1
-3.34644	-3.94305	2
-8.9654	1.11054	13
-1.07429	3.3256	5
-0.99288	6.6348	4
6.97271	-1.24182	1
-1.97545	7.93783	12
-2.6774	5.34938	8
6.61684	0.0731422	1
-2.99426	-2.57901	2
-2.51328	7.72521	10
-2.20397	4.25797	8
-1.31131	4.72852	10
-2.45558	5.84182	8
-2.30164	-2.75217	2
-1.49955	-3.13866	7
-0.833777	6.19712	4
-3.31816	-3.83235	2
-3.40863	-3.9326	2
-1.11598	6.83969	4
1.44214	5.27637	11
-2.4559	4.62776	8
7.21583	0.767563	5
-1.46562	7.82003	12
-1.34749	-2.20578	7
8.26095	-1.05506	1
0.363989	-1.28365	0
-1.67277	-0.873859	0
-3.09359	-1.49368	2
-1.07099	0.11391	5
-1.08854	1.07607	6
-3.22305	5.90271	8
-0.994366	-1.44386	0
-3.97921	-1.9147	2
3.59391	-2.84909	15
-8.95562	1.16156	13
-2.22469	4.39342	8
-3.86656	-2.00396	2
-0.983043	6.06504	4
6.57234	-1.31747	1
0.0719018	6.06113	11
1.1189	4.94992	11
-0.0345097	-1.58704	0
7.74356	-1.50368	1
-1.7009	5.31327	5
-8.49897	1.26933	13
-3.71467	-1.58335	2
-1.49011	-2.64657	7
-1.07293	6.68414	4
8.5702	0.530206	1
-2.6029	4.61754	8
0.0346765	6.01817	11
0.794386	-10.239	9
-2.68716	4.66966	8
-1.42101	-3.39214	7
-0.604034	-2.45435	7
7.72066	0.555314	5
-3.09921	5.64427	8
-2.51813	5.84595	8
-1.99643	-3.63415	2
-0.596907	-0.347923	0
-0.220064	5.48098	4
-1.10453	4.19009	5
7.59394	-0.190477	1
0.341811	-2.0578	0
7.55887	0.554163	1
1.19258	5.03577	11
-2.39304	7.65211	10
-3.18547	-3.84725	2
-0.827416	-2.7058	7
7.48807	-1.25979	1
-2.59658	-3.89654	2
1.50352	5.24317	11
-2.82116	5.57112	8
1.50955	5.36156	11
8.01582	-0.981886	1
7.3938	-0.0546674	1
-3.82418	-2.7919	2
-2.74397	-3.10242	2
7.38465	1.9293	14
-1.93641	-5.00918	3
-1.55191	-2.84486	7
-0.942083	-1.12268	0
-3.70722	-2.49933	2
-1.7046	-0.367306	0
-1.03183	6.55059	4
-2.48889	3.38935	6
8.86518	0.248139	1
-1.92921	3.28174	6
-2.39541	-3.26704	5
-1.88966	-3.83102	0
-3.33095	6.61322	10
6.82632	-0.00197044	1
-3.52523	5.98981	8
-2.12179	5.34927	8
7.12894	-1.02395	1
0.116396	7.39913	11
-3.06523	4.13324	8
-3.66136	-2.74578	2
7.79785	-0.0856272	1
-0.936988	-3.18898	7
-3.04783	-4.33403	2
0.262659	-2.28413	0
-1.1842	-1.55101	0
-2.07068	4.22191	8
0.252074	-0.830803	0
-3.05357	4.11145	8
7.15231	-1.13713	1
7.76836	1.35143	14
-2.11361	4.47247	8
7.44565	0.631017	1
-0.962112	-0.341098	0
6.95595	1.79276	5
-3.72187	-3.22673	2
-2.75507	5.42035	8
-0.743054	-0.280858	0
-2.27172	4.3512	8
-1.1376	-0.0699695	0
7.70473	-0.0303779	1
0.996711	4.89327	11
-1.29727	8.07396	12
-1.24308	-3.04475	7
-1.12354	1.00748	6
1.05266	5.24345	5
0.0281414	-1.00142	0
-0.849109	-1.85915	0
-3.16182	-3.91949	2
-2.95976	-4.49247	2
-2.93045	-1.42333	2
0.0449022	-1.2675	0
-2.5774	4.86718	8
6.09412	2.06647	12
7.69833	1.35925	1
-0.965741	4.72778	5
7.52872	-0.850429	1
-2.72676	5.36421	8
-1.32283	5.86146	4
7.4508	1.87029	14
-1.70754	-3.18082	7
-1.05385	6.65469	4
-8.2794	1.26402	13
-2.76289	7.50511	10
-2.90835	-4.49965	2
0.535399	-1.86204	0
-3.19811	-3.62531	2
-1.11475	6.19162	4
-0.866675	6.27681	4
-1.50935	7.9357	12
-3.68476	-3.4298	2
-2.8435	-2.95064	2
7.60574	-1.09724	1
-2.40284	4.91693	8
-2.54563	5.23604	8
-8.9411	1.15756	13
0.150118	5.9553	11
-2.04665	3.39563	6
-0.994098	4.425	5
7.4416	-0.333886	1
0.245347	-2.74569	3
-2.33756	2.62357	6
-1.02144	6.69105	4
-3.67012	-2.6917	2
-3.78495	-2.61176	2
-8.13596	1.30724	13
-3.49741	5.97794	10
-1.57837	4.4044	6
-1.25231	4.53266	6
-2.60839	4.78358	8
7.71738	1.63591	14
7.27353	-0.938093	1
-2.92446	-1.86749	2
-3.52712	6.37434	10
7.83529	1.33425	14
-3.29028	6.79687	10
-2.40815	3.29791	6
0.102313	5.8459	11
-2.8919	7.11037	10
-3.00447	-4.14545	2
0.670031	-9.72598	9
0.555814	-1.86539	0
1.33789	5.13651	11
-0.176141	4.50393	5
-1.76128	5.43686	4
-2.45826	-1.16456	0
0.697831	-9.86215	9
-1.62385	5.41491	4
7.42191	0.0941782	5
-0.645867	-0.465848	0
-2.03905	4.77218	8
-0.488446	4.46223	5
-0.899624	6.06274	4
-0.217575	3.51539	5
-0.313615	5.51695	4
-1.1495	0.978195	6
-1.06429	6.70539	4
-0.149832	-0.907861	0
7.60434	0.272923	5
-2.56884	-4.55804	2
-1.0971	6.6233	4
-1.51612	-2.60001	7
-2.53382	7.61918	10
-0.763507	5.94234	4
-1.97753	3.36375	6
0.263987	4.98002	11
0.0558045	4.56366	5
0.0469255	6.00067	11
1.43593	5.63996	11
1.14579	4.97314	11
1.02474	5.40875	11
-2.129	-4.22777	2
0.552165	-10.2035	9
-0.361819	5.50822	4
-1.8887	3.3724	6
-1.65559	-3.56697	7
-3.24441	-3.2951	2
-1.07126	1.12054	6
-3.48623	-1.07352	2
-3.63016	-2.84204	2
-1.47938	7.73577	12
-0.81066	-0.459385	0
7.34795	-0.878926	1
6.92936	-0.971245	1
-3.28622	-3.80749	2
-1.18548	4.01878	5
-2.31658	4.35911	8
-2.55869	5.88982	8
-3.19169	-2.91755	2
-2.07699	5.2814	4
0.71595	-10.0477	9
-0.841835	-10.5959	9
-1.29516	4.11683	5
-1.13576	4.66068	5
0.0950028	-0.628764	0
-3.30322	-0.815116	2
7.61702	-1.84603	1
-3.21566	-3.74004	2
-2.05349	3.77128	6
-2.7508	5.98628	8
8.56184	0.5259	1
-3.20562	-2.90283	2
-1.92357	3.28385	6
-1.36111	-2.85874	7
7.49536	-0.607949	1
-1.37619	-0.424267	0
7.75393	1.52344	14
-0.472283	3.66417	5
7.51345	0.715046	1
6.4358	-0.469932	1
-2.85585	-2.45137	2
-8.93591	1.10769	13
-1.81724	3.86706	6
-1.85847	3.34873	6
-0.789232	-2.63647	7
-1.89826	3.32944	6
-1.44181	8.02567	12
-0.766774	6.38802	4
6.88273	0.00793525	1
-3.46615	-2.29123	2
-2.87716	-3.02955	2
-3.65	-2.51479	2
-1.47787	-2.61975	7
-0.806427	6.02537	4
1.44836	5.59014	11
-1.65022	5.72712	4
0.756593	-10.3111	9
-2.12798	4.36129	8
7.92962	-1.14757	1
7.36054	0.565144	1
-3.75672	-2.87473	2
-2.76062	5.85538	8
-2.77424	5.38537	8
-1.99937	5.6421	4
-3.2313	-3.22501	2
-3.47024	-1.02014	2
-1.00905	-2.95032	7
0.457725	-9.69214	9
-1.60394	7.9579	12
-3.50394	6.42904	10
0.110135	5.77265	11
0.370976	-0.780479	0
-1.99233	5.59993	4
-0.137986	3.47266	5
1.06007	4.90308	11
7.90656	-1.581	1
0.485967	-0.920743	0
-1.65047	-1.7878	0
-1.82973	5.8405	4
7.73546	0.959795	1
-8.20694	1.13504	13
6.05525	2.08333	12
0.101188	6.00902	11
-1.41962	5.8038	4
-0.181363	3.5208	5
-3.0328	-1.46755	2
-1.81189	3.49573	6
-8.29491	1.25623	13
-2.70586	4.4272	8
7.63274	-1.43773	1
-1.13363	0.986339	6
5.99774	2.14104	12
-1.27956	4.14853	5
-0.202663	3.53698	5
-3.28928	-2.91142	2
7.67793	-1.0163	1
-2.88452	5.64816	8
-2.77527	-4.71251	3
1.22336	5.46449	11
6.14991	1.62705	5
-2.83414	-4.72619	2
7.1234	0.393885	1
7.1812	0.92541	1
-2.26536	4.32572	8
-8.88002	1.14152	13
-1.17462	6.45759	4
-3.27224	6.90803	2
7.64786	-0.525091	1
-3.65173	-2.48166	2
-2.2957	2.58288	6
-1.22377	-0.137503	6
-0.0662587	4.54256	5
-2.24675	4.28996	8
7.25354	0.445066	1
-2.98459	6.02849	8
8.14604	-1.15468	1
-2.37346	3.35348	6
8.24593	-1.48051	1
8.8028	0.191035	1
-1.04052	-0.373337	0
-8.89333	1.21692	13
-0.703172	-1.73268	2
-2.93307	4.14032	8
7.31825	0.939299	1
-2.34444	2.6179	6
-0.811686	3.65514	5
0.0315829	5.65733	11
-0.820556	6.19317	4
-0.123595	3.46072	5
-3.33435	-0.926888	2
-1.72423	5.72091	4
-1.76418	5.38832	8
-0.690813	-0.432697	0
-4.05215	-1.76882	2
-1.39388	7.89629	12
-8.71635	1.24167	13
-3.43187	-1.25089	0
-1.17498	6.97331	4
-2.34129	2.58548	6
-1.599	5.63519	4
7.38116	0.064919	1
7.5107	0.462722	1
-0.780218	-1.60842	0
-2.01058	5.43011	4
0.461728	-9.6973	9
6.00712	2.1294	12
-1.94449	6.07779	4
-2.6963	5.36116	8
-0.240463	3.52713	5
-1.93971	3.32186	6
6.42111	1.82457	12
7.4002	-0.0360381	1
-1.72599	7.80254	12
0.983883	5.35084	11
-2.72394	5.3509	8
-1.06964	7.00465	4
7.36886	-0.0698278	1
-2.63461	5.18435	8
7.27769	-1.59647	1
0.851963	-9.94096	9
-2.88484	5.63007	8
-0.793506	3.63162	5
-2.63444	5.80538	8
1.62512	5.41317	11
-0.72606	-1.76671	7
-2.80993	-2.40281	2
-3.33084	6.14446	10
-1.14462	4.76038	10
-2.40798	6.76765	4
-1.42543	0.131924	6
-2.8286	4.26986	8
-3.21965	-3.36842	2
6.04542	2.08125	12
-2.9596	-2.68283	2
-3.13336	-0.963516	2
-2.70319	4.65403	8
-0.526067	-2.60428	7
-0.686859	4.66833	5
7.42383	-1.66218	1
1.06532	-9.55422	8
7.2279	-1.2962	1
7.45169	-0.311889	1
-2.44523	5.1775	8
-2.60133	-2.73415	2
-1.18848	4.13017	5
1.36301	5.38416	11
-2.94651	-3.9053	2
6.53173	-0.455473	1
-1.56393	5.78687	4
-2.64367	4.71545	8
-2.44036	-2.74323	7
-0.996435	-0.403244	0
6.14176	1.96473	12
-1.09996	1.22667	6
-3.44955	6.18739	10
-2.90694	-1.49948	2
-1.61131	5.36212	4
8.48228	0.437314	1
-0.36575	-2.02985	0
-1.67925	6.9747	4
-2.06737	-0.406568	0
-3.62957	-2.64056	2
-2.74607	5.8859	8
-2.65805	5.96218	8
-3.71547	-2.83457	2
-3.53939	-1.122	2
-2.51524	4.77236	8
-2.29407	2.98615	6
-1.66942	-3.14711	7
-2.02487	5.46115	4
-0.234058	-9.75624	9
0.149019	7.39955	11
6.90163	0.397245	1
-0.622725	-2.29098	0
-3.5088	-2.26521	2
-1.37056	7.92267	12
8.07065	-0.98493	1
-2.74823	7.46483	10
-2.68382	7.30541	10
7.58848	1.5012	14
-2.21278	-2.66633	2
-1.30414	8.05117	12
6.59863	-1.33118	1
-1.95055	3.46588	6
6.1534	1.63162	5
7.23324	0.644227	1
-0.929039	5.84342	4
-1.07095	6.33687	4
8.15933	-1.67471	1
-2.32316	2.56491	6
1.49676	5.32025	11
-8.2274	1.25802	13
-8.65729	1.22387	13
-2.13103	-4.83854	3
-1.37832	6.82774	4
-2.76837	7.65002	10
7.43011	-0.434979	1
-1.1946	4.31033	5
-3.8481	6.06913	10
-1.90123	3.27053	6
-2.7453	5.41738	8
-0.802835	-2.07792	7
1.09873	5.3939	11
-1.24578	4.83549	10
-0.975761	3.38042	5
-3.20921	6.83609	10
-1.04313	6.70298	4
7.65837	-1.24495	1
1.62926	5.44092	11
-0.279134	3.52074	5
-2.94621	5.96585	8
-3.21065	-2.80505	2
-3.75493	-1.66197	2
-2.79276	5.79621	8
1.45352	5.30401	11
1.13524	4.99175	11
-1.28447	4.19269	5
-1.86171	3.7764	6
-1.09884	1.06685	6
7.67983	-1.65946	1
-2.63804	5.2689	8
-2.97339	-1.58343	2
7.05061	0.00616012	1
-2.83263	-2.57604	2
6.96465	-1.13036	1
-3.16496	-3.07434	2
8.56318	0.47587	1
7.52185	-1.59698	1
-1.95862	3.38731	6
1.59545	5.56345	11
6.0519	2.0915	12
-1.4058	-3.27079	7
8.06489	-1.08215	1
-1.25046	5.58318	4
-1.71141	3.86933	6
-0.521463	5.63451	4
-2.02063	3.13313	6
-3.39809	-3.99917	2
-2.66876	5.8086	8
-1.95985	3.44061	6
-3.202	5.76199	8
0.121078	-1.35771	0
-2.97354	4.16155	8
-0.758403	6.14322	4
-1.80798	-3.57271	7
-2.95768	-4.72671	2
-2.53683	7.72502	10
7.45724	-0.399499	1
-0.914526	3.3273	5
7.32744	-0.916144	1
-1.34563	6.13865	4
6.87297	-0.351812	1
-1.1105	6.82425	4
-1.0638	4.1677	5
-2.17937	4.29217	8
-1.12784	1.02311	6
-8.83347	1.25463	13
8.14995	-1.48882	1
-1.92886	7.14929	11
-1.18308	4.09035	5
-1.07901	1.06212	6
1.2431	5.26951	11
-3.09749	-0.781808	2
-1.86796	5.47234	4
-2.54624	-2.93441	2
-0.763505	-10.3336	9
6.43847	1.78532	10
-1.14488	0.992369	6
-0.162602	3.50669	5
-3.01175	4.15212	8
-1.73542	-3.23142	7
-2.76109	-2.64984	2
-1.29535	-1.31054	0
-2.542	-2.45415	2
-2.93869	-4.67165	2
-1.71487	-0.458261	0
-0.836306	6.14786	4
-2.62774	6.85031	10
-1.07348	-1.24852	0
-0.78406	-1.53255	0
-3.053	6.43192	10
7.31897	0.510308	1
-3.51971	-3.89039	2
-1.17858	-1.66309	0
6.29219	1.58333	5
-2.20699	2.78083	6
-2.57741	-4.15341	5
-1.12015	4.59717	10
8.66442	0.315106	1
7.52594	1.64341	14
0.560059	-1.34299	0
-1.15444	4.03902	5
2.72099	-2.42918	7
-1.95199	3.86846	6
-3.58418	-1.16096	2
-1.52147	6.68279	4
-0.476593	-1.21312	0
-0.47834	-1.46324	0
-3.09722	-1.49222	2
7.38675	-0.306334	1
-1.84652	5.90214	4
6.5051	-0.0851803	1
-1.79245	-0.403568	0
-3.47039	-1.15169	2
0.482186	-2.32719	0
-3.81588	6.35045	10
-2.60369	5.84093	8
-2.27329	4.86078	4
-2.74713	5.96667	8
-1.94436	3.22566	6
-0.809661	5.5892	4
-1.43085	6.30778	4
-2.60212	7.53513	10
0.945769	5.27403	11
-0.628644	-10.6638	9
-1.13503	4.07623	5
1.27697	5.29509	10
-2.39403	4.55104	8
-3.43152	6.35072	10
-1.94158	3.55769	6
-2.41767	-2.26511	2
-3.74998	-2.57729	2
-0.2566	-9.46471	9
0.758339	-10.0701	9
-0.15999	-0.853926	0
-2.39196	-2.60479	2
-0.723477	7.64757	11
-1.20224	-3.54041	7
-3.5164	6.56756	10
7.22206	-0.0767584	1
7.06466	0.723204	1
-1.50031	7.55954	12
-2.26209	-4.66078	2
8.19491	-1.51233	1
8.6816	0.396188	1
7.44621	0.315555	1
0.471122	-1.98435	0
-2.35548	2.63502	6
-1.9423	3.35213	6
-1.0832	4.10249	5
-2.92588	-3.38696	2
-1.83625	3.34965	6
-1.55411	-3.48274	7
1.45591	5.26369	11
-1.34477	6.11555	4
-2.73435	5.37471	8
-3.11094	-1.46092	2
-0.52255	-9.33812	9
-0.500152	-9.35975	9
0.888061	4.74997	11
-2.16839	3.53125	6
-3.90822	-1.67794	2
7.5027	-0.25879	1
6.68905	-0.664821	1
-1.07934	-1.40103	0
-0.896195	-0.884349	0
0.179597	5.86787	11
1.48852	5.26838	11
0.390329	-2.27636	0
-2.66309	4.72311	8
-1.03668	-3.39389	7
-0.163082	3.52432	5
-2.86965	-1.48729	2
-8.95515	1.09257	13
-1.62319	5.35206	4
-3.73701	-2.87779	2
-2.35523	-2.55254	2
-2.69825	4.67709	8
-2.6767	5.85399	8
0.557905	5.57322	11
-3.44154	6.64006	10
-2.234	-2.36563	2
-1.31038	4.22948	5
-0.808537	3.65725	5
-2.44126	5.1678	8
1.43686	5.59165	11
-1.27453	7.88019	4
-2.87566	-4.44776	2
-1.89826	3.50419	6
-1.49725	5.29457	5
7.75256	-1.16535	1
-1.37896	-0.0397711	0
1.67092	5.54659	11
-3.45752	6.741	10
-0.30548	-0.958559	0
-1.61153	-4.5616	3
-3.19597	-3.46888	2
-3.62635	-2.67665	2
-0.464533	-2.39524	7
7.01909	0.714376	5
-1.54484	4.99183	10
-2.99755	-1.58378	2
-2.01051	6.10546	4
-2.67396	7.56511	10
-3.58865	-3.80595	2
-0.0915284	4.51673	5
-2.00534	3.28364	6
-2.97222	4.13211	4
-0.529465	4.42589	5
1.56224	5.37933	11
-2.03313	-0.492434	0
-1.84386	3.31184	6
0.882725	4.78332	11
-0.711361	-0.404228	0
0.226675	-2.13275	0
-0.893018	-2.61706	7
-2.16849	4.29197	8
-3.44651	-1.04532	2
-3.89015	-2.11887	2
-0.408414	-1.31798	0
-1.13565	5.82437	4
-1.45485	8.00846	12
0.80216	-9.79167	9
-1.30654	-3.17883	7
0.651415	-1.58568	0
-1.36894	7.66303	12
-1.11092	6.17279	4
-2.39048	3.29357	6
-2.65656	-3.86648	2
7.20359	1.13114	14
7.53263	1.58296	14
-1.16548	0.937799	6
0.17978	-1.39945	0
-1.11015	5.56235	6
-2.66319	4.72451	8
-2.75431	5.95496	8
-2.65336	7.62071	10
-0.0515871	-1.3012	0
0.78968	-9.78103	9
-2.93808	-1.53071	2
0.14589	7.40284	11
6.81496	-0.222039	1
-8.85093	1.11176	13
1.42652	5.16448	11
-3.57475	-2.98521	2
-2.524	7.71783	10
-2.89209	-1.58273	2
-0.912754	3.65787	5
-0.296938	3.51004	5
-1.59585	-3.23908	7
-8.97909	1.15564	0
-1.10995	6.60008	4
-2.26669	4.31777	8
-3.01313	4.14381	8
-1.13223	0.977997	6
-3.37614	6.01773	10
-2.68979	-0.771672	2
-2.83337	6.49572	10
-3.64166	-1.21106	2
-0.203242	3.51857	5
-3.24411	6.69169	10
-1.60459	6.84449	4
6.52885	-0.520989	1
-2.69368	5.33891	8
-0.593662	-0.433484	0
-0.834592	-10.4745	9
-1.28892	-1.57894	0
6.11619	2.00781	12
-2.99267	-1.34589	2
8.1649	-0.317445	1
-0.501988	-1.34655	0
1.41981	5.30563	11
-2.5072	-2.58674	2
-1.23004	7.66836	4
-1.95061	-1.78434	0
-1.60358	5.44211	4
-3.20821	-3.1337	2
-0.406892	3.76526	5
-1.6253	-0.50583	0
7.75021	-0.549847	1
-3.27545	-3.76629	2
-3.57979	-1.21072	2
0.127683	-2.25763	0
-2.64694	5.23361	8
8.01807	-1.68796	1
1.43402	5.51396	11
-0.357772	-1.34014	0
7.28816	-0.32304	1
-1.14752	4.70269	5
6.85921	-0.0786351	1
-0.254649	5.50151	4
-1.03517	4.75297	10
-2.59621	-3.91993	2
-3.83391	-2.85475	2
-2.68919	4.68375	8
[truncated: 13,350 more rows]

## Sheet: Fig4b-1
X1	X4	X5	X3	gene	Chr	start	end	ori	cro_v2_id	cro_v3_gene	tag	function	order	segment	chr	position_left	position_right	tissue	FPKM	tissue2	tissue3	logFPKM	z.score
Chr2	8870224	8876373	mRNA	CRO_02G005470	Chr2	8870234	8876254	-	CRO_T136385	CRO_02G005470	DXS	Deoxyxylulose-5-phosphate synthase	1	MEP	Chr2	8870223	8876373	Flower_FPKM	3.21361	Flower	Flower	1.79228	0.0047219
Chr2	8870224	8876373	mRNA	CRO_02G005470	Chr2	8870234	8876254	-	CRO_T136385	CRO_02G005470	DXS	Deoxyxylulose-5-phosphate synthase	1	MEP	Chr2	8870223	8876373	Root_FPKM	1.45391	Root	Root	0.768849	-0.659001
Chr2	8870224	8876373	mRNA	CRO_02G005470	Chr2	8870234	8876254	-	CRO_T136385	CRO_02G005470	DXS	Deoxyxylulose-5-phosphate synthase	1	MEP	Chr2	8870223	8876373	Leaf_FPKM	1.69392	Leaf	Leaf	0.958969	-0.535703
Chr2	8870224	8876373	mRNA	CRO_02G005470	Chr2	8870234	8876254	-	CRO_T136385	CRO_02G005470	DXS	Deoxyxylulose-5-phosphate synthase	1	MEP	Chr2	8870223	8876373	Shoot_MeJA_Control_FPKM	1.68762	Shoot_MeJA_Control	Shoot Ctrl	0.954286	-0.53874
Chr2	8870224	8876373	mRNA	CRO_02G005470	Chr2	8870234	8876254	-	CRO_T136385	CRO_02G005470	DXS	Deoxyxylulose-5-phosphate synthase	1	MEP	Chr2	8870223	8876373	Shoot_MeJA_6hr_FPKM	21.6157	Shoot_MeJA_6hr	Shoot MeJA 6hr	4.4506	1.72872
Chr4	59027167	59032457	mRNA	CRO_04G024660	Chr4	59027180	59032222	-	CRO_T102183	CRO_04G024660	DXR	1-deoxy-D-xylulose 5-phosphate reductoisomerase	2	MEP	Chr4	59027166	59032457	Flower_FPKM	18.4961	Flower	Flower	4.22852	0.146379
Chr4	59027167	59032457	mRNA	CRO_04G024660	Chr4	59027180	59032222	-	CRO_T102183	CRO_04G024660	DXR	1-deoxy-D-xylulose 5-phosphate reductoisomerase	2	MEP	Chr4	59027166	59032457	Root_FPKM	4.75201	Root	Root	2.32251	-1.75137
Chr4	59027167	59032457	mRNA	CRO_04G024660	Chr4	59027180	59032222	-	CRO_T102183	CRO_04G024660	DXR	1-deoxy-D-xylulose 5-phosphate reductoisomerase	2	MEP	Chr4	59027166	59032457	Leaf_FPKM	21.6065	Leaf	Leaf	4.44999	0.366891
Chr4	59027167	59032457	mRNA	CRO_04G024660	Chr4	59027180	59032222	-	CRO_T102183	CRO_04G024660	DXR	1-deoxy-D-xylulose 5-phosphate reductoisomerase	2	MEP	Chr4	59027166	59032457	Shoot_MeJA_Control_FPKM	24.5346	Shoot_MeJA_Control	Shoot Ctrl	4.63137	0.547486
Chr4	59027167	59032457	mRNA	CRO_04G024660	Chr4	59027180	59032222	-	CRO_T102183	CRO_04G024660	DXR	1-deoxy-D-xylulose 5-phosphate reductoisomerase	2	MEP	Chr4	59027166	59032457	Shoot_MeJA_6hr_FPKM	27.1313	Shoot_MeJA_6hr	Shoot MeJA 6hr	4.77512	0.69061
Chr8	29278336	29284345	mRNA	CRO_08G017150	Chr8	29278469	29283118	+	CRO_T135503	CRO_08G017150	CMS	Nucleotide-diphospho-sugar transferases superfamily protein	3	MEP	Chr8	29278335	29284345	Flower_FPKM	13.4845	Flower	Flower	3.77973	0.584962
Chr8	29278336	29284345	mRNA	CRO_08G017150	Chr8	29278469	29283118	+	CRO_T135503	CRO_08G017150	CMS	Nucleotide-diphospho-sugar transferases superfamily protein	3	MEP	Chr8	29278335	29284345	Root_FPKM	2.65969	Root	Root	1.54087	-1.74959
Chr8	29278336	29284345	mRNA	CRO_08G017150	Chr8	29278469	29283118	+	CRO_T135503	CRO_08G017150	CMS	Nucleotide-diphospho-sugar transferases superfamily protein	3	MEP	Chr8	29278335	29284345	Leaf_FPKM	11.7978	Leaf	Leaf	3.5907	0.387848
Chr8	29278336	29284345	mRNA	CRO_08G017150	Chr8	29278469	29283118	+	CRO_T135503	CRO_08G017150	CMS	Nucleotide-diphospho-sugar transferases superfamily protein	3	MEP	Chr8	29278335	29284345	Shoot_MeJA_Control_FPKM	9.82941	Shoot_MeJA_Control	Shoot Ctrl	3.33334	0.11949
Chr8	29278336	29284345	mRNA	CRO_08G017150	Chr8	29278469	29283118	+	CRO_T135503	CRO_08G017150	CMS	Nucleotide-diphospho-sugar transferases superfamily protein	3	MEP	Chr8	29278335	29284345	Shoot_MeJA_6hr_FPKM	14.161	Shoot_MeJA_6hr	Shoot MeJA 6hr	3.8491	0.657293
Chr5	19946831	19953254	mRNA	CRO_05G011710	Chr5	19946912	19958857	-	CRO_T135862	CRO_05G011710	CMK	4-(cytidine 5'-phospho)-2-C-methyl-D-erithritol kinase	4	MEP	Chr5	19946830	19953254	Flower_FPKM	10.4731	Flower	Flower	3.42265	-0.636875
Chr5	19946831	19953254	mRNA	CRO_05G011710	Chr5	19946912	19958857	-	CRO_T135862	CRO_05G011710	CMK	4-(cytidine 5'-phospho)-2-C-methyl-D-erithritol kinase	4	MEP	Chr5	19946830	19953254	Root_FPKM	6.13725	Root	Root	2.67519	-1.21405
Chr5	19946831	19953254	mRNA	CRO_05G011710	Chr5	19946912	19958857	-	CRO_T135862	CRO_05G011710	CMK	4-(cytidine 5'-phospho)-2-C-methyl-D-erithritol kinase	4	MEP	Chr5	19946830	19953254	Leaf_FPKM	20.7051	Leaf	Leaf	4.38923	0.109511
Chr5	19946831	19953254	mRNA	CRO_05G011710	Chr5	19946912	19958857	-	CRO_T135862	CRO_05G011710	CMK	4-(cytidine 5'-phospho)-2-C-methyl-D-erithritol kinase	4	MEP	Chr5	19946830	19953254	Shoot_MeJA_Control_FPKM	25.2126	Shoot_MeJA_Control	Shoot Ctrl	4.67031	0.326558
Chr5	19946831	19953254	mRNA	CRO_05G011710	Chr5	19946912	19958857	-	CRO_T135862	CRO_05G011710	CMK	4-(cytidine 5'-phospho)-2-C-methyl-D-erithritol kinase	4	MEP	Chr5	19946830	19953254	Shoot_MeJA_6hr_FPKM	67.3839	Shoot_MeJA_6hr	Shoot MeJA 6hr	6.07967	1.41486
Chr7	4969873	4972671	mRNA	CRO_07G005430	Chr7	4970008	4972610	-	CRO_T130236	CRO_07G005430	MCS	isoprenoid F	5	MEP	Chr7	4969872	4972671	Flower_FPKM	8.94703	Flower	Flower	3.20117	-0.456233
Chr7	4969873	4972671	mRNA	CRO_07G005430	Chr7	4970008	4972610	-	CRO_T130236	CRO_07G005430	MCS	isoprenoid F	5	MEP	Chr7	4969872	4972671	Root_FPKM	4.86884	Root	Root	2.35582	-1.50133
Chr7	4969873	4972671	mRNA	CRO_07G005430	Chr7	4970008	4972610	-	CRO_T130236	CRO_07G005430	MCS	isoprenoid F	5	MEP	Chr7	4969872	4972671	Leaf_FPKM	15.0576	Leaf	Leaf	3.93618	0.452451
Chr7	4969873	4972671	mRNA	CRO_07G005430	Chr7	4970008	4972610	-	CRO_T130236	CRO_07G005430	MCS	isoprenoid F	5	MEP	Chr7	4969872	4972671	Shoot_MeJA_Control_FPKM	14.9168	Shoot_MeJA_Control	Shoot Ctrl	3.92284	0.43597
Chr7	4969873	4972671	mRNA	CRO_07G005430	Chr7	4970008	4972610	-	CRO_T130236	CRO_07G005430	MCS	isoprenoid F	5	MEP	Chr7	4969872	4972671	Shoot_MeJA_6hr_FPKM	21.3806	Shoot_MeJA_6hr	Shoot MeJA 6hr	4.435	1.06914
Chr1	10069834	10076490	mRNA	CRO_01G010020	Chr1	10069890	10076442	+	CRO_T130745	CRO_01G010020	HDS	4-hydroxy-3-methylbut-2-enyl diphosphate synthase	6	MEP	Chr1	10069833	10076490	Flower_FPKM	31.4003	Flower	Flower	4.98415	-0.144072
Chr1	10069834	10076490	mRNA	CRO_01G010020	Chr1	10069890	10076442	+	CRO_T130745	CRO_01G010020	HDS	4-hydroxy-3-methylbut-2-enyl diphosphate synthase	6	MEP	Chr1	10069833	10076490	Root_FPKM	14.4501	Root	Root	3.87775	-1.65853
Chr1	10069834	10076490	mRNA	CRO_01G010020	Chr1	10069890	10076442	+	CRO_T130745	CRO_01G010020	HDS	4-hydroxy-3-methylbut-2-enyl diphosphate synthase	6	MEP	Chr1	10069833	10076490	Leaf_FPKM	40.5559	Leaf	Leaf	5.35071	0.357683
Chr1	10069834	10076490	mRNA	CRO_01G010020	Chr1	10069890	10076442	+	CRO_T130745	CRO_01G010020	HDS	4-hydroxy-3-methylbut-2-enyl diphosphate synthase	6	MEP	Chr1	10069833	10076490	Shoot_MeJA_Control_FPKM	44.8235	Shoot_MeJA_Control	Shoot Ctrl	5.49421	0.554112
Chr1	10069834	10076490	mRNA	CRO_01G010020	Chr1	10069890	10076442	+	CRO_T130745	CRO_01G010020	HDS	4-hydroxy-3-methylbut-2-enyl diphosphate synthase	6	MEP	Chr1	10069833	10076490	Shoot_MeJA_6hr_FPKM	53.2024	Shoot_MeJA_6hr	Shoot MeJA 6hr	5.74018	0.890809
Chr3	68469248	68472525	mRNA	CRO_03G028320	Chr3	68469314	68472256	+	CRO_T110793	CRO_03G028320	HDR	4-hydroxy-3-methylbut-2-enyl diphosphate reductase	7	MEP	Chr3	68469247	68472525	Flower_FPKM	129.787	Flower	Flower	7.02278	0.405833
Chr3	68469248	68472525	mRNA	CRO_03G028320	Chr3	68469314	68472256	+	CRO_T110793	CRO_03G028320	HDR	4-hydroxy-3-methylbut-2-enyl diphosphate reductase	7	MEP	Chr3	68469247	68472525	Root_FPKM	41.1451	Root	Root	5.37139	-1.70808
Chr3	68469248	68472525	mRNA	CRO_03G028320	Chr3	68469314	68472256	+	CRO_T110793	CRO_03G028320	HDR	4-hydroxy-3-methylbut-2-enyl diphosphate reductase	7	MEP	Chr3	68469247	68472525	Leaf_FPKM	153.713	Leaf	Leaf	7.26644	0.717739
Chr3	68469248	68472525	mRNA	CRO_03G028320	Chr3	68469314	68472256	+	CRO_T110793	CRO_03G028320	HDR	4-hydroxy-3-methylbut-2-enyl diphosphate reductase	7	MEP	Chr3	68469247	68472525	Shoot_MeJA_Control_FPKM	101.445	Shoot_MeJA_Control	Shoot Ctrl	6.6681	-0.0481778
Chr3	68469248	68472525	mRNA	CRO_03G028320	Chr3	68469314	68472256	+	CRO_T110793	CRO_03G028320	HDR	4-hydroxy-3-methylbut-2-enyl diphosphate reductase	7	MEP	Chr3	68469247	68472525	Shoot_MeJA_6hr_FPKM	146.783	Shoot_MeJA_6hr	Shoot MeJA 6hr	7.2	0.632686
Chr6	42922661	42927534	mRNA	CRO_06G016970	Chr6	42922806	42927534	+	CRO_T108158	CRO_06G016970	IPI	isopentenyl diphosphate isomerase	8	MEP	Chr6	42922660	42927534	Flower_FPKM	91.1493	Flower	Flower	6.51411	0.986494
Chr6	42922661	42927534	mRNA	CRO_06G016970	Chr6	42922806	42927534	+	CRO_T108158	CRO_06G016970	IPI	isopentenyl diphosphate isomerase	8	MEP	Chr6	42922660	42927534	Root_FPKM	43.1539	Root	Root	5.43975	-0.40673
Chr6	42922661	42927534	mRNA	CRO_06G016970	Chr6	42922806	42927534	+	CRO_T108158	CRO_06G016970	IPI	isopentenyl diphosphate isomerase	8	MEP	Chr6	42922660	42927534	Leaf_FPKM	26.8122	Leaf	Leaf	4.75821	-1.29056
Chr6	42922661	42927534	mRNA	CRO_06G016970	Chr6	42922806	42927534	+	CRO_T108158	CRO_06G016970	IPI	isopentenyl diphosphate isomerase	8	MEP	Chr6	42922660	42927534	Shoot_MeJA_Control_FPKM	44.9383	Shoot_MeJA_Control	Shoot Ctrl	5.49788	-0.331354
Chr6	42922661	42927534	mRNA	CRO_06G016970	Chr6	42922806	42927534	+	CRO_T108158	CRO_06G016970	IPI	isopentenyl diphosphate isomerase	8	MEP	Chr6	42922660	42927534	Shoot_MeJA_6hr_FPKM	93.909	Shoot_MeJA_6hr	Shoot MeJA 6hr	6.55703	1.04215
Chr4	67982251	67984041	mRNA	CRO_04G032090	NA	NA	NA	NA	NA	NA	GPPS(LSU)	NA	9	MEP	Chr4	67982250	67984041	Flower_FPKM	4.58906	Flower	Flower	2.27473	-0.658873
Chr4	67982251	67984041	mRNA	CRO_04G032090	NA	NA	NA	NA	NA	NA	GPPS(LSU)	NA	9	MEP	Chr4	67982250	67984041	Root_FPKM	2.95953	Root	Root	1.68236	-0.970985
Chr4	67982251	67984041	mRNA	CRO_04G032090	NA	NA	NA	NA	NA	NA	GPPS(LSU)	NA	9	MEP	Chr4	67982250	67984041	Leaf_FPKM	10.0847	Leaf	Leaf	3.36942	-0.0820864
Chr4	67982251	67984041	mRNA	CRO_04G032090	NA	NA	NA	NA	NA	NA	GPPS(LSU)	NA	9	MEP	Chr4	67982250	67984041	Shoot_MeJA_Control_FPKM	12.8366	Shoot_MeJA_Control	Shoot Ctrl	3.71002	0.0973696
Chr4	67982251	67984041	mRNA	CRO_04G032090	NA	NA	NA	NA	NA	NA	GPPS(LSU)	NA	9	MEP	Chr4	67982250	67984041	Shoot_MeJA_6hr_FPKM	96.0564	Shoot_MeJA_6hr	Shoot MeJA 6hr	6.58956	1.61458
Chr3	70762775	70768219	mRNA	CRO_03G031560	Chr3	70762911	70768155	-	CRO_T119458	CRO_03G031560	GES	terpene synthase	10	Iridoid	Chr3	70762774	70768219	Flower_FPKM	0.518698	Flower	Flower	-0.379511	-1.31662
Chr3	70762775	70768219	mRNA	CRO_03G031560	Chr3	70762911	70768155	-	CRO_T119458	CRO_03G031560	GES	terpene synthase	10	Iridoid	Chr3	70762774	70768219	Root_FPKM	1.52783	Root	Root	0.830117	-0.680363
Chr3	70762775	70768219	mRNA	CRO_03G031560	Chr3	70762911	70768155	-	CRO_T119458	CRO_03G031560	GES	terpene synthase	10	Iridoid	Chr3	70762774	70768219	Leaf_FPKM	5.11647	Leaf	Leaf	2.42397	0.157996
Chr3	70762775	70768219	mRNA	CRO_03G031560	Chr3	70762911	70768155	-	CRO_T119458	CRO_03G031560	GES	terpene synthase	10	Iridoid	Chr3	70762774	70768219	Shoot_MeJA_Control_FPKM	10.8583	Shoot_MeJA_Control	Shoot Ctrl	3.47357	0.710076
Chr3	70762775	70768219	mRNA	CRO_03G031560	Chr3	70762911	70768155	-	CRO_T119458	CRO_03G031560	GES	terpene synthase	10	Iridoid	Chr3	70762774	70768219	Shoot_MeJA_6hr_FPKM	19.0408	Shoot_MeJA_6hr	Shoot MeJA 6hr	4.26984	1.12891
Chr1	5625533	5628506	mRNA	CRO_01G006750	Chr1	5625624	5628226	+	CRO_T133061	CRO_01G006750	G8H	cytochrome P450, family 76, subfamily C, polypeptide	11	Iridoid	Chr1	5625532	5628506	Flower_FPKM	1.42558	Flower	Flower	0.744661	-1.47269
Chr1	5625533	5628506	mRNA	CRO_01G006750	Chr1	5625624	5628226	+	CRO_T133061	CRO_01G006750	G8H	cytochrome P450, family 76, subfamily C, polypeptide	11	Iridoid	Chr1	5625532	5628506	Root_FPKM	4.61233	Root	Root	2.28165	-0.566922
Chr1	5625533	5628506	mRNA	CRO_01G006750	Chr1	5625624	5628226	+	CRO_T133061	CRO_01G006750	G8H	cytochrome P450, family 76, subfamily C, polypeptide	11	Iridoid	Chr1	5625532	5628506	Leaf_FPKM	23.326	Leaf	Leaf	4.55925	0.775301
Chr1	5625533	5628506	mRNA	CRO_01G006750	Chr1	5625624	5628226	+	CRO_T133061	CRO_01G006750	G8H	cytochrome P450, family 76, subfamily C, polypeptide	11	Iridoid	Chr1	5625532	5628506	Shoot_MeJA_Control_FPKM	14.8806	Shoot_MeJA_Control	Shoot Ctrl	3.9194	0.398228
Chr1	5625533	5628506	mRNA	CRO_01G006750	Chr1	5625624	5628226	+	CRO_T133061	CRO_01G006750	G8H	cytochrome P450, family 76, subfamily C, polypeptide	11	Iridoid	Chr1	5625532	5628506	Shoot_MeJA_6hr_FPKM	25.9827	Shoot_MeJA_6hr	Shoot MeJA 6hr	4.71329	0.866084
Chr1	68443982	68446273	mRNA	CRO_01G027010	Chr1	68443983	68454728	+	CRO_T107879	CRO_01G027010/CRO_01G027020	GOR	aspartate aminotransferase	12	Iridoid	Chr1	68443964	68446273	Flower_FPKM	0.925843	Flower	Flower	0.233695	-1.49238
Chr1	68443982	68446273	mRNA	CRO_01G027010	Chr1	68443983	68454728	+	CRO_T107879	CRO_01G027010/CRO_01G027020	GOR	aspartate aminotransferase	12	Iridoid	Chr1	68443964	68446273	Root_FPKM	6.46949	Root	Root	2.74835	-0.379007
Chr1	68443982	68446273	mRNA	CRO_01G027010	Chr1	68443983	68454728	+	CRO_T107879	CRO_01G027010/CRO_01G027020	GOR	aspartate aminotransferase	12	Iridoid	Chr1	68443964	68446273	Leaf_FPKM	14.4778	Leaf	Leaf	3.88047	0.122243
Chr1	68443982	68446273	mRNA	CRO_01G027010	Chr1	68443983	68454728	+	CRO_T107879	CRO_01G027010/CRO_01G027020	GOR	aspartate aminotransferase	12	Iridoid	Chr1	68443964	68446273	Shoot_MeJA_Control_FPKM	34.4184	Shoot_MeJA_Control	Shoot Ctrl	5.11555	0.66908
Chr1	68443982	68446273	mRNA	CRO_01G027010	Chr1	68443983	68454728	+	CRO_T107879	CRO_01G027010/CRO_01G027020	GOR	aspartate aminotransferase	12	Iridoid	Chr1	68443964	68446273	Shoot_MeJA_6hr_FPKM	65.7227	Shoot_MeJA_6hr	Shoot MeJA 6hr	6.0438	1.08007
Chr7	6967404	6968570	mRNA	CRO_07G007680	Chr7	6966534	6971921	+	CRO_T130026	CRO_07G007680/CRO_07G007690	ISY	NAD(P)-binding Rossmann-fold superfamily protein	13	Iridoid	Chr7	6967403	6968570	Flower_FPKM	1.62933	Flower	Flower	0.910218	-1.46346
Chr7	6967404	6968570	mRNA	CRO_07G007680	Chr7	6966534	6971921	+	CRO_T130026	CRO_07G007680/CRO_07G007690	ISY	NAD(P)-binding Rossmann-fold superfamily protein	13	Iridoid	Chr7	6967403	6968570	Root_FPKM	6.58841	Root	Root	2.77366	-0.531621
Chr7	6967404	6968570	mRNA	CRO_07G007680	Chr7	6966534	6971921	+	CRO_T130026	CRO_07G007680/CRO_07G007690	ISY	NAD(P)-binding Rossmann-fold superfamily protein	13	Iridoid	Chr7	6967403	6968570	Leaf_FPKM	47.6043	Leaf	Leaf	5.58058	0.87202
Chr7	6967404	6968570	mRNA	CRO_07G007680	Chr7	6966534	6971921	+	CRO_T130026	CRO_07G007680/CRO_07G007690	ISY	NAD(P)-binding Rossmann-fold superfamily protein	13	Iridoid	Chr7	6967403	6968570	Shoot_MeJA_Control_FPKM	20.1735	Shoot_MeJA_Control	Shoot Ctrl	4.35216	0.257731
Chr7	6967404	6968570	mRNA	CRO_07G007680	Chr7	6966534	6971921	+	CRO_T130026	CRO_07G007680/CRO_07G007690	ISY	NAD(P)-binding Rossmann-fold superfamily protein	13	Iridoid	Chr7	6967403	6968570	Shoot_MeJA_6hr_FPKM	47.1629	Shoot_MeJA_6hr	Shoot MeJA 6hr	5.56721	0.865335
Chr3	6526121	6528131	mRNA	CRO_03G004950	Chr3	6526176	6527851	+	CRO_T138994	CRO_03G004950	IO	cytochrome P450, family 76, subfamily G, polypeptide	14	Iridoid	Chr3	6526120	6528131	Flower_FPKM	1.18128	Flower	Flower	0.517306	-1.6928
Chr3	6526121	6528131	mRNA	CRO_03G004950	Chr3	6526176	6527851	+	CRO_T138994	CRO_03G004950	IO	cytochrome P450, family 76, subfamily G, polypeptide	14	Iridoid	Chr3	6526120	6528131	Root_FPKM	10.8437	Root	Root	3.47167	-0.0973423
Chr3	6526121	6528131	mRNA	CRO_03G004950	Chr3	6526176	6527851	+	CRO_T138994	CRO_03G004950	IO	cytochrome P450, family 76, subfamily G, polypeptide	14	Iridoid	Chr3	6526120	6528131	Leaf_FPKM	30.3337	Leaf	Leaf	4.93469	0.692739
Chr3	6526121	6528131	mRNA	CRO_03G004950	Chr3	6526176	6527851	+	CRO_T138994	CRO_03G004950	IO	cytochrome P450, family 76, subfamily G, polypeptide	14	Iridoid	Chr3	6526120	6528131	Shoot_MeJA_Control_FPKM	20.8134	Shoot_MeJA_Control	Shoot Ctrl	4.39667	0.402187
Chr3	6526121	6528131	mRNA	CRO_03G004950	Chr3	6526176	6527851	+	CRO_T138994	CRO_03G004950	IO	cytochrome P450, family 76, subfamily G, polypeptide	14	Iridoid	Chr3	6526120	6528131	Shoot_MeJA_6hr_FPKM	30.431	Shoot_MeJA_6hr	Shoot MeJA 6hr	4.93927	0.695213
Chr5	66310319	66312455	mRNA	CRO_05G028810	NA	NA	NA	NA	NA	NA	7DLGT	NA	15	Iridoid	Chr5	66310318	66312455	Flower_FPKM	1.30359	Flower	Flower	0.635606	-1.49789
Chr5	66310319	66312455	mRNA	CRO_05G028810	NA	NA	NA	NA	NA	NA	7DLGT	NA	15	Iridoid	Chr5	66310318	66312455	Root_FPKM	13.356	Root	Root	3.76617	0.955633
Chr5	66310319	66312455	mRNA	CRO_05G028810	NA	NA	NA	NA	NA	NA	7DLGT	NA	15	Iridoid	Chr5	66310318	66312455	Leaf_FPKM	4.38483	Leaf	Leaf	2.21252	-0.262017
Chr5	66310319	66312455	mRNA	CRO_05G028810	NA	NA	NA	NA	NA	NA	7DLGT	NA	15	Iridoid	Chr5	66310318	66312455	Shoot_MeJA_Control_FPKM	5.22948	Shoot_MeJA_Control	Shoot Ctrl	2.45404	-0.072728
Chr5	66310319	66312455	mRNA	CRO_05G028810	NA	NA	NA	NA	NA	NA	7DLGT	NA	15	Iridoid	Chr5	66310318	66312455	Shoot_MeJA_6hr_FPKM	12.442	Shoot_MeJA_6hr	Shoot MeJA 6hr	3.66585	0.877006
Chr3	51553563	51556569	mRNA	CRO_03G018360	Chr3	51553372	51556477	-	CRO_T106494	CRO_03G018360	7DLH	cytochrome P450, family 72, subfamily A, polypeptide	16	Iridoid	Chr3	51553562	51556569	Flower_FPKM	7.87582	Flower	Flower	3.02251	-1.19103
Chr3	51553563	51556569	mRNA	CRO_03G018360	Chr3	51553372	51556477	-	CRO_T106494	CRO_03G018360	7DLH	cytochrome P450, family 72, subfamily A, polypeptide	16	Iridoid	Chr3	51553562	51556569	Root_FPKM	24.4613	Root	Root	4.6271	0.462238
Chr3	51553563	51556569	mRNA	CRO_03G018360	Chr3	51553372	51556477	-	CRO_T106494	CRO_03G018360	7DLH	cytochrome P450, family 72, subfamily A, polypeptide	16	Iridoid	Chr3	51553562	51556569	Leaf_FPKM	12.7638	Leaf	Leaf	3.70197	-0.490956
Chr3	51553563	51556569	mRNA	CRO_03G018360	Chr3	51553372	51556477	-	CRO_T106494	CRO_03G018360	7DLH	cytochrome P450, family 72, subfamily A, polypeptide	16	Iridoid	Chr3	51553562	51556569	Shoot_MeJA_Control_FPKM	15.3486	Shoot_MeJA_Control	Shoot Ctrl	3.96334	-0.221653
Chr3	51553563	51556569	mRNA	CRO_03G018360	Chr3	51553372	51556477	-	CRO_T106494	CRO_03G018360	7DLH	cytochrome P450, family 72, subfamily A, polypeptide	16	Iridoid	Chr3	51553562	51556569	Shoot_MeJA_6hr_FPKM	47.5	Shoot_MeJA_6hr	Shoot MeJA 6hr	5.57743	1.4414
Chr3	54209120	54212389	mRNA	CRO_03G019430	Chr3	54209161	54212360	+	CRO_T103723	CRO_03G019430	LAMT	S-adenosyl-L-methionine-dependent methyltransferases superfamily protein	17	Alkaloid	Chr3	54209119	54212389	Flower_FPKM	0.801595	Flower	Flower	0.0725792	-1.24025
Chr3	54209120	54212389	mRNA	CRO_03G019430	Chr3	54209161	54212360	+	CRO_T103723	CRO_03G019430	LAMT	S-adenosyl-L-methionine-dependent methyltransferases superfamily protein	17	Alkaloid	Chr3	54209119	54212389	Root_FPKM	64.1869	Root	Root	6.00982	0.790816
Chr3	54209120	54212389	mRNA	CRO_03G019430	Chr3	54209161	54212360	+	CRO_T103723	CRO_03G019430	LAMT	S-adenosyl-L-methionine-dependent methyltransferases superfamily protein	17	Alkaloid	Chr3	54209119	54212389	Leaf_FPKM	2.65532	Leaf	Leaf	1.5387	-0.738707
Chr3	54209120	54212389	mRNA	CRO_03G019430	Chr3	54209161	54212360	+	CRO_T103723	CRO_03G019430	LAMT	S-adenosyl-L-methionine-dependent methyltransferases superfamily protein	17	Alkaloid	Chr3	54209119	54212389	Shoot_MeJA_Control_FPKM	14.2091	Shoot_MeJA_Control	Shoot Ctrl	3.85391	0.0533017
Chr3	54209120	54212389	mRNA	CRO_03G019430	Chr3	54209161	54212360	+	CRO_T103723	CRO_03G019430	LAMT	S-adenosyl-L-methionine-dependent methyltransferases superfamily protein	17	Alkaloid	Chr3	54209119	54212389	Shoot_MeJA_6hr_FPKM	129.13	Shoot_MeJA_6hr	Shoot MeJA 6hr	7.01547	1.13484
Chr4	24039159	24042147	mRNA	CRO_04G013510	Chr4	24039174	24042136	-	CRO_T109448	CRO_04G013510	SLS1	cytochrome P450, family 72, subfamily A, polypeptide	18	Alkaloid	Chr4	24039158	24042147	Flower_FPKM	2.60167	Flower	Flower	1.51181	-1.39482
Chr4	24039159	24042147	mRNA	CRO_04G013510	Chr4	24039174	24042136	-	CRO_T109448	CRO_04G013510	SLS1	cytochrome P450, family 72, subfamily A, polypeptide	18	Alkaloid	Chr4	24039158	24042147	Root_FPKM	42.2648	Root	Root	5.40989	0.462786
Chr4	24039159	24042147	mRNA	CRO_04G013510	Chr4	24039174	24042136	-	CRO_T109448	CRO_04G013510	SLS1	cytochrome P450, family 72, subfamily A, polypeptide	18	Alkaloid	Chr4	24039158	24042147	Leaf_FPKM	10.0041	Leaf	Leaf	3.35813	-0.514966
Chr4	24039159	24042147	mRNA	CRO_04G013510	Chr4	24039174	24042136	-	CRO_T109448	CRO_04G013510	SLS1	cytochrome P450, family 72, subfamily A, polypeptide	18	Alkaloid	Chr4	24039158	24042147	Shoot_MeJA_Control_FPKM	29.1663	Shoot_MeJA_Control	Shoot Ctrl	4.87854	0.209575
Chr4	24039159	24042147	mRNA	CRO_04G013510	Chr4	24039174	24042136	-	CRO_T109448	CRO_04G013510	SLS1	cytochrome P450, family 72, subfamily A, polypeptide	18	Alkaloid	Chr4	24039158	24042147	Shoot_MeJA_6hr_FPKM	130.932	Shoot_MeJA_6hr	Shoot MeJA 6hr	7.03543	1.23742
Chr3	71684379	71691498	mRNA	CRO_03G032350	Chr3	71684741	71691417	-	CRO_T125327	CRO_03G032350	SLTr	MATE efflux family protein	19	Transporter	Chr3	71684378	71691498	Flower_FPKM	9.99147	Flower	Flower	3.35635	-1.4492
Chr3	71684379	71691498	mRNA	CRO_03G032350	Chr3	71684741	71691417	-	CRO_T125327	CRO_03G032350	SLTr	MATE efflux family protein	19	Transporter	Chr3	71684378	71691498	Root_FPKM	99.5268	Root	Root	6.64063	1.10386
Chr3	71684379	71691498	mRNA	CRO_03G032350	Chr3	71684741	71691417	-	CRO_T125327	CRO_03G032350	SLTr	MATE efflux family protein	19	Transporter	Chr3	71684378	71691498	Leaf_FPKM	34.1965	Leaf	Leaf	5.10629	-0.0888767
Chr3	71684379	71691498	mRNA	CRO_03G032350	Chr3	71684741	71691417	-	CRO_T125327	CRO_03G032350	SLTr	MATE efflux family protein	19	Transporter	Chr3	71684378	71691498	Shoot_MeJA_Control_FPKM	27.7562	Shoot_MeJA_Control	Shoot Ctrl	4.80767	-0.321004
Chr3	71684379	71691498	mRNA	CRO_03G032350	Chr3	71684741	71691417	-	CRO_T125327	CRO_03G032350	SLTr	MATE efflux family protein	19	Transporter	Chr3	71684378	71691498	Shoot_MeJA_6hr_FPKM	72.8674	Shoot_MeJA_6hr	Shoot MeJA 6hr	6.19214	0.755223
Chr3	71677828	71679666	mRNA	CRO_03G032340	Chr3	71678061	71679563	-	CRO_T125328	CRO_03G032340	TDC	Pyridoxal phosphate (PLP)-dependent transferases superfamily protein	20	Alkaloid	Chr3	71677827	71679666	Flower_FPKM	1.08512	Flower	Flower	0.416969	-1.27323
Chr3	71677828	71679666	mRNA	CRO_03G032340	Chr3	71678061	71679563	-	CRO_T125328	CRO_03G032340	TDC	Pyridoxal phosphate (PLP)-dependent transferases superfamily protein	20	Alkaloid	Chr3	71677827	71679666	Root_FPKM	95.5883	Root	Root	6.58253	1.07342
Chr3	71677828	71679666	mRNA	CRO_03G032340	Chr3	71678061	71679563	-	CRO_T125328	CRO_03G032340	TDC	Pyridoxal phosphate (PLP)-dependent transferases superfamily protein	20	Alkaloid	Chr3	71677827	71679666	Leaf_FPKM	5.37184	Leaf	Leaf	2.49104	-0.483829
Chr3	71677828	71679666	mRNA	CRO_03G032340	Chr3	71678061	71679563	-	CRO_T125328	CRO_03G032340	TDC	Pyridoxal phosphate (PLP)-dependent transferases superfamily protein	20	Alkaloid	Chr3	71677827	71679666	Shoot_MeJA_Control_FPKM	7.98585	Shoot_MeJA_Control	Shoot Ctrl	3.04192	-0.274162
Chr3	71677828	71679666	mRNA	CRO_03G032340	Chr3	71678061	71679563	-	CRO_T125328	CRO_03G032340	TDC	Pyridoxal phosphate (PLP)-dependent transferases superfamily protein	20	Alkaloid	Chr3	71677827	71679666	Shoot_MeJA_6hr_FPKM	77.3925	Shoot_MeJA_6hr	Shoot MeJA 6hr	6.27877	0.957807
Chr3	71668285	71672478	mRNA	CRO_03G032330	Chr3	71668329	71672111	+	CRO_T125329	CRO_03G032330	STR	strictosidine synthase	21	Alkaloid	Chr3	71668284	71672478	Flower_FPKM	8.09171	Flower	Flower	3.06034	-1.28569
Chr3	71668285	71672478	mRNA	CRO_03G032330	Chr3	71668329	71672111	+	CRO_T125329	CRO_03G032330	STR	strictosidine synthase	21	Alkaloid	Chr3	71668284	71672478	Root_FPKM	41.766	Root	Root	5.39287	0.322484
Chr3	71668285	71672478	mRNA	CRO_03G032330	Chr3	71668329	71672111	+	CRO_T125329	CRO_03G032330	STR	strictosidine synthase	21	Alkaloid	Chr3	71668284	71672478	Leaf_FPKM	16.0643	Leaf	Leaf	4.02807	-0.618487
Chr3	71668285	71672478	mRNA	CRO_03G032330	Chr3	71668329	71672111	+	CRO_T125329	CRO_03G032330	STR	strictosidine synthase	21	Alkaloid	Chr3	71668284	71672478	Shoot_MeJA_Control_FPKM	38.3739	Shoot_MeJA_Control	Shoot Ctrl	5.27142	0.238753
Chr3	71668285	71672478	mRNA	CRO_03G032330	Chr3	71668329	71672111	+	CRO_T125329	CRO_03G032330	STR	strictosidine synthase	21	Alkaloid	Chr3	71668284	71672478	Shoot_MeJA_6hr_FPKM	116.96	Shoot_MeJA_6hr	Shoot MeJA 6hr	6.87295	1.34294
Chr1	8420643	8426294	mRNA	CRO_01G009170	Chr1	8420819	8426129	-	CRO_T105710	CRO_01G009170	STRTr	nitrate excretion transporter1	22	Transporter	Chr1	8420642	8426294	Flower_FPKM	1.71508	Flower	Flower	0.974588	-1.08665
Chr1	8420643	8426294	mRNA	CRO_01G009170	Chr1	8420819	8426129	-	CRO_T105710	CRO_01G009170	STRTr	nitrate excretion transporter1	22	Transporter	Chr1	8420642	8426294	Root_FPKM	106.21	Root	Root	6.73417	1.62006
Chr1	8420643	8426294	mRNA	CRO_01G009170	Chr1	8420819	8426129	-	CRO_T105710	CRO_01G009170	STRTr	nitrate excretion transporter1	22	Transporter	Chr1	8420642	8426294	Leaf_FPKM	4.97628	Leaf	Leaf	2.38578	-0.423455
Chr1	8420643	8426294	mRNA	CRO_01G009170	Chr1	8420819	8426129	-	CRO_T105710	CRO_01G009170	STRTr	nitrate excretion transporter1	22	Transporter	Chr1	8420642	8426294	Shoot_MeJA_Control_FPKM	7.89139	Shoot_MeJA_Control	Shoot Ctrl	3.02528	-0.122927
Chr1	8420643	8426294	mRNA	CRO_01G009170	Chr1	8420819	8426129	-	CRO_T105710	CRO_01G009170	STRTr	nitrate excretion transporter1	22	Transporter	Chr1	8420642	8426294	Shoot_MeJA_6hr_FPKM	9.69818	Shoot_MeJA_6hr	Shoot MeJA 6hr	3.31443	0.0129626
Chr3	4238124	4248095	mRNA	CRO_03G003560	Chr3	4240485	4248047	+	CRO_T128799	CRO_03G003560	SGD1	Glycosyl hydrolase superfamily protein	23	Alkaloid	Chr3	4238123	4248095	Flower_FPKM	0.996221	Flower	Flower	0.31756	-1.33777
Chr3	4238124	4248095	mRNA	CRO_03G003560	Chr3	4240485	4248047	+	CRO_T128799	CRO_03G003560	SGD1	Glycosyl hydrolase superfamily protein	23	Alkaloid	Chr3	4238123	4248095	Root_FPKM	7.02565	Root	Root	2.86308	-0.365068
Chr3	4238124	4248095	mRNA	CRO_03G003560	Chr3	4240485	4248047	+	CRO_T128799	CRO_03G003560	SGD1	Glycosyl hydrolase superfamily protein	23	Alkaloid	Chr3	4238123	4248095	Leaf_FPKM	25.9285	Leaf	Leaf	4.71031	0.340805
Chr3	4238124	4248095	mRNA	CRO_03G003560	Chr3	4240485	4248047	+	CRO_T128799	CRO_03G003560	SGD1	Glycosyl hydrolase superfamily protein	23	Alkaloid	Chr3	4238123	4248095	Shoot_MeJA_Control_FPKM	12.9233	Shoot_MeJA_Control	Shoot Ctrl	3.71954	-0.037791
Chr3	4238124	4248095	mRNA	CRO_03G003560	Chr3	4240485	4248047	+	CRO_T128799	CRO_03G003560	SGD1	Glycosyl hydrolase superfamily protein	23	Alkaloid	Chr3	4238123	4248095	Shoot_MeJA_6hr_FPKM	178.49	Shoot_MeJA_6hr	Shoot MeJA 6hr	7.48172	1.39983
Chr3	4292518	4302271	mRNA	CRO_03G003570	Chr3	4297272	4302781	+	CRO_T111320	CRO_03G003570	SGD2	beta glucosidase	24	Alkaloid	Chr3	4292517	4302271	Flower_FPKM	0.671215	Flower	Flower	-0.11839	-1.36546
Chr3	4292518	4302271	mRNA	CRO_03G003570	Chr3	4297272	4302781	+	CRO_T111320	CRO_03G003570	SGD2	beta glucosidase	24	Alkaloid	Chr3	4292517	4302271	Root_FPKM	4.96601	Root	Root	2.38295	-0.425147
Chr3	4292518	4302271	mRNA	CRO_03G003570	Chr3	4297272	4302781	+	CRO_T111320	CRO_03G003570	SGD2	beta glucosidase	24	Alkaloid	Chr3	4292517	4302271	Leaf_FPKM	24.2681	Leaf	Leaf	4.61578	0.414228
Chr3	4292518	4302271	mRNA	CRO_03G003570	Chr3	4297272	4302781	+	CRO_T111320	CRO_03G003570	SGD2	beta glucosidase	24	Alkaloid	Chr3	4292517	4302271	Shoot_MeJA_Control_FPKM	12.0854	Shoot_MeJA_Control	Shoot Ctrl	3.62473	0.0416708
Chr3	4292518	4302271	mRNA	CRO_03G003570	Chr3	4297272	4302781	+	CRO_T111320	CRO_03G003570	SGD2	beta glucosidase	24	Alkaloid	Chr3	4292517	4302271	Shoot_MeJA_6hr_FPKM	133.589	Shoot_MeJA_6hr	Shoot MeJA 6hr	7.06435	1.33471
Chr6	58926982	58929303	mRNA	CRO_06G024600	Chr6	58926817	58929338	-	CRO_T113154	CRO_06G024600	GS1	elicitor-activated gene 3-2	25	Alkaloid	Chr6	58926981	58929303	Flower_FPKM	64.2848	Flower	Flower	6.01201	-0.888914
Chr6	58926982	58929303	mRNA	CRO_06G024600	Chr6	58926817	58929338	-	CRO_T113154	CRO_06G024600	GS1	elicitor-activated gene 3-2	25	Alkaloid	Chr6	58926981	58929303	Root_FPKM	132.044	Root	Root	7.0476	0.757724
Chr6	58926982	58929303	mRNA	CRO_06G024600	Chr6	58926817	58929338	-	CRO_T113154	CRO_06G024600	GS1	elicitor-activated gene 3-2	25	Alkaloid	Chr6	58926981	58929303	Leaf_FPKM	59.0055	Leaf	Leaf	5.88888	-1.08469
Chr6	58926982	58929303	mRNA	CRO_06G024600	Chr6	58926817	58929338	-	CRO_T113154	CRO_06G024600	GS1	elicitor-activated gene 3-2	25	Alkaloid	Chr6	58926981	58929303	Shoot_MeJA_Control_FPKM	95.16	Shoot_MeJA_Control	Shoot Ctrl	6.57607	0.00796616
Chr6	58926982	58929303	mRNA	CRO_06G024600	Chr6	58926817	58929338	-	CRO_T113154	CRO_06G024600	GS1	elicitor-activated gene 3-2	25	Alkaloid	Chr6	58926981	58929303	Shoot_MeJA_6hr_FPKM	160.73	Shoot_MeJA_6hr	Shoot MeJA 6hr	7.33074	1.20792
Chr5	25731024	25733040	mRNA	CRO_05G014340	Chr5	25731028	25732967	-	CRO_T127440	CRO_05G014340	GO	cytochrome P450, family 71, subfamily B, polypeptide	26	Alkaloid	Chr5	25731023	25733040	Flower_FPKM	0.0610816	Flower	Flower	-1.68464	-1.36789
Chr5	25731024	25733040	mRNA	CRO_05G014340	Chr5	25731028	25732967	-	CRO_T127440	CRO_05G014340	GO	cytochrome P450, family 71, subfamily B, polypeptide	26	Alkaloid	Chr5	25731023	25733040	Root_FPKM	3.57537	Root	Root	1.9356	0.435802
Chr5	25731024	25733040	mRNA	CRO_05G014340	Chr5	25731028	25732967	-	CRO_T127440	CRO_05G014340	GO	cytochrome P450, family 71, subfamily B, polypeptide	26	Alkaloid	Chr5	25731023	25733040	Leaf_FPKM	0.602933	Leaf	Leaf	-0.229496	-0.642901
Chr5	25731024	25733040	mRNA	CRO_05G014340	Chr5	25731028	25732967	-	CRO_T127440	CRO_05G014340	GO	cytochrome P450, family 71, subfamily B, polypeptide	26	Alkaloid	Chr5	25731023	25733040	Shoot_MeJA_Control_FPKM	3.43932	Shoot_MeJA_Control	Shoot Ctrl	1.88335	0.409773
Chr5	25731024	25733040	mRNA	CRO_05G014340	Chr5	25731028	25732967	-	CRO_T127440	CRO_05G014340	GO	cytochrome P450, family 71, subfamily B, polypeptide	26	Alkaloid	Chr5	25731023	25733040	Shoot_MeJA_6hr_FPKM	10.3033	Shoot_MeJA_6hr	Shoot MeJA 6hr	3.39962	1.16521
Chr5	33046579	33050289	mRNA	CRO_05G017150	Chr5	33048389	33050270	+	CRO_T129272	CRO_05G017150	Redox1	cinnamyl alcohol dehydrogenase	27	Alkaloid	Chr5	33046567	33050340	Flower_FPKM	68.2122	Flower	Flower	6.09724	-0.74062
Chr5	33046579	33050289	mRNA	CRO_05G017150	Chr5	33048389	33050270	+	CRO_T129272	CRO_05G017150	Redox1	cinnamyl alcohol dehydrogenase	27	Alkaloid	Chr5	33046567	33050340	Root_FPKM	182.796	Root	Root	7.51606	0.768924
Chr5	33046579	33050289	mRNA	CRO_05G017150	Chr5	33048389	33050270	+	CRO_T129272	CRO_05G017150	Redox1	cinnamyl alcohol dehydrogenase	27	Alkaloid	Chr5	33046567	33050340	Leaf_FPKM	49.9392	Leaf	Leaf	5.64931	-1.21719
Chr5	33046579	33050289	mRNA	CRO_05G017150	Chr5	33048389	33050270	+	CRO_T129272	CRO_05G017150	Redox1	cinnamyl alcohol dehydrogenase	27	Alkaloid	Chr5	33046567	33050340	Shoot_MeJA_Control_FPKM	111.743	Shoot_MeJA_Control	Shoot Ctrl	6.80726	0.0148067
Chr5	33046579	33050289	mRNA	CRO_05G017150	Chr5	33048389	33050270	+	CRO_T129272	CRO_05G017150	Redox1	cinnamyl alcohol dehydrogenase	27	Alkaloid	Chr5	33046567	33050340	Shoot_MeJA_6hr_FPKM	238.089	Shoot_MeJA_6hr	Shoot MeJA 6hr	7.89687	1.17408
Chr5	11150554	11154711	mRNA	CRO_05G008760	Chr5	11150589	11154375	+	CRO_T132421	CRO_05G008760	Redox2	NAD(P)-linked oxidoreductase superfamily protein	28	Alkaloid	Chr5	11150553	11154711	Flower_FPKM	29.6917	Flower	Flower	4.90408	-0.701102
Chr5	11150554	11154711	mRNA	CRO_05G008760	Chr5	11150589	11154375	+	CRO_T132421	CRO_05G008760	Redox2	NAD(P)-linked oxidoreductase superfamily protein	28	Alkaloid	Chr5	11150553	11154711	Root_FPKM	167.788	Root	Root	7.39264	1.32862
Chr5	11150554	11154711	mRNA	CRO_05G008760	Chr5	11150589	11154375	+	CRO_T132421	CRO_05G008760	Redox2	NAD(P)-linked oxidoreductase superfamily protein	28	Alkaloid	Chr5	11150553	11154711	Leaf_FPKM	18.6619	Leaf	Leaf	4.24122	-1.24175
Chr5	11150554	11154711	mRNA	CRO_05G008760	Chr5	11150589	11154375	+	CRO_T132421	CRO_05G008760	Redox2	NAD(P)-linked oxidoreductase superfamily protein	28	Alkaloid	Chr5	11150553	11154711	Shoot_MeJA_Control_FPKM	65.6724	Shoot_MeJA_Control	Shoot Ctrl	6.0427	0.227575
Chr5	11150554	11154711	mRNA	CRO_05G008760	Chr5	11150589	11154375	+	CRO_T132421	CRO_05G008760	Redox2	NAD(P)-linked oxidoreductase superfamily protein	28	Alkaloid	Chr5	11150553	11154711	Shoot_MeJA_6hr_FPKM	75.2151	Shoot_MeJA_6hr	Shoot MeJA 6hr	6.23774	0.386654
Chr5	53079152	53081259	mRNA	CRO_05G023030	Chr5	53079600	53080865	+	CRO_T109653	CRO_05G023030	SAT	HXXXD-type acyl-transferase family protein	29	Alkaloid	Chr5	53079151	53081259	Flower_FPKM	6.72999	Flower	Flower	2.80322	-0.706922
Chr5	53079152	53081259	mRNA	CRO_05G023030	Chr5	53079600	53080865	+	CRO_T109653	CRO_05G023030	SAT	HXXXD-type acyl-transferase family protein	29	Alkaloid	Chr5	53079151	53081259	Root_FPKM	49.7817	Root	Root	5.64477	1.09279
Chr5	53079152	53081259	mRNA	CRO_05G023030	Chr5	53079600	53080865	+	CRO_T109653	CRO_05G023030	SAT	HXXXD-type acyl-transferase family protein	29	Alkaloid	Chr5	53079151	53081259	Leaf_FPKM	3.1975	Leaf	Leaf	1.78555	-1.35147
Chr5	53079152	53081259	mRNA	CRO_05G023030	Chr5	53079600	53080865	+	CRO_T109653	CRO_05G023030	SAT	HXXXD-type acyl-transferase family protein	29	Alkaloid	Chr5	53079151	53081259	Shoot_MeJA_Control_FPKM	23.2157	Shoot_MeJA_Control	Shoot Ctrl	4.55248	0.400983
Chr5	53079152	53081259	mRNA	CRO_05G023030	Chr5	53079600	53080865	+	CRO_T109653	CRO_05G023030	SAT	HXXXD-type acyl-transferase family protein	29	Alkaloid	Chr5	53079151	53081259	Shoot_MeJA_6hr_FPKM	27.8178	Shoot_MeJA_6hr	Shoot MeJA 6hr	4.81084	0.564619
Chr6	59015092	59017200	mRNA	CRO_06G024630	Chr6	59015408	59016997	+	CRO_T113148	CRO_06G024630	PAS	FAD-binding Berberine family protein	30	Alkaloid	Chr6	59015091	59017200	Flower_FPKM	1.52414	Flower	Flower	0.82712	-1.42385
Chr6	59015092	59017200	mRNA	CRO_06G024630	Chr6	59015408	59016997	+	CRO_T113148	CRO_06G024630	PAS	FAD-binding Berberine family protein	30	Alkaloid	Chr6	59015091	59017200	Root_FPKM	36.7174	Root	Root	5.20818	0.660025
Chr6	59015092	59017200	mRNA	CRO_06G024630	Chr6	59015408	59016997	+	CRO_T113148	CRO_06G024630	PAS	FAD-binding Berberine family protein	30	Alkaloid	Chr6	59015091	59017200	Leaf_FPKM	4.99431	Leaf	Leaf	2.39075	-0.680102
Chr6	59015092	59017200	mRNA	CRO_06G024630	Chr6	59015408	59016997	+	CRO_T113148	CRO_06G024630	PAS	FAD-binding Berberine family protein	30	Alkaloid	Chr6	59015091	59017200	Shoot_MeJA_Control_FPKM	33.3983	Shoot_MeJA_Control	Shoot Ctrl	5.07246	0.595469
Chr6	59015092	59017200	mRNA	CRO_06G024630	Chr6	59015408	59016997	+	CRO_T113148	CRO_06G024630	PAS	FAD-binding Berberine family protein	30	Alkaloid	Chr6	59015091	59017200	Shoot_MeJA_6hr_FPKM	48.3992	Shoot_MeJA_6hr	Shoot MeJA 6hr	5.60434	0.848462
Chr3	4645629	4647016	mRNA	CRO_03G003800	Chr3	4645676	4646668	+	CRO_T139139	CRO_03G003800	CS	alpha/beta-Hydrolases superfamily protein	31	Alkaloid	Chr3	4645628	4647016	Flower_FPKM	0	Flower	Flower	-2	-1.22037
Chr3	4645629	4647016	mRNA	CRO_03G003800	Chr3	4645676	4646668	+	CRO_T139139	CRO_03G003800	CS	alpha/beta-Hydrolases superfamily protein	31	Alkaloid	Chr3	4645628	4647016	Root_FPKM	0.840779	Root	Root	0.125359	-0.447086
Chr3	4645629	4647016	mRNA	CRO_03G003800	Chr3	4645676	4646668	+	CRO_T139139	CRO_03G003800	CS	alpha/beta-Hydrolases superfamily protein	31	Alkaloid	Chr3	4645628	4647016	Leaf_FPKM	0.938856	Leaf	Leaf	0.249574	-0.401892
Chr3	4645629	4647016	mRNA	CRO_03G003800	Chr3	4645676	4646668	+	CRO_T139139	CRO_03G003800	CS	alpha/beta-Hydrolases superfamily protein	31	Alkaloid	Chr3	4645628	4647016	Shoot_MeJA_Control_FPKM	15.9948	Shoot_MeJA_Control	Shoot Ctrl	4.02191	0.970615
Chr3	4645629	4647016	mRNA	CRO_03G003800	Chr3	4645676	4646668	+	CRO_T139139	CRO_03G003800	CS	alpha/beta-Hydrolases superfamily protein	31	Alkaloid	Chr3	4645628	4647016	Shoot_MeJA_6hr_FPKM	20.4855	Shoot_MeJA_6hr	Shoot MeJA 6hr	4.37403	1.09873
Chr8	58533890	58535285	mRNA	CRO_08G033020	Chr8	58533997	58534959	+	CRO_T110304	CRO_08G033020	TS	alpha/beta-Hydrolases superfamily protein	32	Alkaloid	Chr8	58533889	58535285	Flower_FPKM	36.3551	Flower	Flower	5.19397	-0.958368
Chr8	58533890	58535285	mRNA	CRO_08G033020	Chr8	58533997	58534959	+	CRO_T110304	CRO_08G033020	TS	alpha/beta-Hydrolases superfamily protein	32	Alkaloid	Chr8	58533889	58535285	Root_FPKM	321.119	Root	Root	8.32809	0.527294
Chr8	58533890	58535285	mRNA	CRO_08G033020	Chr8	58533997	58534959	+	CRO_T110304	CRO_08G033020	TS	alpha/beta-Hydrolases superfamily protein	32	Alkaloid	Chr8	58533889	58535285	Leaf_FPKM	27.689	Leaf	Leaf	4.80421	-1.14313
Chr8	58533890	58535285	mRNA	CRO_08G033020	Chr8	58533997	58534959	+	CRO_T110304	CRO_08G033020	TS	alpha/beta-Hydrolases superfamily protein	32	Alkaloid	Chr8	58533889	58535285	Shoot_MeJA_Control_FPKM	277.749	Shoot_MeJA_Control	Shoot Ctrl	8.11894	0.42815
Chr8	58533890	58535285	mRNA	CRO_08G033020	Chr8	58533997	58534959	+	CRO_T110304	CRO_08G033020	TS	alpha/beta-Hydrolases superfamily protein	32	Alkaloid	Chr8	58533889	58535285	Shoot_MeJA_6hr_FPKM	793.975	Shoot_MeJA_6hr	Shoot MeJA 6hr	9.6334	1.14605
Chr3	69980350	69982908	mRNA	CRO_03G030600	Chr3	69980470	69982789	-	CRO_T110598	CRO_03G030600	T16H2	cytochrome P450, family 71, subfamily B, polypeptide	33	Alkaloid	Chr3	69980349	69982908	Flower_FPKM	0.682396	Flower	Flower	-0.100985	-0.422788
Chr3	69980350	69982908	mRNA	CRO_03G030600	Chr3	69980470	69982789	-	CRO_T110598	CRO_03G030600	T16H2	cytochrome P450, family 71, subfamily B, polypeptide	33	Alkaloid	Chr3	69980349	69982908	Root_FPKM	0	Root	Root	-2	-1.53945
Chr3	69980350	69982908	mRNA	CRO_03G030600	Chr3	69980470	69982789	-	CRO_T110598	CRO_03G030600	T16H2	cytochrome P450, family 71, subfamily B, polypeptide	33	Alkaloid	Chr3	69980349	69982908	Leaf_FPKM	1.987	Leaf	Leaf	1.16157	0.319619
Chr3	69980350	69982908	mRNA	CRO_03G030600	Chr3	69980470	69982789	-	CRO_T110598	CRO_03G030600	T16H2	cytochrome P450, family 71, subfamily B, polypeptide	33	Alkaloid	Chr3	69980349	69982908	Shoot_MeJA_Control_FPKM	3.82297	Shoot_MeJA_Control	Shoot Ctrl	2.02608	0.827973
Chr3	69980350	69982908	mRNA	CRO_03G030600	Chr3	69980470	69982789	-	CRO_T110598	CRO_03G030600	T16H2	cytochrome P450, family 71, subfamily B, polypeptide	33	Alkaloid	Chr3	69980349	69982908	Shoot_MeJA_6hr_FPKM	3.75948	Shoot_MeJA_6hr	Shoot MeJA 6hr	2.00342	0.814645
Chr3	69995710	69997731	mRNA	CRO_03G030620	Chr3	69995704	69997603	-	CRO_T110596	CRO_03G030620	16OMT	O-methyltransferase family protein	34	Alkaloid	Chr3	69995709	69997731	Flower_FPKM	8.15029	Flower	Flower	3.07044	-0.142465
Chr3	69995710	69997731	mRNA	CRO_03G030620	Chr3	69995704	69997603	-	CRO_T110596	CRO_03G030620	16OMT	O-methyltransferase family protein	34	Alkaloid	Chr3	69995709	69997731	Root_FPKM	0.685119	Root	Root	-0.0967781	-1.64277
Chr3	69995710	69997731	mRNA	CRO_03G030620	Chr3	69995704	69997603	-	CRO_T110596	CRO_03G030620	16OMT	O-methyltransferase family protein	34	Alkaloid	Chr3	69995709	69997731	Leaf_FPKM	14.1945	Leaf	Leaf	3.85245	0.227971
Chr3	69995710	69997731	mRNA	CRO_03G030620	Chr3	69995704	69997603	-	CRO_T110596	CRO_03G030620	16OMT	O-methyltransferase family protein	34	Alkaloid	Chr3	69995709	69997731	Shoot_MeJA_Control_FPKM	28.0566	Shoot_MeJA_Control	Shoot Ctrl	4.82307	0.68775
Chr3	69995710	69997731	mRNA	CRO_03G030620	Chr3	69995704	69997603	-	CRO_T110596	CRO_03G030620	16OMT	O-methyltransferase family protein	34	Alkaloid	Chr3	69995709	69997731	Shoot_MeJA_6hr_FPKM	36.6814	Shoot_MeJA_6hr	Shoot MeJA 6hr	5.20678	0.869512
Chr6	11800498	11804083	mRNA	CRO_06G008450	Chr6	11800571	11804126	-	CRO_T113994	CRO_06G008450	T3O	cytochrome P450, family 71, subfamily B, polypeptide	35	Alkaloid	Chr6	11800497	11804083	Flower_FPKM	0.0822839	Flower	Flower	-1.58951	-0.759037
Chr6	11800498	11804083	mRNA	CRO_06G008450	Chr6	11800571	11804126	-	CRO_T113994	CRO_06G008450	T3O	cytochrome P450, family 71, subfamily B, polypeptide	35	Alkaloid	Chr6	11800497	11804083	Root_FPKM	0.0278959	Root	Root	-1.84738	-0.964975
Chr6	11800498	11804083	mRNA	CRO_06G008450	Chr6	11800571	11804126	-	CRO_T113994	CRO_06G008450	T3O	cytochrome P450, family 71, subfamily B, polypeptide	35	Alkaloid	Chr6	11800497	11804083	Leaf_FPKM	0.297766	Leaf	Leaf	-0.868368	-0.183129
Chr6	11800498	11804083	mRNA	CRO_06G008450	Chr6	11800571	11804126	-	CRO_T113994	CRO_06G008450	T3O	cytochrome P450, family 71, subfamily B, polypeptide	35	Alkaloid	Chr6	11800497	11804083	Shoot_MeJA_Control_FPKM	0.648967	Shoot_MeJA_Control	Shoot Ctrl	-0.15366	0.387639
Chr6	11800498	11804083	mRNA	CRO_06G008450	Chr6	11800571	11804126	-	CRO_T113994	CRO_06G008450	T3O	cytochrome P450, family 71, subfamily B, polypeptide	35	Alkaloid	Chr6	11800497	11804083	Shoot_MeJA_6hr_FPKM	2.15101	Shoot_MeJA_6hr	Shoot MeJA 6hr	1.26364	1.5195
Chr5	28288397	28292427	mRNA	CRO_05G015990	Chr5	28288571	28292378	-	CRO_T124298	CRO_05G015990	T3R	elicitor-activated gene 3-1	36	Alkaloid	Chr5	28288396	28292427	Flower_FPKM	10.6519	Flower	Flower	3.44651	-0.383443
Chr5	28288397	28292427	mRNA	CRO_05G015990	Chr5	28288571	28292378	-	CRO_T124298	CRO_05G015990	T3R	elicitor-activated gene 3-1	36	Alkaloid	Chr5	28288396	28292427	Root_FPKM	0.644721	Root	Root	-0.16049	-1.59497
Chr5	28288397	28292427	mRNA	CRO_05G015990	Chr5	28288571	28292378	-	CRO_T124298	CRO_05G015990	T3R	elicitor-activated gene 3-1	36	Alkaloid	Chr5	28288396	28292427	Leaf_FPKM	101.584	Leaf	Leaf	6.67008	0.699297
Chr5	28288397	28292427	mRNA	CRO_05G015990	Chr5	28288571	28292378	-	CRO_T124298	CRO_05G015990	T3R	elicitor-activated gene 3-1	36	Alkaloid	Chr5	28288396	28292427	Shoot_MeJA_Control_FPKM	84.1477	Shoot_MeJA_Control	Shoot Ctrl	6.39913	0.608291
Chr5	28288397	28292427	mRNA	CRO_05G015990	Chr5	28288571	28292378	-	CRO_T124298	CRO_05G015990	T3R	elicitor-activated gene 3-1	36	Alkaloid	Chr5	28288396	28292427	Shoot_MeJA_6hr_FPKM	95.7731	Shoot_MeJA_6hr	Shoot MeJA 6hr	6.58531	0.670825
Chr3	3757109	3762586	mRNA	CRO_03G003150	Chr3	3761117	3762520	-	CRO_T111273	CRO_03G003150	NMT	gamma-tocopherol methyltransferase	37	Late Alkaloid	Chr3	3757108	3762592	Flower_FPKM	2.98443	Flower	Flower	1.69351	-0.191532
Chr3	3757109	3762586	mRNA	CRO_03G003150	Chr3	3761117	3762520	-	CRO_T111273	CRO_03G003150	NMT	gamma-tocopherol methyltransferase	37	Late Alkaloid	Chr3	3757108	3762592	Root_FPKM	0.0206355	Root	Root	-1.88558	-1.66218
Chr3	3757109	3762586	mRNA	CRO_03G003150	Chr3	3761117	3762520	-	CRO_T111273	CRO_03G003150	NMT	gamma-tocopherol methyltransferase	37	Late Alkaloid	Chr3	3757108	3762592	Leaf_FPKM	9.3389	Leaf	Leaf	3.26137	0.452699
Chr3	3757109	3762586	mRNA	CRO_03G003150	Chr3	3761117	3762520	-	CRO_T111273	CRO_03G003150	NMT	gamma-tocopherol methyltransferase	37	Late Alkaloid	Chr3	3757108	3762592	Shoot_MeJA_Control_FPKM	12.3897	Shoot_MeJA_Control	Shoot Ctrl	3.65989	0.616453
Chr3	3757109	3762586	mRNA	CRO_03G003150	Chr3	3761117	3762520	-	CRO_T111273	CRO_03G003150	NMT	gamma-tocopherol methyltransferase	37	Late Alkaloid	Chr3	3757108	3762592	Shoot_MeJA_6hr_FPKM	16.5339	Shoot_MeJA_6hr	Shoot MeJA 6hr	4.06901	0.784558
Chr6	32319166	32322926	mRNA	CRO_06G013360	Chr6	32319774	32322925	-	CRO_T127167	CRO_06G013360	D4H	2-oxoglutarate (2OG) and Fe(II)-dependent oxygenase superfamily protein	38	Late Alkaloid	Chr6	32319165	32322926	Flower_FPKM	1.55738	Flower	Flower	0.8539	-0.9886
Chr6	32319166	32322926	mRNA	CRO_06G013360	Chr6	32319774	32322925	-	CRO_T127167	CRO_06G013360	D4H	2-oxoglutarate (2OG) and Fe(II)-dependent oxygenase superfamily protein	38	Late Alkaloid	Chr6	32319165	32322926	Root_FPKM	1.01818	Root	Root	0.34276	-1.18214
Chr6	32319166	32322926	mRNA	CRO_06G013360	Chr6	32319774	32322925	-	CRO_T127167	CRO_06G013360	D4H	2-oxoglutarate (2OG) and Fe(II)-dependent oxygenase superfamily protein	38	Late Alkaloid	Chr6	32319165	32322926	Leaf_FPKM	31.7593	Leaf	Leaf	5.00042	0.58145
Chr6	32319166	32322926	mRNA	CRO_06G013360	Chr6	32319774	32322925	-	CRO_T127167	CRO_06G013360	D4H	2-oxoglutarate (2OG) and Fe(II)-dependent oxygenase superfamily protein	38	Late Alkaloid	Chr6	32319165	32322926	Shoot_MeJA_Control_FPKM	38.4127	Shoot_MeJA_Control	Shoot Ctrl	5.27287	0.684612
Chr6	32319166	32322926	mRNA	CRO_06G013360	Chr6	32319774	32322925	-	CRO_T127167	CRO_06G013360	D4H	2-oxoglutarate (2OG) and Fe(II)-dependent oxygenase superfamily protein	38	Late Alkaloid	Chr6	32319165	32322926	Shoot_MeJA_6hr_FPKM	57.5927	Shoot_MeJA_6hr	Shoot MeJA 6hr	5.85406	0.904676
Chr2	1605798	1607603	mRNA	CRO_02G001090	Chr2	1605943	1607262	+	CRO_T120021	CRO_02G001090	DAT	HXXXD-type acyl-transferase family protein	39	Late Alkaloid	Chr2	1605797	1607603	Flower_FPKM	3.66014	Flower	Flower	1.96722	-0.0764444
Chr2	1605798	1607603	mRNA	CRO_02G001090	Chr2	1605943	1607262	+	CRO_T120021	CRO_02G001090	DAT	HXXXD-type acyl-transferase family protein	39	Late Alkaloid	Chr2	1605797	1607603	Root_FPKM	0	Root	Root	-2	-1.58685
Chr2	1605798	1607603	mRNA	CRO_02G001090	Chr2	1605943	1607262	+	CRO_T120021	CRO_02G001090	DAT	HXXXD-type acyl-transferase family protein	39	Late Alkaloid	Chr2	1605797	1607603	Leaf_FPKM	4.15911	Leaf	Leaf	2.14049	-0.0104779
Chr2	1605798	1607603	mRNA	CRO_02G001090	Chr2	1605943	1607262	+	CRO_T120021	CRO_02G001090	DAT	HXXXD-type acyl-transferase family protein	39	Late Alkaloid	Chr2	1605797	1607603	Shoot_MeJA_Control_FPKM	14.2384	Shoot_MeJA_Control	Shoot Ctrl	3.85683	0.642968
Chr2	1605798	1607603	mRNA	CRO_02G001090	Chr2	1605943	1607262	+	CRO_T120021	CRO_02G001090	DAT	HXXXD-type acyl-transferase family protein	39	Late Alkaloid	Chr2	1605797	1607603	Shoot_MeJA_6hr_FPKM	29.1045	Shoot_MeJA_6hr	Shoot MeJA 6hr	4.87551	1.0308

## Sheet: Fig4b-2
avg.exp	pct.exp	features.plot	id	avg.exp.scaled	id2	internal.tag	gene	X1	X4	X5	X3	Chr	start	end	ori	cro_v2_id	cro_v3_gene	tag	function	order	segment
0.477591	5.11328	CRO-01G006750	Mesophyll	-0.386579	M	CRO-01G006750	CRO-01G006750	Chr1	5625533	5628506	mRNA	Chr1	5625624	5628226	+	CRO_T133061	CRO_01G006750	G8H	cytochrome P450, family 76, subfamily C, polypeptide	11	Iridoid
0.170161	2.35828	CRO-01G006750	Epidermis	-0.422331	E	CRO-01G0067501	CRO-01G006750	Chr1	5625533	5628506	mRNA	Chr1	5625624	5628226	+	CRO_T133061	CRO_01G006750	G8H	cytochrome P450, family 76, subfamily C, polypeptide	11	Iridoid
0.12787	2.08044	CRO-01G006750	Vasculature	-0.427249	V	CRO-01G0067502	CRO-01G006750	Chr1	5625533	5628506	mRNA	Chr1	5625624	5628226	+	CRO_T133061	CRO_01G006750	G8H	cytochrome P450, family 76, subfamily C, polypeptide	11	Iridoid
21.3524	67.3797	CRO-01G006750	IPAP	2.04101	IP	CRO-01G0067503	CRO-01G006750	Chr1	5625533	5628506	mRNA	Chr1	5625624	5628226	+	CRO_T133061	CRO_01G006750	G8H	cytochrome P450, family 76, subfamily C, polypeptide	11	Iridoid
0.366048	2.29008	CRO-01G006750	Idioblast	-0.399551	I	CRO-01G0067504	CRO-01G006750	Chr1	5625533	5628506	mRNA	Chr1	5625624	5628226	+	CRO_T133061	CRO_01G006750	G8H	cytochrome P450, family 76, subfamily C, polypeptide	11	Iridoid
0.316579	2.11886	CRO-01G006750	Unassigned	-0.405304	Un	CRO-01G0067505	CRO-01G006750	Chr1	5625533	5628506	mRNA	Chr1	5625624	5628226	+	CRO_T133061	CRO_01G006750	G8H	cytochrome P450, family 76, subfamily C, polypeptide	11	Iridoid
0.178448	3.0451	CRO-01G009170	Mesophyll	-0.231209	M	CRO-01G009170	CRO-01G009170	Chr1	8420643	8426294	mRNA	Chr1	8420819	8426129	-	CRO_T105710	CRO_01G009170	STRTr	nitrate excretion transporter1	22	Transporter
0.646669	8.02721	CRO-01G009170	Epidermis	1.94048	E	CRO-01G0091701	CRO-01G009170	Chr1	8420643	8426294	mRNA	Chr1	8420819	8426129	-	CRO_T105710	CRO_01G009170	STRTr	nitrate excretion transporter1	22	Transporter
0.10914	1.94175	CRO-01G009170	Vasculature	-0.552672	V	CRO-01G0091702	CRO-01G009170	Chr1	8420643	8426294	mRNA	Chr1	8420819	8426129	-	CRO_T105710	CRO_01G009170	STRTr	nitrate excretion transporter1	22	Transporter
0.254652	2.6738	CRO-01G009170	IPAP	0.122241	IP	CRO-01G0091703	CRO-01G009170	Chr1	8420643	8426294	mRNA	Chr1	8420819	8426129	-	CRO_T105710	CRO_01G009170	STRTr	nitrate excretion transporter1	22	Transporter
0.0588403	0.508906	CRO-01G009170	Idioblast	-0.78597	I	CRO-01G0091704	CRO-01G009170	Chr1	8420643	8426294	mRNA	Chr1	8420819	8426129	-	CRO_T105710	CRO_01G009170	STRTr	nitrate excretion transporter1	22	Transporter
0.122032	0.671835	CRO-01G009170	Unassigned	-0.492874	Un	CRO-01G0091705	CRO-01G009170	Chr1	8420643	8426294	mRNA	Chr1	8420819	8426129	-	CRO_T105710	CRO_01G009170	STRTr	nitrate excretion transporter1	22	Transporter
1.43802	21.3157	CRO-01G010020	Mesophyll	-0.279695	M	CRO-01G010020	CRO-01G010020	Chr1	10069834	10076490	mRNA	Chr1	10069890	10076442	+	CRO_T130745	CRO_01G010020	HDS	4-hydroxy-3-methylbut-2-enyl diphosphate synthase	6	MEP
0.563608	9.20635	CRO-01G010020	Epidermis	-0.441856	E	CRO-01G0100201	CRO-01G010020	Chr1	10069834	10076490	mRNA	Chr1	10069890	10076442	+	CRO_T130745	CRO_01G010020	HDS	4-hydroxy-3-methylbut-2-enyl diphosphate synthase	6	MEP
0.328815	5.54785	CRO-01G010020	Vasculature	-0.485399	V	CRO-01G0100202	CRO-01G010020	Chr1	10069834	10076490	mRNA	Chr1	10069890	10076442	+	CRO_T130745	CRO_01G010020	HDS	4-hydroxy-3-methylbut-2-enyl diphosphate synthase	6	MEP
13.9262	57.041	CRO-01G010020	IPAP	2.03625	IP	CRO-01G0100203	CRO-01G010020	Chr1	10069834	10076490	mRNA	Chr1	10069890	10076442	+	CRO_T130745	CRO_01G010020	HDS	4-hydroxy-3-methylbut-2-enyl diphosphate synthase	6	MEP
0.608026	9.41476	CRO-01G010020	Idioblast	-0.433619	I	CRO-01G0100204	CRO-01G010020	Chr1	10069834	10076490	mRNA	Chr1	10069890	10076442	+	CRO_T130745	CRO_01G010020	HDS	4-hydroxy-3-methylbut-2-enyl diphosphate synthase	6	MEP
0.812575	4.8062	CRO-01G010020	Unassigned	-0.395685	Un	CRO-01G0100205	CRO-01G010020	Chr1	10069834	10076490	mRNA	Chr1	10069890	10076442	+	CRO_T130745	CRO_01G010020	HDS	4-hydroxy-3-methylbut-2-enyl diphosphate synthase	6	MEP
0.454467	4.63521	CRO-01G027010	Mesophyll	-0.376488	M	CRO-01G027010	CRO-01G027010	Chr1	68443982	68446273	mRNA	Chr1	68443983	68454728	+	CRO_T107879	CRO_01G027010/CRO_01G027020	GOR	aspartate aminotransferase	12	Iridoid
0.0767841	0.861678	CRO-01G027010	Epidermis	-0.438447	E	CRO-01G0270101	CRO-01G027010	Chr1	68443982	68446273	mRNA	Chr1	68443983	68454728	+	CRO_T107879	CRO_01G027010/CRO_01G027020	GOR	aspartate aminotransferase	12	Iridoid
0.175598	2.21914	CRO-01G027010	Vasculature	-0.422237	V	CRO-01G0270102	CRO-01G027010	Chr1	68443982	68446273	mRNA	Chr1	68443983	68454728	+	CRO_T107879	CRO_01G027010/CRO_01G027020	GOR	aspartate aminotransferase	12	Iridoid
15.1888	59.0018	CRO-01G027010	IPAP	2.0407	IP	CRO-01G0270103	CRO-01G027010	Chr1	68443982	68446273	mRNA	Chr1	68443983	68454728	+	CRO_T107879	CRO_01G027010/CRO_01G027020	GOR	aspartate aminotransferase	12	Iridoid
0.21016	2.54453	CRO-01G027010	Idioblast	-0.416567	I	CRO-01G0270104	CRO-01G027010	Chr1	68443982	68446273	mRNA	Chr1	68443983	68454728	+	CRO_T107879	CRO_01G027010/CRO_01G027020	GOR	aspartate aminotransferase	12	Iridoid
0.390607	2.22222	CRO-01G027010	Unassigned	-0.386964	Un	CRO-01G0270105	CRO-01G027010	Chr1	68443982	68446273	mRNA	Chr1	68443983	68454728	+	CRO_T107879	CRO_01G027010/CRO_01G027020	GOR	aspartate aminotransferase	12	Iridoid
0.131358	1.51736	CRO-02G001090	Mesophyll	-0.413919	M	CRO-02G001090	CRO-02G001090	Chr2	1605798	1607603	mRNA	Chr2	1605943	1607262	+	CRO_T120021	CRO_02G001090	DAT	HXXXD-type acyl-transferase family protein	39	Late Alkaloid
0.0640546	0.634921	CRO-02G001090	Epidermis	-0.423617	E	CRO-02G0010901	CRO-02G001090	Chr2	1605798	1607603	mRNA	Chr2	1605943	1607262	+	CRO_T120021	CRO_02G001090	DAT	HXXXD-type acyl-transferase family protein	39	Late Alkaloid
0.0693761	0.554785	CRO-02G001090	Vasculature	-0.42285	V	CRO-02G0010902	CRO-02G001090	Chr2	1605798	1607603	mRNA	Chr2	1605943	1607262	+	CRO_T120021	CRO_02G001090	DAT	HXXXD-type acyl-transferase family protein	39	Late Alkaloid
0.281084	2.31729	CRO-02G001090	IPAP	-0.392344	IP	CRO-02G0010903	CRO-02G001090	Chr2	1605798	1607603	mRNA	Chr2	1605943	1607262	+	CRO_T120021	CRO_02G001090	DAT	HXXXD-type acyl-transferase family protein	39	Late Alkaloid
17.1686	66.6667	CRO-02G001090	Idioblast	2.04101	I	CRO-02G0010904	CRO-02G001090	Chr2	1605798	1607603	mRNA	Chr2	1605943	1607262	+	CRO_T120021	CRO_02G001090	DAT	HXXXD-type acyl-transferase family protein	39	Late Alkaloid
0.309284	1.29199	CRO-02G001090	Unassigned	-0.388281	Un	CRO-02G0010905	CRO-02G001090	Chr2	1605798	1607603	mRNA	Chr2	1605943	1607262	+	CRO_T120021	CRO_02G001090	DAT	HXXXD-type acyl-transferase family protein	39	Late Alkaloid
0.937763	12.3467	CRO-02G005470	Mesophyll	-0.420234	M	CRO-02G005470	CRO-02G005470	Chr2	8870224	8876373	mRNA	Chr2	8870234	8876254	-	CRO_T136385	CRO_02G005470	DXS	Deoxyxylulose-5-phosphate synthase	1	MEP
1.10683	12.9705	CRO-02G005470	Epidermis	-0.329661	E	CRO-02G0054701	CRO-02G005470	Chr2	8870224	8876373	mRNA	Chr2	8870234	8876254	-	CRO_T136385	CRO_02G005470	DXS	Deoxyxylulose-5-phosphate synthase	1	MEP
0.777725	6.93481	CRO-02G005470	Vasculature	-0.505968	V	CRO-02G0054702	CRO-02G005470	Chr2	8870224	8876373	mRNA	Chr2	8870234	8876254	-	CRO_T136385	CRO_02G005470	DXS	Deoxyxylulose-5-phosphate synthase	1	MEP
5.52468	37.6114	CRO-02G005470	IPAP	2.03704	IP	CRO-02G0054703	CRO-02G005470	Chr2	8870224	8876373	mRNA	Chr2	8870234	8876254	-	CRO_T136385	CRO_02G005470	DXS	Deoxyxylulose-5-phosphate synthase	1	MEP
0.90875	9.41476	CRO-02G005470	Idioblast	-0.435777	I	CRO-02G0054704	CRO-02G005470	Chr2	8870224	8876373	mRNA	Chr2	8870234	8876254	-	CRO_T136385	CRO_02G005470	DXS	Deoxyxylulose-5-phosphate synthase	1	MEP
1.07746	5.5814	CRO-02G005470	Unassigned	-0.345398	Un	CRO-02G0054705	CRO-02G005470	Chr2	8870224	8876373	mRNA	Chr2	8870234	8876254	-	CRO_T136385	CRO_02G005470	DXS	Deoxyxylulose-5-phosphate synthase	1	MEP
2.99864	35.9177	CRO-03G003150	Mesophyll	-0.364657	M	CRO-03G003150	CRO-03G003150	Chr3	3757109	3762586	mRNA	Chr3	3761117	3762520	-	CRO_T111273	CRO_03G003150	NMT	gamma-tocopherol methyltransferase	37	Late Alkaloid
5.78135	47.0748	CRO-03G003150	Epidermis	0.195731	E	CRO-03G0031501	CRO-03G003150	Chr3	3757109	3762586	mRNA	Chr3	3761117	3762520	-	CRO_T111273	CRO_03G003150	NMT	gamma-tocopherol methyltransferase	37	Late Alkaloid
0.462581	5.96394	CRO-03G003150	Vasculature	-0.875372	V	CRO-03G0031502	CRO-03G003150	Chr3	3757109	3762586	mRNA	Chr3	3761117	3762520	-	CRO_T111273	CRO_03G003150	NMT	gamma-tocopherol methyltransferase	37	Late Alkaloid
2.72357	21.9251	CRO-03G003150	IPAP	-0.420052	IP	CRO-03G0031503	CRO-03G003150	Chr3	3757109	3762586	mRNA	Chr3	3761117	3762520	-	CRO_T111273	CRO_03G003150	NMT	gamma-tocopherol methyltransferase	37	Late Alkaloid
14.3352	67.43	CRO-03G003150	Idioblast	1.91831	I	CRO-03G0031504	CRO-03G003150	Chr3	3757109	3762586	mRNA	Chr3	3761117	3762520	-	CRO_T111273	CRO_03G003150	NMT	gamma-tocopherol methyltransferase	37	Late Alkaloid
2.55518	12.9199	CRO-03G003150	Unassigned	-0.45396	Un	CRO-03G0031505	CRO-03G003150	Chr3	3757109	3762586	mRNA	Chr3	3761117	3762520	-	CRO_T111273	CRO_03G003150	NMT	gamma-tocopherol methyltransferase	37	Late Alkaloid
0.12505	1.73561	CRO-03G003560	Mesophyll	-0.386547	M	CRO-03G003560	CRO-03G003560	Chr3	4238124	4248095	mRNA	Chr3	4240485	4248047	+	CRO_T128799	CRO_03G003560	SGD1	Glycosyl hydrolase superfamily protein	23	Alkaloid
1.16908	16.2358	CRO-03G003560	Epidermis	2.01614	E	CRO-03G0035601	CRO-03G003560	Chr3	4238124	4248095	mRNA	Chr3	4240485	4248047	+	CRO_T128799	CRO_03G003560	SGD1	Glycosyl hydrolase superfamily protein	23	Alkaloid
0.0461171	0.554785	CRO-03G003560	Vasculature	-0.568201	V	CRO-03G0035602	CRO-03G003560	Chr3	4238124	4248095	mRNA	Chr3	4240485	4248047	+	CRO_T128799	CRO_03G003560	SGD1	Glycosyl hydrolase superfamily protein	23	Alkaloid
0.164388	1.60428	CRO-03G003560	IPAP	-0.296016	IP	CRO-03G0035603	CRO-03G003560	Chr3	4238124	4248095	mRNA	Chr3	4240485	4248047	+	CRO_T128799	CRO_03G003560	SGD1	Glycosyl hydrolase superfamily protein	23	Alkaloid
0.0385401	0.508906	CRO-03G003560	Idioblast	-0.585638	I	CRO-03G0035604	CRO-03G003560	Chr3	4238124	4248095	mRNA	Chr3	4240485	4248047	+	CRO_T128799	CRO_03G003560	SGD1	Glycosyl hydrolase superfamily protein	23	Alkaloid
0.214914	1.34367	CRO-03G003560	Unassigned	-0.179739	Un	CRO-03G0035605	CRO-03G003560	Chr3	4238124	4248095	mRNA	Chr3	4240485	4248047	+	CRO_T128799	CRO_03G003560	SGD1	Glycosyl hydrolase superfamily protein	23	Alkaloid
0.0543552	0.800249	CRO-03G003570	Mesophyll	-0.473103	M	CRO-03G003570	CRO-03G003570	Chr3	4292518	4302271	mRNA	Chr3	4297272	4302781	+	CRO_T111320	CRO_03G003570	SGD2	beta glucosidase	24	Alkaloid
0.347238	5.07937	CRO-03G003570	Epidermis	1.79635	E	CRO-03G0035701	CRO-03G003570	Chr3	4292518	4302271	mRNA	Chr3	4297272	4302781	+	CRO_T111320	CRO_03G003570	SGD2	beta glucosidase	24	Alkaloid
0.00310239	0.138696	CRO-03G003570	Vasculature	-0.870245	V	CRO-03G0035702	CRO-03G003570	Chr3	4292518	4302271	mRNA	Chr3	4297272	4302781	+	CRO_T111320	CRO_03G003570	SGD2	beta glucosidase	24	Alkaloid
0.183529	1.42602	CRO-03G003570	IPAP	0.527825	IP	CRO-03G0035703	CRO-03G003570	Chr3	4292518	4302271	mRNA	Chr3	4297272	4302781	+	CRO_T111320	CRO_03G003570	SGD2	beta glucosidase	24	Alkaloid
0.0685339	0.254453	CRO-03G003570	Idioblast	-0.363237	I	CRO-03G0035704	CRO-03G003570	Chr3	4292518	4302271	mRNA	Chr3	4297272	4302781	+	CRO_T111320	CRO_03G003570	SGD2	beta glucosidase	24	Alkaloid
0.0357082	0.310078	CRO-03G003570	Unassigned	-0.617593	Un	CRO-03G0035705	CRO-03G003570	Chr3	4292518	4302271	mRNA	Chr3	4297272	4302781	+	CRO_T111320	CRO_03G003570	SGD2	beta glucosidase	24	Alkaloid
1.75462	13.6978	CRO-03G003800	Mesophyll	-0.309081	M	CRO-03G003800	CRO-03G003800	Chr3	4645629	4647016	mRNA	Chr3	4645676	4646668	+	CRO_T139139	CRO_03G003800	CS	alpha/beta-Hydrolases superfamily protein	31	Alkaloid
14.9757	51.8367	CRO-03G003800	Epidermis	1.99475	E	CRO-03G0038001	CRO-03G003800	Chr3	4645629	4647016	mRNA	Chr3	4645676	4646668	+	CRO_T139139	CRO_03G003800	CS	alpha/beta-Hydrolases superfamily protein	31	Alkaloid
0.158846	2.21914	CRO-03G003800	Vasculature	-0.587154	V	CRO-03G0038002	CRO-03G003800	Chr3	4645629	4647016	mRNA	Chr3	4645676	4646668	+	CRO_T139139	CRO_03G003800	CS	alpha/beta-Hydrolases superfamily protein	31	Alkaloid
3.40026	21.5686	CRO-03G003800	IPAP	-0.0223201	IP	CRO-03G0038003	CRO-03G003800	Chr3	4645629	4647016	mRNA	Chr3	4645676	4646668	+	CRO_T139139	CRO_03G003800	CS	alpha/beta-Hydrolases superfamily protein	31	Alkaloid
0.307446	2.29008	CRO-03G003800	Idioblast	-0.561259	I	CRO-03G0038004	CRO-03G003800	Chr3	4645629	4647016	mRNA	Chr3	4645676	4646668	+	CRO_T139139	CRO_03G003800	CS	alpha/beta-Hydrolases superfamily protein	31	Alkaloid
0.573257	2.89406	CRO-03G003800	Unassigned	-0.51494	Un	CRO-03G0038005	CRO-03G003800	Chr3	4645629	4647016	mRNA	Chr3	4645676	4646668	+	CRO_T139139	CRO_03G003800	CS	alpha/beta-Hydrolases superfamily protein	31	Alkaloid
1.23451	13.1573	CRO-03G004950	Mesophyll	-0.372636	M	CRO-03G004950	CRO-03G004950	Chr3	6526121	6528131	mRNA	Chr3	6526176	6527851	+	CRO_T138994	CRO_03G004950	IO	cytochrome P450, family 76, subfamily G, polypeptide	14	Iridoid
0.242219	2.94785	CRO-03G004950	Epidermis	-0.454567	E	CRO-03G0049501	CRO-03G004950	Chr3	6526121	6528131	mRNA	Chr3	6526176	6527851	+	CRO_T138994	CRO_03G004950	IO	cytochrome P450, family 76, subfamily G, polypeptide	14	Iridoid
1.48208	10.4022	CRO-03G004950	Vasculature	-0.352195	V	CRO-03G0049502	CRO-03G004950	Chr3	6526121	6528131	mRNA	Chr3	6526176	6527851	+	CRO_T138994	CRO_03G004950	IO	cytochrome P450, family 76, subfamily G, polypeptide	14	Iridoid
30.4512	76.8271	CRO-03G004950	IPAP	2.03971	IP	CRO-03G0049503	CRO-03G004950	Chr3	6526121	6528131	mRNA	Chr3	6526176	6527851	+	CRO_T138994	CRO_03G004950	IO	cytochrome P450, family 76, subfamily G, polypeptide	14	Iridoid
0.516295	4.58015	CRO-03G004950	Idioblast	-0.431937	I	CRO-03G0049504	CRO-03G004950	Chr3	6526121	6528131	mRNA	Chr3	6526176	6527851	+	CRO_T138994	CRO_03G004950	IO	cytochrome P450, family 76, subfamily G, polypeptide	14	Iridoid
0.559468	3.35917	CRO-03G004950	Unassigned	-0.428372	Un	CRO-03G0049505	CRO-03G004950	Chr3	6526121	6528131	mRNA	Chr3	6526176	6527851	+	CRO_T138994	CRO_03G004950	IO	cytochrome P450, family 76, subfamily G, polypeptide	14	Iridoid
0.425731	6.80732	CRO-03G018360	Mesophyll	-0.403467	M	CRO-03G018360	CRO-03G018360	Chr3	51553563	51556569	mRNA	Chr3	51553372	51556477	-	CRO_T106494	CRO_03G018360	7DLH	cytochrome P450, family 72, subfamily A, polypeptide	16	Iridoid
0.337377	4.5805	CRO-03G018360	Epidermis	-0.445452	E	CRO-03G0183601	CRO-03G018360	Chr3	51553563	51556569	mRNA	Chr3	51553372	51556477	-	CRO_T106494	CRO_03G018360	7DLH	cytochrome P450, family 72, subfamily A, polypeptide	16	Iridoid
0.812973	7.76699	CRO-03G018360	Vasculature	-0.219453	V	CRO-03G0183602	CRO-03G018360	Chr3	51553563	51556569	mRNA	Chr3	51553372	51556477	-	CRO_T106494	CRO_03G018360	7DLH	cytochrome P450, family 72, subfamily A, polypeptide	16	Iridoid
5.54898	37.9679	CRO-03G018360	IPAP	2.03105	IP	CRO-03G0183603	CRO-03G018360	Chr3	51553563	51556569	mRNA	Chr3	51553372	51556477	-	CRO_T106494	CRO_03G018360	7DLH	cytochrome P450, family 72, subfamily A, polypeptide	16	Iridoid
0.330128	2.54453	CRO-03G018360	Idioblast	-0.448896	I	CRO-03G0183604	CRO-03G018360	Chr3	51553563	51556569	mRNA	Chr3	51553372	51556477	-	CRO_T106494	CRO_03G018360	7DLH	cytochrome P450, family 72, subfamily A, polypeptide	16	Iridoid
0.193587	1.29199	CRO-03G018360	Unassigned	-0.513779	Un	CRO-03G0183605	CRO-03G018360	Chr3	51553563	51556569	mRNA	Chr3	51553372	51556477	-	CRO_T106494	CRO_03G018360	7DLH	cytochrome P450, family 72, subfamily A, polypeptide	16	Iridoid
2.86203	28.6635	CRO-03G019430	Mesophyll	-0.189558	M	CRO-03G019430	CRO-03G019430	Chr3	54209120	54212389	mRNA	Chr3	54209161	54212360	+	CRO_T103723	CRO_03G019430	LAMT	S-adenosyl-L-methionine-dependent methyltransferases superfamily protein	17	Alkaloid
10.6	55.1474	CRO-03G019430	Epidermis	1.9349	E	CRO-03G0194301	CRO-03G019430	Chr3	54209120	54212389	mRNA	Chr3	54209161	54212360	+	CRO_T103723	CRO_03G019430	LAMT	S-adenosyl-L-methionine-dependent methyltransferases superfamily protein	17	Alkaloid
0.47077	6.51872	CRO-03G019430	Vasculature	-0.846076	V	CRO-03G0194302	CRO-03G019430	Chr3	54209120	54212389	mRNA	Chr3	54209161	54212360	+	CRO_T103723	CRO_03G019430	LAMT	S-adenosyl-L-methionine-dependent methyltransferases superfamily protein	17	Alkaloid
2.54106	19.9643	CRO-03G019430	IPAP	-0.27768	IP	CRO-03G0194303	CRO-03G019430	Chr3	54209120	54212389	mRNA	Chr3	54209161	54212360	+	CRO_T103723	CRO_03G019430	LAMT	S-adenosyl-L-methionine-dependent methyltransferases superfamily protein	17	Alkaloid
1.17431	11.1959	CRO-03G019430	Idioblast	-0.65292	I	CRO-03G0194304	CRO-03G019430	Chr3	54209120	54212389	mRNA	Chr3	54209161	54212360	+	CRO_T103723	CRO_03G019430	LAMT	S-adenosyl-L-methionine-dependent methyltransferases superfamily protein	17	Alkaloid
3.66661	17.1576	CRO-03G019430	Unassigned	0.0313371	Un	CRO-03G0194305	CRO-03G019430	Chr3	54209120	54212389	mRNA	Chr3	54209161	54212360	+	CRO_T103723	CRO_03G019430	LAMT	S-adenosyl-L-methionine-dependent methyltransferases superfamily protein	17	Alkaloid
3.97682	44.9075	CRO-03G028320	Mesophyll	-0.258762	M	CRO-03G028320	CRO-03G028320	Chr3	68469248	68472525	mRNA	Chr3	68469314	68472256	+	CRO_T110793	CRO_03G028320	HDR	4-hydroxy-3-methylbut-2-enyl diphosphate reductase	7	MEP
1.36001	18.9116	CRO-03G028320	Epidermis	-0.473421	E	CRO-03G0283201	CRO-03G028320	Chr3	68469248	68472525	mRNA	Chr3	68469314	68472256	+	CRO_T110793	CRO_03G028320	HDR	4-hydroxy-3-methylbut-2-enyl diphosphate reductase	7	MEP
1.2651	18.3079	CRO-03G028320	Vasculature	-0.481207	V	CRO-03G0283202	CRO-03G028320	Chr3	68469248	68472525	mRNA	Chr3	68469314	68472256	+	CRO_T110793	CRO_03G028320	HDR	4-hydroxy-3-methylbut-2-enyl diphosphate reductase	7	MEP
31.935	82.3529	CRO-03G028320	IPAP	2.03466	IP	CRO-03G0283203	CRO-03G028320	Chr3	68469248	68472525	mRNA	Chr3	68469314	68472256	+	CRO_T110793	CRO_03G028320	HDR	4-hydroxy-3-methylbut-2-enyl diphosphate reductase	7	MEP
1.98678	22.9008	CRO-03G028320	Idioblast	-0.422007	I	CRO-03G0283204	CRO-03G028320	Chr3	68469248	68472525	mRNA	Chr3	68469314	68472256	+	CRO_T110793	CRO_03G028320	HDR	4-hydroxy-3-methylbut-2-enyl diphosphate reductase	7	MEP
2.26401	11.7829	CRO-03G028320	Unassigned	-0.399266	Un	CRO-03G0283205	CRO-03G028320	Chr3	68469248	68472525	mRNA	Chr3	68469314	68472256	+	CRO_T110793	CRO_03G028320	HDR	4-hydroxy-3-methylbut-2-enyl diphosphate reductase	7	MEP
0.0128624	0.155893	CRO-03G030600	Mesophyll	-0.335769	M	CRO-03G030600	CRO-03G030600	Chr3	69980350	69982908	mRNA	Chr3	69980470	69982789	-	CRO_T110598	CRO_03G030600	T16H2	cytochrome P450, family 71, subfamily B, polypeptide	33	Alkaloid
0.14217	1.81406	CRO-03G030600	Epidermis	1.98058	E	CRO-03G0306001	CRO-03G030600	Chr3	69980350	69982908	mRNA	Chr3	69980470	69982789	-	CRO_T110598	CRO_03G030600	T16H2	cytochrome P450, family 71, subfamily B, polypeptide	33	Alkaloid
0	0	CRO-03G030600	Vasculature	-0.56618	V	CRO-03G0306002	CRO-03G030600	Chr3	69980350	69982908	mRNA	Chr3	69980470	69982789	-	CRO_T110598	CRO_03G030600	T16H2	cytochrome P450, family 71, subfamily B, polypeptide	33	Alkaloid
0.0346056	0.356506	CRO-03G030600	IPAP	0.0537291	IP	CRO-03G0306003	CRO-03G030600	Chr3	69980350	69982908	mRNA	Chr3	69980470	69982789	-	CRO_T110598	CRO_03G030600	T16H2	cytochrome P450, family 71, subfamily B, polypeptide	33	Alkaloid
0	0	CRO-03G030600	Idioblast	-0.56618	I	CRO-03G0306004	CRO-03G030600	Chr3	69980350	69982908	mRNA	Chr3	69980470	69982789	-	CRO_T110598	CRO_03G030600	T16H2	cytochrome P450, family 71, subfamily B, polypeptide	33	Alkaloid
0	0	CRO-03G030600	Unassigned	-0.56618	Un	CRO-03G0306005	CRO-03G030600	Chr3	69980350	69982908	mRNA	Chr3	69980470	69982789	-	CRO_T110598	CRO_03G030600	T16H2	cytochrome P450, family 71, subfamily B, polypeptide	33	Alkaloid
0.173272	2.13053	CRO-03G030620	Mesophyll	-0.537198	M	CRO-03G030620	CRO-03G030620	Chr3	69995710	69997731	mRNA	Chr3	69995704	69997603	-	CRO_T110596	CRO_03G030620	16OMT	O-methyltransferase family protein	34	Alkaloid
2.02638	16.644	CRO-03G030620	Epidermis	1.91057	E	CRO-03G0306201	CRO-03G030620	Chr3	69995710	69997731	mRNA	Chr3	69995704	69997603	-	CRO_T110596	CRO_03G030620	16OMT	O-methyltransferase family protein	34	Alkaloid
0.028658	0.277393	CRO-03G030620	Vasculature	-0.728218	V	CRO-03G0306202	CRO-03G030620	Chr3	69995710	69997731	mRNA	Chr3	69995704	69997603	-	CRO_T110596	CRO_03G030620	16OMT	O-methyltransferase family protein	34	Alkaloid
0.338976	2.6738	CRO-03G030620	IPAP	-0.318321	IP	CRO-03G0306203	CRO-03G030620	Chr3	69995710	69997731	mRNA	Chr3	69995704	69997603	-	CRO_T110596	CRO_03G030620	16OMT	O-methyltransferase family protein	34	Alkaloid
0.784557	7.37913	CRO-03G030620	Idioblast	0.270245	I	CRO-03G0306204	CRO-03G030620	Chr3	69995710	69997731	mRNA	Chr3	69995704	69997603	-	CRO_T110596	CRO_03G030620	16OMT	O-methyltransferase family protein	34	Alkaloid
0.127942	0.620155	CRO-03G030620	Unassigned	-0.597074	Un	CRO-03G0306205	CRO-03G030620	Chr3	69995710	69997731	mRNA	Chr3	69995704	69997603	-	CRO_T110596	CRO_03G030620	16OMT	O-methyltransferase family protein	34	Alkaloid
0.20142	2.05778	CRO-03G031560	Mesophyll	-0.376545	M	CRO-03G031560	CRO-03G031560	Chr3	70762775	70768219	mRNA	Chr3	70762911	70768155	-	CRO_T119458	CRO_03G031560	GES	terpene synthase	10	Iridoid
0.040331	0.453515	CRO-03G031560	Epidermis	-0.421875	E	CRO-03G0315601	CRO-03G031560	Chr3	70762775	70768219	mRNA	Chr3	70762911	70768155	-	CRO_T119458	CRO_03G031560	GES	terpene synthase	10	Iridoid
0.0609451	0.554785	CRO-03G031560	Vasculature	-0.416074	V	CRO-03G0315602	CRO-03G031560	Chr3	70762775	70768219	mRNA	Chr3	70762911	70768155	-	CRO_T119458	CRO_03G031560	GES	terpene synthase	10	Iridoid
8.79235	48.4848	CRO-03G031560	IPAP	2.04091	IP	CRO-03G0315603	CRO-03G031560	Chr3	70762775	70768219	mRNA	Chr3	70762911	70768155	-	CRO_T119458	CRO_03G031560	GES	terpene synthase	10	Iridoid
0.025859	0.254453	CRO-03G031560	Idioblast	-0.425947	I	CRO-03G0315604	CRO-03G031560	Chr3	70762775	70768219	mRNA	Chr3	70762911	70768155	-	CRO_T119458	CRO_03G031560	GES	terpene synthase	10	Iridoid
0.116401	0.568475	CRO-03G031560	Unassigned	-0.400469	Un	CRO-03G0315605	CRO-03G031560	Chr3	70762775	70768219	mRNA	Chr3	70762911	70768155	-	CRO_T119458	CRO_03G031560	GES	terpene synthase	10	Iridoid
0.502635	8.72999	CRO-03G032330	Mesophyll	0.254004	M	CRO-03G032330	CRO-03G032330	Chr3	71668285	71672478	mRNA	Chr3	71668329	71672111	+	CRO_T125329	CRO_03G032330	STR	strictosidine synthase	21	Alkaloid
0.663052	9.84127	CRO-03G032330	Epidermis	1.02319	E	CRO-03G0323301	CRO-03G032330	Chr3	71668285	71672478	mRNA	Chr3	71668329	71672111	+	CRO_T125329	CRO_03G032330	STR	strictosidine synthase	21	Alkaloid
0.317981	5.40915	CRO-03G032330	Vasculature	-0.631409	V	CRO-03G0323302	CRO-03G032330	Chr3	71668285	71672478	mRNA	Chr3	71668329	71672111	+	CRO_T125329	CRO_03G032330	STR	strictosidine synthase	21	Alkaloid
0.558798	6.95187	CRO-03G032330	IPAP	0.5233	IP	CRO-03G0323303	CRO-03G032330	Chr3	71668285	71672478	mRNA	Chr3	71668329	71672111	+	CRO_T125329	CRO_03G032330	STR	strictosidine synthase	21	Alkaloid
0.0930681	1.27226	CRO-03G032330	Idioblast	-1.70986	I	CRO-03G0323304	CRO-03G032330	Chr3	71668285	71672478	mRNA	Chr3	71668329	71672111	+	CRO_T125329	CRO_03G032330	STR	strictosidine synthase	21	Alkaloid
0.56244	2.99742	CRO-03G032330	Unassigned	0.540766	Un	CRO-03G0323305	CRO-03G032330	Chr3	71668285	71672478	mRNA	Chr3	71668329	71672111	+	CRO_T125329	CRO_03G032330	STR	strictosidine synthase	21	Alkaloid
0.492096	6.75535	CRO-03G032340	Mesophyll	-0.363571	M	CRO-03G032340	CRO-03G032340	Chr3	71677828	71679666	mRNA	Chr3	71678061	71679563	-	CRO_T125328	CRO_03G032340	TDC	Pyridoxal phosphate (PLP)-dependent transferases superfamily protein	20	Alkaloid
4.63431	32.7891	CRO-03G032340	Epidermis	2.01174	E	CRO-03G0323401	CRO-03G032340	Chr3	71677828	71679666	mRNA	Chr3	71678061	71679563	-	CRO_T125328	CRO_03G032340	TDC	Pyridoxal phosphate (PLP)-dependent transferases superfamily protein	20	Alkaloid
0.158416	2.08044	CRO-03G032340	Vasculature	-0.554917	V	CRO-03G0323402	CRO-03G032340	Chr3	71677828	71679666	mRNA	Chr3	71678061	71679563	-	CRO_T125328	CRO_03G032340	TDC	Pyridoxal phosphate (PLP)-dependent transferases superfamily protein	20	Alkaloid
0.584544	6.23886	CRO-03G032340	IPAP	-0.310558	IP	CRO-03G0323403	CRO-03G032340	Chr3	71677828	71679666	mRNA	Chr3	71678061	71679563	-	CRO_T125328	CRO_03G032340	TDC	Pyridoxal phosphate (PLP)-dependent transferases superfamily protein	20	Alkaloid
0.0346189	0.763359	CRO-03G032340	Idioblast	-0.625907	I	CRO-03G0323404	CRO-03G032340	Chr3	71677828	71679666	mRNA	Chr3	71678061	71679563	-	CRO_T125328	CRO_03G032340	TDC	Pyridoxal phosphate (PLP)-dependent transferases superfamily protein	20	Alkaloid
0.852697	4.23773	CRO-03G032340	Unassigned	-0.156788	Un	CRO-03G0323405	CRO-03G032340	Chr3	71677828	71679666	mRNA	Chr3	71678061	71679563	-	CRO_T125328	CRO_03G032340	TDC	Pyridoxal phosphate (PLP)-dependent transferases superfamily protein	20	Alkaloid
1.43389	19.9335	CRO-03G032350	Mesophyll	-0.225553	M	CRO-03G032350	CRO-03G032350	Chr3	71684379	71691498	mRNA	Chr3	71684741	71691417	-	CRO_T125327	CRO_03G032350	SLTr	MATE efflux family protein	19	Transporter
4.83299	41.1791	CRO-03G032350	Epidermis	1.90311	E	CRO-03G0323501	CRO-03G032350	Chr3	71684379	71691498	mRNA	Chr3	71684741	71691417	-	CRO_T125327	CRO_03G032350	SLTr	MATE efflux family protein	19	Transporter
0.609909	8.04438	CRO-03G032350	Vasculature	-0.741565	V	CRO-03G0323502	CRO-03G032350	Chr3	71684379	71691498	mRNA	Chr3	71684741	71691417	-	CRO_T125327	CRO_03G032350	SLTr	MATE efflux family protein	19	Transporter
1.92445	17.8253	CRO-03G032350	IPAP	0.0816607	IP	CRO-03G0323503	CRO-03G032350	Chr3	71684379	71691498	mRNA	Chr3	71684741	71691417	-	CRO_T125327	CRO_03G032350	SLTr	MATE efflux family protein	19	Transporter
0.413738	3.81679	CRO-03G032350	Idioblast	-0.864416	I	CRO-03G0323504	CRO-03G032350	Chr3	71684379	71691498	mRNA	Chr3	71684741	71691417	-	CRO_T125327	CRO_03G032350	SLTr	MATE efflux family protein	19	Transporter
1.54936	8.57881	CRO-03G032350	Unassigned	-0.15324	Un	CRO-03G0323505	CRO-03G032350	Chr3	71684379	71691498	mRNA	Chr3	71684741	71691417	-	CRO_T125327	CRO_03G032350	SLTr	MATE efflux family protein	19	Transporter
0.451609	6.35003	CRO-04G013510	Mesophyll	-0.303746	M	CRO-04G013510	CRO-04G013510	Chr4	24039159	24042147	mRNA	Chr4	24039174	24042136	-	CRO_T109448	CRO_04G013510	SLS1	cytochrome P450, family 72, subfamily A, polypeptide	18	Alkaloid
2.78229	23.1746	CRO-04G013510	Epidermis	1.99551	E	CRO-04G0135101	CRO-04G013510	Chr4	24039159	24042147	mRNA	Chr4	24039174	24042136	-	CRO_T109448	CRO_04G013510	SLS1	cytochrome P450, family 72, subfamily A, polypeptide	18	Alkaloid
0.0753256	1.24827	CRO-04G013510	Vasculature	-0.674957	V	CRO-04G0135102	CRO-04G013510	Chr4	24039159	24042147	mRNA	Chr4	24039174	24042136	-	CRO_T109448	CRO_04G013510	SLS1	cytochrome P450, family 72, subfamily A, polypeptide	18	Alkaloid
0.584336	5.34759	CRO-04G013510	IPAP	-0.172809	IP	CRO-04G0135103	CRO-04G013510	Chr4	24039159	24042147	mRNA	Chr4	24039174	24042136	-	CRO_T109448	CRO_04G013510	SLS1	cytochrome P450, family 72, subfamily A, polypeptide	18	Alkaloid
0.123899	1.27226	CRO-04G013510	Idioblast	-0.627039	I	CRO-04G0135104	CRO-04G013510	Chr4	24039159	24042147	mRNA	Chr4	24039174	24042136	-	CRO_T109448	CRO_04G013510	SLS1	cytochrome P450, family 72, subfamily A, polypeptide	18	Alkaloid
0.539582	2.94574	CRO-04G013510	Unassigned	-0.216959	Un	CRO-04G0135105	CRO-04G013510	Chr4	24039159	24042147	mRNA	Chr4	24039174	24042136	-	CRO_T109448	CRO_04G013510	SLS1	cytochrome P450, family 72, subfamily A, polypeptide	18	Alkaloid
0.720821	11.8998	CRO-04G024660	Mesophyll	-0.318789	M	CRO-04G024660	CRO-04G024660	Chr4	59027167	59032457	mRNA	Chr4	59027180	59032222	-	CRO_T102183	CRO_04G024660	DXR	1-deoxy-D-xylulose 5-phosphate reductoisomerase	2	MEP
0.21144	3.40136	CRO-04G024660	Epidermis	-0.445256	E	CRO-04G0246601	CRO-04G024660	Chr4	59027167	59032457	mRNA	Chr4	59027180	59032222	-	CRO_T102183	CRO_04G024660	DXR	1-deoxy-D-xylulose 5-phosphate reductoisomerase	2	MEP
0.126785	3.05132	CRO-04G024660	Vasculature	-0.466274	V	CRO-04G0246602	CRO-04G024660	Chr4	59027167	59032457	mRNA	Chr4	59027180	59032222	-	CRO_T102183	CRO_04G024660	DXR	1-deoxy-D-xylulose 5-phosphate reductoisomerase	2	MEP
10.216	50.9804	CRO-04G024660	IPAP	2.03863	IP	CRO-04G0246603	CRO-04G024660	Chr4	59027167	59032457	mRNA	Chr4	59027180	59032222	-	CRO_T102183	CRO_04G024660	DXR	1-deoxy-D-xylulose 5-phosphate reductoisomerase	2	MEP
0.374977	5.34351	CRO-04G024660	Idioblast	-0.404654	I	CRO-04G0246604	CRO-04G024660	Chr4	59027167	59032457	mRNA	Chr4	59027180	59032222	-	CRO_T102183	CRO_04G024660	DXR	1-deoxy-D-xylulose 5-phosphate reductoisomerase	2	MEP
0.378987	2.17054	CRO-04G024660	Unassigned	-0.403659	Un	CRO-04G0246605	CRO-04G024660	Chr4	59027167	59032457	mRNA	Chr4	59027180	59032222	-	CRO_T102183	CRO_04G024660	DXR	1-deoxy-D-xylulose 5-phosphate reductoisomerase	2	MEP
0.248214	4.74953	CRO-04G032090	Mesophyll	-0.186658	M	CRO-04G032090	CRO-04G032090	Chr4	67982251	67984041	mRNA	NA	NA	NA	NA	NA	NA	GPPS(LSU)	NA	9	MEP
0.109167	1.76871	CRO-04G032090	Epidermis	-0.494848	E	CRO-04G0320901	CRO-04G032090	Chr4	67982251	67984041	mRNA	NA	NA	NA	NA	NA	NA	GPPS(LSU)	NA	9	MEP
0.10915	2.35784	CRO-04G032090	Vasculature	-0.494885	V	CRO-04G0320902	CRO-04G032090	Chr4	67982251	67984041	mRNA	NA	NA	NA	NA	NA	NA	GPPS(LSU)	NA	9	MEP
1.24738	13.9037	CRO-04G032090	IPAP	2.02794	IP	CRO-04G0320903	CRO-04G032090	Chr4	67982251	67984041	mRNA	NA	NA	NA	NA	NA	NA	GPPS(LSU)	NA	9	MEP
0.135149	1.78117	CRO-04G032090	Idioblast	-0.437259	I	CRO-04G0320904	CRO-04G032090	Chr4	67982251	67984041	mRNA	NA	NA	NA	NA	NA	NA	GPPS(LSU)	NA	9	MEP
0.145512	1.03359	CRO-04G032090	Unassigned	-0.414291	Un	CRO-04G0320905	CRO-04G032090	Chr4	67982251	67984041	mRNA	NA	NA	NA	NA	NA	NA	GPPS(LSU)	NA	9	MEP
0.58864	8.52214	CRO-05G008760	Mesophyll	-0.279859	M	CRO-05G008760	CRO-05G008760	Chr5	11150554	11154711	mRNA	Chr5	11150589	11154375	+	CRO_T132421	CRO_05G008760	Redox2	NAD(P)-linked oxidoreductase superfamily protein	28	Alkaloid
3.06767	29.0249	CRO-05G008760	Epidermis	1.96435	E	CRO-05G0087601	CRO-05G008760	Chr5	11150554	11154711	mRNA	Chr5	11150589	11154375	+	CRO_T132421	CRO_05G008760	Redox2	NAD(P)-linked oxidoreductase superfamily protein	28	Alkaloid
0.279182	4.85437	CRO-05G008760	Vasculature	-0.560004	V	CRO-05G0087602	CRO-05G008760	Chr5	11150554	11154711	mRNA	Chr5	11150589	11154375	+	CRO_T132421	CRO_05G008760	Redox2	NAD(P)-linked oxidoreductase superfamily protein	28	Alkaloid
0.383788	4.63458	CRO-05G008760	IPAP	-0.465306	IP	CRO-05G0087603	CRO-05G008760	Chr5	11150554	11154711	mRNA	Chr5	11150589	11154375	+	CRO_T132421	CRO_05G008760	Redox2	NAD(P)-linked oxidoreductase superfamily protein	28	Alkaloid
0.0948792	2.03562	CRO-05G008760	Idioblast	-0.72685	I	CRO-05G0087604	CRO-05G008760	Chr5	11150554	11154711	mRNA	Chr5	11150589	11154375	+	CRO_T132421	CRO_05G008760	Redox2	NAD(P)-linked oxidoreductase superfamily protein	28	Alkaloid
0.97253	5.16796	CRO-05G008760	Unassigned	0.0676682	Un	CRO-05G0087605	CRO-05G008760	Chr5	11150554	11154711	mRNA	Chr5	11150589	11154375	+	CRO_T132421	CRO_05G008760	Redox2	NAD(P)-linked oxidoreductase superfamily protein	28	Alkaloid
0.753008	12.9911	CRO-05G011710	Mesophyll	-0.307229	M	CRO-05G011710	CRO-05G011710	Chr5	19946831	19953254	mRNA	Chr5	19946912	19958857	-	CRO_T135862	CRO_05G011710	CMK	4-(cytidine 5'-phospho)-2-C-methyl-D-erithritol kinase	4	MEP
0.336301	5.17007	CRO-05G011710	Epidermis	-0.460273	E	CRO-05G0117101	CRO-05G011710	Chr5	19946831	19953254	mRNA	Chr5	19946912	19958857	-	CRO_T135862	CRO_05G011710	CMK	4-(cytidine 5'-phospho)-2-C-methyl-D-erithritol kinase	4	MEP
0.254098	5.27046	CRO-05G011710	Vasculature	-0.490463	V	CRO-05G0117102	CRO-05G011710	Chr5	19946831	19953254	mRNA	Chr5	19946912	19958857	-	CRO_T135862	CRO_05G011710	CMK	4-(cytidine 5'-phospho)-2-C-methyl-D-erithritol kinase	4	MEP
7.13577	42.7807	CRO-05G011710	IPAP	2.03696	IP	CRO-05G0117103	CRO-05G011710	Chr5	19946831	19953254	mRNA	Chr5	19946912	19958857	-	CRO_T135862	CRO_05G011710	CMK	4-(cytidine 5'-phospho)-2-C-methyl-D-erithritol kinase	4	MEP
0.575976	9.92366	CRO-05G011710	Idioblast	-0.372247	I	CRO-05G0117104	CRO-05G011710	Chr5	19946831	19953254	mRNA	Chr5	19946912	19958857	-	CRO_T135862	CRO_05G011710	CMK	4-(cytidine 5'-phospho)-2-C-methyl-D-erithritol kinase	4	MEP
0.482046	2.94574	CRO-05G011710	Unassigned	-0.406745	Un	CRO-05G0117105	CRO-05G011710	Chr5	19946831	19953254	mRNA	Chr5	19946912	19958857	-	CRO_T135862	CRO_05G011710	CMK	4-(cytidine 5'-phospho)-2-C-methyl-D-erithritol kinase	4	MEP
0.82173	11.8375	CRO-05G014340	Mesophyll	-0.178356	M	CRO-05G014340	CRO-05G014340	Chr5	25731024	25733040	mRNA	Chr5	25731028	25732967	-	CRO_T127440	CRO_05G014340	GO	cytochrome P450, family 71, subfamily B, polypeptide	26	Alkaloid
2.89369	23.8095	CRO-05G014340	Epidermis	1.88265	E	CRO-05G0143401	CRO-05G014340	Chr5	25731024	25733040	mRNA	Chr5	25731028	25732967	-	CRO_T127440	CRO_05G014340	GO	cytochrome P450, family 71, subfamily B, polypeptide	26	Alkaloid
0.17469	1.94175	CRO-05G014340	Vasculature	-0.821977	V	CRO-05G0143402	CRO-05G014340	Chr5	25731024	25733040	mRNA	Chr5	25731028	25732967	-	CRO_T127440	CRO_05G014340	GO	cytochrome P450, family 71, subfamily B, polypeptide	26	Alkaloid
1.21578	11.5865	CRO-05G014340	IPAP	0.213617	IP	CRO-05G0143403	CRO-05G014340	Chr5	25731024	25733040	mRNA	Chr5	25731028	25732967	-	CRO_T127440	CRO_05G014340	GO	cytochrome P450, family 71, subfamily B, polypeptide	26	Alkaloid
0.223131	3.05344	CRO-05G014340	Idioblast	-0.773792	I	CRO-05G0143404	CRO-05G014340	Chr5	25731024	25733040	mRNA	Chr5	25731028	25732967	-	CRO_T127440	CRO_05G014340	GO	cytochrome P450, family 71, subfamily B, polypeptide	26	Alkaloid
0.677176	3.97933	CRO-05G014340	Unassigned	-0.322146	Un	CRO-05G0143405	CRO-05G014340	Chr5	25731024	25733040	mRNA	Chr5	25731028	25732967	-	CRO_T127440	CRO_05G014340	GO	cytochrome P450, family 71, subfamily B, polypeptide	26	Alkaloid
5.87576	50.1871	CRO-05G015990	Mesophyll	-0.153121	M	CRO-05G015990	CRO-05G015990	Chr5	28288397	28292427	mRNA	Chr5	28288571	28292378	-	CRO_T124298	CRO_05G015990	T3R	elicitor-activated gene 3-1	36	Alkaloid
20.7253	74.2857	CRO-05G015990	Epidermis	1.96096	E	CRO-05G0159901	CRO-05G015990	Chr5	28288397	28292427	mRNA	Chr5	28288571	28292378	-	CRO_T124298	CRO_05G015990	T3R	elicitor-activated gene 3-1	36	Alkaloid
2.68437	26.9071	CRO-05G015990	Vasculature	-0.607468	V	CRO-05G0159902	CRO-05G015990	Chr5	28288397	28292427	mRNA	Chr5	28288571	28292378	-	CRO_T124298	CRO_05G015990	T3R	elicitor-activated gene 3-1	36	Alkaloid
6.66275	45.6328	CRO-05G015990	IPAP	-0.0410807	IP	CRO-05G0159903	CRO-05G015990	Chr5	28288397	28292427	mRNA	Chr5	28288571	28292378	-	CRO_T124298	CRO_05G015990	T3R	elicitor-activated gene 3-1	36	Alkaloid
1.40201	16.0305	CRO-05G015990	Idioblast	-0.790032	I	CRO-05G0159904	CRO-05G015990	Chr5	28288397	28292427	mRNA	Chr5	28288571	28292378	-	CRO_T124298	CRO_05G015990	T3R	elicitor-activated gene 3-1	36	Alkaloid
4.35761	19.2765	CRO-05G015990	Unassigned	-0.369255	Un	CRO-05G0159905	CRO-05G015990	Chr5	28288397	28292427	mRNA	Chr5	28288571	28292378	-	CRO_T124298	CRO_05G015990	T3R	elicitor-activated gene 3-1	36	Alkaloid
3.26052	37.5494	CRO-05G017150	Mesophyll	0.0106868	M	CRO-05G017150	CRO-05G017150	Chr5	33046579	33050289	mRNA	Chr5	33048389	33050270	+	CRO_T129272	CRO_05G017150	Redox1	cinnamyl alcohol dehydrogenase	27	Alkaloid
8.2047	57.3243	CRO-05G017150	Epidermis	1.85001	E	CRO-05G0171501	CRO-05G017150	Chr5	33046579	33050289	mRNA	Chr5	33048389	33050270	+	CRO_T129272	CRO_05G017150	Redox1	cinnamyl alcohol dehydrogenase	27	Alkaloid
0.599712	9.84743	CRO-05G017150	Vasculature	-0.97918	V	CRO-05G0171502	CRO-05G017150	Chr5	33046579	33050289	mRNA	Chr5	33048389	33050270	+	CRO_T129272	CRO_05G017150	Redox1	cinnamyl alcohol dehydrogenase	27	Alkaloid
2.94613	26.3815	CRO-05G017150	IPAP	-0.106273	IP	CRO-05G0171503	CRO-05G017150	Chr5	33046579	33050289	mRNA	Chr5	33048389	33050270	+	CRO_T129272	CRO_05G017150	Redox1	cinnamyl alcohol dehydrogenase	27	Alkaloid
1.13708	11.4504	CRO-05G017150	Idioblast	-0.779271	I	CRO-05G0171504	CRO-05G017150	Chr5	33046579	33050289	mRNA	Chr5	33048389	33050270	+	CRO_T129272	CRO_05G017150	Redox1	cinnamyl alcohol dehydrogenase	27	Alkaloid
3.24263	17.5711	CRO-05G017150	Unassigned	0.00403137	Un	CRO-05G0171505	CRO-05G017150	Chr5	33046579	33050289	mRNA	Chr5	33048389	33050270	+	CRO_T129272	CRO_05G017150	Redox1	cinnamyl alcohol dehydrogenase	27	Alkaloid
0.235416	4.14675	CRO-05G023030	Mesophyll	-0.30599	M	CRO-05G023030	CRO-05G023030	Chr5	53079152	53081259	mRNA	Chr5	53079600	53080865	+	CRO_T109653	CRO_05G023030	SAT	HXXXD-type acyl-transferase family protein	29	Alkaloid
1.26335	15.1927	CRO-05G023030	Epidermis	2.01264	E	CRO-05G0230301	CRO-05G023030	Chr5	53079152	53081259	mRNA	Chr5	53079600	53080865	+	CRO_T109653	CRO_05G023030	SAT	HXXXD-type acyl-transferase family protein	29	Alkaloid
0.076286	1.80305	CRO-05G023030	Vasculature	-0.664926	V	CRO-05G0230302	CRO-05G023030	Chr5	53079152	53081259	mRNA	Chr5	53079600	53080865	+	CRO_T109653	CRO_05G023030	SAT	HXXXD-type acyl-transferase family protein	29	Alkaloid
0.241728	3.74332	CRO-05G023030	IPAP	-0.291753	IP	CRO-05G0230303	CRO-05G023030	Chr5	53079152	53081259	mRNA	Chr5	53079600	53080865	+	CRO_T109653	CRO_05G023030	SAT	HXXXD-type acyl-transferase family protein	29	Alkaloid
0.136736	2.03562	CRO-05G023030	Idioblast	-0.528574	I	CRO-05G0230304	CRO-05G023030	Chr5	53079152	53081259	mRNA	Chr5	53079600	53080865	+	CRO_T109653	CRO_05G023030	SAT	HXXXD-type acyl-transferase family protein	29	Alkaloid
0.27292	1.65375	CRO-05G023030	Unassigned	-0.221396	Un	CRO-05G0230305	CRO-05G023030	Chr5	53079152	53081259	mRNA	Chr5	53079600	53080865	+	CRO_T109653	CRO_05G023030	SAT	HXXXD-type acyl-transferase family protein	29	Alkaloid
0.301941	4.17793	CRO-05G028810	Mesophyll	-0.394504	M	CRO-05G028810	CRO-05G028810	Chr5	66310319	66312455	mRNA	NA	NA	NA	NA	NA	NA	7DLGT	NA	15	Iridoid
0.121845	2.13152	CRO-05G028810	Epidermis	-0.481193	E	CRO-05G0288101	CRO-05G028810	Chr5	66310319	66312455	mRNA	NA	NA	NA	NA	NA	NA	7DLGT	NA	15	Iridoid
0.459166	4.57698	CRO-05G028810	Vasculature	-0.318824	V	CRO-05G0288102	CRO-05G028810	Chr5	66310319	66312455	mRNA	NA	NA	NA	NA	NA	NA	7DLGT	NA	15	Iridoid
5.35617	35.6506	CRO-05G028810	IPAP	2.03833	IP	CRO-05G0288103	CRO-05G028810	Chr5	66310319	66312455	mRNA	NA	NA	NA	NA	NA	NA	7DLGT	NA	15	Iridoid
0.21654	2.79898	CRO-05G028810	Idioblast	-0.435611	I	CRO-05G0288104	CRO-05G028810	Chr5	66310319	66312455	mRNA	NA	NA	NA	NA	NA	NA	7DLGT	NA	15	Iridoid
0.273493	1.39535	CRO-05G028810	Unassigned	-0.408197	Un	CRO-05G0288105	CRO-05G028810	Chr5	66310319	66312455	mRNA	NA	NA	NA	NA	NA	NA	7DLGT	NA	15	Iridoid
0.00311253	0.0519642	CRO-06G008450	Mesophyll	-0.674916	M	CRO-06G008450	CRO-06G008450	Chr6	11800498	11804083	mRNA	Chr6	11800571	11804126	-	CRO_T113994	CRO_06G008450	T3O	cytochrome P450, family 71, subfamily B, polypeptide	35	Alkaloid
0.0498248	0.634921	CRO-06G008450	Epidermis	1.71561	E	CRO-06G0084501	CRO-06G008450	Chr6	11800498	11804083	mRNA	Chr6	11800571	11804126	-	CRO_T113994	CRO_06G008450	T3O	cytochrome P450, family 71, subfamily B, polypeptide	35	Alkaloid
0	0	CRO-06G008450	Vasculature	-0.834202	V	CRO-06G0084502	CRO-06G008450	Chr6	11800498	11804083	mRNA	Chr6	11800571	11804126	-	CRO_T113994	CRO_06G008450	T3O	cytochrome P450, family 71, subfamily B, polypeptide	35	Alkaloid
0.0208972	0.178253	CRO-06G008450	IPAP	0.235226	IP	CRO-06G0084503	CRO-06G008450	Chr6	11800498	11804083	mRNA	Chr6	11800571	11804126	-	CRO_T113994	CRO_06G008450	T3O	cytochrome P450, family 71, subfamily B, polypeptide	35	Alkaloid
0	0	CRO-06G008450	Idioblast	-0.834202	I	CRO-06G0084504	CRO-06G008450	Chr6	11800498	11804083	mRNA	Chr6	11800571	11804126	-	CRO_T113994	CRO_06G008450	T3O	cytochrome P450, family 71, subfamily B, polypeptide	35	Alkaloid
0.02397	0.103359	CRO-06G008450	Unassigned	0.392481	Un	CRO-06G0084505	CRO-06G008450	Chr6	11800498	11804083	mRNA	Chr6	11800571	11804126	-	CRO_T113994	CRO_06G008450	T3O	cytochrome P450, family 71, subfamily B, polypeptide	35	Alkaloid
1.75634	12.3259	CRO-06G013360	Mesophyll	-0.39421	M	CRO-06G013360	CRO-06G013360	Chr6	32319166	32322926	mRNA	Chr6	32319774	32322925	-	CRO_T127167	CRO_06G013360	D4H	2-oxoglutarate (2OG) and Fe(II)-dependent oxygenase superfamily protein	38	Late Alkaloid
0.441478	4.26304	CRO-06G013360	Epidermis	-0.425983	E	CRO-06G0133601	CRO-06G013360	Chr6	32319166	32322926	mRNA	Chr6	32319774	32322925	-	CRO_T127167	CRO_06G013360	D4H	2-oxoglutarate (2OG) and Fe(II)-dependent oxygenase superfamily protein	38	Late Alkaloid
0.669528	5.82524	CRO-06G013360	Vasculature	-0.420472	V	CRO-06G0133602	CRO-06G013360	Chr6	32319166	32322926	mRNA	Chr6	32319774	32322925	-	CRO_T127167	CRO_06G013360	D4H	2-oxoglutarate (2OG) and Fe(II)-dependent oxygenase superfamily protein	38	Late Alkaloid
0.91485	7.66488	CRO-06G013360	IPAP	-0.414544	IP	CRO-06G0133603	CRO-06G013360	Chr6	32319166	32322926	mRNA	Chr6	32319774	32322925	-	CRO_T127167	CRO_06G013360	D4H	2-oxoglutarate (2OG) and Fe(II)-dependent oxygenase superfamily protein	38	Late Alkaloid
102.534	96.1832	CRO-06G013360	Idioblast	2.041	I	CRO-06G0133604	CRO-06G013360	Chr6	32319166	32322926	mRNA	Chr6	32319774	32322925	-	CRO_T127167	CRO_06G013360	D4H	2-oxoglutarate (2OG) and Fe(II)-dependent oxygenase superfamily protein	38	Late Alkaloid
2.10493	8.47545	CRO-06G013360	Unassigned	-0.385787	Un	CRO-06G0133605	CRO-06G013360	Chr6	32319166	32322926	mRNA	Chr6	32319774	32322925	-	CRO_T127167	CRO_06G013360	D4H	2-oxoglutarate (2OG) and Fe(II)-dependent oxygenase superfamily protein	38	Late Alkaloid
1.70217	24.101	CRO-06G016970	Mesophyll	-0.400538	M	CRO-06G016970	CRO-06G016970	Chr6	42922661	42927534	mRNA	Chr6	42922806	42927534	+	CRO_T108158	CRO_06G016970	IPI	isopentenyl diphosphate isomerase	8	MEP
3.1977	34.2857	CRO-06G016970	Epidermis	-0.0955567	E	CRO-06G0169701	CRO-06G016970	Chr6	42922661	42927534	mRNA	Chr6	42922806	42927534	+	CRO_T108158	CRO_06G016970	IPI	isopentenyl diphosphate isomerase	8	MEP
1.60307	22.4688	CRO-06G016970	Vasculature	-0.420747	V	CRO-06G0169702	CRO-06G016970	Chr6	42922661	42927534	mRNA	Chr6	42922806	42927534	+	CRO_T108158	CRO_06G016970	IPI	isopentenyl diphosphate isomerase	8	MEP
13.5366	58.2888	CRO-06G016970	IPAP	2.01284	IP	CRO-06G0169703	CRO-06G016970	Chr6	42922661	42927534	mRNA	Chr6	42922806	42927534	+	CRO_T108158	CRO_06G016970	IPI	isopentenyl diphosphate isomerase	8	MEP
0.854279	9.92366	CRO-06G016970	Idioblast	-0.573446	I	CRO-06G0169704	CRO-06G016970	Chr6	42922661	42927534	mRNA	Chr6	42922806	42927534	+	CRO_T108158	CRO_06G016970	IPI	isopentenyl diphosphate isomerase	8	MEP
1.10386	6.35659	CRO-06G016970	Unassigned	-0.522549	Un	CRO-06G0169705	CRO-06G016970	Chr6	42922661	42927534	mRNA	Chr6	42922806	42927534	+	CRO_T108158	CRO_06G016970	IPI	isopentenyl diphosphate isomerase	8	MEP
1.17707	18.0836	CRO-06G024600	Mesophyll	-0.457134	M	CRO-06G024600	CRO-06G024600	Chr6	58926982	58929303	mRNA	Chr6	58926817	58929338	-	CRO_T113154	CRO_06G024600	GS1	elicitor-activated gene 3-2	25	Alkaloid
3.8475	31.9274	CRO-06G024600	Epidermis	1.92956	E	CRO-06G0246001	CRO-06G024600	Chr6	58926982	58929303	mRNA	Chr6	58926817	58929338	-	CRO_T113154	CRO_06G024600	GS1	elicitor-activated gene 3-2	25	Alkaloid
0.918786	14.4244	CRO-06G024600	Vasculature	-0.687978	V	CRO-06G0246002	CRO-06G024600	Chr6	58926982	58929303	mRNA	Chr6	58926817	58929338	-	CRO_T113154	CRO_06G024600	GS1	elicitor-activated gene 3-2	25	Alkaloid
1.52077	15.6863	CRO-06G024600	IPAP	-0.149956	IP	CRO-06G0246003	CRO-06G024600	Chr6	58926982	58929303	mRNA	Chr6	58926817	58929338	-	CRO_T113154	CRO_06G024600	GS1	elicitor-activated gene 3-2	25	Alkaloid
1.81534	22.1374	CRO-06G024600	Idioblast	0.113312	I	CRO-06G0246004	CRO-06G024600	Chr6	58926982	58929303	mRNA	Chr6	58926817	58929338	-	CRO_T113154	CRO_06G024600	GS1	elicitor-activated gene 3-2	25	Alkaloid
0.851853	4.8062	CRO-06G024600	Unassigned	-0.747799	Un	CRO-06G0246005	CRO-06G024600	Chr6	58926982	58929303	mRNA	Chr6	58926817	58929338	-	CRO_T113154	CRO_06G024600	GS1	elicitor-activated gene 3-2	25	Alkaloid
0.163556	2.68136	CRO-06G024630	Mesophyll	-0.576682	M	CRO-06G024630	CRO-06G024630	Chr6	59015092	59017200	mRNA	Chr6	59015408	59016997	+	CRO_T113148	CRO_06G024630	PAS	FAD-binding Berberine family protein	30	Alkaloid
0.578415	7.89116	CRO-06G024630	Epidermis	1.70396	E	CRO-06G0246301	CRO-06G024630	Chr6	59015092	59017200	mRNA	Chr6	59015408	59016997	+	CRO_T113148	CRO_06G024630	PAS	FAD-binding Berberine family protein	30	Alkaloid
0.0744551	1.24827	CRO-06G024630	Vasculature	-1.06651	V	CRO-06G0246302	CRO-06G024630	Chr6	59015092	59017200	mRNA	Chr6	59015408	59016997	+	CRO_T113148	CRO_06G024630	PAS	FAD-binding Berberine family protein	30	Alkaloid
0.147614	1.42602	CRO-06G024630	IPAP	-0.664325	IP	CRO-06G0246303	CRO-06G024630	Chr6	59015092	59017200	mRNA	Chr6	59015408	59016997	+	CRO_T113148	CRO_06G024630	PAS	FAD-binding Berberine family protein	30	Alkaloid
0.316243	4.83461	CRO-06G024630	Idioblast	0.262695	I	CRO-06G0246304	CRO-06G024630	Chr6	59015092	59017200	mRNA	Chr6	59015408	59016997	+	CRO_T113148	CRO_06G024630	PAS	FAD-binding Berberine family protein	30	Alkaloid
0.330461	1.39535	CRO-06G024630	Unassigned	0.34086	Un	CRO-06G0246305	CRO-06G024630	Chr6	59015092	59017200	mRNA	Chr6	59015408	59016997	+	CRO_T113148	CRO_06G024630	PAS	FAD-binding Berberine family protein	30	Alkaloid
0.689623	12.2947	CRO-07G005430	Mesophyll	-0.25463	M	CRO-07G005430	CRO-07G005430	Chr7	4969873	4972671	mRNA	Chr7	4970008	4972610	-	CRO_T130236	CRO_07G005430	MCS	isoprenoid F	5	MEP
0.252678	4.85261	CRO-07G005430	Epidermis	-0.494219	E	CRO-07G0054301	CRO-07G005430	Chr7	4969873	4972671	mRNA	Chr7	4970008	4972610	-	CRO_T130236	CRO_07G005430	MCS	isoprenoid F	5	MEP
0.3254	5.68655	CRO-07G005430	Vasculature	-0.454343	V	CRO-07G0054302	CRO-07G005430	Chr7	4969873	4972671	mRNA	Chr7	4970008	4972610	-	CRO_T130236	CRO_07G005430	MCS	isoprenoid F	5	MEP
4.8636	32.7986	CRO-07G005430	IPAP	2.03408	IP	CRO-07G0054303	CRO-07G005430	Chr7	4969873	4972671	mRNA	Chr7	4970008	4972610	-	CRO_T130236	CRO_07G005430	MCS	isoprenoid F	5	MEP
0.451455	8.39695	CRO-07G005430	Idioblast	-0.385224	I	CRO-07G0054304	CRO-07G005430	Chr7	4969873	4972671	mRNA	Chr7	4970008	4972610	-	CRO_T130236	CRO_07G005430	MCS	isoprenoid F	5	MEP
0.341231	2.06718	CRO-07G005430	Unassigned	-0.445662	Un	CRO-07G0054305	CRO-07G005430	Chr7	4969873	4972671	mRNA	Chr7	4970008	4972610	-	CRO_T130236	CRO_07G005430	MCS	isoprenoid F	5	MEP
0.0868984	1.22636	CRO-07G007680	Mesophyll	-0.379473	M	CRO-07G007680	CRO-07G007680	Chr7	6967404	6968570	mRNA	Chr7	6966534	6971921	+	CRO_T130026	CRO_07G007680/CRO_07G007690	ISY	NAD(P)-binding Rossmann-fold superfamily protein	13	Iridoid
0.0249929	0.226757	CRO-07G007680	Epidermis	-0.410187	E	CRO-07G0076801	CRO-07G007680	Chr7	6967404	6968570	mRNA	Chr7	6966534	6971921	+	CRO_T130026	CRO_07G007680/CRO_07G007690	ISY	NAD(P)-binding Rossmann-fold superfamily protein	13	Iridoid
0.0223451	0.277393	CRO-07G007680	Vasculature	-0.411501	V	CRO-07G0076802	CRO-07G007680	Chr7	6967404	6968570	mRNA	Chr7	6966534	6971921	+	CRO_T130026	CRO_07G007680/CRO_07G007690	ISY	NAD(P)-binding Rossmann-fold superfamily protein	13	Iridoid
4.96551	33.1551	CRO-07G007680	IPAP	2.04101	IP	CRO-07G0076803	CRO-07G007680	Chr7	6967404	6968570	mRNA	Chr7	6966534	6971921	+	CRO_T130026	CRO_07G007680/CRO_07G007690	ISY	NAD(P)-binding Rossmann-fold superfamily protein	13	Iridoid
0	0	CRO-07G007680	Idioblast	-0.422587	I	CRO-07G0076804	CRO-07G007680	Chr7	6967404	6968570	mRNA	Chr7	6966534	6971921	+	CRO_T130026	CRO_07G007680/CRO_07G007690	ISY	NAD(P)-binding Rossmann-fold superfamily protein	13	Iridoid
0.01073	0.155039	CRO-07G007680	Unassigned	-0.417263	Un	CRO-07G0076805	CRO-07G007680	Chr7	6967404	6968570	mRNA	Chr7	6966534	6971921	+	CRO_T130026	CRO_07G007680/CRO_07G007690	ISY	NAD(P)-binding Rossmann-fold superfamily protein	13	Iridoid
0.329857	6.63064	CRO-08G017150	Mesophyll	-0.25796	M	CRO-08G017150	CRO-08G017150	Chr8	29278336	29284345	mRNA	Chr8	29278469	29283118	+	CRO_T135503	CRO_08G017150	CMS	Nucleotide-diphospho-sugar transferases superfamily protein	3	MEP
0.109213	2.49433	CRO-08G017150	Epidermis	-0.518577	E	CRO-08G0171501	CRO-08G017150	Chr8	29278336	29284345	mRNA	Chr8	29278469	29283118	+	CRO_T135503	CRO_08G017150	CMS	Nucleotide-diphospho-sugar transferases superfamily protein	3	MEP
0.251146	4.43828	CRO-08G017150	Vasculature	-0.350931	V	CRO-08G0171502	CRO-08G017150	Chr8	29278336	29284345	mRNA	Chr8	29278469	29283118	+	CRO_T135503	CRO_08G017150	CMS	Nucleotide-diphospho-sugar transferases superfamily protein	3	MEP
2.26843	22.8164	CRO-08G017150	IPAP	2.03181	IP	CRO-08G0171503	CRO-08G017150	Chr8	29278336	29284345	mRNA	Chr8	29278469	29283118	+	CRO_T135503	CRO_08G017150	CMS	Nucleotide-diphospho-sugar transferases superfamily protein	3	MEP
0.204343	3.30789	CRO-08G017150	Idioblast	-0.406213	I	CRO-08G0171504	CRO-08G017150	Chr8	29278336	29284345	mRNA	Chr8	29278469	29283118	+	CRO_T135503	CRO_08G017150	CMS	Nucleotide-diphospho-sugar transferases superfamily protein	3	MEP
0.126526	0.930233	CRO-08G017150	Unassigned	-0.498127	Un	CRO-08G0171505	CRO-08G017150	Chr8	29278336	29284345	mRNA	Chr8	29278469	29283118	+	CRO_T135503	CRO_08G017150	CMS	Nucleotide-diphospho-sugar transferases superfamily protein	3	MEP
10.2533	67.117	CRO-08G033020	Mesophyll	1.00592	M	CRO-08G033020	CRO-08G033020	Chr8	58533890	58535285	mRNA	Chr8	58533997	58534959	+	CRO_T110304	CRO_08G033020	TS	alpha/beta-Hydrolases superfamily protein	32	Alkaloid
10.8184	57.7778	CRO-08G033020	Epidermis	1.2319	E	CRO-08G0330201	CRO-08G033020	Chr8	58533890	58535285	mRNA	Chr8	58533997	58534959	+	CRO_T110304	CRO_08G033020	TS	alpha/beta-Hydrolases superfamily protein	32	Alkaloid
7.02533	49.9307	CRO-08G033020	Vasculature	-0.284864	V	CRO-08G0330202	CRO-08G033020	Chr8	58533890	58535285	mRNA	Chr8	58533997	58534959	+	CRO_T110304	CRO_08G033020	TS	alpha/beta-Hydrolases superfamily protein	32	Alkaloid
8.19741	53.2977	CRO-08G033020	IPAP	0.183817	IP	CRO-08G0330203	CRO-08G033020	Chr8	58533890	58535285	mRNA	Chr8	58533997	58534959	+	CRO_T110304	CRO_08G033020	TS	alpha/beta-Hydrolases superfamily protein	32	Alkaloid
4.58909	35.369	CRO-08G033020	Idioblast	-1.25905	I	CRO-08G0330204	CRO-08G033020	Chr8	58533890	58535285	mRNA	Chr8	58533997	58534959	+	CRO_T110304	CRO_08G033020	TS	alpha/beta-Hydrolases superfamily protein	32	Alkaloid
5.54271	24.031	CRO-08G033020	Unassigned	-0.877723	Un	CRO-08G0330205	CRO-08G033020	Chr8	58533890	58535285	mRNA	Chr8	58533997	58534959	+	CRO_T110304	CRO_08G033020	TS	alpha/beta-Hydrolases superfamily protein	32	Alkaloid

## Sheet: Fig4c-1
from	to	r	t	p.value	FDR	Type
CRO-01G006740	CRO-01G006750	0.98805	24.8268	6.74186e-14	1.29513e-10	co-expressed
CRO-01G002120	CRO-01G009170	0.961715	13.5913	3.87273e-10	1.61654e-07	co-expressed
CRO-01G004770	CRO-01G009170	0.953619	12.2696	1.59435e-09	5.18859e-07	co-expressed
CRO-01G008860	CRO-01G009170	0.912311	8.62854	1.67588e-07	2.60727e-05	co-expressed
CRO-01G006740	CRO-01G010020	0.94999	11.7821	2.77542e-09	8.24433e-07	co-expressed
CRO-01G006750	CRO-01G010020	0.943462	11.0233	6.83377e-09	1.74639e-06	co-expressed
CRO-01G006750	CRO-01G013280	0.823451	5.62088	2.43626e-05	0.00155593	co-expressed
CRO-01G010020	CRO-01G013280	0.868002	6.77007	3.15262e-06	0.0003002	co-expressed
CRO-01G009170	CRO-01G013530	0.889776	7.55061	8.70969e-07	0.000103425	co-expressed
CRO-01G009170	CRO-01G014460	0.895762	7.80427	5.83341e-07	7.39574e-05	co-expressed
CRO-01G009170	CRO-01G020260	0.953422	12.2417	1.64495e-09	5.3305e-07	co-expressed
CRO-01G009170	CRO-01G021480	0.900141	8.00329	4.2837e-07	5.7158e-05	co-expressed
CRO-01G009170	CRO-01G026840	0.97533	17.1118	1.4918e-11	1.09673e-08	co-expressed
CRO-01G006740	CRO-01G027010	0.992797	32.0937	1.53356e-15	5.83609e-12	co-expressed
CRO-01G006750	CRO-01G027010	0.99687	48.8352	2.99298e-18	5.45098e-14	co-expressed
CRO-01G010020	CRO-01G027010	0.953928	12.3137	1.5178e-09	4.97944e-07	co-expressed
CRO-01G013280	CRO-01G027010	0.832518	5.82011	1.68706e-05	0.00116553	co-expressed
CRO-01G009170	CRO-01G027200	0.814506	5.43746	3.43315e-05	0.0020296	co-expressed
CRO-01G009170	CRO-01G027620	0.956647	12.7212	9.69509e-10	3.44198e-07	co-expressed
CRO-01G009170	CRO-01G028790	0.929124	9.73168	3.56909e-08	7.04932e-06	co-expressed
CRO-01G009170	CRO-01G030330	0.809632	5.34245	4.10788e-05	0.00233057	co-expressed
CRO-01G006750	CRO-01G030490	0.982712	20.5576	1.05874e-12	1.24451e-09	co-expressed
CRO-01G010020	CRO-01G030490	0.940477	10.7176	9.96417e-09	2.39777e-06	co-expressed
CRO-01G027010	CRO-01G030490	0.978904	18.5557	4.66041e-12	4.19298e-09	co-expressed
CRO-01G009170	CRO-01G030520	0.804775	5.25098	4.88784e-05	0.00266214	co-expressed
CRO-01G006750	CRO-01G030540	0.997343	53.0212	8.77514e-19	2.07763e-14	co-expressed
CRO-01G010020	CRO-01G030540	0.949266	11.6909	3.08499e-09	9.00105e-07	co-expressed
CRO-01G027010	CRO-01G030540	0.997034	50.1733	1.99993e-18	4.10807e-14	co-expressed
CRO-01G009170	CRO-01G030660	0.777284	4.78488	0.000120465	0.00527401	co-expressed
CRO-01G009170	CRO-01G032060	0.946463	11.3553	4.5799e-09	1.25343e-06	co-expressed
CRO-01G009170	CRO-01G032260	0.917758	8.95015	1.05289e-07	1.76106e-05	co-expressed
CRO-01G004350	CRO-01G032400	0.921752	9.20607	7.33457e-08	1.29685e-05	co-expressed
CRO-01G004770	CRO-01G032400	0.819832	5.54519	2.8052e-05	0.00173616	co-expressed
CRO-01G007650	CRO-01G032400	0.755086	4.46052	0.000228993	0.00848219	co-expressed
CRO-01G009670	CRO-01G032400	0.819383	5.53594	2.8541e-05	0.00176036	co-expressed
CRO-01G011250	CRO-01G032400	0.890009	7.56013	8.57836e-07	0.00010213	co-expressed
CRO-01G014980	CRO-01G032400	0.773482	4.72641	0.00013514	0.00574664	co-expressed
CRO-01G028400	CRO-01G032400	0.895802	7.80603	5.81734e-07	7.37767e-05	co-expressed
CRO-01G030520	CRO-01G032400	0.825375	5.66197	2.25743e-05	0.00146626	co-expressed
CRO-01G031410	CRO-01G032400	0.764823	4.59789	0.000174218	0.00693974	co-expressed
CRO-01G032060	CRO-01G032400	0.792205	5.02773	7.50462e-05	0.00369493	co-expressed
CRO-01G009170	CRO-01G033160	0.940479	10.7178	9.96152e-09	2.39726e-06	co-expressed
CRO-01G009170	CRO-02G000230	0.937861	10.4675	1.36517e-08	3.128e-06	co-expressed
CRO-01G009170	CRO-02G000810	0.869589	6.82072	2.89294e-06	0.000279779	co-expressed
CRO-01G000560	CRO-02G001090	0.991508	29.5288	5.25205e-15	1.61162e-11	co-expressed
CRO-01G001530	CRO-02G001090	0.775787	4.76171	0.000126074	0.0054571	co-expressed
CRO-01G001730	CRO-02G001090	0.784094	4.89297	9.75004e-05	0.004497	co-expressed
CRO-01G008180	CRO-02G001090	0.797067	5.1119	6.37975e-05	0.00326793	co-expressed
CRO-01G010810	CRO-02G001090	0.827071	5.69871	2.10913e-05	0.00138965	co-expressed
CRO-01G011220	CRO-02G001090	0.764059	4.58685	0.000178076	0.0070524	co-expressed
CRO-01G011240	CRO-02G001090	0.993948	35.0445	4.16677e-16	2.06244e-12	co-expressed
CRO-01G012170	CRO-02G001090	0.762629	4.5663	0.000185491	0.00726887	co-expressed
CRO-01G020130	CRO-02G001090	0.805868	5.27131	4.70216e-05	0.00258388	co-expressed
CRO-01G020710	CRO-02G001090	0.989853	26.9802	1.98661e-14	4.77137e-11	co-expressed
CRO-01G023900	CRO-02G001090	0.815095	5.44916	3.35841e-05	0.00199467	co-expressed
CRO-01G027000	CRO-02G001090	0.876517	7.05223	1.96173e-06	0.000202716	co-expressed
CRO-01G027990	CRO-02G001090	0.932193	9.97447	2.58387e-08	5.3681e-06	co-expressed
CRO-01G030290	CRO-02G001090	0.918807	9.01558	9.59271e-08	1.62681e-05	co-expressed
CRO-01G030570	CRO-02G001090	0.891654	7.62806	7.69969e-07	9.32131e-05	co-expressed
CRO-01G031790	CRO-02G001090	0.813435	5.4163	3.57274e-05	0.00209375	co-expressed
CRO-02G000180	CRO-02G001090	0.829763	5.75804	1.8906e-05	0.00127437	co-expressed
CRO-02G000920	CRO-02G001090	0.996169	44.1167	1.36062e-17	1.53019e-13	co-expressed
CRO-01G009170	CRO-02G001230	0.886824	7.43259	1.05251e-06	0.000121028	co-expressed
CRO-01G032400	CRO-02G001230	0.881938	7.24645	1.42405e-06	0.000155402	co-expressed
CRO-01G009170	CRO-02G002960	0.964651	14.177	2.14699e-10	9.95693e-08	co-expressed
CRO-01G006750	CRO-02G003890	0.98185	20.0499	1.52167e-12	1.66834e-09	co-expressed
CRO-01G010020	CRO-02G003890	0.909355	8.46573	2.13014e-07	3.18407e-05	co-expressed
CRO-01G027010	CRO-02G003890	0.977088	17.7803	8.6121e-12	6.94791e-09	co-expressed
CRO-01G010020	CRO-02G004250	0.752578	4.42628	0.000245212	0.00891095	co-expressed
CRO-01G032400	CRO-02G004380	0.88835	7.49305	9.55004e-07	0.000111662	co-expressed
CRO-01G009170	CRO-02G005050	0.763129	4.57346	0.000182872	0.00719371	co-expressed
CRO-01G006740	CRO-02G005470	0.90239	8.11042	3.63515e-07	4.98255e-05	co-expressed
CRO-01G006750	CRO-02G005470	0.906912	8.3368	2.5815e-07	3.74331e-05	co-expressed
CRO-01G010020	CRO-02G005470	0.913755	8.71094	1.48604e-07	2.3566e-05	co-expressed
CRO-01G027010	CRO-02G005470	0.912353	8.63089	1.67011e-07	2.59983e-05	co-expressed
CRO-01G030490	CRO-02G005470	0.901381	8.06195	3.91476e-07	5.30326e-05	co-expressed
CRO-01G030540	CRO-02G005470	0.914113	8.73171	1.44187e-07	2.29707e-05	co-expressed
CRO-02G003890	CRO-02G005470	0.86425	6.65368	3.84616e-06	0.000353751	co-expressed
CRO-02G004250	CRO-02G005470	0.855655	6.40316	5.93796e-06	0.000504322	co-expressed
CRO-02G001090	CRO-02G005520	0.995519	40.7714	4.39987e-17	3.61182e-13	co-expressed
CRO-02G001090	CRO-02G011880	0.995534	40.844	4.28499e-17	3.53689e-13	co-expressed
CRO-01G009170	CRO-02G012930	0.858323	6.47867	5.20474e-06	0.000452427	co-expressed
CRO-01G032400	CRO-02G012930	0.822249	5.59551	2.55394e-05	0.00161375	co-expressed
CRO-02G001090	CRO-02G013170	0.779069	4.8128	0.000114046	0.00506074	co-expressed
CRO-02G001090	CRO-02G016670	0.991444	29.4164	5.55624e-15	1.68315e-11	co-expressed
CRO-02G001090	CRO-02G016760	0.973504	16.4882	2.53549e-11	1.69984e-08	co-expressed
CRO-01G009170	CRO-02G016790	0.848661	6.21406	8.28885e-06	0.000661362	co-expressed
CRO-02G001090	CRO-02G017060	0.80227	5.205	5.33642e-05	0.00284901	co-expressed
CRO-01G009170	CRO-02G018160	0.87856	7.12401	1.74168e-06	0.000183828	co-expressed
CRO-01G009170	CRO-02G018640	0.982112	20.2003	1.36543e-12	1.52379e-09	co-expressed
CRO-01G009170	CRO-02G018880	0.830761	5.78036	1.81462e-05	0.00123375	co-expressed
CRO-01G006750	CRO-02G019960	0.986062	22.9536	2.1256e-13	3.33172e-10	co-expressed
CRO-01G010020	CRO-02G019960	0.955672	12.5709	1.14222e-09	3.94553e-07	co-expressed
CRO-01G027010	CRO-02G019960	0.986234	23.0995	1.93768e-13	3.08335e-10	co-expressed
CRO-02G005470	CRO-02G019960	0.902041	8.09357	3.7299e-07	5.09055e-05	co-expressed
CRO-01G009170	CRO-02G020220	0.811042	5.3696	3.90208e-05	0.00224066	co-expressed
CRO-01G032400	CRO-02G020220	0.768734	4.65516	0.00015554	0.00638025	co-expressed
CRO-02G001090	CRO-02G020830	0.993054	32.6885	1.16859e-15	4.72742e-12	co-expressed
CRO-02G001090	CRO-02G021150	0.7925	5.03276	7.43189e-05	0.00366873	co-expressed
CRO-02G001090	CRO-02G022070	0.793148	5.04384	7.27437e-05	0.00360978	co-expressed
CRO-01G009170	CRO-02G022820	0.98426	21.5705	5.26189e-13	6.999e-10	co-expressed
CRO-02G001090	CRO-02G022910	0.946593	11.3703	4.49874e-09	1.23577e-06	co-expressed
CRO-01G032400	CRO-02G023750	0.903737	8.17626	3.28859e-07	4.58222e-05	co-expressed
CRO-01G032400	CRO-02G025060	0.885425	7.37815	1.14927e-06	0.000130017	co-expressed
CRO-02G001090	CRO-02G025790	0.994171	35.713	3.14834e-16	1.65068e-12	co-expressed
CRO-01G009170	CRO-02G028240	0.830866	5.78272	1.80677e-05	0.00122945	co-expressed
CRO-01G032400	CRO-02G028240	0.78326	4.8795	0.000100097	0.00458588	co-expressed
CRO-02G001090	CRO-02G028550	0.825641	5.6677	2.23361e-05	0.00145375	co-expressed
CRO-02G001090	CRO-02G029040	0.976198	17.4326	1.14333e-11	8.79192e-09	co-expressed
CRO-01G032400	CRO-02G029320	0.77416	4.73673	0.000132421	0.00565993	co-expressed
CRO-02G001090	CRO-02G029620	0.995616	41.2274	3.72896e-17	3.17703e-13	co-expressed
CRO-01G009170	CRO-02G029900	0.933692	10.0988	2.19482e-08	4.67464e-06	co-expressed
CRO-02G001090	CRO-03G000120	0.970615	15.6216	5.46417e-11	3.20519e-08	co-expressed
CRO-01G009170	CRO-03G000490	0.925434	9.45923	5.16557e-08	9.65045e-06	co-expressed
CRO-01G032400	CRO-03G000490	0.775078	4.7508	0.000128806	0.00554309	co-expressed
CRO-01G009170	CRO-03G000880	0.818053	5.50874	3.00312e-05	0.00183093	co-expressed
CRO-01G009170	CRO-03G003140	0.911848	8.6025	1.74105e-07	2.68932e-05	co-expressed
CRO-01G032400	CRO-03G003140	0.869537	6.81903	2.90125e-06	0.000280449	co-expressed
CRO-01G009170	CRO-03G003340	0.757364	4.49202	0.000215041	0.0080995	co-expressed
CRO-01G009170	CRO-03G003370	0.953616	12.2691	1.59522e-09	5.19067e-07	co-expressed
CRO-01G000560	CRO-03G003540	0.996149	44.005	1.41296e-17	1.57722e-13	co-expressed
CRO-01G001530	CRO-03G003540	0.767372	4.63507	0.000161848	0.00657047	co-expressed
CRO-01G001730	CRO-03G003540	0.759208	4.5178	0.000204273	0.00780323	co-expressed
CRO-01G008180	CRO-03G003540	0.819564	5.53966	2.83431e-05	0.00175093	co-expressed
CRO-01G010810	CRO-03G003540	0.830455	5.7735	1.83765e-05	0.00124597	co-expressed
CRO-01G011240	CRO-03G003540	0.999734	167.928	2.80437e-26	1.26155e-19	co-expressed
CRO-01G012170	CRO-03G003540	0.793632	5.05215	7.15858e-05	0.00356645	co-expressed
CRO-01G012630	CRO-03G003540	0.759445	4.52113	0.000202927	0.00776451	co-expressed
CRO-01G019590	CRO-03G003540	0.768837	4.65668	0.000155075	0.00636663	co-expressed
CRO-01G020130	CRO-03G003540	0.819127	5.53068	2.88232e-05	0.00177327	co-expressed
CRO-01G020710	CRO-03G003540	0.987505	24.2695	9.40365e-14	1.70094e-10	co-expressed
CRO-01G023900	CRO-03G003540	0.828611	5.7325	1.98164e-05	0.00132293	co-expressed
CRO-01G027000	CRO-03G003540	0.836122	5.90343	1.44907e-05	0.0010344	co-expressed
CRO-01G027990	CRO-03G003540	0.922067	9.22705	7.12274e-08	1.26462e-05	co-expressed
CRO-01G030290	CRO-03G003540	0.902302	8.10614	3.65895e-07	5.00922e-05	co-expressed
CRO-01G030570	CRO-03G003540	0.908455	8.41762	2.28797e-07	3.381e-05	co-expressed
CRO-01G031790	CRO-03G003540	0.828299	5.72562	2.00692e-05	0.0013359	co-expressed
CRO-02G000180	CRO-03G003540	0.826203	5.67984	2.18397e-05	0.00142793	co-expressed
CRO-02G000920	CRO-03G003540	0.998033	61.6582	9.21266e-20	3.76756e-15	co-expressed
CRO-02G001090	CRO-03G003540	0.993676	34.2737	5.79418e-16	2.69546e-12	co-expressed
CRO-02G005520	CRO-03G003540	0.998435	69.1412	1.6621e-20	1.13287e-15	co-expressed
CRO-02G011880	CRO-03G003540	0.993772	34.5388	5.16885e-16	2.45534e-12	co-expressed
CRO-02G013170	CRO-03G003540	0.765243	4.60398	0.000172129	0.00687767	co-expressed
CRO-02G016670	CRO-03G003540	0.990022	27.2101	1.7534e-14	4.29845e-11	co-expressed
CRO-02G016760	CRO-03G003540	0.968067	14.9557	1.01197e-10	5.31694e-08	co-expressed
CRO-02G017060	CRO-03G003540	0.813663	5.42078	3.54274e-05	0.00208001	co-expressed
CRO-02G020830	CRO-03G003540	0.998815	79.4753	2.06805e-21	2.54538e-16	co-expressed
CRO-02G021150	CRO-03G003540	0.798805	5.14264	6.0138e-05	0.00312424	co-expressed
CRO-02G022070	CRO-03G003540	0.810131	5.35203	4.03402e-05	0.00229904	co-expressed
CRO-02G022910	CRO-03G003540	0.947671	11.4967	3.87329e-09	1.09002e-06	co-expressed
CRO-02G025790	CRO-03G003540	0.999011	87.0101	5.32967e-22	9.59021e-17	co-expressed
CRO-02G028550	CRO-03G003540	0.83446	5.86471	1.555e-05	0.00109294	co-expressed
CRO-02G029040	CRO-03G003540	0.986581	23.403	1.60104e-13	2.63917e-10	co-expressed
CRO-02G029620	CRO-03G003540	0.996599	46.8412	5.57199e-18	8.05968e-14	co-expressed
CRO-03G000120	CRO-03G003540	0.979082	18.6368	4.37653e-12	3.98488e-09	co-expressed
CRO-01G002120	CRO-03G003560	0.954327	12.3712	1.42369e-09	4.7269e-07	co-expressed
CRO-01G004240	CRO-03G003560	0.826931	5.69567	2.12099e-05	0.00139562	co-expressed
CRO-01G004770	CRO-03G003560	0.825755	5.67017	2.22343e-05	0.00144834	co-expressed
CRO-01G005050	CRO-03G003560	0.875674	7.0231	2.05917e-06	0.000211103	co-expressed
CRO-01G008860	CRO-03G003560	0.954459	12.3905	1.39362e-09	4.64659e-07	co-expressed
CRO-01G009170	CRO-03G003560	0.918672	9.00709	9.709e-08	1.64356e-05	co-expressed
CRO-01G013530	CRO-03G003560	0.97488	16.9518	1.7063e-11	1.22226e-08	co-expressed
CRO-01G014460	CRO-03G003560	0.797808	5.12496	6.22159e-05	0.00320531	co-expressed
CRO-01G020260	CRO-03G003560	0.89112	7.60586	7.97596e-07	9.6008e-05	co-expressed
CRO-01G021480	CRO-03G003560	0.974436	16.7982	1.94338e-11	1.36215e-08	co-expressed
CRO-01G026840	CRO-03G003560	0.970074	15.4734	6.25486e-11	3.57574e-08	co-expressed
CRO-01G027200	CRO-03G003560	0.933463	10.0796	2.25065e-08	4.77191e-06	co-expressed
CRO-01G027620	CRO-03G003560	0.953324	12.2279	1.67066e-09	5.39983e-07	co-expressed
CRO-01G028790	CRO-03G003560	0.990588	28.0291	1.13294e-14	3.02644e-11	co-expressed
CRO-01G030330	CRO-03G003560	0.839752	5.98991	1.23871e-05	0.000913602	co-expressed
CRO-01G030520	CRO-03G003560	0.765095	4.60184	0.000172861	0.00689901	co-expressed
CRO-01G030660	CRO-03G003560	0.867115	6.74217	3.30599e-06	0.00031206	co-expressed
CRO-01G031150	CRO-03G003560	0.860764	6.54951	4.60257e-06	0.000409977	co-expressed
CRO-01G031320	CRO-03G003560	0.788047	4.9578	8.59408e-05	0.00409123	co-expressed
CRO-01G032060	CRO-03G003560	0.898175	7.91245	4.92904e-07	6.42927e-05	co-expressed
CRO-01G032260	CRO-03G003560	0.972762	16.2527	3.11241e-11	2.01253e-08	co-expressed
CRO-01G033160	CRO-03G003560	0.964894	14.2286	2.04035e-10	9.5424e-08	co-expressed
CRO-02G000230	CRO-03G003560	0.989015	25.9139	3.59411e-14	7.66248e-11	co-expressed
CRO-02G000810	CRO-03G003560	0.811932	5.38688	3.7767e-05	0.0021859	co-expressed
CRO-02G001230	CRO-03G003560	0.759033	4.51533	0.000205281	0.00783168	co-expressed
CRO-02G002960	CRO-03G003560	0.955322	12.5181	1.21041e-09	4.13725e-07	co-expressed
CRO-02G005050	CRO-03G003560	0.90333	8.15622	3.39024e-07	4.6981e-05	co-expressed
CRO-02G006760	CRO-03G003560	0.794264	5.06304	7.0096e-05	0.00350874	co-expressed
CRO-02G010700	CRO-03G003560	0.842819	6.06511	1.08168e-05	0.000819348	co-expressed
CRO-02G012930	CRO-03G003560	0.771837	4.7015	0.00014194	0.00596203	co-expressed
CRO-02G013920	CRO-03G003560	0.763662	4.58113	0.000180109	0.00711152	co-expressed
CRO-02G016790	CRO-03G003560	0.94984	11.763	2.83731e-09	8.39769e-07	co-expressed
CRO-02G018160	CRO-03G003560	0.881812	7.24181	1.4349e-06	0.000156372	co-expressed
CRO-02G018640	CRO-03G003560	0.954408	12.3831	1.40507e-09	4.67646e-07	co-expressed
CRO-02G022820	CRO-03G003560	0.90114	8.05044	3.98443e-07	5.38241e-05	co-expressed
CRO-02G025780	CRO-03G003560	0.759551	4.52262	0.000202326	0.00774798	co-expressed
CRO-02G026670	CRO-03G003560	0.796873	5.10848	6.42189e-05	0.00328395	co-expressed
CRO-02G028240	CRO-03G003560	0.807182	5.29593	4.48705e-05	0.00249358	co-expressed
CRO-02G029050	CRO-03G003560	0.906084	8.29417	2.75204e-07	3.94747e-05	co-expressed
CRO-02G029900	CRO-03G003560	0.975324	17.1094	1.4948e-11	1.09827e-08	co-expressed
CRO-03G000490	CRO-03G003560	0.814547	5.43827	3.42794e-05	0.00202737	co-expressed
CRO-03G000880	CRO-03G003560	0.841966	6.04399	1.12357e-05	0.000844253	co-expressed
CRO-03G003140	CRO-03G003560	0.789763	4.98643	8.1295e-05	0.00392321	co-expressed
CRO-03G003340	CRO-03G003560	0.939986	10.6694	1.05827e-08	2.52182e-06	co-expressed
CRO-03G003370	CRO-03G003560	0.983991	21.3835	5.97281e-13	7.74221e-10	co-expressed
CRO-01G009170	CRO-03G003720	0.759586	4.52311	0.000202127	0.00774268	co-expressed
CRO-01G032400	CRO-03G003720	0.914301	8.74263	1.41919e-07	2.26769e-05	co-expressed
CRO-01G002120	CRO-03G003800	0.92432	9.38079	5.75411e-08	1.05653e-05	co-expressed
CRO-01G004240	CRO-03G003800	0.86217	6.59108	4.28362e-06	0.000386669	co-expressed
CRO-01G004770	CRO-03G003800	0.777133	4.78254	0.00012102	0.0052925	co-expressed
CRO-01G005050	CRO-03G003800	0.885372	7.37612	1.15306e-06	0.000130367	co-expressed
CRO-01G008860	CRO-03G003800	0.902549	8.11812	3.59272e-07	4.93357e-05	co-expressed
CRO-01G009170	CRO-03G003800	0.879698	7.16473	1.62852e-06	0.000173925	co-expressed
CRO-01G009680	CRO-03G003800	0.771113	4.69062	0.000145019	0.00605925	co-expressed
CRO-01G013530	CRO-03G003800	0.98594	22.8519	2.26804e-13	3.51086e-10	co-expressed
CRO-01G020260	CRO-03G003800	0.820154	5.55184	2.77057e-05	0.00171933	co-expressed
CRO-01G021480	CRO-03G003800	0.957305	12.8256	8.66035e-10	3.14417e-07	co-expressed
CRO-01G026840	CRO-03G003800	0.954292	12.3662	1.43169e-09	4.74679e-07	co-expressed
CRO-01G027200	CRO-03G003800	0.948536	11.601	3.42636e-09	9.82815e-07	co-expressed
CRO-01G027620	CRO-03G003800	0.910927	8.55136	1.87694e-07	2.86508e-05	co-expressed
CRO-01G028790	CRO-03G003800	0.969519	15.3253	7.16706e-11	3.99567e-08	co-expressed
CRO-01G030330	CRO-03G003800	0.786436	4.93118	9.05064e-05	0.00425499	co-expressed
CRO-01G030520	CRO-03G003800	0.811772	5.38377	3.799e-05	0.00219575	co-expressed
CRO-01G030660	CRO-03G003800	0.817788	5.50335	3.03361e-05	0.00184472	co-expressed
CRO-01G031150	CRO-03G003800	0.89367	7.71333	6.72857e-07	8.32633e-05	co-expressed
CRO-01G032060	CRO-03G003800	0.895143	7.77711	6.08679e-07	7.66493e-05	co-expressed
CRO-01G032260	CRO-03G003800	0.971475	15.8661	4.38319e-11	2.66348e-08	co-expressed
CRO-01G033160	CRO-03G003800	0.949203	11.6831	3.1132e-09	9.06924e-07	co-expressed
CRO-02G000230	CRO-03G003800	0.965878	14.4435	1.65326e-10	7.9987e-08	co-expressed
CRO-02G000810	CRO-03G003800	0.806533	5.28373	4.5923e-05	0.00253774	co-expressed
CRO-02G002960	CRO-03G003800	0.921539	9.19196	7.48086e-08	1.31919e-05	co-expressed
CRO-02G005050	CRO-03G003800	0.935248	10.2324	1.84512e-08	4.03592e-06	co-expressed
CRO-02G006330	CRO-03G003800	0.754916	4.4582	0.000230058	0.00851173	co-expressed
CRO-02G010700	CRO-03G003800	0.805594	5.2662	4.74812e-05	0.00260363	co-expressed
CRO-02G012930	CRO-03G003800	0.759605	4.52338	0.000202018	0.00773962	co-expressed
CRO-02G016790	CRO-03G003800	0.894801	7.76221	6.23074e-07	7.81448e-05	co-expressed
CRO-02G018160	CRO-03G003800	0.881142	7.21715	1.49406e-06	0.000161757	co-expressed
CRO-02G018640	CRO-03G003800	0.911281	8.57092	1.82369e-07	2.79537e-05	co-expressed
CRO-02G022820	CRO-03G003800	0.86534	6.68704	3.63241e-06	0.000337486	co-expressed
CRO-02G025780	CRO-03G003800	0.763779	4.58281	0.000179509	0.00709411	co-expressed
CRO-02G026670	CRO-03G003800	0.8478	6.19161	8.62647e-06	0.000683304	co-expressed
CRO-02G028240	CRO-03G003800	0.845857	6.14159	9.43131e-06	0.000734232	co-expressed
CRO-02G029050	CRO-03G003800	0.934856	10.1983	1.92842e-08	4.18739e-06	co-expressed
CRO-02G029900	CRO-03G003800	0.925603	9.47131	5.08075e-08	9.52402e-06	co-expressed
CRO-03G000490	CRO-03G003800	0.830134	5.76633	1.86201e-05	0.0012591	co-expressed
CRO-03G000880	CRO-03G003800	0.811877	5.3858	3.78447e-05	0.00218924	co-expressed
CRO-03G003140	CRO-03G003800	0.787805	4.95379	8.66139e-05	0.004116	co-expressed
CRO-03G003340	CRO-03G003800	0.912168	8.62046	1.69581e-07	2.63101e-05	co-expressed
CRO-03G003370	CRO-03G003800	0.944137	11.0957	6.25805e-09	1.62249e-06	co-expressed
CRO-03G003560	CRO-03G003800	0.971743	15.9445	4.08672e-11	2.5163e-08	co-expressed
CRO-01G009170	CRO-03G003880	0.937156	10.4027	1.48262e-08	3.3534e-06	co-expressed
CRO-03G003560	CRO-03G003880	0.982177	20.2383	1.32867e-12	1.48978e-09	co-expressed
CRO-03G003800	CRO-03G003880	0.968087	14.9608	1.00714e-10	5.29523e-08	co-expressed
CRO-03G003560	CRO-03G004570	0.795321	5.08136	6.76625e-05	0.00341551	co-expressed
CRO-03G003800	CRO-03G004570	0.801343	5.18817	5.51104e-05	0.002921	co-expressed
CRO-01G006740	CRO-03G004950	0.959678	13.2223	5.6794e-10	2.22086e-07	co-expressed
CRO-01G006750	CRO-03G004950	0.973427	16.4635	2.59018e-11	1.73006e-08	co-expressed
CRO-01G010020	CRO-03G004950	0.903181	8.14893	3.42801e-07	4.73994e-05	co-expressed
CRO-01G013280	CRO-03G004950	0.837456	5.9349	1.36851e-05	0.000988668	co-expressed
CRO-01G027010	CRO-03G004950	0.971092	15.7558	4.83968e-11	2.89128e-08	co-expressed
CRO-01G030490	CRO-03G004950	0.938682	10.5443	1.23854e-08	2.8819e-06	co-expressed
CRO-01G030540	CRO-03G004950	0.966437	14.5697	1.46287e-10	7.2268e-08	co-expressed
CRO-02G003890	CRO-03G004950	0.9826	20.4895	1.11097e-12	1.2934e-09	co-expressed
CRO-02G005470	CRO-03G004950	0.85654	6.42801	5.68545e-06	0.000486652	co-expressed
CRO-02G019960	CRO-03G004950	0.958083	12.9521	7.56121e-10	2.80876e-07	co-expressed
CRO-01G009170	CRO-03G007470	0.90622	8.30114	2.72338e-07	3.91335e-05	co-expressed
CRO-03G003560	CRO-03G007470	0.992547	31.5458	1.97849e-15	7.14306e-12	co-expressed
CRO-03G003800	CRO-03G007470	0.978887	18.5478	4.68891e-12	4.21082e-09	co-expressed
CRO-02G001090	CRO-03G009210	0.994375	36.3599	2.41209e-16	1.34625e-12	co-expressed
CRO-03G003540	CRO-03G009210	0.995853	42.3966	2.45969e-17	2.33437e-13	co-expressed
CRO-01G009170	CRO-03G009710	0.980704	19.4284	2.40045e-12	2.43372e-09	co-expressed
CRO-03G003560	CRO-03G009710	0.92747	9.60708	4.22251e-08	8.13837e-06	co-expressed
CRO-03G003800	CRO-03G009710	0.874371	6.97862	2.21788e-06	0.000224529	co-expressed
CRO-03G003560	CRO-03G010300	0.814331	5.43399	3.45565e-05	0.00203971	co-expressed
CRO-01G009170	CRO-03G010790	0.927487	9.60838	4.21511e-08	8.12689e-06	co-expressed
CRO-03G003560	CRO-03G010790	0.987634	24.3988	8.69976e-14	1.60327e-10	co-expressed
CRO-03G003800	CRO-03G010790	0.951779	12.0157	2.12307e-09	6.59117e-07	co-expressed
CRO-02G001090	CRO-03G011320	0.996604	46.8753	5.51178e-18	8.0264e-14	co-expressed
CRO-03G003540	CRO-03G011320	0.996184	44.2064	1.32007e-17	1.5016e-13	co-expressed
CRO-02G001090	CRO-03G011370	0.992794	32.0857	1.5392e-15	5.84095e-12	co-expressed
CRO-03G003540	CRO-03G011370	0.986782	23.5832	1.43111e-13	2.4139e-10	co-expressed
CRO-03G003560	CRO-03G012910	0.757561	4.49477	0.000213867	0.00806837	co-expressed
CRO-03G003800	CRO-03G012910	0.854345	6.3668	6.32885e-06	0.000530935	co-expressed
CRO-01G009170	CRO-03G013290	0.973216	16.3957	2.74721e-11	1.81447e-08	co-expressed
CRO-03G003560	CRO-03G013290	0.972689	16.23	3.17493e-11	2.04678e-08	co-expressed
CRO-03G003800	CRO-03G013290	0.94392	11.0723	6.43799e-09	1.66091e-06	co-expressed
CRO-01G009170	CRO-03G013540	0.821057	5.57058	2.67538e-05	0.00167384	co-expressed
CRO-01G032400	CRO-03G013540	0.912376	8.6322	1.66692e-07	2.59576e-05	co-expressed
CRO-01G009170	CRO-03G015100	0.965564	14.374	1.76902e-10	8.47311e-08	co-expressed
CRO-03G003560	CRO-03G015100	0.861318	6.56581	4.47461e-06	0.000400459	co-expressed
CRO-03G003800	CRO-03G015100	0.803108	5.2203	5.18263e-05	0.0027845	co-expressed
CRO-01G032400	CRO-03G015830	0.859606	6.51569	4.8804e-06	0.000429924	co-expressed
CRO-01G032400	CRO-03G016580	0.769164	4.66153	0.000153594	0.00632189	co-expressed
CRO-02G001090	CRO-03G016950	0.995675	41.5053	3.37425e-17	2.93032e-13	co-expressed
CRO-03G003540	CRO-03G016950	0.996506	46.2122	6.81572e-18	9.34071e-14	co-expressed
CRO-01G009170	CRO-03G017740	0.779456	4.81887	0.000112696	0.00501663	co-expressed
CRO-01G032400	CRO-03G017930	0.825505	5.66478	2.24573e-05	0.00146001	co-expressed
CRO-01G009170	CRO-03G017950	0.791852	5.02172	7.59242e-05	0.00372731	co-expressed
CRO-03G003560	CRO-03G017950	0.789324	4.97908	8.24624e-05	0.00396525	co-expressed
CRO-03G003800	CRO-03G017950	0.82909	5.74309	1.94335e-05	0.00130229	co-expressed
CRO-01G006740	CRO-03G018360	0.947667	11.4962	3.87522e-09	1.0905e-06	co-expressed
CRO-01G006750	CRO-03G018360	0.97348	16.4806	2.55214e-11	1.70947e-08	co-expressed
CRO-01G010020	CRO-03G018360	0.885779	7.39183	1.12411e-06	0.000127752	co-expressed
CRO-01G013280	CRO-03G018360	0.825674	5.66841	2.23068e-05	0.00145212	co-expressed
CRO-01G027010	CRO-03G018360	0.963598	13.9589	2.6678e-10	1.18976e-07	co-expressed
CRO-01G030490	CRO-03G018360	0.96437	14.118	2.27639e-10	1.04429e-07	co-expressed
CRO-01G030540	CRO-03G018360	0.968918	15.1693	8.28293e-11	4.50662e-08	co-expressed
CRO-02G003890	CRO-03G018360	0.971929	15.9995	3.89154e-11	2.41463e-08	co-expressed
CRO-02G005470	CRO-03G018360	0.842073	6.04663	1.11823e-05	0.000840917	co-expressed
CRO-02G019960	CRO-03G018360	0.966054	14.4829	1.59104e-10	7.75017e-08	co-expressed
CRO-03G004950	CRO-03G018360	0.96605	14.482	1.59253e-10	7.75508e-08	co-expressed
CRO-01G009170	CRO-03G019000	0.983909	21.3276	6.20472e-13	7.97484e-10	co-expressed
CRO-03G003560	CRO-03G019000	0.948582	11.6065	3.40433e-09	9.77805e-07	co-expressed
CRO-03G003800	CRO-03G019000	0.913087	8.67256	1.57146e-07	2.46865e-05	co-expressed
CRO-01G002120	CRO-03G019430	0.870156	6.83902	2.80476e-06	0.000272763	co-expressed
CRO-01G004240	CRO-03G019430	0.779284	4.81617	0.000113296	0.00503619	co-expressed
CRO-01G004770	CRO-03G019430	0.75066	4.40039	0.000258251	0.0092513	co-expressed
CRO-01G005050	CRO-03G019430	0.842975	6.06899	1.07416e-05	0.000814708	co-expressed
CRO-01G008860	CRO-03G019430	0.933486	10.0816	2.24496e-08	4.76254e-06	co-expressed
CRO-01G009170	CRO-03G019430	0.890935	7.59819	8.07379e-07	9.69954e-05	co-expressed
CRO-01G013530	CRO-03G019430	0.920172	9.10262	8.48136e-08	1.4659e-05	co-expressed
CRO-01G020260	CRO-03G019430	0.791039	5.00794	7.79766e-05	0.00380202	co-expressed
CRO-01G021480	CRO-03G019430	0.885479	7.38024	1.14538e-06	0.000129672	co-expressed
CRO-01G026840	CRO-03G019430	0.928888	9.71369	3.65642e-08	7.19867e-06	co-expressed
CRO-01G027200	CRO-03G019430	0.880011	7.17602	1.59853e-06	0.000171246	co-expressed
CRO-01G027620	CRO-03G019430	0.902254	8.10383	3.67189e-07	5.02327e-05	co-expressed
CRO-01G028790	CRO-03G019430	0.929623	9.77013	3.38977e-08	6.75236e-06	co-expressed
CRO-01G030660	CRO-03G019430	0.75159	4.41291	0.000251858	0.00908512	co-expressed
CRO-01G031150	CRO-03G019430	0.801059	5.18304	5.56545e-05	0.00294343	co-expressed
CRO-01G032060	CRO-03G019430	0.824749	5.64854	2.31436e-05	0.00149506	co-expressed
CRO-01G032260	CRO-03G019430	0.914681	8.76484	1.37424e-07	2.20731e-05	co-expressed
CRO-01G033160	CRO-03G019430	0.934627	10.1786	1.97839e-08	4.27895e-06	co-expressed
CRO-02G000230	CRO-03G019430	0.923923	9.3532	5.97756e-08	1.09088e-05	co-expressed
CRO-02G002960	CRO-03G019430	0.871973	6.8984	2.5374e-06	0.000250874	co-expressed
CRO-02G003870	CRO-03G019430	0.773569	4.72773	0.00013479	0.00573602	co-expressed
CRO-02G005050	CRO-03G019430	0.873789	6.95896	2.29208e-06	0.000230716	co-expressed
CRO-02G010700	CRO-03G019430	0.858897	6.49518	5.05735e-06	0.000442083	co-expressed
CRO-02G016790	CRO-03G019430	0.843858	6.09103	1.03249e-05	0.000789189	co-expressed
CRO-02G018160	CRO-03G019430	0.79931	5.15163	5.91089e-05	0.0030836	co-expressed
CRO-02G018640	CRO-03G019430	0.91003	8.50223	2.01806e-07	3.04333e-05	co-expressed
CRO-02G018880	CRO-03G019430	0.77724	4.78419	0.000120628	0.0052795	co-expressed
CRO-02G022820	CRO-03G019430	0.873932	6.96375	2.27375e-06	0.000229173	co-expressed
CRO-02G026670	CRO-03G019430	0.811919	5.38663	3.77852e-05	0.00218664	co-expressed
CRO-02G027200	CRO-03G019430	0.768051	4.64506	0.000158678	0.00647391	co-expressed
CRO-02G029050	CRO-03G019430	0.887935	7.4765	9.80719e-07	0.00011412	co-expressed
CRO-02G029900	CRO-03G019430	0.934377	10.1571	2.03435e-08	4.3832e-06	co-expressed
CRO-03G000490	CRO-03G019430	0.830418	5.77269	1.84039e-05	0.00124744	co-expressed
CRO-03G000880	CRO-03G019430	0.829156	5.74455	1.93813e-05	0.00129961	co-expressed
CRO-03G003340	CRO-03G019430	0.890623	7.58531	8.24095e-07	9.86717e-05	co-expressed
CRO-03G003370	CRO-03G019430	0.916322	8.86247	1.19373e-07	1.95927e-05	co-expressed
CRO-03G003560	CRO-03G019430	0.932399	9.9913	2.52721e-08	5.26742e-06	co-expressed
CRO-03G003800	CRO-03G019430	0.939499	10.6222	1.12281e-08	2.65225e-06	co-expressed
CRO-03G003880	CRO-03G019430	0.956671	12.7251	9.65466e-10	3.43061e-07	co-expressed
CRO-03G007470	CRO-03G019430	0.93804	10.484	1.33679e-08	3.07362e-06	co-expressed
CRO-03G009710	CRO-03G019430	0.87122	6.87363	2.64551e-06	0.000259588	co-expressed
CRO-03G010790	CRO-03G019430	0.934721	10.1867	1.95777e-08	4.23884e-06	co-expressed
CRO-03G012910	CRO-03G019430	0.86398	6.64548	3.90068e-06	0.000357895	co-expressed
CRO-03G013290	CRO-03G019430	0.929081	9.72846	3.58459e-08	7.07498e-06	co-expressed
CRO-03G015100	CRO-03G019430	0.795178	5.07887	6.7988e-05	0.00342826	co-expressed
CRO-03G019000	CRO-03G019430	0.902828	8.1317	3.51909e-07	4.84815e-05	co-expressed
CRO-02G001090	CRO-03G019710	0.99395	35.0476	4.16127e-16	2.06244e-12	co-expressed
CRO-03G003540	CRO-03G019710	0.99503	38.7015	9.54674e-17	6.68197e-13	co-expressed
CRO-01G009170	CRO-03G019870	0.913716	8.70868	1.49094e-07	2.36286e-05	co-expressed
CRO-03G003560	CRO-03G019870	0.983057	20.7715	9.11003e-13	1.10136e-09	co-expressed
CRO-03G003800	CRO-03G019870	0.989154	26.0825	3.2675e-14	7.12154e-11	co-expressed
CRO-03G019430	CRO-03G019870	0.934974	10.2086	1.90298e-08	4.14194e-06	co-expressed
CRO-01G009170	CRO-03G019910	0.778532	4.80436	0.000115947	0.0051231	co-expressed
CRO-03G003560	CRO-03G019910	0.931227	9.89636	2.865e-08	5.85641e-06	co-expressed
CRO-03G003800	CRO-03G019910	0.931201	9.8943	2.87281e-08	5.8686e-06	co-expressed
CRO-03G019430	CRO-03G019910	0.898613	7.93248	4.77846e-07	6.26556e-05	co-expressed
CRO-01G009170	CRO-03G020300	0.894217	7.73688	6.48368e-07	8.07507e-05	co-expressed
CRO-03G003560	CRO-03G020300	0.877305	7.0797	1.87427e-06	0.000195162	co-expressed
CRO-03G003800	CRO-03G020300	0.825305	5.66047	2.26373e-05	0.00146963	co-expressed
CRO-03G019430	CRO-03G020300	0.832997	5.83103	1.65367e-05	0.00114712	co-expressed
CRO-01G009170	CRO-03G021090	0.85776	6.46258	5.3526e-06	0.000462838	co-expressed
CRO-03G003560	CRO-03G021090	0.864414	6.65868	3.81331e-06	0.000351283	co-expressed
CRO-03G003800	CRO-03G021090	0.797166	5.11364	6.35846e-05	0.00325929	co-expressed
CRO-02G001090	CRO-03G021610	0.97936	18.7658	3.96191e-12	3.66872e-09	co-expressed
CRO-03G003540	CRO-03G021610	0.972777	16.2575	3.09932e-11	2.00522e-08	co-expressed
CRO-01G009170	CRO-03G022230	0.906414	8.31107	2.68306e-07	3.86566e-05	co-expressed
CRO-03G003560	CRO-03G022230	0.982582	20.4785	1.11971e-12	1.30026e-09	co-expressed
CRO-03G003800	CRO-03G022230	0.98997	27.1396	1.82157e-14	4.44619e-11	co-expressed
CRO-03G019430	CRO-03G022230	0.925601	9.47118	5.08168e-08	9.52537e-06	co-expressed
CRO-01G009170	CRO-03G022780	0.93679	10.3694	1.54708e-08	3.47837e-06	co-expressed
CRO-01G032400	CRO-03G022780	0.814871	5.44471	3.38666e-05	0.00200797	co-expressed
CRO-03G003560	CRO-03G022780	0.868245	6.77779	3.11152e-06	0.000297004	co-expressed
CRO-03G003800	CRO-03G022780	0.858654	6.48818	5.1193e-06	0.000446414	co-expressed
CRO-03G019430	CRO-03G022780	0.800211	5.16776	5.73083e-05	0.00300969	co-expressed
CRO-01G009170	CRO-03G023380	0.776527	4.77313	0.000123275	0.00536709	co-expressed
CRO-03G003560	CRO-03G023380	0.936003	10.2988	1.69362e-08	3.75604e-06	co-expressed
CRO-03G003800	CRO-03G023380	0.911462	8.58095	1.797e-07	2.76096e-05	co-expressed
CRO-03G019430	CRO-03G023380	0.922696	9.26931	6.71526e-08	1.20314e-05	co-expressed
CRO-01G009170	CRO-03G023790	0.958691	13.0533	6.78892e-10	2.57165e-07	co-expressed
CRO-01G032400	CRO-03G023790	0.786694	4.93544	8.97601e-05	0.00422891	co-expressed
CRO-03G003560	CRO-03G023790	0.82094	5.56814	2.68757e-05	0.00167938	co-expressed
CRO-03G003800	CRO-03G023790	0.795895	5.09136	6.63714e-05	0.0033651	co-expressed
CRO-03G019430	CRO-03G023790	0.805411	5.26279	4.7791e-05	0.00261631	co-expressed
CRO-01G006750	CRO-03G024460	0.983025	20.7508	9.24283e-13	1.11442e-09	co-expressed
CRO-01G010020	CRO-03G024460	0.944137	11.0958	6.25739e-09	1.62241e-06	co-expressed
CRO-01G027010	CRO-03G024460	0.983593	21.1167	7.16965e-13	8.98163e-10	co-expressed
CRO-02G005470	CRO-03G024460	0.925001	9.42855	5.38784e-08	9.99596e-06	co-expressed
CRO-03G004950	CRO-03G024460	0.965441	14.3469	1.81653e-10	8.66192e-08	co-expressed
CRO-03G018360	CRO-03G024460	0.955296	12.5142	1.21553e-09	4.15276e-07	co-expressed
CRO-01G006750	CRO-03G025980	0.872508	6.91611	2.46291e-06	0.000244726	co-expressed
CRO-01G010020	CRO-03G025980	0.785337	4.91319	9.37329e-05	0.00436694	co-expressed
CRO-01G027010	CRO-03G025980	0.850512	6.26292	7.60089e-06	0.000616838	co-expressed
CRO-02G005470	CRO-03G025980	0.774258	4.73824	0.000132029	0.00564739	co-expressed
CRO-03G004950	CRO-03G025980	0.797454	5.11871	6.29676e-05	0.00323515	co-expressed
CRO-03G018360	CRO-03G025980	0.888995	7.51896	9.16173e-07	0.000107848	co-expressed
CRO-01G009170	CRO-03G026550	0.824126	5.63521	2.37227e-05	0.00152415	co-expressed
CRO-02G001090	CRO-03G028000	0.836339	5.90853	1.43567e-05	0.00102711	co-expressed
CRO-03G003540	CRO-03G028000	0.858714	6.4899	5.10402e-06	0.000445375	co-expressed
CRO-01G009170	CRO-03G028180	0.893712	7.71514	6.70943e-07	8.3083e-05	co-expressed
CRO-03G003560	CRO-03G028180	0.97673	17.6378	9.66613e-12	7.65682e-09	co-expressed
CRO-03G003800	CRO-03G028180	0.97258	16.1966	3.26942e-11	2.09688e-08	co-expressed
CRO-03G019430	CRO-03G028180	0.916317	8.86215	1.19428e-07	1.95992e-05	co-expressed
CRO-01G006740	CRO-03G028320	0.886253	7.41027	1.09111e-06	0.000124676	co-expressed
CRO-01G006750	CRO-03G028320	0.87687	7.06452	1.92208e-06	0.00019925	co-expressed
CRO-01G010020	CRO-03G028320	0.96063	13.3912	4.76073e-10	1.92073e-07	co-expressed
CRO-01G013280	CRO-03G028320	0.857602	6.45807	5.39483e-06	0.000465773	co-expressed
CRO-01G027010	CRO-03G028320	0.888245	7.48886	9.61447e-07	0.000112284	co-expressed
CRO-01G030490	CRO-03G028320	0.870891	6.8629	2.69383e-06	0.000263508	co-expressed
CRO-01G030540	CRO-03G028320	0.87908	7.14252	1.68924e-06	0.000179282	co-expressed
CRO-02G003890	CRO-03G028320	0.855609	6.40189	5.95117e-06	0.000505282	co-expressed
CRO-02G004250	CRO-03G028320	0.788734	4.96923	8.40543e-05	0.00402352	co-expressed
CRO-02G005470	CRO-03G028320	0.879053	7.14158	1.69186e-06	0.000179513	co-expressed
CRO-02G019960	CRO-03G028320	0.890386	7.57559	8.3696e-07	9.9999e-05	co-expressed
CRO-03G004950	CRO-03G028320	0.875728	7.02494	2.05289e-06	0.000210561	co-expressed
CRO-03G005050	CRO-03G028320	0.773373	4.72474	0.000135585	0.00576107	co-expressed
CRO-03G018360	CRO-03G028320	0.820014	5.54895	2.78555e-05	0.00172631	co-expressed
CRO-03G024460	CRO-03G028320	0.888554	7.50121	9.42595e-07	0.000110461	co-expressed
CRO-02G001090	CRO-03G028930	0.827714	5.71277	2.05508e-05	0.00136159	co-expressed
CRO-03G003540	CRO-03G028930	0.811442	5.37736	3.84527e-05	0.00221598	co-expressed
CRO-01G009170	CRO-03G029230	0.785546	4.91659	9.3114e-05	0.00434659	co-expressed
CRO-01G032400	CRO-03G029230	0.881273	7.22198	1.48228e-06	0.000160684	co-expressed
CRO-02G001090	CRO-03G029990	0.784547	4.90032	9.61135e-05	0.00444914	co-expressed
CRO-03G003540	CRO-03G029990	0.787391	4.94692	8.77767e-05	0.00415974	co-expressed
CRO-02G001090	CRO-03G030550	0.854472	6.37031	6.29e-06	0.000528405	co-expressed
CRO-03G003540	CRO-03G030550	0.863429	6.62883	4.01394e-06	0.00036647	co-expressed
CRO-01G002120	CRO-03G030600	0.945637	11.2613	5.12442e-09	1.37559e-06	co-expressed
CRO-01G004770	CRO-03G030600	0.93849	10.5262	1.26727e-08	2.93842e-06	co-expressed
CRO-01G005310	CRO-03G030600	0.782689	4.8703	0.000101911	0.00464781	co-expressed
CRO-01G008860	CRO-03G030600	0.933306	10.0664	2.28993e-08	4.84292e-06	co-expressed
CRO-01G009170	CRO-03G030600	0.983665	21.1641	6.93945e-13	8.74919e-10	co-expressed
CRO-01G013530	CRO-03G030600	0.872275	6.90839	2.49509e-06	0.000247403	co-expressed
CRO-01G014460	CRO-03G030600	0.930164	9.81227	3.20412e-08	6.44103e-06	co-expressed
CRO-01G020260	CRO-03G030600	0.951335	11.9565	2.27137e-09	6.97504e-07	co-expressed
CRO-01G021480	CRO-03G030600	0.89007	7.56263	8.54426e-07	0.000101821	co-expressed
CRO-01G026840	CRO-03G030600	0.967126	14.7295	1.25467e-10	6.35618e-08	co-expressed
CRO-01G027200	CRO-03G030600	0.805082	5.25667	4.83511e-05	0.00264045	co-expressed
CRO-01G027620	CRO-03G030600	0.980433	19.2897	2.66238e-12	2.65618e-09	co-expressed
CRO-01G028790	CRO-03G030600	0.926437	9.53134	4.68057e-08	8.88044e-06	co-expressed
CRO-01G030330	CRO-03G030600	0.815718	5.4616	3.28077e-05	0.00195963	co-expressed
CRO-01G030520	CRO-03G030600	0.772736	4.71509	0.000138188	0.00584317	co-expressed
CRO-01G030660	CRO-03G030600	0.815371	5.45467	3.32379e-05	0.00197905	co-expressed
CRO-01G031320	CRO-03G030600	0.811287	5.37434	3.8673e-05	0.00222579	co-expressed
CRO-01G032060	CRO-03G030600	0.928212	9.66251	3.91748e-08	7.63784e-06	co-expressed
CRO-01G032260	CRO-03G030600	0.912536	8.64123	1.64504e-07	2.56578e-05	co-expressed
CRO-01G033160	CRO-03G030600	0.930028	9.80165	3.24987e-08	6.51843e-06	co-expressed
CRO-02G000230	CRO-03G030600	0.937621	10.4452	1.40432e-08	3.20611e-06	co-expressed
CRO-02G000810	CRO-03G030600	0.868221	6.77702	3.11559e-06	0.00029732	co-expressed
CRO-02G001230	CRO-03G030600	0.888159	7.48544	9.66739e-07	0.000112803	co-expressed
CRO-02G002960	CRO-03G030600	0.96978	15.3943	6.72585e-11	3.79008e-08	co-expressed
CRO-02G006760	CRO-03G030600	0.777067	4.78151	0.000121264	0.00530048	co-expressed
CRO-02G012840	CRO-03G030600	0.771161	4.69134	0.000144814	0.00605253	co-expressed
CRO-02G012930	CRO-03G030600	0.839153	5.97547	1.27149e-05	0.00093234	co-expressed
CRO-02G016790	CRO-03G030600	0.881019	7.21267	1.50509e-06	0.000162788	co-expressed
CRO-02G018160	CRO-03G030600	0.832496	5.81961	1.68861e-05	0.00116626	co-expressed
CRO-02G018640	CRO-03G030600	0.993713	34.3747	5.54691e-16	2.59925e-12	co-expressed
CRO-02G018880	CRO-03G030600	0.78541	4.91437	9.35168e-05	0.00435966	co-expressed
CRO-02G020220	CRO-03G030600	0.751805	4.41582	0.000250396	0.00904664	co-expressed
CRO-02G022820	CRO-03G030600	0.991641	29.7664	4.6661e-15	1.46684e-11	co-expressed
CRO-02G028240	CRO-03G030600	0.826768	5.69211	2.13499e-05	0.00140249	co-expressed
CRO-02G029900	CRO-03G030600	0.948662	11.6163	3.36545e-09	9.68307e-07	co-expressed
CRO-03G000490	CRO-03G030600	0.898416	7.92347	4.84555e-07	6.34059e-05	co-expressed
CRO-03G000880	CRO-03G030600	0.803517	5.22779	5.10904e-05	0.00275457	co-expressed
CRO-03G003140	CRO-03G030600	0.897873	7.89872	5.03513e-07	6.54526e-05	co-expressed
CRO-03G003340	CRO-03G030600	0.767431	4.63594	0.000161567	0.00656166	co-expressed
CRO-03G003370	CRO-03G030600	0.964469	14.1387	2.23007e-10	1.02723e-07	co-expressed
CRO-03G003560	CRO-03G030600	0.923492	9.32351	6.22833e-08	1.12931e-05	co-expressed
CRO-03G003800	CRO-03G030600	0.874882	6.99597	2.15451e-06	0.000219228	co-expressed
CRO-03G003880	CRO-03G030600	0.918832	9.01716	9.57118e-08	1.62377e-05	co-expressed
CRO-03G007470	CRO-03G030600	0.895	7.77085	6.14689e-07	7.72914e-05	co-expressed
CRO-03G009710	CRO-03G030600	0.98177	20.0046	1.57235e-12	1.7114e-09	co-expressed
CRO-03G010300	CRO-03G030600	0.785868	4.92187	9.2162e-05	0.00431357	co-expressed
CRO-03G010790	CRO-03G030600	0.941058	10.7753	9.27366e-09	2.25916e-06	co-expressed
CRO-03G013290	CRO-03G030600	0.957658	12.8826	8.14579e-10	2.98792e-07	co-expressed
CRO-03G013540	CRO-03G030600	0.796333	5.09901	6.54e-05	0.00332817	co-expressed
CRO-03G015100	CRO-03G030600	0.971403	15.8451	4.46664e-11	2.70433e-08	co-expressed
CRO-03G017740	CRO-03G030600	0.779583	4.82087	0.000112256	0.00500147	co-expressed
CRO-03G017950	CRO-03G030600	0.76306	4.57248	0.000183227	0.00720433	co-expressed
CRO-03G019000	CRO-03G030600	0.994529	36.8735	1.95871e-16	1.1488e-12	co-expressed
CRO-03G019430	CRO-03G030600	0.872756	6.92436	2.42901e-06	0.000241922	co-expressed
CRO-03G019870	CRO-03G030600	0.901787	8.08135	3.80021e-07	5.17363e-05	co-expressed
CRO-03G019910	CRO-03G030600	0.773252	4.72291	0.000136075	0.00577653	co-expressed
CRO-03G020300	CRO-03G030600	0.907691	8.37738	2.42944e-07	3.55583e-05	co-expressed
CRO-03G021090	CRO-03G030600	0.869208	6.80848	2.95359e-06	0.000284585	co-expressed
CRO-03G022230	CRO-03G030600	0.90023	8.00748	4.25616e-07	5.6863e-05	co-expressed
CRO-03G022780	CRO-03G030600	0.9193	9.04679	9.17749e-08	1.56792e-05	co-expressed
CRO-03G023380	CRO-03G030600	0.789872	4.98827	8.10066e-05	0.00391285	co-expressed
CRO-03G023790	CRO-03G030600	0.942919	10.966	7.32977e-09	1.85262e-06	co-expressed
CRO-03G026550	CRO-03G030600	0.761008	4.54321	0.000194202	0.00751964	co-expressed
CRO-03G028180	CRO-03G030600	0.869688	6.8239	2.87741e-06	0.000278522	co-expressed
CRO-01G002120	CRO-03G030620	0.974324	16.76	2.00768e-11	1.39894e-08	co-expressed
CRO-01G004770	CRO-03G030620	0.929825	9.78578	3.3195e-08	6.63501e-06	co-expressed
CRO-01G008860	CRO-03G030620	0.936413	10.3355	1.61582e-08	3.60697e-06	co-expressed
CRO-01G009170	CRO-03G030620	0.983465	21.0328	7.59677e-13	9.40916e-10	co-expressed
CRO-01G013530	CRO-03G030620	0.921148	9.16619	7.75599e-08	1.36054e-05	co-expressed
CRO-01G014460	CRO-03G030620	0.895869	7.80902	5.79022e-07	7.34969e-05	co-expressed
CRO-01G020260	CRO-03G030620	0.957167	12.8035	8.86979e-10	3.20308e-07	co-expressed
CRO-01G021480	CRO-03G030620	0.931928	9.9529	2.65847e-08	5.49946e-06	co-expressed
CRO-01G026840	CRO-03G030620	0.988079	24.8574	6.6212e-14	1.27452e-10	co-expressed
CRO-01G027200	CRO-03G030620	0.857988	6.46908	5.29232e-06	0.000458646	co-expressed
CRO-01G027620	CRO-03G030620	0.975535	17.1858	1.40243e-11	1.04054e-08	co-expressed
CRO-01G028790	CRO-03G030620	0.96592	14.4528	1.63829e-10	7.93735e-08	co-expressed
CRO-01G030330	CRO-03G030620	0.837922	5.94598	1.34126e-05	0.000972609	co-expressed
CRO-01G030520	CRO-03G030620	0.813469	5.41697	3.56825e-05	0.00209177	co-expressed
CRO-01G030660	CRO-03G030620	0.835088	5.87927	1.51425e-05	0.00107042	co-expressed
CRO-01G031320	CRO-03G030620	0.789146	4.9761	8.29403e-05	0.0039838	co-expressed
CRO-01G032060	CRO-03G030620	0.949234	11.687	3.09921e-09	9.03552e-07	co-expressed
CRO-01G032260	CRO-03G030620	0.944234	11.1063	6.1781e-09	1.60676e-06	co-expressed
CRO-01G033160	CRO-03G030620	0.943468	11.0239	6.82881e-09	1.74522e-06	co-expressed
CRO-02G000230	CRO-03G030620	0.965513	14.3627	1.78876e-10	8.54942e-08	co-expressed
CRO-02G000810	CRO-03G030620	0.886513	7.42042	1.07338e-06	0.000123012	co-expressed
CRO-02G001230	CRO-03G030620	0.890984	7.60024	8.04749e-07	9.67234e-05	co-expressed
CRO-02G002960	CRO-03G030620	0.987057	23.838	1.22287e-13	2.1158e-10	co-expressed
CRO-02G005050	CRO-03G030620	0.802232	5.2043	5.34351e-05	0.00285213	co-expressed
CRO-02G006760	CRO-03G030620	0.785556	4.91675	9.30841e-05	0.0043457	co-expressed
CRO-02G012840	CRO-03G030620	0.802906	5.21659	5.21948e-05	0.0028	co-expressed
CRO-02G012930	CRO-03G030620	0.837829	5.94376	1.34667e-05	0.000975982	co-expressed
CRO-02G016790	CRO-03G030620	0.91341	8.6911	1.52957e-07	2.41362e-05	co-expressed
CRO-02G018160	CRO-03G030620	0.884833	7.35541	1.19242e-06	0.000134031	co-expressed
CRO-02G018640	CRO-03G030620	0.993135	32.8834	1.07009e-15	4.40894e-12	co-expressed
CRO-02G018880	CRO-03G030620	0.771845	4.70163	0.000141904	0.00596076	co-expressed
CRO-02G020220	CRO-03G030620	0.796797	5.10715	6.43832e-05	0.00329018	co-expressed
CRO-02G022820	CRO-03G030620	0.982552	20.4605	1.13406e-12	1.31348e-09	co-expressed
CRO-02G028240	CRO-03G030620	0.85902	6.49873	5.02625e-06	0.000440066	co-expressed
CRO-02G029050	CRO-03G030620	0.774302	4.73891	0.000131856	0.00564178	co-expressed
CRO-02G029900	CRO-03G030620	0.956835	12.7509	9.38876e-10	3.35521e-07	co-expressed
CRO-03G000490	CRO-03G030620	0.91295	8.66476	1.58944e-07	2.49263e-05	co-expressed
CRO-03G000880	CRO-03G030620	0.815016	5.44759	3.36837e-05	0.00199952	co-expressed
CRO-03G003140	CRO-03G030620	0.902968	8.13849	3.48292e-07	4.80528e-05	co-expressed
CRO-03G003340	CRO-03G030620	0.813647	5.42047	3.54478e-05	0.00208069	co-expressed
CRO-03G003370	CRO-03G030620	0.979173	18.6787	4.23686e-12	3.87704e-09	co-expressed
CRO-03G003560	CRO-03G030620	0.954203	12.3532	1.45241e-09	4.80382e-07	co-expressed
CRO-03G003800	CRO-03G030620	0.914986	8.78276	1.33907e-07	2.15962e-05	co-expressed
CRO-03G003880	CRO-03G030620	0.951902	12.0322	2.0836e-09	6.49132e-07	co-expressed
CRO-03G004570	CRO-03G030620	0.759244	4.5183	0.00020407	0.00779682	co-expressed
CRO-03G007470	CRO-03G030620	0.935909	10.2905	1.71183e-08	3.79043e-06	co-expressed
CRO-03G009710	CRO-03G030620	0.987185	23.9589	1.13559e-13	1.98464e-10	co-expressed
CRO-03G010300	CRO-03G030620	0.835091	5.87934	1.51404e-05	0.00107032	co-expressed
CRO-03G010790	CRO-03G030620	0.957307	12.826	8.65686e-10	3.14334e-07	co-expressed
CRO-03G013290	CRO-03G030620	0.982236	20.273	1.29607e-12	1.46088e-09	co-expressed
CRO-03G013540	CRO-03G030620	0.798543	5.13797	6.06787e-05	0.00314615	co-expressed
CRO-03G015100	CRO-03G030620	0.958262	12.9815	7.32737e-10	2.73409e-07	co-expressed
CRO-03G017740	CRO-03G030620	0.771583	4.69768	0.000143013	0.00599544	co-expressed
CRO-03G017950	CRO-03G030620	0.807668	5.3051	4.40956e-05	0.00246021	co-expressed
CRO-03G019000	CRO-03G030620	0.994736	37.5967	1.46791e-16	9.31369e-13	co-expressed
CRO-03G019430	CRO-03G030620	0.893749	7.71673	6.69261e-07	8.29248e-05	co-expressed
CRO-03G019870	CRO-03G030620	0.942728	10.9459	7.51236e-09	1.89102e-06	co-expressed
CRO-03G019910	CRO-03G030620	0.826133	5.67834	2.19007e-05	0.00143113	co-expressed
CRO-03G020300	CRO-03G030620	0.902478	8.11466	3.61174e-07	4.95499e-05	co-expressed
CRO-03G021090	CRO-03G030620	0.880506	7.19397	1.55202e-06	0.000167032	co-expressed
CRO-03G022230	CRO-03G030620	0.938502	10.5273	1.26541e-08	2.935e-06	co-expressed
CRO-03G022780	CRO-03G030620	0.9366	10.3522	1.58144e-08	3.54236e-06	co-expressed
CRO-03G023380	CRO-03G030620	0.82179	5.58587	2.60021e-05	0.00163747	co-expressed
CRO-03G023790	CRO-03G030620	0.933069	10.0467	2.3499e-08	4.94944e-06	co-expressed
CRO-03G026550	CRO-03G030620	0.790309	4.99561	7.98613e-05	0.00387062	co-expressed
CRO-03G028180	CRO-03G030620	0.918664	9.00659	9.71596e-08	1.64455e-05	co-expressed
CRO-03G029230	CRO-03G030620	0.752918	4.4309	0.000242957	0.00885024	co-expressed
CRO-03G030600	CRO-03G030620	0.989346	26.3193	2.861e-14	6.41906e-11	co-expressed
CRO-03G003560	CRO-03G030660	0.852829	6.32527	6.80837e-06	0.000563741	co-expressed
CRO-03G003800	CRO-03G030660	0.895184	7.77891	6.06973e-07	7.64773e-05	co-expressed
CRO-03G019430	CRO-03G030660	0.810766	5.36427	3.94164e-05	0.00225847	co-expressed
CRO-01G006740	CRO-03G031560	0.986966	23.7524	1.28899e-13	2.21234e-10	co-expressed
CRO-01G006750	CRO-03G031560	0.997414	53.7457	7.16613e-19	1.74253e-14	co-expressed
CRO-01G010020	CRO-03G031560	0.94744	11.4693	4.00036e-09	1.11962e-06	co-expressed
CRO-01G013280	CRO-03G031560	0.841306	6.02777	1.15688e-05	0.000864676	co-expressed
CRO-01G027010	CRO-03G031560	0.99754	55.1172	4.91941e-19	1.29772e-14	co-expressed
CRO-01G030490	CRO-03G031560	0.98396	21.3625	6.05863e-13	7.83183e-10	co-expressed
CRO-01G030540	CRO-03G031560	0.998568	72.3036	8.51398e-21	6.96366e-16	co-expressed
CRO-02G003890	CRO-03G031560	0.982764	20.5892	1.03544e-12	1.22415e-09	co-expressed
CRO-02G005470	CRO-03G031560	0.912368	8.63174	1.66803e-07	2.5972e-05	co-expressed
CRO-02G019960	CRO-03G031560	0.991452	29.4307	5.51655e-15	1.67225e-11	co-expressed
CRO-03G004950	CRO-03G031560	0.974228	16.7277	2.06386e-11	1.43276e-08	co-expressed
CRO-03G018360	CRO-03G031560	0.971677	15.9249	4.1587e-11	2.5498e-08	co-expressed
CRO-03G024460	CRO-03G031560	0.99007	27.2768	1.69133e-14	4.18046e-11	co-expressed
CRO-03G025980	CRO-03G031560	0.866435	6.72091	3.42807e-06	0.000321475	co-expressed
CRO-03G028320	CRO-03G031560	0.885114	7.36617	1.17179e-06	0.000132129	co-expressed
CRO-02G001090	CRO-03G031710	0.996772	48.0873	3.76742e-18	6.37133e-14	co-expressed
CRO-03G003540	CRO-03G031710	0.9954	40.2389	5.34992e-17	4.20745e-13	co-expressed
CRO-02G001090	CRO-03G032130	0.824883	5.65141	2.30205e-05	0.00148875	co-expressed
CRO-03G003540	CRO-03G032130	0.824088	5.6344	2.37584e-05	0.00152584	co-expressed
CRO-01G006750	CRO-03G032170	0.858299	6.47799	5.21086e-06	0.000452819	co-expressed
CRO-01G010020	CRO-03G032170	0.914808	8.77231	1.35945e-07	2.18699e-05	co-expressed
CRO-01G027010	CRO-03G032170	0.861319	6.56584	4.47445e-06	0.000400452	co-expressed
CRO-02G005470	CRO-03G032170	0.828941	5.7398	1.95516e-05	0.00130876	co-expressed
CRO-03G004950	CRO-03G032170	0.833115	5.83373	1.64553e-05	0.0011427	co-expressed
CRO-03G018360	CRO-03G032170	0.844831	6.11553	9.88137e-06	0.00076204	co-expressed
CRO-03G028320	CRO-03G032170	0.884401	7.33891	1.22477e-06	0.00013709	co-expressed
CRO-03G031560	CRO-03G032170	0.86426	6.65401	3.84399e-06	0.000353595	co-expressed
CRO-02G027200	CRO-03G032330	0.798719	5.14111	6.03143e-05	0.00313133	co-expressed
CRO-03G019430	CRO-03G032330	0.833558	5.84389	1.61526e-05	0.00112561	co-expressed
CRO-03G025210	CRO-03G032330	0.805856	5.27108	4.70424e-05	0.00258474	co-expressed
CRO-01G002120	CRO-03G032340	0.964159	14.074	2.37795e-10	1.08173e-07	co-expressed
CRO-01G004240	CRO-03G032340	0.768878	4.65729	0.000154887	0.00636053	co-expressed
CRO-01G004770	CRO-03G032340	0.879531	7.15872	1.64472e-06	0.000175359	co-expressed
CRO-01G005050	CRO-03G032340	0.833188	5.83542	1.64046e-05	0.00113995	co-expressed
CRO-01G008860	CRO-03G032340	0.957776	12.9017	7.98028e-10	2.93631e-07	co-expressed
CRO-01G009170	CRO-03G032340	0.960134	13.3026	5.22148e-10	2.06932e-07	co-expressed
CRO-01G013530	CRO-03G032340	0.967334	14.7786	1.19714e-10	6.11343e-08	co-expressed
CRO-01G014460	CRO-03G032340	0.838	5.94784	1.33674e-05	0.000970001	co-expressed
CRO-01G020260	CRO-03G032340	0.90685	8.33356	2.59408e-07	3.75888e-05	co-expressed
CRO-01G021480	CRO-03G032340	0.952657	12.1351	1.85452e-09	5.89218e-07	co-expressed
CRO-01G026840	CRO-03G032340	0.993992	35.1728	3.94691e-16	1.98382e-12	co-expressed
CRO-01G027200	CRO-03G032340	0.927803	9.63186	4.08315e-08	7.90976e-06	co-expressed
CRO-01G027620	CRO-03G032340	0.969622	15.3525	6.9896e-11	3.91419e-08	co-expressed
CRO-01G028790	CRO-03G032340	0.987481	24.2458	9.53923e-14	1.72338e-10	co-expressed
CRO-01G030330	CRO-03G032340	0.829217	5.74591	1.93329e-05	0.00129685	co-expressed
CRO-01G030520	CRO-03G032340	0.815885	5.46494	3.26029e-05	0.00195042	co-expressed
CRO-01G030660	CRO-03G032340	0.853193	6.33518	6.69063e-06	0.000555782	co-expressed
CRO-01G031150	CRO-03G032340	0.823463	5.62113	2.43512e-05	0.00155531	co-expressed
CRO-01G031320	CRO-03G032340	0.798353	5.1346	6.10735e-05	0.00316145	co-expressed
CRO-01G032060	CRO-03G032340	0.94031	10.7011	1.01716e-08	2.43934e-06	co-expressed
CRO-01G032260	CRO-03G032340	0.980239	19.192	2.86506e-12	2.81875e-09	co-expressed
CRO-01G033160	CRO-03G032340	0.973222	16.3976	2.74251e-11	1.81216e-08	co-expressed
CRO-02G000230	CRO-03G032340	0.993453	33.6808	7.50432e-16	3.33579e-12	co-expressed
CRO-02G000810	CRO-03G032340	0.844192	6.09941	1.01708e-05	0.000779686	co-expressed
CRO-02G001230	CRO-03G032340	0.827144	5.70031	2.10291e-05	0.00138624	co-expressed
CRO-02G002960	CRO-03G032340	0.977246	17.8441	8.18031e-12	6.65205e-09	co-expressed
CRO-02G005050	CRO-03G032340	0.88436	7.33735	1.22789e-06	0.000137404	co-expressed
CRO-02G006760	CRO-03G032340	0.785826	4.92117	9.22863e-05	0.00431715	co-expressed
CRO-02G010700	CRO-03G032340	0.79752	5.11988	6.28266e-05	0.0032296	co-expressed
CRO-02G012930	CRO-03G032340	0.819429	5.53687	2.84912e-05	0.00175803	co-expressed
CRO-02G016790	CRO-03G032340	0.92307	9.2947	6.48232e-08	1.16774e-05	co-expressed
CRO-02G018160	CRO-03G032340	0.891851	7.63631	7.59959e-07	9.21948e-05	co-expressed
CRO-02G018640	CRO-03G032340	0.980942	19.553	2.18846e-12	2.25901e-09	co-expressed
CRO-02G018880	CRO-03G032340	0.787115	4.94237	8.85581e-05	0.00418698	co-expressed
CRO-02G020220	CRO-03G032340	0.758548	4.50854	0.000208077	0.00790854	co-expressed
CRO-02G022820	CRO-03G032340	0.950732	11.8775	2.48646e-09	7.51803e-07	co-expressed
CRO-02G026670	CRO-03G032340	0.761394	4.54869	0.000192096	0.00745775	co-expressed
CRO-02G028240	CRO-03G032340	0.855465	6.39787	5.99331e-06	0.000508191	co-expressed
CRO-02G029050	CRO-03G032340	0.868553	6.78755	3.06037e-06	0.000293053	co-expressed
CRO-02G029900	CRO-03G032340	0.976846	17.6836	9.31337e-12	7.42182e-09	co-expressed
CRO-03G000490	CRO-03G032340	0.890939	7.59836	8.07158e-07	9.69767e-05	co-expressed
CRO-03G000880	CRO-03G032340	0.862952	6.61448	4.11429e-06	0.000374	co-expressed
CRO-03G003140	CRO-03G032340	0.862556	6.60261	4.1993e-06	0.000380352	co-expressed
CRO-03G003340	CRO-03G032340	0.894425	7.74587	6.3927e-07	7.98378e-05	co-expressed
CRO-03G003370	CRO-03G032340	0.983836	21.2786	6.41559e-13	8.19435e-10	co-expressed
CRO-03G003560	CRO-03G032340	0.986502	23.333	1.67274e-13	2.72244e-10	co-expressed
CRO-03G003800	CRO-03G032340	0.964482	14.1414	2.22401e-10	1.02476e-07	co-expressed
CRO-03G003880	CRO-03G032340	0.98637	23.2174	1.79877e-13	2.89301e-10	co-expressed
CRO-03G004570	CRO-03G032340	0.774009	4.73444	0.000133022	0.00567864	co-expressed
CRO-03G007470	CRO-03G032340	0.979716	18.935	3.48065e-12	3.29844e-09	co-expressed
CRO-03G009710	CRO-03G032340	0.959179	13.1361	6.21923e-10	2.39224e-07	co-expressed
CRO-03G010300	CRO-03G032340	0.801225	5.18603	5.53367e-05	0.00293061	co-expressed
CRO-03G010790	CRO-03G032340	0.981672	19.9499	1.63594e-12	1.77178e-09	co-expressed
CRO-03G012910	CRO-03G032340	0.770099	4.67544	0.000149431	0.00619696	co-expressed
CRO-03G013290	CRO-03G032340	0.987792	24.5583	7.9073e-14	1.48646e-10	co-expressed
CRO-03G015100	CRO-03G032340	0.910582	8.53239	1.93018e-07	2.93322e-05	co-expressed
CRO-03G017950	CRO-03G032340	0.826695	5.69052	2.1413e-05	0.00140581	co-expressed
CRO-03G019000	CRO-03G032340	0.978895	18.5515	4.67561e-12	4.20321e-09	co-expressed
CRO-03G019430	CRO-03G032340	0.945589	11.2558	5.15831e-09	1.38304e-06	co-expressed
CRO-03G019870	CRO-03G032340	0.978469	18.3612	5.42416e-12	4.74601e-09	co-expressed
CRO-03G019910	CRO-03G032340	0.910454	8.52538	1.95024e-07	2.95901e-05	co-expressed
CRO-03G020300	CRO-03G032340	0.892878	7.67959	7.0965e-07	8.71159e-05	co-expressed
CRO-03G021090	CRO-03G032340	0.853975	6.3566	6.44328e-06	0.000538947	co-expressed
CRO-03G022230	CRO-03G032340	0.980126	19.1356	2.98942e-12	2.91522e-09	co-expressed
CRO-03G022780	CRO-03G032340	0.920568	9.12828	8.18027e-08	1.42199e-05	co-expressed
CRO-03G023380	CRO-03G032340	0.9045	8.21414	3.10512e-07	4.36335e-05	co-expressed
CRO-03G023790	CRO-03G032340	0.885572	7.38382	1.13878e-06	0.000129037	co-expressed
CRO-03G026550	CRO-03G032340	0.753609	4.44031	0.000238429	0.00873096	co-expressed
CRO-03G028180	CRO-03G032340	0.966486	14.5808	1.44721e-10	7.16573e-08	co-expressed
CRO-03G030600	CRO-03G032340	0.959699	13.2259	5.6577e-10	2.21449e-07	co-expressed
CRO-03G030620	CRO-03G032340	0.980318	19.2311	2.78193e-12	2.75408e-09	co-expressed
CRO-03G030660	CRO-03G032340	0.810595	5.36097	3.96632e-05	0.00226906	co-expressed
CRO-01G009170	CRO-03G032840	0.879436	7.1553	1.65402e-06	0.000176126	co-expressed
CRO-01G032400	CRO-03G032840	0.900073	8.00013	4.30458e-07	5.73769e-05	co-expressed
CRO-03G030600	CRO-03G032840	0.858294	6.47785	5.21212e-06	0.000452896	co-expressed
CRO-03G030620	CRO-03G032840	0.865645	6.69644	3.57448e-06	0.000332901	co-expressed
CRO-03G032340	CRO-03G032840	0.805615	5.26658	4.74468e-05	0.002602	co-expressed
CRO-02G001090	CRO-04G000460	0.941245	10.7941	9.06026e-09	2.21714e-06	co-expressed
CRO-03G003540	CRO-04G000460	0.947526	11.4795	3.95274e-09	1.1087e-06	co-expressed
CRO-02G001090	CRO-04G000920	0.915366	8.80525	1.29625e-07	2.10148e-05	co-expressed
CRO-03G003540	CRO-04G000920	0.931884	9.94928	2.67119e-08	5.52045e-06	co-expressed
CRO-01G009170	CRO-04G001480	0.837467	5.93516	1.36786e-05	0.000988249	co-expressed
CRO-03G003560	CRO-04G001480	0.836204	5.90535	1.44399e-05	0.00103158	co-expressed
CRO-03G003800	CRO-04G001480	0.754181	4.44811	0.000234739	0.00863456	co-expressed
CRO-03G030600	CRO-04G001480	0.88265	7.2729	1.36379e-06	0.000149901	co-expressed
CRO-03G030620	CRO-04G001480	0.85794	6.46772	5.30486e-06	0.000459469	co-expressed
CRO-03G032340	CRO-04G001480	0.84541	6.13021	9.62529e-06	0.000746296	co-expressed
CRO-03G003560	CRO-04G003000	0.823894	5.63028	2.39409e-05	0.00153514	co-expressed
CRO-03G003800	CRO-04G003000	0.870764	6.85875	2.71277e-06	0.000265073	co-expressed
CRO-03G019430	CRO-04G003000	0.842888	6.06681	1.07837e-05	0.000817282	co-expressed
CRO-03G032340	CRO-04G003000	0.810748	5.36391	3.94431e-05	0.00225942	co-expressed
CRO-02G001090	CRO-04G003380	0.909468	8.4718	2.11107e-07	3.15807e-05	co-expressed
CRO-03G003540	CRO-04G003380	0.92524	9.44548	5.26394e-08	9.80816e-06	co-expressed
CRO-01G009170	CRO-04G003650	0.988283	25.0768	5.82053e-14	1.14942e-10	co-expressed
CRO-03G003560	CRO-04G003650	0.928171	9.65939	3.93403e-08	7.66678e-06	co-expressed
CRO-03G003800	CRO-04G003650	0.896758	7.84848	5.44432e-07	6.98055e-05	co-expressed
CRO-03G019430	CRO-04G003650	0.868359	6.78139	3.09257e-06	0.000295564	co-expressed
CRO-03G030600	CRO-04G003650	0.977724	18.041	6.98651e-12	5.85158e-09	co-expressed
CRO-03G030620	CRO-04G003650	0.985058	22.1524	3.57013e-13	5.09849e-10	co-expressed
CRO-03G032340	CRO-04G003650	0.965943	14.4581	1.62991e-10	7.90275e-08	co-expressed
CRO-02G001090	CRO-04G003990	0.831355	5.79373	1.77062e-05	0.0012102	co-expressed
CRO-03G003540	CRO-04G003990	0.8601	6.53006	4.76031e-06	0.000421403	co-expressed
CRO-01G009170	CRO-04G004580	0.88689	7.43519	1.04812e-06	0.000120593	co-expressed
CRO-03G003560	CRO-04G004580	0.964206	14.0837	2.35518e-10	1.07321e-07	co-expressed
CRO-03G003800	CRO-04G004580	0.990381	27.721	1.33328e-14	3.44898e-11	co-expressed
CRO-03G019430	CRO-04G004580	0.947198	11.4408	4.13776e-09	1.15155e-06	co-expressed
CRO-03G030600	CRO-04G004580	0.882383	7.26295	1.38613e-06	0.000151989	co-expressed
CRO-03G030620	CRO-04G004580	0.915365	8.80519	1.29638e-07	2.10161e-05	co-expressed
CRO-03G032340	CRO-04G004580	0.958648	13.0461	6.84087e-10	2.58754e-07	co-expressed
CRO-01G009170	CRO-04G004640	0.933316	10.0673	2.28737e-08	4.83859e-06	co-expressed
CRO-03G003560	CRO-04G004640	0.980568	19.3584	2.52892e-12	2.54333e-09	co-expressed
CRO-03G003800	CRO-04G004640	0.953183	12.2081	1.7082e-09	5.50101e-07	co-expressed
CRO-03G019430	CRO-04G004640	0.963833	14.0068	2.54289e-10	1.1429e-07	co-expressed
CRO-03G030600	CRO-04G004640	0.929193	9.73699	3.54378e-08	7.0101e-06	co-expressed
CRO-03G030620	CRO-04G004640	0.954624	12.4146	1.3568e-09	4.54336e-07	co-expressed
CRO-03G032340	CRO-04G004640	0.982693	20.5458	1.06764e-12	1.253e-09	co-expressed
CRO-01G009170	CRO-04G005040	0.926537	9.53859	4.63452e-08	8.8072e-06	co-expressed
CRO-03G003560	CRO-04G005040	0.982301	20.3108	1.26158e-12	1.43205e-09	co-expressed
CRO-03G003800	CRO-04G005040	0.971895	15.9894	3.92646e-11	2.43228e-08	co-expressed
CRO-03G019430	CRO-04G005040	0.929719	9.7776	3.35604e-08	6.69585e-06	co-expressed
CRO-03G030600	CRO-04G005040	0.926887	9.56416	4.47592e-08	8.55423e-06	co-expressed
CRO-03G030620	CRO-04G005040	0.956563	12.7081	9.83396e-10	3.48295e-07	co-expressed
CRO-03G032340	CRO-04G005040	0.989771	26.8698	2.11009e-14	5.00381e-11	co-expressed
CRO-01G009170	CRO-04G006190	0.785787	4.92054	9.23996e-05	0.00432114	co-expressed
CRO-03G003560	CRO-04G006190	0.783915	4.89007	9.80545e-05	0.00451583	co-expressed
CRO-03G030600	CRO-04G006190	0.781995	4.85918	0.000104149	0.00472532	co-expressed
CRO-03G030620	CRO-04G006190	0.784129	4.89354	9.73925e-05	0.00449345	co-expressed
CRO-03G032340	CRO-04G006190	0.775055	4.75044	0.000128899	0.00554589	co-expressed
CRO-02G001090	CRO-04G007340	0.994302	36.1246	2.65608e-16	1.45004e-12	co-expressed
CRO-03G003540	CRO-04G007340	0.998351	67.3622	2.45445e-20	1.49208e-15	co-expressed
CRO-01G032400	CRO-04G008590	0.752184	4.42095	0.00024784	0.00897932	co-expressed
CRO-01G009170	CRO-04G009330	0.948264	11.5679	3.56209e-09	1.0154e-06	co-expressed
CRO-01G032400	CRO-04G009330	0.865488	6.6916	3.6042e-06	0.00033526	co-expressed
CRO-03G003560	CRO-04G009330	0.833676	5.8466	1.60727e-05	0.00112159	co-expressed
CRO-03G003800	CRO-04G009330	0.815915	5.46554	3.25658e-05	0.00194872	co-expressed
CRO-03G019430	CRO-04G009330	0.756589	4.48126	0.000219707	0.00822977	co-expressed
CRO-03G030600	CRO-04G009330	0.929339	9.7482	3.49086e-08	6.92156e-06	co-expressed
CRO-03G030620	CRO-04G009330	0.936772	10.3678	1.55031e-08	3.48494e-06	co-expressed
CRO-03G032340	CRO-04G009330	0.889864	7.55423	8.6595e-07	0.00010293	co-expressed
CRO-01G009170	CRO-04G011160	0.924637	9.40293	5.58112e-08	1.02947e-05	co-expressed
CRO-03G003560	CRO-04G011160	0.945719	11.2705	5.06838e-09	1.36356e-06	co-expressed
CRO-03G003800	CRO-04G011160	0.875231	7.0079	2.11204e-06	0.000215663	co-expressed
CRO-03G019430	CRO-04G011160	0.901834	8.08361	3.7871e-07	5.15843e-05	co-expressed
CRO-03G030600	CRO-04G011160	0.944727	11.16	5.78897e-09	1.52264e-06	co-expressed
CRO-03G030620	CRO-04G011160	0.937491	10.4333	1.42584e-08	3.24667e-06	co-expressed
CRO-03G032340	CRO-04G011160	0.946979	11.4152	4.26528e-09	1.18047e-06	co-expressed
CRO-02G001090	CRO-04G011630	0.791621	5.0178	7.65012e-05	0.00374836	co-expressed
CRO-03G003540	CRO-04G011630	0.787972	4.95654	8.61512e-05	0.00409896	co-expressed
CRO-01G009170	CRO-04G012380	0.791827	5.02129	7.59871e-05	0.00372967	co-expressed
CRO-03G030620	CRO-04G012380	0.75405	4.44633	0.000235577	0.0086574	co-expressed
CRO-03G032340	CRO-04G012380	0.76182	4.55475	0.000189798	0.0073933	co-expressed
CRO-01G002120	CRO-04G013510	0.961684	13.5854	3.89599e-10	1.62444e-07	co-expressed
CRO-01G004240	CRO-04G013510	0.771703	4.69949	0.000142505	0.00597997	co-expressed
CRO-01G004770	CRO-04G013510	0.873772	6.95836	2.29438e-06	0.000230911	co-expressed
CRO-01G005050	CRO-04G013510	0.837813	5.94338	1.3476e-05	0.000976575	co-expressed
CRO-01G008860	CRO-04G013510	0.954661	12.4201	1.3486e-09	4.52096e-07	co-expressed
CRO-01G009170	CRO-04G013510	0.955757	12.5839	1.12605e-09	3.90166e-07	co-expressed
CRO-01G013530	CRO-04G013510	0.965762	14.4177	1.69526e-10	8.17375e-08	co-expressed
CRO-01G014460	CRO-04G013510	0.841707	6.03763	1.13652e-05	0.000852244	co-expressed
CRO-01G020260	CRO-04G013510	0.905881	8.28382	2.79525e-07	3.99734e-05	co-expressed
CRO-01G021480	CRO-04G013510	0.957715	12.8919	8.06487e-10	2.96283e-07	co-expressed
CRO-01G026840	CRO-04G013510	0.989043	25.9477	3.52594e-14	7.55307e-11	co-expressed
CRO-01G027200	CRO-04G013510	0.923708	9.3384	6.10119e-08	1.11015e-05	co-expressed
CRO-01G027620	CRO-04G013510	0.972482	16.1662	3.35789e-11	2.14171e-08	co-expressed
CRO-01G028790	CRO-04G013510	0.985484	22.4818	2.87857e-13	4.26103e-10	co-expressed
CRO-01G030330	CRO-04G013510	0.832744	5.82526	1.67123e-05	0.00115683	co-expressed
CRO-01G030520	CRO-04G013510	0.803426	5.22613	5.12526e-05	0.00276113	co-expressed
CRO-01G030660	CRO-04G013510	0.852324	6.31156	6.9749e-06	0.000574873	co-expressed
CRO-01G031150	CRO-04G013510	0.823547	5.6229	2.42713e-05	0.00155145	co-expressed
CRO-01G031320	CRO-04G013510	0.806997	5.29245	4.51679e-05	0.00250623	co-expressed
CRO-01G032060	CRO-04G013510	0.932702	10.0162	2.44568e-08	5.12216e-06	co-expressed
CRO-01G032260	CRO-04G013510	0.979754	18.9532	3.43282e-12	3.25792e-09	co-expressed
CRO-01G033160	CRO-04G013510	0.977422	17.9156	7.72328e-12	6.34829e-09	co-expressed
CRO-02G000230	CRO-04G013510	0.990935	28.5683	8.55487e-15	2.40526e-11	co-expressed
CRO-02G000810	CRO-04G013510	0.840221	6.00128	1.21351e-05	0.000898465	co-expressed
CRO-02G001230	CRO-04G013510	0.81884	5.5248	2.91419e-05	0.00178862	co-expressed
CRO-02G002960	CRO-04G013510	0.97473	16.8996	1.78334e-11	1.26736e-08	co-expressed
CRO-02G005050	CRO-04G013510	0.884013	7.32416	1.2545e-06	0.000139811	co-expressed
CRO-02G006760	CRO-04G013510	0.797568	5.12072	6.27247e-05	0.00322517	co-expressed
CRO-02G010700	CRO-04G013510	0.794541	5.06784	6.94496e-05	0.00348408	co-expressed
CRO-02G012930	CRO-04G013510	0.815182	5.4509	3.34741e-05	0.00198958	co-expressed
CRO-02G016790	CRO-04G013510	0.92667	9.54832	4.57346e-08	8.70965e-06	co-expressed
CRO-02G018160	CRO-04G013510	0.884279	7.33427	1.23405e-06	0.000137956	co-expressed
CRO-02G018640	CRO-04G013510	0.979123	18.6557	4.31278e-12	3.9361e-09	co-expressed
CRO-02G018880	CRO-04G013510	0.792714	5.03642	7.37949e-05	0.0036485	co-expressed
CRO-02G022820	CRO-04G013510	0.944023	11.0834	6.352e-09	1.64249e-06	co-expressed
CRO-02G026670	CRO-04G013510	0.762939	4.57074	0.000183863	0.007222	co-expressed
CRO-02G028240	CRO-04G013510	0.84517	6.12413	9.73051e-06	0.000752871	co-expressed
CRO-02G029050	CRO-04G013510	0.868944	6.80002	2.99627e-06	0.000288014	co-expressed
CRO-02G029900	CRO-04G013510	0.97531	17.1045	1.50095e-11	1.10183e-08	co-expressed
CRO-03G000490	CRO-04G013510	0.874152	6.9712	2.24558e-06	0.000226929	co-expressed
CRO-03G000880	CRO-04G013510	0.853401	6.34087	6.62402e-06	0.000551236	co-expressed
CRO-03G003140	CRO-04G013510	0.850519	6.26312	7.59817e-06	0.00061664	co-expressed
CRO-03G003340	CRO-04G013510	0.899338	7.96591	4.53778e-07	5.99771e-05	co-expressed
CRO-03G003370	CRO-04G013510	0.986476	23.3101	1.69698e-13	2.75591e-10	co-expressed
CRO-03G003560	CRO-04G013510	0.989124	26.0458	3.33586e-14	7.23546e-11	co-expressed
CRO-03G003800	CRO-04G013510	0.965913	14.4513	1.64064e-10	7.94782e-08	co-expressed
CRO-03G003880	CRO-04G013510	0.987453	24.2186	9.69728e-14	1.74589e-10	co-expressed
CRO-03G004570	CRO-04G013510	0.773593	4.7281	0.000134692	0.00573305	co-expressed
CRO-03G007470	CRO-04G013510	0.978913	18.5595	4.6465e-12	4.18329e-09	co-expressed
CRO-03G009710	CRO-04G013510	0.957152	12.8011	8.89234e-10	3.20916e-07	co-expressed
CRO-03G010300	CRO-04G013510	0.804059	5.23777	5.01262e-05	0.00271475	co-expressed
CRO-03G010790	CRO-04G013510	0.984422	21.685	4.87153e-13	6.57898e-10	co-expressed
CRO-03G012910	CRO-04G013510	0.759761	4.52557	0.000201139	0.00771487	co-expressed
CRO-03G013290	CRO-04G013510	0.982331	20.3286	1.24562e-12	1.41787e-09	co-expressed
CRO-03G015100	CRO-04G013510	0.901144	8.05064	3.98323e-07	5.38111e-05	co-expressed
CRO-03G017950	CRO-04G013510	0.82182	5.5865	2.59713e-05	0.00163594	co-expressed
CRO-03G019000	CRO-04G013510	0.975446	17.1535	1.44066e-11	1.06365e-08	co-expressed
CRO-03G019430	CRO-04G013510	0.945202	11.2126	5.43313e-09	1.44356e-06	co-expressed
CRO-03G019870	CRO-04G013510	0.977548	17.9679	7.40669e-12	6.13948e-09	co-expressed
CRO-03G019910	CRO-04G013510	0.908057	8.39661	2.36075e-07	3.47098e-05	co-expressed
CRO-03G020300	CRO-04G013510	0.892583	7.66708	7.23817e-07	8.85313e-05	co-expressed
CRO-03G021090	CRO-04G013510	0.858819	6.49294	5.07713e-06	0.000443494	co-expressed
CRO-03G022230	CRO-04G013510	0.980193	19.1685	2.91615e-12	2.85864e-09	co-expressed
CRO-03G022780	CRO-04G013510	0.910039	8.50269	2.01672e-07	3.04161e-05	co-expressed
CRO-03G023380	CRO-04G013510	0.910371	8.52079	1.96349e-07	2.97525e-05	co-expressed
CRO-03G023790	CRO-04G013510	0.879013	7.14014	1.6959e-06	0.000179886	co-expressed
CRO-03G026550	CRO-04G013510	0.753858	4.44371	0.000236813	0.00868899	co-expressed
CRO-03G028180	CRO-04G013510	0.96571	14.4062	1.71431e-10	8.25502e-08	co-expressed
CRO-03G030600	CRO-04G013510	0.957505	12.8579	8.36505e-10	3.05332e-07	co-expressed
CRO-03G030620	CRO-04G013510	0.9767	17.6263	9.75734e-12	7.71926e-09	co-expressed
CRO-03G030660	CRO-04G013510	0.818653	5.52097	2.93514e-05	0.00179807	co-expressed
CRO-03G032340	CRO-04G013510	0.997448	54.1061	6.48561e-19	1.63907e-14	co-expressed
CRO-03G032840	CRO-04G013510	0.793326	5.0469	7.23162e-05	0.00359384	co-expressed
CRO-04G001480	CRO-04G013510	0.845648	6.13626	9.52161e-06	0.000739759	co-expressed
CRO-04G003000	CRO-04G013510	0.804649	5.24865	4.90964e-05	0.00267093	co-expressed
CRO-04G003650	CRO-04G013510	0.960311	13.334	5.05282e-10	2.0158e-07	co-expressed
CRO-04G004580	CRO-04G013510	0.959368	13.1686	6.00942e-10	2.32685e-07	co-expressed
CRO-04G004640	CRO-04G013510	0.979689	18.9223	3.51463e-12	3.32504e-09	co-expressed
CRO-04G005040	CRO-04G013510	0.985841	22.7702	2.3898e-13	3.66231e-10	co-expressed
CRO-04G006190	CRO-04G013510	0.769278	4.66323	0.00015308	0.00630581	co-expressed
CRO-04G009330	CRO-04G013510	0.881504	7.23045	1.46184e-06	0.000158793	co-expressed
CRO-04G011160	CRO-04G013510	0.951143	11.9312	2.33794e-09	7.14001e-07	co-expressed
CRO-01G009170	CRO-04G013530	0.925289	9.44894	5.23902e-08	9.77021e-06	co-expressed
CRO-03G003560	CRO-04G013530	0.990494	27.8878	1.22048e-14	3.20509e-11	co-expressed
CRO-03G003800	CRO-04G013530	0.983732	21.2088	6.72999e-13	8.54739e-10	co-expressed
CRO-03G019430	CRO-04G013530	0.937097	10.3972	1.49299e-08	3.37379e-06	co-expressed
CRO-03G030600	CRO-04G013530	0.912331	8.62967	1.6731e-07	2.60376e-05	co-expressed
CRO-03G030620	CRO-04G013530	0.950841	11.8916	2.44645e-09	7.4174e-07	co-expressed
CRO-03G032340	CRO-04G013530	0.985072	22.1627	3.54601e-13	5.06726e-10	co-expressed
CRO-04G013510	CRO-04G013530	0.985933	22.8459	2.27676e-13	3.51959e-10	co-expressed
CRO-01G009170	CRO-04G013580	0.858891	6.49502	5.05883e-06	0.000442187	co-expressed
CRO-03G003560	CRO-04G013580	0.971892	15.9885	3.92985e-11	2.43404e-08	co-expressed
CRO-03G003800	CRO-04G013580	0.979071	18.6318	4.39332e-12	3.99421e-09	co-expressed
CRO-03G019430	CRO-04G013580	0.958643	13.0453	6.84688e-10	2.58916e-07	co-expressed
CRO-03G030600	CRO-04G013580	0.848578	6.21189	8.32085e-06	0.0006635	co-expressed
CRO-03G030620	CRO-04G013580	0.892763	7.6747	7.15153e-07	8.76766e-05	co-expressed
CRO-03G032340	CRO-04G013580	0.958398	13.0043	7.15207e-10	2.68158e-07	co-expressed
CRO-04G013510	CRO-04G013580	0.959464	13.1852	5.90512e-10	2.29278e-07	co-expressed
CRO-01G032400	CRO-04G013960	0.864242	6.65346	3.84762e-06	0.000353864	co-expressed
CRO-01G009170	CRO-04G014020	0.754939	4.4585	0.000229917	0.00850787	co-expressed
CRO-01G009170	CRO-04G015710	0.931598	9.92613	2.7542e-08	5.6652e-06	co-expressed
CRO-03G003560	CRO-04G015710	0.985347	22.3748	3.08616e-13	4.51776e-10	co-expressed
CRO-03G003800	CRO-04G015710	0.952842	12.1607	1.80173e-09	5.75197e-07	co-expressed
CRO-03G019430	CRO-04G015710	0.948837	11.6378	3.2819e-09	9.48209e-07	co-expressed
CRO-03G030600	CRO-04G015710	0.942487	10.9209	7.74706e-09	1.94119e-06	co-expressed
CRO-03G030620	CRO-04G015710	0.960167	13.3084	5.18977e-10	2.05874e-07	co-expressed
CRO-03G032340	CRO-04G015710	0.987103	23.8811	1.19097e-13	2.06936e-10	co-expressed
CRO-04G013510	CRO-04G015710	0.985055	22.1498	3.57623e-13	5.10557e-10	co-expressed
CRO-03G018360	CRO-04G016350	0.764747	4.59679	0.000174599	0.00695098	co-expressed
CRO-02G001090	CRO-04G019170	0.928687	9.69836	3.73266e-08	7.32959e-06	co-expressed
CRO-03G003540	CRO-04G019170	0.940034	10.6741	1.05203e-08	2.50909e-06	co-expressed
CRO-02G001090	CRO-04G019240	0.918916	9.0225	9.49892e-08	1.61334e-05	co-expressed
CRO-03G003540	CRO-04G019240	0.918095	8.97103	1.02202e-07	1.71704e-05	co-expressed
CRO-01G006750	CRO-04G020370	0.858338	6.4791	5.20085e-06	0.000452193	co-expressed
CRO-01G010020	CRO-04G020370	0.761079	4.54421	0.000193817	0.0075085	co-expressed
CRO-01G027010	CRO-04G020370	0.844546	6.10834	1.00094e-05	0.000769923	co-expressed
CRO-03G004950	CRO-04G020370	0.930741	9.8577	3.01592e-08	6.1135e-06	co-expressed
CRO-03G018360	CRO-04G020370	0.888734	7.50847	9.31689e-07	0.000109402	co-expressed
CRO-03G028320	CRO-04G020370	0.77091	4.68757	0.000145894	0.00608634	co-expressed
CRO-03G031560	CRO-04G020370	0.857969	6.46855	5.29727e-06	0.000458962	co-expressed
CRO-01G009170	CRO-04G023070	0.75101	4.4051	0.000255827	0.00918802	co-expressed
CRO-03G003560	CRO-04G023070	0.912002	8.61113	1.71914e-07	2.66133e-05	co-expressed
CRO-03G003800	CRO-04G023070	0.929433	9.75548	3.45694e-08	6.86672e-06	co-expressed
CRO-03G019430	CRO-04G023070	0.877595	7.08988	1.8429e-06	0.000192484	co-expressed
CRO-03G030620	CRO-04G023070	0.799224	5.1501	5.92824e-05	0.00309057	co-expressed
CRO-03G032340	CRO-04G023070	0.889727	7.54862	8.73751e-07	0.00010369	co-expressed
CRO-04G013510	CRO-04G023070	0.884131	7.32863	1.24541e-06	0.00013899	co-expressed
CRO-01G006740	CRO-04G024660	0.968905	15.166	8.309e-11	4.51753e-08	co-expressed
CRO-01G006750	CRO-04G024660	0.979026	18.6111	4.46415e-12	4.04797e-09	co-expressed
CRO-01G010020	CRO-04G024660	0.955886	12.6036	1.1021e-09	3.83196e-07	co-expressed
CRO-01G013280	CRO-04G024660	0.888906	7.51539	9.21432e-07	0.000108376	co-expressed
CRO-01G027010	CRO-04G024660	0.979972	19.0596	3.16631e-12	3.05264e-09	co-expressed
CRO-01G030490	CRO-04G024660	0.969391	15.2915	7.39443e-11	4.09804e-08	co-expressed
CRO-01G030540	CRO-04G024660	0.977807	18.0758	6.79569e-12	5.71302e-09	co-expressed
CRO-02G003890	CRO-04G024660	0.977206	17.8277	8.28864e-12	6.72312e-09	co-expressed
CRO-02G005470	CRO-04G024660	0.888244	7.48883	9.61494e-07	0.000112286	co-expressed
CRO-02G019960	CRO-04G024660	0.980898	19.5299	2.22614e-12	2.28846e-09	co-expressed
CRO-03G004950	CRO-04G024660	0.976577	17.5783	1.01463e-11	7.96984e-09	co-expressed
CRO-03G018360	CRO-04G024660	0.95541	12.5313	1.19289e-09	4.08801e-07	co-expressed
CRO-03G024460	CRO-04G024660	0.973599	16.519	2.46888e-11	1.66286e-08	co-expressed
CRO-03G025980	CRO-04G024660	0.81673	5.48193	3.15793e-05	0.00190387	co-expressed
CRO-03G028320	CRO-04G024660	0.933016	10.0423	2.36347e-08	4.97454e-06	co-expressed
CRO-03G031560	CRO-04G024660	0.983863	21.2965	6.33766e-13	8.11094e-10	co-expressed
CRO-03G032170	CRO-04G024660	0.896003	7.81491	5.73716e-07	7.29159e-05	co-expressed
CRO-04G020370	CRO-04G024660	0.870194	6.84024	2.79894e-06	0.00027228	co-expressed
CRO-02G001090	CRO-04G026600	0.919678	9.07091	8.86964e-08	1.52337e-05	co-expressed
CRO-03G003540	CRO-04G026600	0.908196	8.40394	2.3351e-07	3.43945e-05	co-expressed
CRO-03G003560	CRO-04G026660	0.811021	5.36919	3.90513e-05	0.00224217	co-expressed
CRO-03G030600	CRO-04G026660	0.796574	5.10324	6.48696e-05	0.00330872	co-expressed
CRO-03G030620	CRO-04G026660	0.774118	4.73609	0.000132589	0.00566505	co-expressed
CRO-03G032340	CRO-04G026660	0.788633	4.96754	8.43308e-05	0.00403345	co-expressed
CRO-04G013510	CRO-04G026660	0.794886	5.07381	6.86546e-05	0.00345322	co-expressed
CRO-02G001090	CRO-04G027110	0.992558	31.569	1.9571e-15	7.08858e-12	co-expressed
CRO-03G003540	CRO-04G027110	0.99276	32.0098	1.59409e-15	6.01596e-12	co-expressed
CRO-01G009170	CRO-04G027150	0.937842	10.4656	1.36837e-08	3.13358e-06	co-expressed
CRO-03G003560	CRO-04G027150	0.978575	18.4077	5.2303e-12	4.60711e-09	co-expressed
CRO-03G003800	CRO-04G027150	0.956762	12.7394	9.50662e-10	3.39113e-07	co-expressed
CRO-03G019430	CRO-04G027150	0.935537	10.2578	1.78572e-08	3.92699e-06	co-expressed
CRO-03G030600	CRO-04G027150	0.956874	12.7571	9.3257e-10	3.33665e-07	co-expressed
CRO-03G030620	CRO-04G027150	0.967831	14.8983	1.06848e-10	5.56892e-08	co-expressed
CRO-03G032340	CRO-04G027150	0.984548	21.7749	4.58664e-13	6.25622e-10	co-expressed
CRO-04G013510	CRO-04G027150	0.987038	23.8202	1.23632e-13	2.13579e-10	co-expressed
CRO-01G009170	CRO-04G027240	0.94856	11.6039	3.41488e-09	9.80398e-07	co-expressed
CRO-01G032400	CRO-04G027240	0.830445	5.77329	1.83835e-05	0.00124632	co-expressed
CRO-03G003560	CRO-04G027240	0.829606	5.75456	1.90276e-05	0.00128068	co-expressed
CRO-03G003800	CRO-04G027240	0.821053	5.57049	2.67583e-05	0.00167404	co-expressed
CRO-03G019430	CRO-04G027240	0.797883	5.12629	6.20568e-05	0.00319927	co-expressed
CRO-03G030600	CRO-04G027240	0.93111	9.887	2.90077e-08	5.91904e-06	co-expressed
CRO-03G030620	CRO-04G027240	0.936816	10.3718	1.54237e-08	3.46969e-06	co-expressed
CRO-03G032340	CRO-04G027240	0.899613	7.97866	4.44938e-07	5.89968e-05	co-expressed
CRO-04G013510	CRO-04G027240	0.891389	7.61704	7.83551e-07	9.46122e-05	co-expressed
CRO-01G009170	CRO-04G027250	0.936675	10.3591	1.56765e-08	3.51689e-06	co-expressed
CRO-03G003560	CRO-04G027250	0.851948	6.30141	7.10096e-06	0.000583467	co-expressed
CRO-03G003800	CRO-04G027250	0.831132	5.78872	1.787e-05	0.00121905	co-expressed
CRO-03G019430	CRO-04G027250	0.923834	9.34704	6.02873e-08	1.09865e-05	co-expressed
CRO-03G030600	CRO-04G027250	0.887609	7.46357	1.00131e-06	0.000116123	co-expressed
CRO-03G030620	CRO-04G027250	0.894636	7.75502	6.30146e-07	7.88778e-05	co-expressed
CRO-03G032330	CRO-04G027250	0.80318	5.22161	5.16963e-05	0.00277898	co-expressed
CRO-03G032340	CRO-04G027250	0.894822	7.76312	6.22182e-07	7.80547e-05	co-expressed
CRO-04G013510	CRO-04G027250	0.889714	7.5481	8.74472e-07	0.000103759	co-expressed
CRO-03G003560	CRO-04G027330	0.760308	4.53329	0.000198072	0.00763038	co-expressed
CRO-03G030620	CRO-04G027330	0.798292	5.13353	6.11994e-05	0.00316647	co-expressed
CRO-03G032340	CRO-04G027330	0.794301	5.06369	7.00082e-05	0.00350587	co-expressed
CRO-04G013510	CRO-04G027330	0.781685	4.85422	0.000105164	0.00476035	co-expressed
CRO-01G009170	CRO-04G027410	0.914142	8.73337	1.43838e-07	2.29288e-05	co-expressed
CRO-03G003560	CRO-04G027410	0.912893	8.66152	1.59698e-07	2.50235e-05	co-expressed
CRO-03G003800	CRO-04G027410	0.934361	10.1557	2.03815e-08	4.38964e-06	co-expressed
CRO-03G019430	CRO-04G027410	0.858024	6.47012	5.28278e-06	0.000457976	co-expressed
CRO-03G030600	CRO-04G027410	0.899404	7.96893	4.51666e-07	5.97365e-05	co-expressed
CRO-03G030620	CRO-04G027410	0.933633	10.0939	2.20895e-08	4.69944e-06	co-expressed
CRO-03G032340	CRO-04G027410	0.944606	11.1467	5.88269e-09	1.54368e-06	co-expressed
CRO-04G013510	CRO-04G027410	0.937205	10.4071	1.47424e-08	3.3388e-06	co-expressed
CRO-02G001090	CRO-04G027620	0.811394	5.37643	3.85204e-05	0.00221906	co-expressed
CRO-03G003540	CRO-04G027620	0.842104	6.04739	1.11671e-05	0.000840138	co-expressed
CRO-02G001090	CRO-04G027970	0.761811	4.55462	0.000189847	0.00739461	co-expressed
CRO-03G003540	CRO-04G027970	0.760084	4.53013	0.000199324	0.00766391	co-expressed
CRO-02G001090	CRO-04G029380	0.978267	18.2725	5.81567e-12	5.02146e-09	co-expressed
CRO-03G003540	CRO-04G029380	0.988304	25.0997	5.74319e-14	1.13664e-10	co-expressed
CRO-02G001090	CRO-04G029840	0.77925	4.81563	0.000113414	0.00504045	co-expressed
CRO-03G003540	CRO-04G029840	0.789506	4.98213	8.19766e-05	0.00394856	co-expressed
CRO-01G009170	CRO-04G030450	0.97245	16.1566	3.38653e-11	2.15631e-08	co-expressed
CRO-03G003560	CRO-04G030450	0.971935	16.0011	3.88589e-11	2.41195e-08	co-expressed
CRO-03G003800	CRO-04G030450	0.950643	11.8658	2.51995e-09	7.6009e-07	co-expressed
CRO-03G019430	CRO-04G030450	0.957599	12.873	8.23027e-10	3.01301e-07	co-expressed
CRO-03G030600	CRO-04G030450	0.960458	13.3604	4.91611e-10	1.97139e-07	co-expressed
CRO-03G030620	CRO-04G030450	0.980243	19.1937	2.86142e-12	2.81604e-09	co-expressed
CRO-03G032340	CRO-04G030450	0.992092	30.6137	3.08252e-15	1.03175e-11	co-expressed
CRO-04G013510	CRO-04G030450	0.989296	26.257	2.96242e-14	6.58095e-11	co-expressed
CRO-01G009170	CRO-04G030460	0.932087	9.96584	2.61345e-08	5.42004e-06	co-expressed
CRO-03G003560	CRO-04G030460	0.965326	14.3218	1.86178e-10	8.84116e-08	co-expressed
CRO-03G003800	CRO-04G030460	0.945345	11.2286	5.32988e-09	1.42116e-06	co-expressed
CRO-03G019430	CRO-04G030460	0.880618	7.19804	1.54167e-06	0.000166152	co-expressed
CRO-03G030600	CRO-04G030460	0.926721	9.55201	4.55054e-08	8.67472e-06	co-expressed
CRO-03G030620	CRO-04G030460	0.956875	12.7572	9.32435e-10	3.33643e-07	co-expressed
CRO-03G032340	CRO-04G030460	0.978226	18.255	5.89673e-12	5.07295e-09	co-expressed
CRO-04G013510	CRO-04G030460	0.973714	16.5566	2.3901e-11	1.61877e-08	co-expressed
CRO-02G001090	CRO-04G031380	0.896627	7.84263	5.49423e-07	7.03292e-05	co-expressed
CRO-03G003540	CRO-04G031380	0.904454	8.21187	3.11583e-07	4.3758e-05	co-expressed
CRO-01G009170	CRO-04G031660	0.881573	7.233	1.45574e-06	0.000158234	co-expressed
CRO-03G003560	CRO-04G031660	0.930456	9.83518	3.10768e-08	6.27277e-06	co-expressed
CRO-03G003800	CRO-04G031660	0.863993	6.64588	3.89804e-06	0.000357703	co-expressed
CRO-03G019430	CRO-04G031660	0.899835	7.98899	4.3791e-07	5.82082e-05	co-expressed
CRO-03G030600	CRO-04G031660	0.907734	8.37963	2.42132e-07	3.54503e-05	co-expressed
CRO-03G030620	CRO-04G031660	0.903222	8.15093	3.4176e-07	4.72904e-05	co-expressed
CRO-03G032340	CRO-04G031660	0.917557	8.93776	1.07168e-07	1.78732e-05	co-expressed
CRO-04G013510	CRO-04G031660	0.923516	9.32515	6.21417e-08	1.12733e-05	co-expressed
CRO-01G009170	CRO-04G031680	0.849746	6.24261	7.87933e-06	0.000634922	co-expressed
CRO-01G032400	CRO-04G031680	0.788643	4.96771	8.43024e-05	0.00403235	co-expressed
CRO-03G003560	CRO-04G031680	0.771543	4.69707	0.000143185	0.00600096	co-expressed
CRO-03G030600	CRO-04G031680	0.876419	7.04881	1.97291e-06	0.00020367	co-expressed
CRO-03G030620	CRO-04G031680	0.858499	6.48372	5.15919e-06	0.000449179	co-expressed
CRO-03G032340	CRO-04G031680	0.822405	5.59877	2.53849e-05	0.00160631	co-expressed
CRO-04G013510	CRO-04G031680	0.825425	5.66305	2.25295e-05	0.00146388	co-expressed
CRO-01G006740	CRO-04G032090	0.948655	11.6154	3.36896e-09	9.69069e-07	co-expressed
CRO-01G006750	CRO-04G032090	0.953626	12.2706	1.59262e-09	5.1837e-07	co-expressed
CRO-01G010020	CRO-04G032090	0.950087	11.7944	2.73609e-09	8.14527e-07	co-expressed
CRO-01G013280	CRO-04G032090	0.925075	9.43374	5.34954e-08	9.93391e-06	co-expressed
CRO-01G027010	CRO-04G032090	0.956143	12.643	1.05563e-09	3.69782e-07	co-expressed
CRO-01G030490	CRO-04G032090	0.970577	15.6112	5.51592e-11	3.22712e-08	co-expressed
CRO-01G030540	CRO-04G032090	0.955623	12.5635	1.15157e-09	3.97296e-07	co-expressed
CRO-02G003890	CRO-04G032090	0.940985	10.768	9.35842e-09	2.27631e-06	co-expressed
CRO-02G005470	CRO-04G032090	0.874465	6.98179	2.20617e-06	0.000223504	co-expressed
CRO-02G019960	CRO-04G032090	0.976944	17.7227	9.02266e-12	7.22214e-09	co-expressed
CRO-03G004950	CRO-04G032090	0.936821	10.3722	1.54152e-08	3.46883e-06	co-expressed
CRO-03G018360	CRO-04G032090	0.940106	10.6811	1.04289e-08	2.49172e-06	co-expressed
CRO-03G024460	CRO-04G032090	0.953734	12.2859	1.56558e-09	5.11047e-07	co-expressed
CRO-03G025980	CRO-04G032090	0.832851	5.8277	1.6638e-05	0.00115285	co-expressed
CRO-03G028320	CRO-04G032090	0.912291	8.62739	1.67869e-07	2.61094e-05	co-expressed
CRO-03G031560	CRO-04G032090	0.960376	13.3456	4.99234e-10	1.99716e-07	co-expressed
CRO-03G032170	CRO-04G032090	0.931908	9.95122	2.66438e-08	5.50975e-06	co-expressed
CRO-04G020370	CRO-04G032090	0.827853	5.71582	2.04352e-05	0.00135554	co-expressed
CRO-04G024660	CRO-04G032090	0.976186	17.4279	1.1477e-11	8.81802e-09	co-expressed
CRO-01G009170	CRO-04G032540	0.937402	10.4251	1.44073e-08	3.2759e-06	co-expressed
CRO-03G003560	CRO-04G032540	0.990325	27.6404	1.39167e-14	3.55891e-11	co-expressed
CRO-03G003800	CRO-04G032540	0.975039	17.0078	1.62776e-11	1.17517e-08	co-expressed
CRO-03G019430	CRO-04G032540	0.95043	11.8383	2.60102e-09	7.8017e-07	co-expressed
CRO-03G030600	CRO-04G032540	0.931347	9.90599	2.82866e-08	5.79345e-06	co-expressed
CRO-03G030620	CRO-04G032540	0.961197	13.4947	4.27732e-10	1.75609e-07	co-expressed
CRO-03G032340	CRO-04G032540	0.990346	27.6709	1.36925e-14	3.51994e-11	co-expressed
CRO-04G013510	CRO-04G032540	0.988872	25.7438	3.95926e-14	8.30338e-11	co-expressed
CRO-02G001090	CRO-04G033370	0.99343	33.6193	7.71017e-16	3.39734e-12	co-expressed
CRO-03G003540	CRO-04G033370	0.999422	113.828	9.52834e-24	1.07158e-17	co-expressed
CRO-01G009170	CRO-04G033400	0.901313	8.0587	3.93432e-07	5.32591e-05	co-expressed
CRO-03G003560	CRO-04G033400	0.843162	6.07364	1.06524e-05	0.000809153	co-expressed
CRO-03G003800	CRO-04G033400	0.823876	5.6299	2.39576e-05	0.00153609	co-expressed
CRO-03G019430	CRO-04G033400	0.825285	5.66004	2.26553e-05	0.00147059	co-expressed
CRO-03G030600	CRO-04G033400	0.906172	8.2987	2.7334e-07	3.92511e-05	co-expressed
CRO-03G030620	CRO-04G033400	0.881733	7.23888	1.44178e-06	0.00015699	co-expressed
CRO-03G032340	CRO-04G033400	0.886368	7.41475	1.08324e-06	0.000123937	co-expressed
CRO-04G013510	CRO-04G033400	0.88311	7.29012	1.32599e-06	0.000146447	co-expressed
CRO-01G009170	CRO-04G033570	0.9097	8.4843	2.07233e-07	3.11161e-05	co-expressed
CRO-03G003560	CRO-04G033570	0.940717	10.7414	9.67366e-09	2.33975e-06	co-expressed
CRO-03G003800	CRO-04G033570	0.87094	6.8645	2.68659e-06	0.00026292	co-expressed
CRO-03G019430	CRO-04G033570	0.848439	6.20826	8.3747e-06	0.000667049	co-expressed
CRO-03G030600	CRO-04G033570	0.938454	10.5228	1.27267e-08	2.94896e-06	co-expressed
CRO-03G030620	CRO-04G033570	0.937513	10.4353	1.42215e-08	3.23991e-06	co-expressed
CRO-03G032340	CRO-04G033570	0.92908	9.72838	3.58494e-08	7.07536e-06	co-expressed
CRO-04G013510	CRO-04G033570	0.933128	10.0516	2.3347e-08	4.92199e-06	co-expressed
CRO-01G009170	CRO-04G034030	0.806439	5.28198	4.60767e-05	0.00254461	co-expressed
CRO-01G032400	CRO-04G034030	0.80147	5.19046	5.48693e-05	0.00291128	co-expressed
CRO-03G030600	CRO-04G034030	0.762713	4.56751	0.000185047	0.00725693	co-expressed
CRO-03G030620	CRO-04G034030	0.795267	5.08042	6.77852e-05	0.00342024	co-expressed
CRO-03G032340	CRO-04G034030	0.784001	4.89147	9.7787e-05	0.00450609	co-expressed
CRO-04G013510	CRO-04G034030	0.765222	4.60367	0.000172232	0.00688043	co-expressed
CRO-01G009170	CRO-04G034290	0.890023	7.56073	8.57027e-07	0.000102063	co-expressed
CRO-01G032400	CRO-04G034290	0.775698	4.76032	0.000126417	0.00546774	co-expressed
CRO-03G003560	CRO-04G034290	0.851897	6.30003	7.11821e-06	0.00058465	co-expressed
CRO-03G003800	CRO-04G034290	0.837967	5.94705	1.33866e-05	0.000971128	co-expressed
CRO-03G030600	CRO-04G034290	0.862245	6.59332	4.26708e-06	0.000385445	co-expressed
CRO-03G030620	CRO-04G034290	0.901062	8.04673	4.00716e-07	5.40701e-05	co-expressed
CRO-03G032340	CRO-04G034290	0.878238	7.11259	1.77489e-06	0.000186712	co-expressed
CRO-04G013510	CRO-04G034290	0.869918	6.83132	2.8415e-06	0.000275651	co-expressed
CRO-02G001090	CRO-04G034870	0.973369	16.4447	2.63271e-11	1.75352e-08	co-expressed
CRO-03G003540	CRO-04G034870	0.986171	23.046	2.00443e-13	3.17273e-10	co-expressed
CRO-02G001090	CRO-04G034880	0.796857	5.1082	6.42533e-05	0.00328523	co-expressed
CRO-03G003540	CRO-04G034880	0.817436	5.4962	3.07451e-05	0.00186432	co-expressed
CRO-01G009170	CRO-05G001560	0.831357	5.79379	1.77044e-05	0.00121009	co-expressed
CRO-03G003560	CRO-05G001560	0.963464	13.9319	2.74089e-10	1.21563e-07	co-expressed
CRO-03G003800	CRO-05G001560	0.970296	15.5338	5.919e-11	3.41673e-08	co-expressed
CRO-03G019430	CRO-05G001560	0.931388	9.90924	2.81651e-08	5.77408e-06	co-expressed
CRO-03G030600	CRO-05G001560	0.818945	5.52694	2.90255e-05	0.00178303	co-expressed
CRO-03G030620	CRO-05G001560	0.867437	6.75226	3.24961e-06	0.000307668	co-expressed
CRO-03G032340	CRO-05G001560	0.941703	10.8404	8.55507e-09	2.11201e-06	co-expressed
CRO-04G013510	CRO-05G001560	0.947126	11.4324	4.17912e-09	1.16067e-06	co-expressed
CRO-03G032330	CRO-05G001750	0.790242	4.99448	8.00364e-05	0.00387723	co-expressed
CRO-03G030600	CRO-05G001780	0.768756	4.65549	0.00015544	0.00637766	co-expressed
CRO-01G032400	CRO-05G002070	0.898018	7.90532	4.98384e-07	6.48852e-05	co-expressed
CRO-03G030620	CRO-05G002070	0.755974	4.47276	0.000223463	0.00833161	co-expressed
CRO-03G003540	CRO-05G002860	0.751218	4.4079	0.000254399	0.00915107	co-expressed
CRO-01G009170	CRO-05G002890	0.966323	14.5437	1.50009e-10	7.371e-08	co-expressed
CRO-03G003560	CRO-05G002890	0.953485	12.2506	1.62869e-09	5.28313e-07	co-expressed
CRO-03G003800	CRO-05G002890	0.901529	8.06902	3.8726e-07	5.25548e-05	co-expressed
CRO-03G019430	CRO-05G002890	0.896323	7.82912	5.61127e-07	7.15707e-05	co-expressed
CRO-03G030600	CRO-05G002890	0.987916	24.687	7.32385e-14	1.38955e-10	co-expressed
CRO-03G030620	CRO-05G002890	0.98428	21.5839	5.2143e-13	6.94597e-10	co-expressed
CRO-03G032340	CRO-05G002890	0.975834	17.296	1.27976e-11	9.6271e-09	co-expressed
CRO-04G013510	CRO-05G002890	0.976515	17.5541	1.03492e-11	8.08967e-09	co-expressed
CRO-02G001090	CRO-05G003430	0.985454	22.4586	2.92231e-13	4.31441e-10	co-expressed
CRO-03G003540	CRO-05G003430	0.983774	21.237	6.60095e-13	8.40248e-10	co-expressed
CRO-03G032330	CRO-05G004140	0.752082	4.41956	0.000248529	0.00899681	co-expressed
CRO-01G032400	CRO-05G005230	0.946798	11.3941	4.3733e-09	1.20621e-06	co-expressed
CRO-01G009170	CRO-05G005360	0.929114	9.73097	3.57251e-08	7.05485e-06	co-expressed
CRO-03G003560	CRO-05G005360	0.959372	13.1692	6.00537e-10	2.32568e-07	co-expressed
CRO-03G003800	CRO-05G005360	0.90851	8.42059	2.27789e-07	3.36876e-05	co-expressed
CRO-03G019430	CRO-05G005360	0.904824	8.23035	3.02993e-07	4.27545e-05	co-expressed
CRO-03G030600	CRO-05G005360	0.944488	11.1339	5.97475e-09	1.563e-06	co-expressed
CRO-03G030620	CRO-05G005360	0.946927	11.409	4.29652e-09	1.18787e-06	co-expressed
CRO-03G032340	CRO-05G005360	0.950959	11.907	2.40368e-09	7.30358e-07	co-expressed
CRO-04G013510	CRO-05G005360	0.957009	12.7784	9.11335e-10	3.27578e-07	co-expressed
CRO-03G003560	CRO-05G005590	0.864897	6.67346	3.71792e-06	0.000344056	co-expressed
CRO-03G003800	CRO-05G005590	0.849148	6.22685	8.10271e-06	0.000649629	co-expressed
CRO-03G019430	CRO-05G005590	0.850709	6.26817	7.53053e-06	0.000612288	co-expressed
CRO-03G032340	CRO-05G005590	0.828921	5.73936	1.95674e-05	0.00130963	co-expressed
CRO-04G013510	CRO-05G005590	0.826776	5.69228	2.13433e-05	0.00140216	co-expressed
CRO-03G003560	CRO-05G005690	0.801891	5.1981	5.40731e-05	0.00287873	co-expressed
CRO-03G003800	CRO-05G005690	0.843977	6.09402	1.02698e-05	0.000785729	co-expressed
CRO-03G019430	CRO-05G005690	0.798774	5.14209	6.0201e-05	0.00312697	co-expressed
CRO-03G032340	CRO-05G005690	0.774616	4.74371	0.000130616	0.00560204	co-expressed
CRO-04G013510	CRO-05G005690	0.768238	4.64783	0.000157812	0.00644759	co-expressed
CRO-02G001090	CRO-05G006800	0.986385	23.2301	1.78436e-13	2.87292e-10	co-expressed
CRO-03G003540	CRO-05G006800	0.987834	24.6014	7.7065e-14	1.45235e-10	co-expressed
CRO-01G032400	CRO-05G007660	0.801313	5.18762	5.51684e-05	0.0029232	co-expressed
CRO-01G009170	CRO-05G008000	0.973611	16.5232	2.45995e-11	1.65784e-08	co-expressed
CRO-03G003560	CRO-05G008000	0.975889	17.3164	1.25828e-11	9.48138e-09	co-expressed
CRO-03G003800	CRO-05G008000	0.950472	11.8438	2.58482e-09	7.7617e-07	co-expressed
CRO-03G019430	CRO-05G008000	0.927985	9.64549	4.00858e-08	7.7871e-06	co-expressed
CRO-03G030600	CRO-05G008000	0.96456	14.1578	2.18818e-10	1.01094e-07	co-expressed
CRO-03G030620	CRO-05G008000	0.987886	24.6553	7.46321e-14	1.41123e-10	co-expressed
CRO-03G032340	CRO-05G008000	0.994233	35.9075	2.90454e-16	1.55548e-12	co-expressed
CRO-04G013510	CRO-05G008000	0.990046	27.2435	1.72202e-14	4.23769e-11	co-expressed
CRO-01G032400	CRO-05G008250	0.934548	10.1717	1.99605e-08	4.31176e-06	co-expressed
CRO-01G009170	CRO-05G008380	0.81286	5.40499	3.64976e-05	0.00212892	co-expressed
CRO-03G030600	CRO-05G008380	0.792627	5.03494	7.4007e-05	0.00365678	co-expressed
CRO-03G030620	CRO-05G008380	0.813649	5.42051	3.5445e-05	0.00208062	co-expressed
CRO-01G002120	CRO-05G008760	0.885283	7.37269	1.15948e-06	0.000130974	co-expressed
CRO-01G004240	CRO-05G008760	0.898659	7.93458	4.76295e-07	6.24792e-05	co-expressed
CRO-01G005050	CRO-05G008760	0.932194	9.97452	2.58369e-08	5.3681e-06	co-expressed
CRO-01G008860	CRO-05G008760	0.886085	7.40374	1.10268e-06	0.000125717	co-expressed
CRO-01G009170	CRO-05G008760	0.854974	6.38421	6.13845e-06	0.000518102	co-expressed
CRO-01G009680	CRO-05G008760	0.821369	5.57708	2.64314e-05	0.00165832	co-expressed
CRO-01G013530	CRO-05G008760	0.968189	14.9859	9.83601e-11	5.19457e-08	co-expressed
CRO-01G020260	CRO-05G008760	0.765274	4.60443	0.000171972	0.00687273	co-expressed
CRO-01G021480	CRO-05G008760	0.916221	8.85639	1.2042e-07	1.97409e-05	co-expressed
CRO-01G023930	CRO-05G008760	0.771178	4.69159	0.000144741	0.00605027	co-expressed
CRO-01G026840	CRO-05G008760	0.930198	9.81493	3.19274e-08	6.41988e-06	co-expressed
CRO-01G027200	CRO-05G008760	0.96463	14.1725	2.15658e-10	9.99419e-08	co-expressed
CRO-01G027620	CRO-05G008760	0.860381	6.53829	4.69289e-06	0.000416497	co-expressed
CRO-01G028790	CRO-05G008760	0.95186	12.0265	2.09714e-09	6.52465e-07	co-expressed
CRO-01G030330	CRO-05G008760	0.752991	4.4319	0.000242473	0.0088387	co-expressed
CRO-01G030520	CRO-05G008760	0.788534	4.9659	8.46002e-05	0.0040435	co-expressed
CRO-01G030660	CRO-05G008760	0.799611	5.157	5.85022e-05	0.00305935	co-expressed
CRO-01G031150	CRO-05G008760	0.922791	9.27576	6.65522e-08	1.19421e-05	co-expressed
CRO-01G032060	CRO-05G008760	0.867495	6.7541	3.23946e-06	0.000306901	co-expressed
CRO-01G032260	CRO-05G008760	0.958708	13.0562	6.76799e-10	2.56537e-07	co-expressed
CRO-01G033160	CRO-05G008760	0.922427	9.25117	6.88707e-08	1.22947e-05	co-expressed
CRO-02G000230	CRO-05G008760	0.951628	11.9954	2.1727e-09	6.72159e-07	co-expressed
CRO-02G002960	CRO-05G008760	0.886158	7.40655	1.09767e-06	0.000125262	co-expressed
CRO-02G003870	CRO-05G008760	0.844883	6.11686	9.85787e-06	0.000760632	co-expressed
CRO-02G005050	CRO-05G008760	0.949006	11.6587	3.20292e-09	9.28792e-07	co-expressed
CRO-02G006330	CRO-05G008760	0.816463	5.47656	3.18989e-05	0.00191826	co-expressed
CRO-02G010700	CRO-05G008760	0.857293	6.4493	5.478e-06	0.000471695	co-expressed
CRO-02G016790	CRO-05G008760	0.851319	6.28449	7.31631e-06	0.000597843	co-expressed
CRO-02G018160	CRO-05G008760	0.872154	6.90437	2.51201e-06	0.000248801	co-expressed
CRO-02G018640	CRO-05G008760	0.873503	6.94934	2.32932e-06	0.00023379	co-expressed
CRO-02G018880	CRO-05G008760	0.752048	4.4191	0.000248757	0.00900215	co-expressed
CRO-02G022820	CRO-05G008760	0.821559	5.58104	2.6237e-05	0.00164903	co-expressed
CRO-02G025780	CRO-05G008760	0.822324	5.59708	2.54652e-05	0.00161003	co-expressed
CRO-02G026670	CRO-05G008760	0.817209	5.49161	3.1011e-05	0.00187655	co-expressed
CRO-02G027200	CRO-05G008760	0.80915	5.33324	4.18021e-05	0.0023616	co-expressed
CRO-02G028240	CRO-05G008760	0.805126	5.2575	4.8275e-05	0.00263716	co-expressed
CRO-02G029050	CRO-05G008760	0.956995	12.7761	9.13565e-10	3.28249e-07	co-expressed
CRO-02G029900	CRO-05G008760	0.902093	8.09605	3.71578e-07	5.07513e-05	co-expressed
CRO-03G000490	CRO-05G008760	0.822658	5.60411	2.51341e-05	0.00159463	co-expressed
CRO-03G000880	CRO-05G008760	0.860885	6.55307	4.57435e-06	0.000407932	co-expressed
CRO-03G003140	CRO-05G008760	0.751742	4.41497	0.000250822	0.00905875	co-expressed
CRO-03G003340	CRO-05G008760	0.927544	9.61263	4.19087e-08	8.08605e-06	co-expressed
CRO-03G003370	CRO-05G008760	0.903657	8.17233	3.30828e-07	4.60382e-05	co-expressed
CRO-03G003560	CRO-05G008760	0.948705	11.6216	3.34492e-09	9.63734e-07	co-expressed
CRO-03G003800	CRO-05G008760	0.958811	13.0735	6.64502e-10	2.52856e-07	co-expressed
CRO-03G003880	CRO-05G008760	0.973643	16.5334	2.43839e-11	1.64553e-08	co-expressed
CRO-03G004570	CRO-05G008760	0.769749	4.67022	0.000150979	0.0062436	co-expressed
CRO-03G007470	CRO-05G008760	0.968302	15.0139	9.58041e-11	5.08465e-08	co-expressed
CRO-03G009710	CRO-05G008760	0.85025	6.25596	7.69513e-06	0.000623048	co-expressed
CRO-03G009800	CRO-05G008760	0.757597	4.49527	0.000213656	0.0080627	co-expressed
CRO-03G010790	CRO-05G008760	0.920342	9.11365	8.35049e-08	1.44641e-05	co-expressed
CRO-03G012910	CRO-05G008760	0.865995	6.70726	3.50891e-06	0.000327708	co-expressed
CRO-03G013290	CRO-05G008760	0.92658	9.54173	4.61469e-08	8.77434e-06	co-expressed
CRO-03G015100	CRO-05G008760	0.763831	4.58357	0.00017924	0.0070867	co-expressed
CRO-03G017900	CRO-05G008760	0.754187	4.44819	0.0002347	0.00863343	co-expressed
CRO-03G017950	CRO-05G008760	0.83056	5.77587	1.82966e-05	0.00124178	co-expressed
CRO-03G019000	CRO-05G008760	0.868209	6.77664	3.11759e-06	0.000297475	co-expressed
CRO-03G019430	CRO-05G008760	0.951419	11.9676	2.24264e-09	6.90144e-07	co-expressed
CRO-03G019870	CRO-05G008760	0.958795	13.0708	6.66417e-10	2.53327e-07	co-expressed
CRO-03G019910	CRO-05G008760	0.963905	14.0215	2.50585e-10	1.13008e-07	co-expressed
CRO-03G020300	CRO-05G008760	0.774702	4.74503	0.000130277	0.00559055	co-expressed
CRO-03G022230	CRO-05G008760	0.965274	14.3107	1.88226e-10	8.92217e-08	co-expressed
CRO-03G022780	CRO-05G008760	0.84108	6.02224	1.16848e-05	0.000871694	co-expressed
CRO-03G023380	CRO-05G008760	0.934827	10.1958	1.9346e-08	4.19837e-06	co-expressed
CRO-03G023790	CRO-05G008760	0.751197	4.40762	0.000254541	0.00915437	co-expressed
CRO-03G025550	CRO-05G008760	0.822285	5.59626	2.55038e-05	0.00161202	co-expressed
CRO-03G028180	CRO-05G008760	0.973175	16.3826	2.77864e-11	1.83039e-08	co-expressed
CRO-03G028890	CRO-05G008760	0.757827	4.49847	0.000212297	0.00802402	co-expressed
CRO-03G030600	CRO-05G008760	0.82487	5.65112	2.30331e-05	0.00148942	co-expressed
CRO-03G030620	CRO-05G008760	0.875519	7.01777	2.07756e-06	0.000212618	co-expressed
CRO-03G030660	CRO-05G008760	0.890691	7.58812	8.20418e-07	9.82994e-05	co-expressed
CRO-03G032340	CRO-05G008760	0.946222	11.3276	4.73351e-09	1.28796e-06	co-expressed
CRO-03G032860	CRO-05G008760	0.777996	4.79597	0.000117871	0.00518764	co-expressed
CRO-04G003000	CRO-05G008760	0.927037	9.57515	4.40957e-08	8.4432e-06	co-expressed
CRO-04G003650	CRO-05G008760	0.862998	6.61585	4.10463e-06	0.000373325	co-expressed
CRO-04G004580	CRO-05G008760	0.938281	10.5066	1.29907e-08	3.00055e-06	co-expressed
CRO-04G004640	CRO-05G008760	0.946235	11.3292	4.72478e-09	1.28612e-06	co-expressed
CRO-04G005040	CRO-05G008760	0.959082	13.1195	6.32902e-10	2.42767e-07	co-expressed
CRO-04G009330	CRO-05G008760	0.767655	4.63924	0.000160517	0.00653028	co-expressed
CRO-04G010140	CRO-05G008760	0.775933	4.76395	0.000125519	0.0054395	co-expressed
CRO-04G011160	CRO-05G008760	0.851215	6.2817	7.35246e-06	0.000600197	co-expressed
CRO-04G012380	CRO-05G008760	0.766235	4.61842	0.000167272	0.00673418	co-expressed
CRO-04G013510	CRO-05G008760	0.944504	11.1356	5.96246e-09	1.56078e-06	co-expressed
CRO-04G013530	CRO-05G008760	0.963951	14.0309	2.48235e-10	1.12241e-07	co-expressed
CRO-04G013580	CRO-05G008760	0.985978	22.8837	2.22247e-13	3.44989e-10	co-expressed
CRO-04G015710	CRO-05G008760	0.933026	10.0431	2.36104e-08	4.97012e-06	co-expressed
CRO-04G023070	CRO-05G008760	0.969038	15.2	8.04962e-11	4.40311e-08	co-expressed
CRO-04G027150	CRO-05G008760	0.914101	8.73099	1.44337e-07	2.29881e-05	co-expressed
CRO-04G027240	CRO-05G008760	0.799328	5.15195	5.90722e-05	0.00308216	co-expressed
CRO-04G027250	CRO-05G008760	0.84887	6.21955	8.20845e-06	0.000656178	co-expressed
CRO-04G027330	CRO-05G008760	0.784547	4.90032	9.61137e-05	0.00444914	co-expressed
CRO-04G027410	CRO-05G008760	0.906063	8.29312	2.75642e-07	3.95236e-05	co-expressed
CRO-04G030450	CRO-05G008760	0.937626	10.4457	1.4035e-08	3.20467e-06	co-expressed
CRO-04G030460	CRO-05G008760	0.932256	9.97963	2.56636e-08	5.33641e-06	co-expressed
CRO-04G031660	CRO-05G008760	0.829323	5.74827	1.92491e-05	0.00129248	co-expressed
CRO-04G032540	CRO-05G008760	0.954191	12.3516	1.45514e-09	4.81012e-07	co-expressed
CRO-04G033400	CRO-05G008760	0.789531	4.98255	8.19094e-05	0.00394596	co-expressed
CRO-04G033570	CRO-05G008760	0.812194	5.39199	3.74048e-05	0.00216982	co-expressed
CRO-04G034030	CRO-05G008760	0.758311	4.50522	0.000209458	0.0079471	co-expressed
CRO-04G034290	CRO-05G008760	0.808214	5.31544	4.32381e-05	0.00242388	co-expressed
CRO-05G001270	CRO-05G008760	0.780612	4.83716	0.000108733	0.00488363	co-expressed
CRO-05G001560	CRO-05G008760	0.981614	19.9175	1.67499e-12	1.80963e-09	co-expressed
CRO-05G002890	CRO-05G008760	0.868862	6.7974	3.00961e-06	0.000289067	co-expressed
CRO-05G004700	CRO-05G008760	0.785439	4.91484	9.34317e-05	0.004357	co-expressed
CRO-05G005360	CRO-05G008760	0.855475	6.39814	5.99043e-06	0.000508011	co-expressed
CRO-05G005590	CRO-05G008760	0.908123	8.40008	2.34855e-07	3.45622e-05	co-expressed
CRO-05G005690	CRO-05G008760	0.913332	8.68661	1.5396e-07	2.4258e-05	co-expressed
CRO-05G008000	CRO-05G008760	0.93158	9.92472	2.75934e-08	5.67395e-06	co-expressed
CRO-02G001090	CRO-05G008860	0.8268	5.69282	2.1322e-05	0.00140125	co-expressed
CRO-03G003540	CRO-05G008860	0.814543	5.4382	3.4284e-05	0.00202761	co-expressed
CRO-03G003560	CRO-05G010480	0.844259	6.10112	1.01398e-05	0.00077789	co-expressed
CRO-03G003800	CRO-05G010480	0.894914	7.76713	6.18285e-07	7.76503e-05	co-expressed
CRO-03G019430	CRO-05G010480	0.838719	5.96504	1.29571e-05	0.000946412	co-expressed
CRO-03G032340	CRO-05G010480	0.82137	5.5771	2.64304e-05	0.00165832	co-expressed
CRO-04G013510	CRO-05G010480	0.813389	5.41539	3.57893e-05	0.00209668	co-expressed
CRO-05G008760	CRO-05G010480	0.942407	10.9126	7.82605e-09	1.95706e-06	co-expressed
CRO-03G003800	CRO-05G010490	0.803327	5.2243	5.14316e-05	0.00276849	co-expressed
CRO-05G008760	CRO-05G010490	0.855347	6.39458	6.02789e-06	0.000510497	co-expressed
CRO-01G009170	CRO-05G011100	0.916686	8.88449	1.15658e-07	1.90686e-05	co-expressed
CRO-01G032400	CRO-05G011100	0.893231	7.69457	6.93056e-07	8.53958e-05	co-expressed
CRO-03G003560	CRO-05G011100	0.781133	4.84543	0.000106989	0.00482292	co-expressed
CRO-03G003800	CRO-05G011100	0.780421	4.83413	0.00010938	0.00490471	co-expressed
CRO-03G030600	CRO-05G011100	0.886981	7.43875	1.04212e-06	0.000120053	co-expressed
CRO-03G030620	CRO-05G011100	0.893967	7.7261	6.59463e-07	8.1914e-05	co-expressed
CRO-03G032340	CRO-05G011100	0.847785	6.19122	8.63247e-06	0.000683648	co-expressed
CRO-04G013510	CRO-05G011100	0.837316	5.93158	1.37679e-05	0.000993452	co-expressed
CRO-01G009170	CRO-05G011200	0.820101	5.55075	2.77623e-05	0.00172201	co-expressed
CRO-03G003560	CRO-05G011200	0.902522	8.11681	3.59992e-07	4.94118e-05	co-expressed
CRO-03G003800	CRO-05G011200	0.905551	8.26702	2.86686e-07	4.08261e-05	co-expressed
CRO-03G019430	CRO-05G011200	0.812623	5.40036	3.68182e-05	0.00214362	co-expressed
CRO-03G030600	CRO-05G011200	0.776961	4.77987	0.000121656	0.0053137	co-expressed
CRO-03G030620	CRO-05G011200	0.842399	6.05468	1.10216e-05	0.000831902	co-expressed
CRO-03G032340	CRO-05G011200	0.882882	7.28157	1.34461e-06	0.000148123	co-expressed
CRO-04G013510	CRO-05G011200	0.879849	7.17016	1.61402e-06	0.000172639	co-expressed
CRO-05G008760	CRO-05G011200	0.896837	7.85204	5.41421e-07	6.94709e-05	co-expressed
CRO-01G006740	CRO-05G011710	0.955547	12.552	1.16608e-09	4.01318e-07	co-expressed
CRO-01G006750	CRO-05G011710	0.964994	14.2502	1.99745e-10	9.37652e-08	co-expressed
CRO-01G010020	CRO-05G011710	0.970723	15.6519	5.31623e-11	3.13188e-08	co-expressed
CRO-01G013280	CRO-05G011710	0.898749	7.93874	4.73235e-07	6.21471e-05	co-expressed
CRO-01G027010	CRO-05G011710	0.970909	15.7042	5.07044e-11	3.00876e-08	co-expressed
CRO-01G030490	CRO-05G011710	0.97376	16.5719	2.35876e-11	1.60068e-08	co-expressed
CRO-01G030540	CRO-05G011710	0.971981	16.0149	3.83868e-11	2.38776e-08	co-expressed
CRO-02G003890	CRO-05G011710	0.945168	11.2088	5.45845e-09	1.44986e-06	co-expressed
CRO-02G005470	CRO-05G011710	0.920393	9.11695	8.31177e-08	1.4412e-05	co-expressed
CRO-02G019960	CRO-05G011710	0.980162	19.1534	2.94963e-12	2.88705e-09	co-expressed
CRO-03G004950	CRO-05G011710	0.93411	10.1343	2.0956e-08	4.49425e-06	co-expressed
CRO-03G018360	CRO-05G011710	0.932906	10.0331	2.392e-08	5.02587e-06	co-expressed
CRO-03G024460	CRO-05G011710	0.977476	17.9378	7.58731e-12	6.26151e-09	co-expressed
CRO-03G025980	CRO-05G011710	0.854107	6.36024	6.40226e-06	0.000536044	co-expressed
CRO-03G028320	CRO-05G011710	0.919669	9.07032	8.87694e-08	1.52427e-05	co-expressed
CRO-03G031560	CRO-05G011710	0.974157	16.7036	2.10669e-11	1.45799e-08	co-expressed
CRO-03G032170	CRO-05G011710	0.913344	8.68728	1.53811e-07	2.42421e-05	co-expressed
CRO-04G020370	CRO-05G011710	0.78649	4.93207	9.035e-05	0.00424946	co-expressed
CRO-04G024660	CRO-05G011710	0.973985	16.646	2.21321e-11	1.51816e-08	co-expressed
CRO-04G032090	CRO-05G011710	0.966439	14.57	1.46236e-10	7.22585e-08	co-expressed
CRO-02G001090	CRO-05G011810	0.993963	35.0865	4.09345e-16	2.04079e-12	co-expressed
CRO-03G003540	CRO-05G011810	0.999387	110.554	1.47554e-23	1.10629e-17	co-expressed
CRO-01G009170	CRO-05G012390	0.795918	5.09177	6.63191e-05	0.00336324	co-expressed
CRO-03G003560	CRO-05G012390	0.932903	10.0329	2.39285e-08	5.02742e-06	co-expressed
CRO-03G003800	CRO-05G012390	0.92466	9.40454	5.56875e-08	1.0274e-05	co-expressed
CRO-03G019430	CRO-05G012390	0.916611	8.87995	1.16414e-07	1.91771e-05	co-expressed
CRO-03G030600	CRO-05G012390	0.786904	4.93889	8.9159e-05	0.00420784	co-expressed
CRO-03G030620	CRO-05G012390	0.833894	5.85163	1.59258e-05	0.00111349	co-expressed
CRO-03G032340	CRO-05G012390	0.916857	8.89489	1.13946e-07	1.88311e-05	co-expressed
CRO-04G013510	CRO-05G012390	0.915459	8.81077	1.28597e-07	2.0879e-05	co-expressed
CRO-05G008760	CRO-05G012390	0.965477	14.3549	1.80235e-10	8.60619e-08	co-expressed
CRO-03G030600	CRO-05G013330	0.770262	4.67787	0.000148715	0.00617383	co-expressed
CRO-03G030620	CRO-05G013330	0.753792	4.44281	0.00023724	0.0087001	co-expressed
CRO-01G032400	CRO-05G013520	0.855784	6.40676	5.90069e-06	0.000501716	co-expressed
CRO-02G001090	CRO-05G014020	0.945697	11.268	5.08346e-09	1.36664e-06	co-expressed
CRO-03G003540	CRO-05G014020	0.948408	11.5854	3.48956e-09	9.98586e-07	co-expressed
CRO-01G002120	CRO-05G014340	0.963317	13.9024	2.82358e-10	1.24675e-07	co-expressed
CRO-01G004770	CRO-05G014340	0.895445	7.79033	5.9621e-07	7.53321e-05	co-expressed
CRO-01G005050	CRO-05G014340	0.791842	5.02156	7.59474e-05	0.00372821	co-expressed
CRO-01G008860	CRO-05G014340	0.943338	11.0101	6.94466e-09	1.7707e-06	co-expressed
CRO-01G009170	CRO-05G014340	0.980161	19.1526	2.95136e-12	2.88812e-09	co-expressed
CRO-01G013530	CRO-05G014340	0.942657	10.9386	7.58067e-09	1.90544e-06	co-expressed
CRO-01G014460	CRO-05G014340	0.841391	6.02984	1.15257e-05	0.000862058	co-expressed
CRO-01G020260	CRO-05G014340	0.919794	9.07835	8.77686e-08	1.50948e-05	co-expressed
CRO-01G021480	CRO-05G014340	0.931466	9.91555	2.79306e-08	5.73097e-06	co-expressed
CRO-01G026840	CRO-05G014340	0.989828	26.9464	2.0236e-14	4.84467e-11	co-expressed
CRO-01G027200	CRO-05G014340	0.878814	7.13302	1.71594e-06	0.00018164	co-expressed
CRO-01G027620	CRO-05G014340	0.96454	14.1535	2.1976e-10	1.01467e-07	co-expressed
CRO-01G028790	CRO-05G014340	0.966079	14.4885	1.58248e-10	7.71434e-08	co-expressed
CRO-01G030330	CRO-05G014340	0.79668	5.1051	6.46387e-05	0.0033002	co-expressed
CRO-01G030520	CRO-05G014340	0.802931	5.21706	5.21482e-05	0.00279805	co-expressed
CRO-01G030660	CRO-05G014340	0.813451	5.4166	3.57074e-05	0.00209287	co-expressed
CRO-01G031150	CRO-05G014340	0.75337	4.43704	0.00023999	0.00877194	co-expressed
CRO-01G031320	CRO-05G014340	0.758364	4.50597	0.000209145	0.00793931	co-expressed
CRO-01G032060	CRO-05G014340	0.932712	10.0171	2.44294e-08	5.11783e-06	co-expressed
CRO-01G032260	CRO-05G014340	0.955752	12.583	1.12715e-09	3.90456e-07	co-expressed
CRO-01G033160	CRO-05G014340	0.96659	14.6047	1.41432e-10	7.03148e-08	co-expressed
CRO-02G000230	CRO-05G014340	0.964629	14.1723	2.15698e-10	9.99503e-08	co-expressed
CRO-02G000810	CRO-05G014340	0.864451	6.65982	3.80584e-06	0.000350738	co-expressed
CRO-02G001230	CRO-05G014340	0.843127	6.07278	1.06687e-05	0.000810192	co-expressed
CRO-02G002960	CRO-05G014340	0.964948	14.2402	2.01714e-10	9.45516e-08	co-expressed
CRO-02G005050	CRO-05G014340	0.836521	5.91281	1.42453e-05	0.00102083	co-expressed
CRO-02G010700	CRO-05G014340	0.769148	4.6613	0.000153664	0.00632369	co-expressed
CRO-02G012930	CRO-05G014340	0.818109	5.50987	2.99674e-05	0.0018278	co-expressed
CRO-02G016790	CRO-05G014340	0.887002	7.43959	1.04071e-06	0.00011991	co-expressed
CRO-02G018160	CRO-05G014340	0.885085	7.36507	1.17389e-06	0.000132315	co-expressed
CRO-02G018640	CRO-05G014340	0.981376	19.786	1.84357e-12	1.96074e-09	co-expressed
CRO-02G018880	CRO-05G014340	0.825997	5.6754	2.20202e-05	0.00143714	co-expressed
CRO-02G020220	CRO-05G014340	0.774742	4.74565	0.000130119	0.00558515	co-expressed
CRO-02G022820	CRO-05G014340	0.967679	14.8613	1.10658e-10	5.73098e-08	co-expressed
CRO-02G028240	CRO-05G014340	0.840574	6.00987	1.19484e-05	0.000887006	co-expressed
CRO-02G029050	CRO-05G014340	0.826576	5.68794	2.15152e-05	0.00141116	co-expressed
CRO-02G029900	CRO-05G014340	0.959972	13.2738	5.38101e-10	2.12133e-07	co-expressed
CRO-03G000490	CRO-05G014340	0.921643	9.19885	7.40908e-08	1.30802e-05	co-expressed
CRO-03G000880	CRO-05G014340	0.832281	5.81471	1.70385e-05	0.00117439	co-expressed
CRO-03G003140	CRO-05G014340	0.870634	6.85451	2.73225e-06	0.000266715	co-expressed
CRO-03G003340	CRO-05G014340	0.838623	5.96273	1.30115e-05	0.000949581	co-expressed
CRO-03G003370	CRO-05G014340	0.970163	15.4974	6.11874e-11	3.51265e-08	co-expressed
CRO-03G003560	CRO-05G014340	0.957419	12.844	8.49086e-10	3.09178e-07	co-expressed
CRO-03G003800	CRO-05G014340	0.940427	10.7127	1.00257e-08	2.40994e-06	co-expressed
CRO-03G003880	CRO-05G014340	0.979005	18.6017	4.49693e-12	4.07359e-09	co-expressed
CRO-03G004570	CRO-05G014340	0.771851	4.70171	0.000141881	0.0059599	co-expressed
CRO-03G007470	CRO-05G014340	0.954395	12.3811	1.40811e-09	4.68346e-07	co-expressed
CRO-03G009710	CRO-05G014340	0.968773	15.1323	8.5741e-11	4.63366e-08	co-expressed
CRO-03G010300	CRO-05G014340	0.767004	4.62967	0.000163586	0.00662164	co-expressed
CRO-03G010790	CRO-05G014340	0.962135	13.6709	3.56981e-10	1.51312e-07	co-expressed
CRO-03G012910	CRO-05G014340	0.774637	4.74404	0.000130531	0.00559907	co-expressed
CRO-03G013290	CRO-05G014340	0.986636	23.4521	1.5527e-13	2.57933e-10	co-expressed
CRO-03G013540	CRO-05G014340	0.755067	4.46027	0.000229109	0.00848528	co-expressed
CRO-03G015100	CRO-05G014340	0.918581	9.00138	9.78814e-08	1.65515e-05	co-expressed
CRO-03G017950	CRO-05G014340	0.819474	5.53781	2.84416e-05	0.0017555	co-expressed
CRO-03G019000	CRO-05G014340	0.980254	19.1992	2.84951e-12	2.80554e-09	co-expressed
CRO-03G019430	CRO-05G014340	0.952767	12.1502	1.82307e-09	5.80894e-07	co-expressed
CRO-03G019870	CRO-05G014340	0.96262	13.7646	3.24509e-10	1.39561e-07	co-expressed
CRO-03G019910	CRO-05G014340	0.864559	6.66312	3.78438e-06	0.000349111	co-expressed
CRO-03G020300	CRO-05G014340	0.894292	7.7401	6.45097e-07	8.04315e-05	co-expressed
CRO-03G021090	CRO-05G014340	0.830185	5.76746	1.85816e-05	0.00125702	co-expressed
CRO-03G022230	CRO-05G014340	0.950717	11.8755	2.49206e-09	7.53092e-07	co-expressed
CRO-03G022780	CRO-05G014340	0.913932	8.72118	1.46408e-07	2.32775e-05	co-expressed
CRO-03G023380	CRO-05G014340	0.861985	6.58558	4.32443e-06	0.000389701	co-expressed
CRO-03G023790	CRO-05G014340	0.91135	8.57477	1.81339e-07	2.7821e-05	co-expressed
CRO-03G026550	CRO-05G014340	0.806523	5.28356	4.59383e-05	0.00253837	co-expressed
CRO-03G028180	CRO-05G014340	0.938239	10.5026	1.30563e-08	3.01291e-06	co-expressed
CRO-03G030600	CRO-05G014340	0.963829	14.006	2.54488e-10	1.14333e-07	co-expressed
CRO-03G030620	CRO-05G014340	0.979203	18.6928	4.1911e-12	3.84142e-09	co-expressed
CRO-03G032340	CRO-05G014340	0.98541	22.4239	2.98909e-13	4.40001e-10	co-expressed
CRO-03G032840	CRO-05G014340	0.824333	5.63964	2.35285e-05	0.00151439	co-expressed
CRO-04G001480	CRO-05G014340	0.812709	5.40205	3.6701e-05	0.0021384	co-expressed
CRO-04G003000	CRO-05G014340	0.76128	4.54706	0.000192721	0.00747651	co-expressed
CRO-04G003650	CRO-05G014340	0.969457	15.3088	7.27729e-11	4.04242e-08	co-expressed
CRO-04G004580	CRO-05G014340	0.94601	11.3035	4.87192e-09	1.31978e-06	co-expressed
CRO-04G004640	CRO-05G014340	0.977586	17.9835	7.3149e-12	6.0746e-09	co-expressed
CRO-04G005040	CRO-05G014340	0.964926	14.2355	2.02655e-10	9.48837e-08	co-expressed
CRO-04G009330	CRO-05G014340	0.905286	8.25362	2.92535e-07	4.15263e-05	co-expressed
CRO-04G011160	CRO-05G014340	0.934364	10.156	2.03735e-08	4.38874e-06	co-expressed
CRO-04G012380	CRO-05G014340	0.801205	5.18567	5.53747e-05	0.00293221	co-expressed
CRO-04G013510	CRO-05G014340	0.982712	20.5577	1.05869e-12	1.24451e-09	co-expressed
CRO-04G013530	CRO-05G014340	0.967754	14.8795	1.08763e-10	5.64845e-08	co-expressed
CRO-04G013580	CRO-05G014340	0.928442	9.67984	3.82696e-08	7.49123e-06	co-expressed
CRO-04G015710	CRO-05G014340	0.966979	14.6949	1.29687e-10	6.53374e-08	co-expressed
CRO-04G023070	CRO-05G014340	0.839006	5.97193	1.27967e-05	0.000937128	co-expressed
CRO-04G027150	CRO-05G014340	0.962747	13.7894	3.1644e-10	1.3681e-07	co-expressed
CRO-04G027240	CRO-05G014340	0.91921	9.04107	9.25217e-08	1.57825e-05	co-expressed
CRO-04G027250	CRO-05G014340	0.944242	11.1071	6.17154e-09	1.60546e-06	co-expressed
CRO-04G027330	CRO-05G014340	0.783893	4.88972	9.81215e-05	0.00451818	co-expressed
CRO-04G027410	CRO-05G014340	0.92952	9.76218	3.42605e-08	6.81408e-06	co-expressed
CRO-04G030450	CRO-05G014340	0.99463	37.2228	1.70284e-16	1.03262e-12	co-expressed
CRO-04G030460	CRO-05G014340	0.949454	11.7144	3.002e-09	8.8023e-07	co-expressed
CRO-04G031660	CRO-05G014340	0.908728	8.43215	2.23905e-07	3.32092e-05	co-expressed
CRO-04G031680	CRO-05G014340	0.807911	5.30969	4.37126e-05	0.00244411	co-expressed
CRO-04G032540	CRO-05G014340	0.978629	18.4318	5.13271e-12	4.5309e-09	co-expressed
CRO-04G033400	CRO-05G014340	0.891873	7.63722	7.58857e-07	9.20909e-05	co-expressed
CRO-04G033570	CRO-05G014340	0.914864	8.77559	1.35303e-07	2.17814e-05	co-expressed
CRO-04G034030	CRO-05G014340	0.788171	4.95985	8.55996e-05	0.00407939	co-expressed
CRO-04G034290	CRO-05G014340	0.869955	6.83249	2.8359e-06	0.000275196	co-expressed
CRO-05G001560	CRO-05G014340	0.904659	8.22208	3.06804e-07	4.32029e-05	co-expressed
CRO-05G002890	CRO-05G014340	0.96632	14.5431	1.501e-10	7.37386e-08	co-expressed
CRO-05G005360	CRO-05G014340	0.946273	11.3335	4.70026e-09	1.28068e-06	co-expressed
CRO-05G005590	CRO-05G014340	0.771349	4.69416	0.000144009	0.00602689	co-expressed
CRO-05G008000	CRO-05G014340	0.989044	25.9488	3.52387e-14	7.55255e-11	co-expressed
CRO-05G008380	CRO-05G014340	0.77018	4.67665	0.000149074	0.00618588	co-expressed
CRO-05G008760	CRO-05G014340	0.925775	9.48357	4.99618e-08	9.387e-06	co-expressed
CRO-05G010480	CRO-05G014340	0.787658	4.95135	8.70252e-05	0.00413157	co-expressed
CRO-05G011100	CRO-05G014340	0.869153	6.80671	2.96246e-06	0.00028533	co-expressed
CRO-05G011200	CRO-05G014340	0.853785	6.35139	6.50254e-06	0.000542985	co-expressed
CRO-05G012390	CRO-05G014340	0.877132	7.07365	1.89317e-06	0.000196815	co-expressed
CRO-02G001090	CRO-05G015060	0.911276	8.57065	1.82442e-07	2.79612e-05	co-expressed
CRO-03G003540	CRO-05G015060	0.928058	9.65091	3.97933e-08	7.74098e-06	co-expressed
CRO-02G001090	CRO-05G015740	0.995488	40.6325	4.62897e-17	3.77236e-13	co-expressed
CRO-03G003540	CRO-05G015740	0.995916	42.7201	2.19651e-17	2.14118e-13	co-expressed
CRO-01G002120	CRO-05G015990	0.849132	6.22641	8.10902e-06	0.000649985	co-expressed
CRO-01G004350	CRO-05G015990	0.858583	6.48612	5.13765e-06	0.000447641	co-expressed
CRO-01G004770	CRO-05G015990	0.834516	5.86598	1.55138e-05	0.001091	co-expressed
CRO-01G009170	CRO-05G015990	0.831634	5.80004	1.75027e-05	0.00119917	co-expressed
CRO-01G011900	CRO-05G015990	0.783334	4.88068	9.98666e-05	0.00457829	co-expressed
CRO-01G013530	CRO-05G015990	0.859164	6.50287	4.99021e-06	0.000437464	co-expressed
CRO-01G021480	CRO-05G015990	0.790388	4.99694	7.96552e-05	0.00386323	co-expressed
CRO-01G026840	CRO-05G015990	0.869996	6.83384	2.82943e-06	0.000274693	co-expressed
CRO-01G027200	CRO-05G015990	0.831258	5.79155	1.77772e-05	0.00121398	co-expressed
CRO-01G027620	CRO-05G015990	0.765694	4.61053	0.000169907	0.00681241	co-expressed
CRO-01G028790	CRO-05G015990	0.814405	5.43545	3.44618e-05	0.00203532	co-expressed
CRO-01G030330	CRO-05G015990	0.790286	4.99522	7.99221e-05	0.00387278	co-expressed
CRO-01G030520	CRO-05G015990	0.950143	11.8015	2.71383e-09	8.09346e-07	co-expressed
CRO-01G031150	CRO-05G015990	0.750015	4.39174	0.000262763	0.00936712	co-expressed
CRO-01G032060	CRO-05G015990	0.926688	9.54958	4.56561e-08	8.69755e-06	co-expressed
CRO-01G032260	CRO-05G015990	0.873368	6.94481	2.34707e-06	0.000235204	co-expressed
CRO-01G032400	CRO-05G015990	0.788932	4.97253	8.35171e-05	0.00400445	co-expressed
CRO-01G033160	CRO-05G015990	0.850661	6.26688	7.54778e-06	0.000613347	co-expressed
CRO-02G000230	CRO-05G015990	0.839479	5.98331	1.25357e-05	0.000922085	co-expressed
CRO-02G001230	CRO-05G015990	0.839903	5.99356	1.23056e-05	0.000908721	co-expressed
CRO-02G002960	CRO-05G015990	0.862968	6.61494	4.11105e-06	0.000373804	co-expressed
CRO-02G004380	CRO-05G015990	0.885174	7.36848	1.16742e-06	0.000131742	co-expressed
CRO-02G005050	CRO-05G015990	0.825805	5.67125	2.21901e-05	0.00144603	co-expressed
CRO-02G012930	CRO-05G015990	0.906741	8.32792	2.61609e-07	3.78432e-05	co-expressed
CRO-02G018160	CRO-05G015990	0.891425	7.61851	7.81729e-07	9.44157e-05	co-expressed
CRO-02G018640	CRO-05G015990	0.798222	5.13229	6.13448e-05	0.00317217	co-expressed
CRO-02G020220	CRO-05G015990	0.834665	5.86944	1.54164e-05	0.00108547	co-expressed
CRO-02G022820	CRO-05G015990	0.80229	5.20536	5.33278e-05	0.00284762	co-expressed
CRO-02G025060	CRO-05G015990	0.796737	5.10609	6.45146e-05	0.00329525	co-expressed
CRO-02G028240	CRO-05G015990	0.910559	8.53111	1.93381e-07	2.93814e-05	co-expressed
CRO-02G029050	CRO-05G015990	0.753296	4.43604	0.000240471	0.00878529	co-expressed
CRO-03G000490	CRO-05G015990	0.888559	7.50144	9.42254e-07	0.000110427	co-expressed
CRO-03G003140	CRO-05G015990	0.894872	7.76528	6.20077e-07	7.78384e-05	co-expressed
CRO-03G003370	CRO-05G015990	0.777187	4.78337	0.000120821	0.00528639	co-expressed
CRO-03G003560	CRO-05G015990	0.794626	5.0693	6.92542e-05	0.00347662	co-expressed
CRO-03G003720	CRO-05G015990	0.801048	5.18284	5.56756e-05	0.00294419	co-expressed
CRO-03G003800	CRO-05G015990	0.854307	6.36575	6.34057e-06	0.00053176	co-expressed
CRO-03G003880	CRO-05G015990	0.823702	5.62619	2.41234e-05	0.00154407	co-expressed
CRO-03G004570	CRO-05G015990	0.772002	4.70399	0.000141244	0.00594007	co-expressed
CRO-03G007470	CRO-05G015990	0.820456	5.55808	2.73849e-05	0.00170412	co-expressed
CRO-03G009710	CRO-05G015990	0.815785	5.46293	3.27257e-05	0.00195587	co-expressed
CRO-03G010790	CRO-05G015990	0.76021	4.53192	0.000198615	0.00764533	co-expressed
CRO-03G013290	CRO-05G015990	0.841578	6.03445	1.14304e-05	0.0008561	co-expressed
CRO-03G013540	CRO-05G015990	0.85501	6.38521	6.12773e-06	0.000517382	co-expressed
CRO-03G015100	CRO-05G015990	0.796887	5.10873	6.41886e-05	0.00328303	co-expressed
CRO-03G017950	CRO-05G015990	0.917343	8.92456	1.09209e-07	1.81625e-05	co-expressed
CRO-03G019000	CRO-05G015990	0.816876	5.48487	3.14051e-05	0.00189523	co-expressed
CRO-03G019430	CRO-05G015990	0.77051	4.68159	0.000147628	0.00614063	co-expressed
CRO-03G019870	CRO-05G015990	0.844359	6.10364	1.00942e-05	0.000774985	co-expressed
CRO-03G020300	CRO-05G015990	0.761968	4.55686	0.000189002	0.00737088	co-expressed
CRO-03G022230	CRO-05G015990	0.875779	7.02671	2.04683e-06	0.000210028	co-expressed
CRO-03G022780	CRO-05G015990	0.91759	8.93978	1.06859e-07	1.78297e-05	co-expressed
CRO-03G023790	CRO-05G015990	0.819194	5.53205	2.87492e-05	0.0017698	co-expressed
CRO-03G026550	CRO-05G015990	0.771337	4.69399	0.00014406	0.00602845	co-expressed
CRO-03G028180	CRO-05G015990	0.859543	6.51385	4.89603e-06	0.000430948	co-expressed
CRO-03G029230	CRO-05G015990	0.908606	8.42564	2.26082e-07	3.34724e-05	co-expressed
CRO-03G030600	CRO-05G015990	0.790998	5.00723	7.8083e-05	0.00380602	co-expressed
CRO-03G030620	CRO-05G015990	0.818275	5.51326	2.9778e-05	0.00181897	co-expressed
CRO-03G032340	CRO-05G015990	0.840055	5.99724	1.2224e-05	0.00090372	co-expressed
CRO-03G032840	CRO-05G015990	0.876562	7.05379	1.95666e-06	0.000202267	co-expressed
CRO-04G003650	CRO-05G015990	0.880722	7.2018	1.53218e-06	0.00016526	co-expressed
CRO-04G004580	CRO-05G015990	0.82093	5.56792	2.68867e-05	0.00167997	co-expressed
CRO-04G004640	CRO-05G015990	0.766204	4.61798	0.000167419	0.00673837	co-expressed
CRO-04G005040	CRO-05G015990	0.851611	6.29231	7.2159e-06	0.000591097	co-expressed
CRO-04G009330	CRO-05G015990	0.893881	7.72241	6.63306e-07	8.23044e-05	co-expressed
CRO-04G012380	CRO-05G015990	0.82556	5.66595	2.24088e-05	0.00145736	co-expressed
CRO-04G013510	CRO-05G015990	0.832515	5.82004	1.6873e-05	0.00116557	co-expressed
CRO-04G013530	CRO-05G015990	0.845426	6.13063	9.618e-06	0.000745834	co-expressed
CRO-04G013580	CRO-05G015990	0.792555	5.0337	7.41836e-05	0.00366353	co-expressed
CRO-04G013960	CRO-05G015990	0.776678	4.77548	0.000122709	0.00534855	co-expressed
CRO-04G015710	CRO-05G015990	0.77131	4.69358	0.000144176	0.00603232	co-expressed
CRO-04G023070	CRO-05G015990	0.76661	4.6239	0.000165467	0.00667922	co-expressed
CRO-04G024880	CRO-05G015990	0.84584	6.14116	9.43864e-06	0.000734661	co-expressed
CRO-04G027150	CRO-05G015990	0.802698	5.2128	5.25744e-05	0.00281622	co-expressed
CRO-04G027240	CRO-05G015990	0.879861	7.17059	1.61287e-06	0.000172536	co-expressed
CRO-04G027250	CRO-05G015990	0.750406	4.39699	0.000260016	0.00929651	co-expressed
CRO-04G027410	CRO-05G015990	0.93838	10.5159	1.28391e-08	2.97084e-06	co-expressed
CRO-04G030450	CRO-05G015990	0.835717	5.89395	1.47428e-05	0.00104843	co-expressed
CRO-04G030460	CRO-05G015990	0.872325	6.91003	2.48821e-06	0.000246796	co-expressed
CRO-04G031680	CRO-05G015990	0.781951	4.85848	0.000104292	0.00472961	co-expressed
CRO-04G032540	CRO-05G015990	0.816118	5.46962	3.23173e-05	0.00193748	co-expressed
CRO-04G033400	CRO-05G015990	0.828527	5.73065	1.98841e-05	0.0013263	co-expressed
CRO-04G034030	CRO-05G015990	0.883327	7.29826	1.30851e-06	0.000144845	co-expressed
CRO-04G034290	CRO-05G015990	0.870358	6.84554	2.77401e-06	0.000270193	co-expressed
CRO-05G001560	CRO-05G015990	0.801112	5.18398	5.55539e-05	0.00293893	co-expressed
CRO-05G002070	CRO-05G015990	0.832308	5.81534	1.70187e-05	0.00117346	co-expressed
CRO-05G002890	CRO-05G015990	0.775473	4.75686	0.00012728	0.00549444	co-expressed
CRO-05G005230	CRO-05G015990	0.762289	4.56144	0.00018729	0.00732172	co-expressed
CRO-05G008000	CRO-05G015990	0.843546	6.08323	1.04705e-05	0.000798115	co-expressed
CRO-05G008250	CRO-05G015990	0.755592	4.46748	0.000225831	0.00839675	co-expressed
CRO-05G008760	CRO-05G015990	0.817267	5.49278	3.09427e-05	0.00187347	co-expressed
CRO-05G010480	CRO-05G015990	0.776134	4.76705	0.000124757	0.00541519	co-expressed
CRO-05G011100	CRO-05G015990	0.917777	8.95133	1.05112e-07	1.75864e-05	co-expressed
CRO-05G011200	CRO-05G015990	0.833239	5.83659	1.63695e-05	0.00113776	co-expressed
CRO-05G013520	CRO-05G015990	0.777862	4.79389	0.000118354	0.00520486	co-expressed
CRO-05G014340	CRO-05G015990	0.843431	6.08036	1.05245e-05	0.000801407	co-expressed
CRO-05G014500	CRO-05G015990	0.785426	4.91464	9.34684e-05	0.00435817	co-expressed
CRO-01G009170	CRO-05G016510	0.893036	7.68629	7.02177e-07	8.63515e-05	co-expressed
CRO-01G032400	CRO-05G016510	0.81473	5.44189	3.40464e-05	0.00201637	co-expressed
CRO-03G030600	CRO-05G016510	0.880548	7.19547	1.54821e-06	0.000166721	co-expressed
CRO-03G030620	CRO-05G016510	0.86305	6.61742	4.09355e-06	0.000372484	co-expressed
CRO-03G032340	CRO-05G016510	0.792345	5.03012	7.46992e-05	0.00368297	co-expressed
CRO-04G013510	CRO-05G016510	0.790957	5.00655	7.81859e-05	0.00380982	co-expressed
CRO-05G014340	CRO-05G016510	0.811214	5.37293	3.87758e-05	0.00223	co-expressed
CRO-05G015990	CRO-05G016510	0.770537	4.682	0.000147509	0.00613713	co-expressed
CRO-03G003560	CRO-05G016650	0.839799	5.99104	1.23617e-05	0.000912074	co-expressed
CRO-03G003800	CRO-05G016650	0.815991	5.46707	3.24727e-05	0.0019445	co-expressed
CRO-03G032340	CRO-05G016650	0.787649	4.95119	8.70518e-05	0.00413247	co-expressed
CRO-04G013510	CRO-05G016650	0.796932	5.10953	6.409e-05	0.00327929	co-expressed
CRO-05G008760	CRO-05G016650	0.842226	6.0504	1.11067e-05	0.000836755	co-expressed
CRO-02G001090	CRO-05G016760	0.984256	21.5672	5.27363e-13	7.01164e-10	co-expressed
CRO-03G003540	CRO-05G016760	0.994682	37.4043	1.58417e-16	9.88404e-13	co-expressed
CRO-01G002120	CRO-05G017150	0.811658	5.38154	3.81502e-05	0.00220267	co-expressed
CRO-01G004770	CRO-05G017150	0.760281	4.53291	0.000198223	0.00763444	co-expressed
CRO-01G005050	CRO-05G017150	0.767714	4.6401	0.000160243	0.00652172	co-expressed
CRO-01G008860	CRO-05G017150	0.814442	5.43618	3.44144e-05	0.00203314	co-expressed
CRO-01G009170	CRO-05G017150	0.863818	6.64059	3.93364e-06	0.000360257	co-expressed
CRO-01G013530	CRO-05G017150	0.860484	6.54129	4.66858e-06	0.000414716	co-expressed
CRO-01G021480	CRO-05G017150	0.772229	4.70742	0.000140294	0.00591057	co-expressed
CRO-01G026840	CRO-05G017150	0.889031	7.52041	9.14055e-07	0.000107646	co-expressed
CRO-01G027200	CRO-05G017150	0.848148	6.20067	8.48859e-06	0.000674409	co-expressed
CRO-01G027620	CRO-05G017150	0.814079	5.429	3.48829e-05	0.00205431	co-expressed
CRO-01G028790	CRO-05G017150	0.85258	6.3185	6.89013e-06	0.0005692	co-expressed
CRO-01G030520	CRO-05G017150	0.797246	5.11504	6.34132e-05	0.00325258	co-expressed
CRO-01G032060	CRO-05G017150	0.845759	6.1391	9.47343e-06	0.000736629	co-expressed
CRO-01G032260	CRO-05G017150	0.874039	6.96736	2.26007e-06	0.000228085	co-expressed
CRO-01G033160	CRO-05G017150	0.875262	7.00895	2.10832e-06	0.000215336	co-expressed
CRO-02G000230	CRO-05G017150	0.85924	6.50508	4.97116e-06	0.000436058	co-expressed
CRO-02G002960	CRO-05G017150	0.836304	5.9077	1.43783e-05	0.00102833	co-expressed
CRO-02G005050	CRO-05G017150	0.829032	5.74181	1.94794e-05	0.00130479	co-expressed
CRO-02G018160	CRO-05G017150	0.793053	5.04222	7.29719e-05	0.003618	co-expressed
CRO-02G018640	CRO-05G017150	0.846885	6.16794	8.99797e-06	0.000706991	co-expressed
CRO-02G018880	CRO-05G017150	0.789279	4.97832	8.25842e-05	0.00396988	co-expressed
CRO-02G022820	CRO-05G017150	0.845053	6.12115	9.78252e-06	0.000756076	co-expressed
CRO-02G027200	CRO-05G017150	0.834814	5.87291	1.5319e-05	0.00108022	co-expressed
CRO-02G028240	CRO-05G017150	0.7979	5.12659	6.20208e-05	0.00319782	co-expressed
CRO-02G029050	CRO-05G017150	0.807861	5.30875	4.37906e-05	0.00244741	co-expressed
CRO-02G029900	CRO-05G017150	0.827594	5.71013	2.06509e-05	0.00136668	co-expressed
CRO-03G000490	CRO-05G017150	0.903794	8.17908	3.27453e-07	4.56632e-05	co-expressed
CRO-03G000880	CRO-05G017150	0.780046	4.82819	0.000110659	0.00494795	co-expressed
CRO-03G003140	CRO-05G017150	0.808663	5.32396	4.25445e-05	0.00239318	co-expressed
CRO-03G003340	CRO-05G017150	0.757	4.48697	0.000217219	0.00816233	co-expressed
CRO-03G003370	CRO-05G017150	0.812259	5.39325	3.73155e-05	0.00216562	co-expressed
CRO-03G003560	CRO-05G017150	0.828842	5.73759	1.96312e-05	0.00131308	co-expressed
CRO-03G003800	CRO-05G017150	0.863094	6.61872	4.08434e-06	0.000371826	co-expressed
CRO-03G003880	CRO-05G017150	0.894593	7.75317	6.31977e-07	7.90806e-05	co-expressed
CRO-03G007470	CRO-05G017150	0.851681	6.29422	7.19172e-06	0.000589418	co-expressed
CRO-03G009710	CRO-05G017150	0.836901	5.92177	1.40153e-05	0.00100764	co-expressed
CRO-03G010790	CRO-05G017150	0.826846	5.69382	2.12826e-05	0.00139934	co-expressed
CRO-03G012910	CRO-05G017150	0.856962	6.43992	5.56839e-06	0.000478215	co-expressed
CRO-03G013290	CRO-05G017150	0.869074	6.80417	2.97523e-06	0.000286352	co-expressed
CRO-03G015100	CRO-05G017150	0.771961	4.70337	0.000141419	0.00594581	co-expressed
CRO-03G017950	CRO-05G017150	0.823559	5.62317	2.42592e-05	0.00155093	co-expressed
CRO-03G019000	CRO-05G017150	0.845879	6.14217	9.42155e-06	0.000733673	co-expressed
CRO-03G019430	CRO-05G017150	0.937881	10.4693	1.36196e-08	3.12207e-06	co-expressed
CRO-03G019870	CRO-05G017150	0.86206	6.5878	4.30791e-06	0.000388476	co-expressed
CRO-03G019910	CRO-05G017150	0.83289	5.82859	1.66108e-05	0.0011514	co-expressed
CRO-03G020300	CRO-05G017150	0.774706	4.74509	0.000130261	0.00558997	co-expressed
CRO-03G022230	CRO-05G017150	0.864507	6.66152	3.79479e-06	0.000349913	co-expressed
CRO-03G022780	CRO-05G017150	0.841123	6.02329	1.16626e-05	0.000870331	co-expressed
CRO-03G023380	CRO-05G017150	0.803049	5.2192	5.19349e-05	0.00278933	co-expressed
CRO-03G023790	CRO-05G017150	0.82269	5.60479	2.51023e-05	0.00159324	co-expressed
CRO-03G028180	CRO-05G017150	0.855434	6.397	6.00239e-06	0.000508852	co-expressed
CRO-03G030600	CRO-05G017150	0.818355	5.51488	2.96877e-05	0.00181466	co-expressed
CRO-03G030620	CRO-05G017150	0.839882	5.99306	1.23167e-05	0.000909348	co-expressed
CRO-03G032330	CRO-05G017150	0.832345	5.81618	1.69925e-05	0.00117211	co-expressed
CRO-03G032340	CRO-05G017150	0.884589	7.34606	1.21064e-06	0.000135785	co-expressed
CRO-04G003000	CRO-05G017150	0.823213	5.61583	2.45923e-05	0.00156742	co-expressed
CRO-04G003650	CRO-05G017150	0.850525	6.26327	7.59608e-06	0.000616504	co-expressed
CRO-04G004580	CRO-05G017150	0.857081	6.44329	5.53571e-06	0.000475812	co-expressed
CRO-04G004640	CRO-05G017150	0.875115	7.00393	2.12607e-06	0.000216821	co-expressed
CRO-04G005040	CRO-05G017150	0.875943	7.03236	2.02767e-06	0.000208274	co-expressed
CRO-04G009330	CRO-05G017150	0.791528	5.01621	7.67374e-05	0.00375617	co-expressed
CRO-04G011160	CRO-05G017150	0.778741	4.80764	0.000115204	0.00509967	co-expressed
CRO-04G012380	CRO-05G017150	0.896664	7.8443	5.47991e-07	7.01838e-05	co-expressed
CRO-04G013510	CRO-05G017150	0.876777	7.06127	1.93249e-06	0.00020014	co-expressed
CRO-04G013530	CRO-05G017150	0.863348	6.62638	4.03087e-06	0.000367718	co-expressed
CRO-04G013580	CRO-05G017150	0.876516	7.05218	1.96189e-06	0.000202723	co-expressed
CRO-04G015710	CRO-05G017150	0.856432	6.42495	5.71595e-06	0.000488769	co-expressed
CRO-04G023070	CRO-05G017150	0.825273	5.65977	2.26666e-05	0.00147107	co-expressed
CRO-04G027150	CRO-05G017150	0.848288	6.20432	8.43358e-06	0.000670836	co-expressed
CRO-04G027240	CRO-05G017150	0.856337	6.42227	5.74272e-06	0.00049062	co-expressed
CRO-04G027250	CRO-05G017150	0.902096	8.0962	3.71493e-07	5.07412e-05	co-expressed
CRO-04G027330	CRO-05G017150	0.769786	4.67078	0.000150813	0.00623908	co-expressed
CRO-04G027410	CRO-05G017150	0.872114	6.90304	2.51765e-06	0.000249277	co-expressed
CRO-04G030450	CRO-05G017150	0.905602	8.2696	2.85572e-07	4.06972e-05	co-expressed
CRO-04G030460	CRO-05G017150	0.846245	6.15153	9.26542e-06	0.000723796	co-expressed
CRO-04G032540	CRO-05G017150	0.868813	6.79584	3.01758e-06	0.000289709	co-expressed
CRO-04G033400	CRO-05G017150	0.805279	5.26034	4.80149e-05	0.00262605	co-expressed
CRO-04G034030	CRO-05G017150	0.808174	5.31468	4.33002e-05	0.0024263	co-expressed
CRO-05G001560	CRO-05G017150	0.857036	6.44202	5.54806e-06	0.000476753	co-expressed
CRO-05G002890	CRO-05G017150	0.825433	5.66322	2.25224e-05	0.00146353	co-expressed
CRO-05G005360	CRO-05G017150	0.767254	4.63334	0.000162401	0.00658692	co-expressed
CRO-05G005690	CRO-05G017150	0.772169	4.70651	0.000140544	0.00591866	co-expressed
CRO-05G008000	CRO-05G017150	0.877763	7.09581	1.82489e-06	0.000190993	co-expressed
CRO-05G008760	CRO-05G017150	0.910012	8.50126	2.02096e-07	3.04658e-05	co-expressed
CRO-05G010480	CRO-05G017150	0.814412	5.4356	3.44524e-05	0.00203484	co-expressed
CRO-05G011100	CRO-05G017150	0.78451	4.89972	9.62255e-05	0.00445289	co-expressed
CRO-05G011200	CRO-05G017150	0.753729	4.44194	0.00023765	0.00871195	co-expressed
CRO-05G012390	CRO-05G017150	0.855227	6.39123	6.06336e-06	0.000512929	co-expressed
CRO-05G014340	CRO-05G017150	0.915395	8.80696	1.29306e-07	2.0974e-05	co-expressed
CRO-05G015990	CRO-05G017150	0.848218	6.20249	8.46106e-06	0.000672665	co-expressed
CRO-01G009170	CRO-05G017270	0.926521	9.53747	4.64162e-08	8.81845e-06	co-expressed
CRO-01G032400	CRO-05G017270	0.838654	5.96348	1.29939e-05	0.000948527	co-expressed
CRO-03G003560	CRO-05G017270	0.81771	5.50175	3.04271e-05	0.001849	co-expressed
CRO-03G003800	CRO-05G017270	0.760384	4.53436	0.00019765	0.0076182	co-expressed
CRO-03G030600	CRO-05G017270	0.915788	8.83041	1.25007e-07	2.03785e-05	co-expressed
CRO-03G030620	CRO-05G017270	0.9095	8.47353	2.10567e-07	3.15115e-05	co-expressed
CRO-03G032340	CRO-05G017270	0.860493	6.54156	4.66637e-06	0.000414595	co-expressed
CRO-04G013510	CRO-05G017270	0.858303	6.4781	5.20989e-06	0.000452743	co-expressed
CRO-05G014340	CRO-05G017270	0.880317	7.18709	1.56967e-06	0.000168677	co-expressed
CRO-05G015990	CRO-05G017270	0.830728	5.77963	1.81706e-05	0.00123501	co-expressed
CRO-05G017150	CRO-05G017270	0.750152	4.39359	0.000261793	0.00934218	co-expressed
CRO-02G001090	CRO-05G017580	0.996411	45.5902	8.34071e-18	1.06291e-13	co-expressed
CRO-03G003540	CRO-05G017580	0.99711	50.8339	1.64539e-18	3.57087e-14	co-expressed
CRO-01G032400	CRO-05G017990	0.792273	5.02889	7.4877e-05	0.00368895	co-expressed
CRO-02G001090	CRO-05G019620	0.939295	10.6027	1.15072e-08	2.70895e-06	co-expressed
CRO-03G003540	CRO-05G019620	0.948729	11.6245	3.33339e-09	9.60804e-07	co-expressed
CRO-03G003560	CRO-05G020920	0.752495	4.42515	0.000245765	0.00892605	co-expressed
CRO-05G008760	CRO-05G020920	0.759145	4.51691	0.000204638	0.00781334	co-expressed
CRO-01G002120	CRO-05G023030	0.967819	14.8953	1.07148e-10	5.58158e-08	co-expressed
CRO-01G004770	CRO-05G023030	0.908836	8.4379	2.22001e-07	3.2966e-05	co-expressed
CRO-01G005050	CRO-05G023030	0.80507	5.25646	4.83706e-05	0.00264107	co-expressed
CRO-01G008860	CRO-05G023030	0.947463	11.4721	3.98739e-09	1.11682e-06	co-expressed
CRO-01G009170	CRO-05G023030	0.97395	16.6346	2.23497e-11	1.53052e-08	co-expressed
CRO-01G013530	CRO-05G023030	0.953373	12.2348	1.65776e-09	5.36392e-07	co-expressed
CRO-01G014460	CRO-05G023030	0.866001	6.70746	3.50777e-06	0.000327631	co-expressed
CRO-01G020260	CRO-05G023030	0.921825	9.21092	7.28506e-08	1.28916e-05	co-expressed
CRO-01G021480	CRO-05G023030	0.943695	11.0481	6.6305e-09	1.70179e-06	co-expressed
CRO-01G026840	CRO-05G023030	0.995197	39.3724	7.39468e-17	5.42659e-13	co-expressed
CRO-01G027200	CRO-05G023030	0.905918	8.28568	2.78743e-07	3.98788e-05	co-expressed
CRO-01G027620	CRO-05G023030	0.974929	16.9692	1.68151e-11	1.20642e-08	co-expressed
CRO-01G028790	CRO-05G023030	0.974741	16.9033	1.77777e-11	1.26459e-08	co-expressed
CRO-01G030330	CRO-05G023030	0.839386	5.98107	1.25867e-05	0.000924836	co-expressed
CRO-01G030520	CRO-05G023030	0.825974	5.6749	2.20404e-05	0.00143825	co-expressed
CRO-01G030660	CRO-05G023030	0.851312	6.28429	7.31895e-06	0.000597993	co-expressed
CRO-01G031150	CRO-05G023030	0.790467	4.99827	7.94505e-05	0.00385599	co-expressed
CRO-01G031320	CRO-05G023030	0.804226	5.24083	4.98339e-05	0.00270276	co-expressed
CRO-01G032060	CRO-05G023030	0.952411	12.1013	1.92666e-09	6.08218e-07	co-expressed
CRO-01G032260	CRO-05G023030	0.975728	17.2566	1.32224e-11	9.8863e-09	co-expressed
CRO-01G033160	CRO-05G023030	0.970206	15.5091	6.05383e-11	3.48116e-08	co-expressed
CRO-02G000230	CRO-05G023030	0.984829	21.9808	3.99874e-13	5.59686e-10	co-expressed
CRO-02G000810	CRO-05G023030	0.85015	6.25331	7.73133e-06	0.000625573	co-expressed
CRO-02G001230	CRO-05G023030	0.850157	6.25347	7.72904e-06	0.00062541	co-expressed
CRO-02G002960	CRO-05G023030	0.980617	19.3836	2.48183e-12	2.5055e-09	co-expressed
CRO-02G005050	CRO-05G023030	0.856362	6.42298	5.73561e-06	0.000490162	co-expressed
CRO-02G006760	CRO-05G023030	0.796306	5.09855	6.54583e-05	0.00332988	co-expressed
CRO-02G010700	CRO-05G023030	0.758014	4.50108	0.000211195	0.00799383	co-expressed
CRO-02G012930	CRO-05G023030	0.850532	6.26346	7.59361e-06	0.000616337	co-expressed
CRO-02G016790	CRO-05G023030	0.905771	8.27821	2.81893e-07	4.02595e-05	co-expressed
CRO-02G018160	CRO-05G023030	0.891988	7.64202	7.53107e-07	9.1487e-05	co-expressed
CRO-02G018640	CRO-05G023030	0.987279	24.049	1.07489e-13	1.89771e-10	co-expressed
CRO-02G018880	CRO-05G023030	0.809331	5.3367	4.15292e-05	0.00234984	co-expressed
CRO-02G020220	CRO-05G023030	0.778867	4.80962	0.000114759	0.00508448	co-expressed
CRO-02G022820	CRO-05G023030	0.965367	14.3309	1.84523e-10	8.77088e-08	co-expressed
CRO-02G028240	CRO-05G023030	0.863918	6.64361	3.91326e-06	0.000358749	co-expressed
CRO-02G029050	CRO-05G023030	0.833763	5.84862	1.60136e-05	0.00111833	co-expressed
CRO-02G029900	CRO-05G023030	0.96892	15.1698	8.27928e-11	4.50518e-08	co-expressed
CRO-03G000490	CRO-05G023030	0.905054	8.24194	2.97737e-07	4.21438e-05	co-expressed
CRO-03G000880	CRO-05G023030	0.864031	6.64705	3.89021e-06	0.000357145	co-expressed
CRO-03G003140	CRO-05G023030	0.887003	7.43962	1.04066e-06	0.000119907	co-expressed
CRO-03G003340	CRO-05G023030	0.860392	6.53859	4.69042e-06	0.000416318	co-expressed
CRO-03G003370	CRO-05G023030	0.981942	20.1028	1.46464e-12	1.61607e-09	co-expressed
CRO-03G003560	CRO-05G023030	0.975059	17.015	1.6179e-11	1.17011e-08	co-expressed
CRO-03G003800	CRO-05G023030	0.95081	11.8875	2.45794e-09	7.44583e-07	co-expressed
CRO-03G003880	CRO-05G023030	0.979575	18.8676	3.6647e-12	3.44384e-09	co-expressed
CRO-03G004570	CRO-05G023030	0.772433	4.7105	0.000139443	0.00588381	co-expressed
CRO-03G007470	CRO-05G023030	0.965075	14.2676	1.96356e-10	9.24831e-08	co-expressed
CRO-03G009710	CRO-05G023030	0.970149	15.4937	6.13971e-11	3.52289e-08	co-expressed
CRO-03G010300	CRO-05G023030	0.787541	4.94941	8.73541e-05	0.00414325	co-expressed
CRO-03G010790	CRO-05G023030	0.974276	16.7438	2.03555e-11	1.41622e-08	co-expressed
CRO-03G013290	CRO-05G023030	0.987279	24.0494	1.07463e-13	1.89771e-10	co-expressed
CRO-03G013540	CRO-05G023030	0.774953	4.74888	0.000129295	0.00555908	co-expressed
CRO-03G015100	CRO-05G023030	0.934487	10.1665	2.00958e-08	4.33702e-06	co-expressed
CRO-03G017950	CRO-05G023030	0.834995	5.87712	1.5202e-05	0.00107385	co-expressed
CRO-03G019000	CRO-05G023030	0.987505	24.2695	9.40361e-14	1.70094e-10	co-expressed
CRO-03G019430	CRO-05G023030	0.934527	10.1699	2.00074e-08	4.32002e-06	co-expressed
CRO-03G019870	CRO-05G023030	0.966453	14.5732	1.45786e-10	7.2076e-08	co-expressed
CRO-03G019910	CRO-05G023030	0.878278	7.114	1.77076e-06	0.000186386	co-expressed
CRO-03G020300	CRO-05G023030	0.890924	7.59776	8.07938e-07	9.70471e-05	co-expressed
CRO-03G021090	CRO-05G023030	0.861873	6.58224	4.34944e-06	0.000391374	co-expressed
CRO-03G022230	CRO-05G023030	0.970234	15.5168	6.01154e-11	3.46127e-08	co-expressed
CRO-03G022780	CRO-05G023030	0.935592	10.2625	1.77476e-08	3.90615e-06	co-expressed
CRO-03G023380	CRO-05G023030	0.874578	6.98564	2.19201e-06	0.000222254	co-expressed
CRO-03G023790	CRO-05G023030	0.905539	8.2664	2.86951e-07	4.08548e-05	co-expressed
CRO-03G026550	CRO-05G023030	0.770652	4.68371	0.00014701	0.00612154	co-expressed
CRO-03G028180	CRO-05G023030	0.953394	12.2378	1.65218e-09	5.34815e-07	co-expressed
CRO-03G029230	CRO-05G023030	0.753867	4.44382	0.000236761	0.00868776	co-expressed
CRO-03G030600	CRO-05G023030	0.973049	16.3426	2.87703e-11	1.88344e-08	co-expressed
CRO-03G030620	CRO-05G023030	0.985673	22.6332	2.60993e-13	3.93457e-10	co-expressed
CRO-03G030660	CRO-05G023030	0.777813	4.79313	0.000118531	0.00521065	co-expressed
CRO-03G032340	CRO-05G023030	0.996091	43.6731	1.58158e-17	1.7144e-13	co-expressed
CRO-03G032840	CRO-05G023030	0.836046	5.90165	1.45375e-05	0.00103699	co-expressed
CRO-04G001480	CRO-05G023030	0.853732	6.34992	6.51939e-06	0.000544099	co-expressed
CRO-04G003000	CRO-05G023030	0.771986	4.70375	0.000141312	0.00594245	co-expressed
CRO-04G003650	CRO-05G023030	0.978932	18.5685	4.61437e-12	4.15987e-09	co-expressed
CRO-04G004580	CRO-05G023030	0.945437	11.2389	5.26446e-09	1.40653e-06	co-expressed
CRO-04G004640	CRO-05G023030	0.970813	15.677	5.19678e-11	3.07157e-08	co-expressed
CRO-04G005040	CRO-05G023030	0.981073	19.6227	2.07855e-12	2.16946e-09	co-expressed
CRO-04G006190	CRO-05G023030	0.791786	5.02061	7.60874e-05	0.00373353	co-expressed
CRO-04G009330	CRO-05G023030	0.912545	8.64177	1.64374e-07	2.56419e-05	co-expressed
CRO-04G011160	CRO-05G023030	0.944514	11.1367	5.95457e-09	1.55922e-06	co-expressed
CRO-04G012380	CRO-05G023030	0.77477	4.74608	0.000130009	0.00558169	co-expressed
CRO-04G013510	CRO-05G023030	0.99499	38.545	1.0139e-16	6.92115e-13	co-expressed
CRO-04G013530	CRO-05G023030	0.976024	17.3668	1.20697e-11	9.18397e-09	co-expressed
CRO-04G013580	CRO-05G023030	0.937634	10.4465	1.40209e-08	3.20184e-06	co-expressed
CRO-04G015710	CRO-05G023030	0.974132	16.6951	2.12199e-11	1.4661e-08	co-expressed
CRO-04G023070	CRO-05G023030	0.857196	6.44654	5.50447e-06	0.000473612	co-expressed
CRO-04G026660	CRO-05G023030	0.783021	4.87564	0.000100854	0.00461202	co-expressed
CRO-04G027150	CRO-05G023030	0.97966	18.9082	3.55258e-12	3.35671e-09	co-expressed
CRO-04G027240	CRO-05G023030	0.92151	9.19003	7.50109e-08	1.32183e-05	co-expressed
CRO-04G027250	CRO-05G023030	0.900212	8.00662	4.26181e-07	5.69215e-05	co-expressed
CRO-04G027330	CRO-05G023030	0.771316	4.69367	0.000144149	0.00603125	co-expressed
CRO-04G027410	CRO-05G023030	0.946134	11.3176	4.79033e-09	1.30105e-06	co-expressed
CRO-04G030450	CRO-05G023030	0.989693	26.7662	2.23346e-14	5.24374e-11	co-expressed
CRO-04G030460	CRO-05G023030	0.975238	17.0787	1.53367e-11	1.12052e-08	co-expressed
CRO-04G031660	CRO-05G023030	0.910102	8.50613	2.00648e-07	3.02891e-05	co-expressed
CRO-04G031680	CRO-05G023030	0.851995	6.30268	7.08506e-06	0.000582363	co-expressed
CRO-04G032540	CRO-05G023030	0.981613	19.9167	1.67588e-12	1.80963e-09	co-expressed
CRO-04G033400	CRO-05G023030	0.912782	8.65522	1.61175e-07	2.52215e-05	co-expressed
CRO-04G033570	CRO-05G023030	0.929643	9.77171	3.38262e-08	6.74082e-06	co-expressed
CRO-04G034030	CRO-05G023030	0.799406	5.15335	5.89136e-05	0.00307548	co-expressed
CRO-04G034290	CRO-05G023030	0.888703	7.50722	9.33564e-07	0.0001096	co-expressed
CRO-05G001560	CRO-05G023030	0.919027	9.02952	9.4049e-08	1.59991e-05	co-expressed
CRO-05G002890	CRO-05G023030	0.982094	20.1899	1.37564e-12	1.53191e-09	co-expressed
CRO-05G005360	CRO-05G023030	0.948876	11.6427	3.26343e-09	9.43723e-07	co-expressed
CRO-05G005590	CRO-05G023030	0.790078	4.99173	8.04639e-05	0.00389287	co-expressed
CRO-05G008000	CRO-05G023030	0.992193	30.8121	2.80174e-15	9.51218e-12	co-expressed
CRO-05G008380	CRO-05G023030	0.769311	4.66372	0.000152933	0.0063019	co-expressed
CRO-05G008760	CRO-05G023030	0.927535	9.61196	4.19469e-08	8.09137e-06	co-expressed
CRO-05G010480	CRO-05G023030	0.786793	4.93706	8.94768e-05	0.00421904	co-expressed
CRO-05G011100	CRO-05G023030	0.875453	7.0155	2.08544e-06	0.000213314	co-expressed
CRO-05G011200	CRO-05G023030	0.872563	6.91795	2.45533e-06	0.000244117	co-expressed
CRO-05G012390	CRO-05G023030	0.889468	7.53812	8.88521e-07	0.000105168	co-expressed
CRO-05G014340	CRO-05G023030	0.987426	24.192	9.85489e-14	1.76412e-10	co-expressed
CRO-05G015990	CRO-05G023030	0.852062	6.30447	7.06272e-06	0.000580814	co-expressed
CRO-05G016510	CRO-05G023030	0.829862	5.76025	1.88295e-05	0.00127018	co-expressed
CRO-05G016650	CRO-05G023030	0.756775	4.48384	0.000218581	0.00819933	co-expressed
CRO-05G017150	CRO-05G023030	0.882795	7.27832	1.35176e-06	0.000148786	co-expressed
CRO-05G017270	CRO-05G023030	0.882218	7.25682	1.4001e-06	0.000153251	co-expressed
CRO-01G009170	CRO-05G025840	0.862194	6.5918	4.2783e-06	0.000386255	co-expressed
CRO-03G003560	CRO-05G025840	0.95702	12.7801	9.09678e-10	3.27087e-07	co-expressed
CRO-03G003800	CRO-05G025840	0.953451	12.2458	1.63739e-09	5.3083e-07	co-expressed
CRO-03G019430	CRO-05G025840	0.960881	13.4368	4.54109e-10	1.84586e-07	co-expressed
CRO-03G030600	CRO-05G025840	0.86582	6.70186	3.54149e-06	0.000330349	co-expressed
CRO-03G030620	CRO-05G025840	0.896672	7.84466	5.47691e-07	7.01514e-05	co-expressed
CRO-03G032340	CRO-05G025840	0.957155	12.8016	8.88793e-10	3.20808e-07	co-expressed
CRO-04G013510	CRO-05G025840	0.952498	12.1132	1.90095e-09	6.0162e-07	co-expressed
CRO-05G008760	CRO-05G025840	0.962498	13.7408	3.32433e-10	1.42341e-07	co-expressed
CRO-05G014340	CRO-05G025840	0.932075	9.9648	2.61703e-08	5.42547e-06	co-expressed
CRO-05G015990	CRO-05G025840	0.750807	4.40237	0.000257228	0.00922443	co-expressed
CRO-05G017150	CRO-05G025840	0.886052	7.40243	1.10502e-06	0.000125932	co-expressed
CRO-05G023030	CRO-05G025840	0.935047	10.2149	1.88735e-08	4.1129e-06	co-expressed
CRO-01G009170	CRO-05G026340	0.976495	17.5465	1.04134e-11	8.13134e-09	co-expressed
CRO-03G003560	CRO-05G026340	0.900336	8.01244	4.22381e-07	5.64912e-05	co-expressed
CRO-03G003800	CRO-05G026340	0.827627	5.71087	2.0623e-05	0.0013652	co-expressed
CRO-03G019430	CRO-05G026340	0.833824	5.85001	1.59729e-05	0.00111606	co-expressed
CRO-03G030600	CRO-05G026340	0.984591	21.8058	4.49265e-13	6.15601e-10	co-expressed
CRO-03G030620	CRO-05G026340	0.971191	15.7842	4.71755e-11	2.83185e-08	co-expressed
CRO-03G032340	CRO-05G026340	0.930147	9.81095	3.20974e-08	6.45032e-06	co-expressed
CRO-04G013510	CRO-05G026340	0.927515	9.61046	4.20319e-08	8.1067e-06	co-expressed
CRO-05G008760	CRO-05G026340	0.781459	4.85062	0.000105908	0.00478618	co-expressed
CRO-05G014340	CRO-05G026340	0.941985	10.8691	8.25671e-09	2.04824e-06	co-expressed
CRO-05G015990	CRO-05G026340	0.757881	4.49923	0.000211975	0.00801553	co-expressed
CRO-05G017150	CRO-05G026340	0.767814	4.64157	0.000159777	0.00650648	co-expressed
CRO-05G023030	CRO-05G026340	0.945664	11.2643	5.10628e-09	1.37179e-06	co-expressed
CRO-01G009170	CRO-05G026400	0.869736	6.82545	2.86987e-06	0.000277959	co-expressed
CRO-03G003560	CRO-05G026400	0.927207	9.5877	4.335e-08	8.32486e-06	co-expressed
CRO-03G003800	CRO-05G026400	0.887987	7.47857	9.77459e-07	0.000113832	co-expressed
CRO-03G019430	CRO-05G026400	0.84085	6.01661	1.1804e-05	0.00087874	co-expressed
CRO-03G030600	CRO-05G026400	0.87929	7.15004	1.66843e-06	0.000177392	co-expressed
CRO-03G030620	CRO-05G026400	0.89746	7.88003	5.18343e-07	6.70259e-05	co-expressed
CRO-03G032340	CRO-05G026400	0.916192	8.85462	1.20727e-07	1.97825e-05	co-expressed
CRO-04G013510	CRO-05G026400	0.915304	8.8016	1.30311e-07	2.1103e-05	co-expressed
CRO-05G008760	CRO-05G026400	0.858325	6.47874	5.20407e-06	0.000452395	co-expressed
CRO-05G014340	CRO-05G026400	0.898517	7.92809	4.811e-07	6.30143e-05	co-expressed
CRO-05G023030	CRO-05G026400	0.915058	8.78701	1.33086e-07	2.14861e-05	co-expressed
CRO-01G009170	CRO-05G026830	0.930252	9.81916	3.1748e-08	6.38865e-06	co-expressed
CRO-03G003560	CRO-05G026830	0.949768	11.7539	2.86751e-09	8.47024e-07	co-expressed
CRO-03G003800	CRO-05G026830	0.8863	7.41207	1.08793e-06	0.000124401	co-expressed
CRO-03G019430	CRO-05G026830	0.887881	7.47435	9.84114e-07	0.000114435	co-expressed
CRO-03G030600	CRO-05G026830	0.953225	12.214	1.69683e-09	5.47105e-07	co-expressed
CRO-03G030620	CRO-05G026830	0.948077	11.5453	3.65778e-09	1.03873e-06	co-expressed
CRO-03G032340	CRO-05G026830	0.951443	11.9708	2.23445e-09	6.88093e-07	co-expressed
CRO-04G013510	CRO-05G026830	0.953976	12.3206	1.50608e-09	4.9504e-07	co-expressed
CRO-05G008760	CRO-05G026830	0.847811	6.1919	8.62203e-06	0.000683	co-expressed
CRO-05G014340	CRO-05G026830	0.935173	10.2258	1.86094e-08	4.06499e-06	co-expressed
CRO-05G017150	CRO-05G026830	0.765399	4.60625	0.000171354	0.00685466	co-expressed
CRO-05G023030	CRO-05G026830	0.949412	11.7092	3.0202e-09	8.84586e-07	co-expressed
CRO-02G001090	CRO-05G027210	0.858469	6.48287	5.16685e-06	0.000449732	co-expressed
CRO-03G003540	CRO-05G027210	0.869917	6.83129	2.84166e-06	0.000275659	co-expressed
CRO-01G009170	CRO-05G027730	0.899852	7.98979	4.37368e-07	5.81567e-05	co-expressed
CRO-01G032400	CRO-05G027730	0.765053	4.60122	0.000173073	0.00690557	co-expressed
CRO-03G003560	CRO-05G027730	0.850792	6.27039	7.50099e-06	0.000610251	co-expressed
CRO-03G003800	CRO-05G027730	0.810388	5.35699	3.99634e-05	0.00228205	co-expressed
CRO-03G019430	CRO-05G027730	0.76072	4.53913	0.000195785	0.00756617	co-expressed
CRO-03G030600	CRO-05G027730	0.857523	6.45582	5.41609e-06	0.000467285	co-expressed
CRO-03G030620	CRO-05G027730	0.900454	8.01801	4.18785e-07	5.60785e-05	co-expressed
CRO-03G032340	CRO-05G027730	0.874161	6.97148	2.24453e-06	0.000226848	co-expressed
CRO-04G013510	CRO-05G027730	0.865382	6.68833	3.62443e-06	0.000336856	co-expressed
CRO-05G008760	CRO-05G027730	0.818097	5.50963	2.99809e-05	0.00182841	co-expressed
CRO-05G014340	CRO-05G027730	0.888187	7.48656	9.65005e-07	0.000112629	co-expressed
CRO-05G015990	CRO-05G027730	0.82605	5.67655	2.19735e-05	0.00143474	co-expressed
CRO-05G017150	CRO-05G027730	0.771183	4.69167	0.000144718	0.00604966	co-expressed
CRO-05G023030	CRO-05G027730	0.875134	7.00459	2.12372e-06	0.000216648	co-expressed
CRO-02G001090	CRO-05G028660	0.988008	24.7826	6.9204e-14	1.32193e-10	co-expressed
CRO-03G003540	CRO-05G028660	0.995709	41.6738	3.1769e-17	2.79673e-13	co-expressed
CRO-01G006740	CRO-05G028810	0.967087	14.7202	1.26579e-10	6.40438e-08	co-expressed
CRO-01G006750	CRO-05G028810	0.985396	22.4131	3.01015e-13	4.42811e-10	co-expressed
CRO-01G010020	CRO-05G028810	0.917207	8.91623	1.10517e-07	1.83458e-05	co-expressed
CRO-01G013280	CRO-05G028810	0.822405	5.59879	2.53842e-05	0.00160631	co-expressed
CRO-01G027010	CRO-05G028810	0.98486	22.0036	3.93883e-13	5.53367e-10	co-expressed
CRO-01G030490	CRO-05G028810	0.955527	12.549	1.16995e-09	4.02372e-07	co-expressed
CRO-01G030540	CRO-05G028810	0.983261	20.9005	8.32612e-13	1.01835e-09	co-expressed
CRO-02G003890	CRO-05G028810	0.992514	31.475	2.04531e-15	7.31966e-12	co-expressed
CRO-02G005470	CRO-05G028810	0.879624	7.16206	1.6357e-06	0.000174559	co-expressed
CRO-02G019960	CRO-05G028810	0.976578	17.5787	1.0143e-11	7.96862e-09	co-expressed
CRO-03G004950	CRO-05G028810	0.984789	21.9507	4.07949e-13	5.68865e-10	co-expressed
CRO-03G018360	CRO-05G028810	0.97721	17.8294	8.27755e-12	6.71534e-09	co-expressed
CRO-03G024460	CRO-05G028810	0.97731	17.8701	8.01068e-12	6.53301e-09	co-expressed
CRO-03G025980	CRO-05G028810	0.832543	5.82069	1.68529e-05	0.00116454	co-expressed
CRO-03G028320	CRO-05G028810	0.854918	6.38265	6.15523e-06	0.000519227	co-expressed
CRO-03G031560	CRO-05G028810	0.987271	24.0411	1.08006e-13	1.90535e-10	co-expressed
CRO-03G032170	CRO-05G028810	0.846264	6.15201	9.25752e-06	0.000723266	co-expressed
CRO-04G020370	CRO-05G028810	0.90714	8.3486	2.53629e-07	3.6881e-05	co-expressed
CRO-04G024660	CRO-05G028810	0.971906	15.9928	3.91488e-11	2.4275e-08	co-expressed
CRO-04G032090	CRO-05G028810	0.945543	11.2507	5.19018e-09	1.39043e-06	co-expressed
CRO-05G011710	CRO-05G028810	0.94719	11.4398	4.14254e-09	1.15267e-06	co-expressed
CRO-03G003560	CRO-05G029210	0.895589	7.79665	5.90334e-07	7.4703e-05	co-expressed
CRO-03G003800	CRO-05G029210	0.888598	7.50299	9.39909e-07	0.000110201	co-expressed
CRO-03G019430	CRO-05G029210	0.817792	5.50342	3.03316e-05	0.00184451	co-expressed
CRO-03G032340	CRO-05G029210	0.826045	5.67643	2.19783e-05	0.00143499	co-expressed
CRO-04G013510	CRO-05G029210	0.838252	5.95385	1.32226e-05	0.000961701	co-expressed
CRO-05G008760	CRO-05G029210	0.868973	6.80097	2.99146e-06	0.000287606	co-expressed
CRO-05G014340	CRO-05G029210	0.783212	4.87872	0.000100251	0.00459127	co-expressed
CRO-05G023030	CRO-05G029210	0.79523	5.07979	6.78678e-05	0.00342353	co-expressed
CRO-01G009170	CRO-05G029330	0.809468	5.33932	4.13234e-05	0.0023409	co-expressed
CRO-01G032400	CRO-05G029330	0.868908	6.79889	3.002e-06	0.000288484	co-expressed
CRO-03G030600	CRO-05G029330	0.784869	4.90555	9.51377e-05	0.00441491	co-expressed
CRO-03G030620	CRO-05G029330	0.817009	5.48756	3.12472e-05	0.00188777	co-expressed
CRO-03G032340	CRO-05G029330	0.79257	5.03395	7.41487e-05	0.00366205	co-expressed
CRO-04G013510	CRO-05G029330	0.775985	4.76475	0.000125322	0.00543296	co-expressed
CRO-05G014340	CRO-05G029330	0.790023	4.9908	8.06088e-05	0.00389787	co-expressed
CRO-05G015990	CRO-05G029330	0.896333	7.82957	5.60728e-07	7.15341e-05	co-expressed
CRO-05G017150	CRO-05G029330	0.758892	4.51336	0.000206088	0.00785441	co-expressed
CRO-05G023030	CRO-05G029330	0.805756	5.26922	4.7209e-05	0.00259213	co-expressed
CRO-01G032400	CRO-05G030540	0.936947	10.3836	1.51922e-08	3.42516e-06	co-expressed
CRO-05G015990	CRO-05G030540	0.759484	4.52168	0.000202705	0.00775786	co-expressed
CRO-01G009170	CRO-05G030570	0.929134	9.73247	3.56533e-08	7.04468e-06	co-expressed
CRO-03G003560	CRO-05G030570	0.907931	8.38997	2.38423e-07	3.49922e-05	co-expressed
CRO-03G003800	CRO-05G030570	0.850816	6.27104	7.49246e-06	0.000609678	co-expressed
CRO-03G019430	CRO-05G030570	0.806934	5.29126	4.52702e-05	0.00251073	co-expressed
CRO-03G030600	CRO-05G030570	0.923546	9.32723	6.19632e-08	1.12473e-05	co-expressed
CRO-03G030620	CRO-05G030570	0.953935	12.3147	1.51614e-09	4.97583e-07	co-expressed
CRO-03G032340	CRO-05G030570	0.911248	8.56908	1.82862e-07	2.8014e-05	co-expressed
CRO-04G013510	CRO-05G030570	0.910874	8.54839	1.88517e-07	2.87551e-05	co-expressed
CRO-05G008760	CRO-05G030570	0.800532	5.17354	5.66765e-05	0.00298454	co-expressed
CRO-05G014340	CRO-05G030570	0.917884	8.95795	1.04124e-07	1.74465e-05	co-expressed
CRO-05G023030	CRO-05G030570	0.912921	8.6631	1.5933e-07	2.49781e-05	co-expressed
CRO-02G001090	CRO-05G031810	0.957177	12.8051	8.85432e-10	3.19826e-07	co-expressed
CRO-03G003540	CRO-05G031810	0.970006	15.4551	6.36037e-11	3.6243e-08	co-expressed
CRO-02G001090	CRO-05G031820	0.995072	38.8682	8.9558e-17	6.3048e-13	co-expressed
CRO-03G003540	CRO-05G031820	0.994293	36.0968	2.68654e-16	1.46135e-12	co-expressed
CRO-02G001090	CRO-05G032950	0.838801	5.96699	1.29115e-05	0.000943848	co-expressed
CRO-03G003540	CRO-05G032950	0.80973	5.34434	4.09321e-05	0.0023243	co-expressed
CRO-02G001090	CRO-05G033630	0.995584	41.0724	3.94388e-17	3.30799e-13	co-expressed
CRO-03G003540	CRO-05G033630	0.999269	101.207	5.54216e-23	2.26649e-17	co-expressed
CRO-03G003540	CRO-06G000190	0.7598	4.52613	0.000200916	0.00770824	co-expressed
CRO-01G009170	CRO-06G000250	0.877919	7.1013	1.80835e-06	0.000189554	co-expressed
CRO-03G003560	CRO-06G000250	0.943073	10.9822	7.18641e-09	1.82274e-06	co-expressed
CRO-03G003800	CRO-06G000250	0.955546	12.5518	1.1664e-09	4.01395e-07	co-expressed
CRO-03G019430	CRO-06G000250	0.892256	7.65332	7.39754e-07	9.01106e-05	co-expressed
CRO-03G030600	CRO-06G000250	0.858369	6.48	5.1927e-06	0.000451624	co-expressed
CRO-03G030620	CRO-06G000250	0.906149	8.2975	2.73833e-07	3.93107e-05	co-expressed
CRO-03G032340	CRO-06G000250	0.954129	12.3426	1.46977e-09	4.85303e-07	co-expressed
CRO-04G013510	CRO-06G000250	0.947836	11.5164	3.78433e-09	1.0688e-06	co-expressed
CRO-05G008760	CRO-06G000250	0.966427	14.5673	1.46621e-10	7.23855e-08	co-expressed
CRO-05G014340	CRO-06G000250	0.926164	9.51158	4.80847e-08	9.08671e-06	co-expressed
CRO-05G015990	CRO-06G000250	0.892114	7.64731	7.46821e-07	9.08456e-05	co-expressed
CRO-05G017150	CRO-06G000250	0.887753	7.46927	9.92184e-07	0.000115251	co-expressed
CRO-05G023030	CRO-06G000250	0.941343	10.804	8.94951e-09	2.19469e-06	co-expressed
CRO-01G009170	CRO-06G000310	0.948152	11.5543	3.61912e-09	1.02938e-06	co-expressed
CRO-03G003560	CRO-06G000310	0.890971	7.59968	8.05473e-07	9.67939e-05	co-expressed
CRO-03G003800	CRO-06G000310	0.827303	5.70377	2.08951e-05	0.00137936	co-expressed
CRO-03G019430	CRO-06G000310	0.839624	5.98681	1.24567e-05	0.000917592	co-expressed
CRO-03G030600	CRO-06G000310	0.962858	13.8111	3.09576e-10	1.34423e-07	co-expressed
CRO-03G030620	CRO-06G000310	0.947326	11.4558	4.06471e-09	1.13452e-06	co-expressed
CRO-03G032340	CRO-06G000310	0.925365	9.45434	5.20034e-08	9.70799e-06	co-expressed
CRO-04G013510	CRO-06G000310	0.916221	8.85636	1.20425e-07	1.9741e-05	co-expressed
CRO-05G008760	CRO-06G000310	0.795442	5.08347	6.73883e-05	0.00340453	co-expressed
CRO-05G014340	CRO-06G000310	0.925659	9.47527	5.05329e-08	9.48281e-06	co-expressed
CRO-05G017150	CRO-06G000310	0.769647	4.6687	0.000151433	0.00625759	co-expressed
CRO-05G023030	CRO-06G000310	0.935333	10.2398	1.8276e-08	4.00266e-06	co-expressed
CRO-03G018360	CRO-06G000540	0.759204	4.51774	0.000204299	0.00780409	co-expressed
CRO-01G009170	CRO-06G000750	0.952909	12.1699	1.78318e-09	5.70245e-07	co-expressed
CRO-03G003560	CRO-06G000750	0.980484	19.3157	2.61105e-12	2.61241e-09	co-expressed
CRO-03G003800	CRO-06G000750	0.94766	11.4954	3.87916e-09	1.0914e-06	co-expressed
CRO-03G019430	CRO-06G000750	0.949958	11.778	2.78853e-09	8.27618e-07	co-expressed
CRO-03G030600	CRO-06G000750	0.9597	13.2261	5.65686e-10	2.21439e-07	co-expressed
CRO-03G030620	CRO-06G000750	0.975198	17.0642	1.55241e-11	1.13057e-08	co-expressed
CRO-03G032340	CRO-06G000750	0.990024	27.2138	1.74986e-14	4.29446e-11	co-expressed
CRO-04G013510	CRO-06G000750	0.987041	23.8231	1.23417e-13	2.13371e-10	co-expressed
CRO-05G008760	CRO-06G000750	0.926598	9.54304	4.60648e-08	8.76278e-06	co-expressed
CRO-05G014340	CRO-06G000750	0.980899	19.5305	2.22519e-12	2.28846e-09	co-expressed
CRO-05G015990	CRO-06G000750	0.776303	4.76967	0.000124116	0.00539471	co-expressed
CRO-05G017150	CRO-06G000750	0.861126	6.56014	4.51869e-06	0.000403672	co-expressed
CRO-05G023030	CRO-06G000750	0.98462	21.8272	4.42898e-13	6.09103e-10	co-expressed
CRO-01G032400	CRO-06G000790	0.763485	4.57858	0.000181024	0.00713865	co-expressed
CRO-02G001090	CRO-06G002350	0.765652	4.60993	0.000170109	0.00681866	co-expressed
CRO-03G003540	CRO-06G002350	0.796853	5.10814	6.42615e-05	0.00328541	co-expressed
CRO-01G010020	CRO-06G002630	0.781137	4.84549	0.000106976	0.00482246	co-expressed
CRO-03G028320	CRO-06G002630	0.851859	6.29901	7.13115e-06	0.000585488	co-expressed
CRO-04G032090	CRO-06G002630	0.799273	5.15097	5.91832e-05	0.0030863	co-expressed
CRO-02G001090	CRO-06G003270	0.877635	7.09128	1.83862e-06	0.000192166	co-expressed
CRO-03G003540	CRO-06G003270	0.88841	7.49545	9.51345e-07	0.000111301	co-expressed
CRO-03G018360	CRO-06G003880	0.804151	5.23946	4.99646e-05	0.00270805	co-expressed
CRO-05G028810	CRO-06G003880	0.757896	4.49943	0.000211891	0.00801323	co-expressed
CRO-01G009170	CRO-06G006240	0.760679	4.53854	0.000196014	0.00757201	co-expressed
CRO-03G003560	CRO-06G006240	0.776281	4.76933	0.000124201	0.00539755	co-expressed
CRO-03G003800	CRO-06G006240	0.767824	4.64172	0.000159731	0.00650506	co-expressed
CRO-03G030600	CRO-06G006240	0.764371	4.59135	0.000176492	0.00700534	co-expressed
CRO-03G030620	CRO-06G006240	0.79078	5.00356	7.86407e-05	0.00382639	co-expressed
CRO-03G032340	CRO-06G006240	0.761688	4.55287	0.000190508	0.0074141	co-expressed
CRO-04G013510	CRO-06G006240	0.766219	4.61819	0.000167347	0.00673624	co-expressed
CRO-05G014340	CRO-06G006240	0.760498	4.53598	0.000197015	0.00760065	co-expressed
CRO-05G023030	CRO-06G006240	0.764433	4.59224	0.000176181	0.00699676	co-expressed
CRO-03G003560	CRO-06G007040	0.853043	6.3311	6.73881e-06	0.000559133	co-expressed
CRO-03G003800	CRO-06G007040	0.816983	5.48703	3.12784e-05	0.00188914	co-expressed
CRO-03G032340	CRO-06G007040	0.807167	5.29564	4.48949e-05	0.00249457	co-expressed
CRO-04G013510	CRO-06G007040	0.801783	5.19614	5.42761e-05	0.0028866	co-expressed
CRO-05G008760	CRO-06G007040	0.864733	6.66841	3.75019e-06	0.000346568	co-expressed
CRO-05G023030	CRO-06G007040	0.773188	4.72194	0.000136335	0.00578484	co-expressed
CRO-01G009170	CRO-06G008460	0.960772	13.417	4.63535e-10	1.87941e-07	co-expressed
CRO-03G003560	CRO-06G008460	0.974052	16.6684	2.1711e-11	1.49292e-08	co-expressed
CRO-03G003800	CRO-06G008460	0.964228	14.0883	2.34443e-10	1.06961e-07	co-expressed
CRO-03G019430	CRO-06G008460	0.946722	11.3853	4.41939e-09	1.21691e-06	co-expressed
CRO-03G030600	CRO-06G008460	0.958876	13.0845	6.56788e-10	2.50344e-07	co-expressed
CRO-03G030620	CRO-06G008460	0.979283	18.7298	4.07344e-12	3.75269e-09	co-expressed
CRO-03G032340	CRO-06G008460	0.995021	38.667	9.67391e-17	6.73654e-13	co-expressed
CRO-04G013510	CRO-06G008460	0.990992	28.659	8.16433e-15	2.32425e-11	co-expressed
CRO-05G008760	CRO-06G008460	0.941088	10.7783	9.2388e-09	2.25249e-06	co-expressed
CRO-05G014340	CRO-06G008460	0.988937	25.821	3.78894e-14	8.00542e-11	co-expressed
CRO-05G015990	CRO-06G008460	0.853923	6.35516	6.45958e-06	0.000540111	co-expressed
CRO-05G017150	CRO-06G008460	0.898045	7.90652	4.97454e-07	6.47772e-05	co-expressed
CRO-05G023030	CRO-06G008460	0.993362	33.4469	8.32054e-16	3.59903e-12	co-expressed
CRO-01G009170	CRO-06G009240	0.876725	7.05947	1.93828e-06	0.000200666	co-expressed
CRO-03G003560	CRO-06G009240	0.988138	24.9202	6.38064e-14	1.23935e-10	co-expressed
CRO-03G003800	CRO-06G009240	0.973224	16.3984	2.74075e-11	1.81153e-08	co-expressed
CRO-03G019430	CRO-06G009240	0.911087	8.56015	1.85282e-07	2.83384e-05	co-expressed
CRO-03G030600	CRO-06G009240	0.869866	6.82962	2.8497e-06	0.000276291	co-expressed
CRO-03G030620	CRO-06G009240	0.91831	8.98442	1.00271e-07	1.68953e-05	co-expressed
CRO-03G032340	CRO-06G009240	0.964538	14.1531	2.19853e-10	1.01499e-07	co-expressed
CRO-04G013510	CRO-06G009240	0.96617	14.5089	1.55146e-10	7.58118e-08	co-expressed
CRO-05G008760	CRO-06G009240	0.958418	13.0075	7.12731e-10	2.67386e-07	co-expressed
CRO-05G014340	CRO-06G009240	0.930252	9.81918	3.17471e-08	6.38865e-06	co-expressed
CRO-05G015990	CRO-06G009240	0.799161	5.14898	5.94103e-05	0.0030954	co-expressed
CRO-05G017150	CRO-06G009240	0.816531	5.47791	3.18181e-05	0.00191455	co-expressed
CRO-05G023030	CRO-06G009240	0.946282	11.3345	4.69474e-09	1.27941e-06	co-expressed
CRO-01G032400	CRO-06G009490	0.805854	5.27104	4.70456e-05	0.00258483	co-expressed
CRO-01G009170	CRO-06G009500	0.954793	12.4395	1.31997e-09	4.4412e-07	co-expressed
CRO-03G003560	CRO-06G009500	0.938197	10.4987	1.31209e-08	3.02579e-06	co-expressed
CRO-03G003800	CRO-06G009500	0.898121	7.91001	4.94773e-07	6.44843e-05	co-expressed
CRO-03G019430	CRO-06G009500	0.856189	6.41812	5.78462e-06	0.000493479	co-expressed
CRO-03G030600	CRO-06G009500	0.959756	13.236	5.59813e-10	2.19576e-07	co-expressed
CRO-03G030620	CRO-06G009500	0.964505	14.1463	2.2133e-10	1.02059e-07	co-expressed
CRO-03G032340	CRO-06G009500	0.958255	12.9805	7.33581e-10	2.73633e-07	co-expressed
CRO-04G013510	CRO-06G009500	0.956571	12.7093	9.82135e-10	3.47967e-07	co-expressed
CRO-05G008760	CRO-06G009500	0.852899	6.32718	6.7856e-06	0.000562206	co-expressed
CRO-05G014340	CRO-06G009500	0.94501	11.1913	5.57437e-09	1.47534e-06	co-expressed
CRO-05G015990	CRO-06G009500	0.785819	4.92106	9.23073e-05	0.00431777	co-expressed
CRO-05G017150	CRO-06G009500	0.793362	5.04752	7.22286e-05	0.0035906	co-expressed
CRO-05G023030	CRO-06G009500	0.960052	13.2879	5.30187e-10	2.09675e-07	co-expressed
CRO-01G009170	CRO-06G009970	0.856788	6.43499	5.61657e-06	0.000481654	co-expressed
CRO-03G003560	CRO-06G009970	0.956563	12.7081	9.83449e-10	3.48295e-07	co-expressed
CRO-03G003800	CRO-06G009970	0.95634	12.6734	1.0212e-09	3.59541e-07	co-expressed
CRO-03G019430	CRO-06G009970	0.915796	8.83088	1.24923e-07	2.03677e-05	co-expressed
CRO-03G030600	CRO-06G009970	0.856602	6.42974	5.66828e-06	0.000485441	co-expressed
CRO-03G030620	CRO-06G009970	0.894551	7.75135	6.33792e-07	7.92592e-05	co-expressed
CRO-03G032340	CRO-06G009970	0.95659	12.7124	9.78884e-10	3.47021e-07	co-expressed
CRO-04G013510	CRO-06G009970	0.953907	12.3107	1.52284e-09	4.99308e-07	co-expressed
CRO-05G008760	CRO-06G009970	0.970584	15.613	5.50708e-11	3.22447e-08	co-expressed
CRO-05G014340	CRO-06G009970	0.918204	8.97783	1.01216e-07	1.70356e-05	co-expressed
CRO-05G015990	CRO-06G009970	0.81989	5.54637	2.799e-05	0.001733	co-expressed
CRO-05G017150	CRO-06G009970	0.869364	6.81349	2.92862e-06	0.000282554	co-expressed
CRO-05G023030	CRO-06G009970	0.939369	10.6097	1.14061e-08	2.68894e-06	co-expressed
CRO-02G001090	CRO-06G010180	0.957653	12.8817	8.15342e-10	2.98926e-07	co-expressed
CRO-03G003540	CRO-06G010180	0.973338	16.4348	2.65545e-11	1.76443e-08	co-expressed
CRO-01G009170	CRO-06G012230	0.938872	10.5623	1.21078e-08	2.8268e-06	co-expressed
CRO-03G003560	CRO-06G012230	0.981066	19.6186	2.0848e-12	2.17396e-09	co-expressed
CRO-03G003800	CRO-06G012230	0.961058	13.4692	4.39152e-10	1.79577e-07	co-expressed
CRO-03G019430	CRO-06G012230	0.913029	8.66929	1.57898e-07	2.47873e-05	co-expressed
CRO-03G030600	CRO-06G012230	0.936197	10.3161	1.65644e-08	3.68393e-06	co-expressed
CRO-03G030620	CRO-06G012230	0.962005	13.6461	3.66113e-10	1.54499e-07	co-expressed
CRO-03G032340	CRO-06G012230	0.98677	23.573	1.44025e-13	2.42658e-10	co-expressed
CRO-04G013510	CRO-06G012230	0.983145	20.8265	8.76699e-13	1.06619e-09	co-expressed
CRO-05G008760	CRO-06G012230	0.934625	10.1784	1.97885e-08	4.27973e-06	co-expressed
CRO-05G014340	CRO-06G012230	0.961579	13.5658	3.97544e-10	1.65374e-07	co-expressed
CRO-05G015990	CRO-06G012230	0.843173	6.07392	1.06469e-05	0.000808818	co-expressed
CRO-05G017150	CRO-06G012230	0.843598	6.08454	1.04459e-05	0.000796633	co-expressed
CRO-05G023030	CRO-06G012230	0.981064	19.6176	2.08643e-12	2.17516e-09	co-expressed
CRO-02G001090	CRO-06G013330	0.817444	5.49637	3.07354e-05	0.00186389	co-expressed
CRO-03G003540	CRO-06G013330	0.829511	5.75244	1.91019e-05	0.00128463	co-expressed
CRO-01G000560	CRO-06G013360	0.977417	17.9139	7.73402e-12	6.35345e-09	co-expressed
CRO-01G001530	CRO-06G013360	0.782433	4.8662	0.000102731	0.00467669	co-expressed
CRO-01G001730	CRO-06G013360	0.77881	4.80873	0.000114959	0.00509126	co-expressed
CRO-01G008180	CRO-06G013360	0.752314	4.42271	0.000246971	0.00895685	co-expressed
CRO-01G010810	CRO-06G013360	0.777143	4.78269	0.000120983	0.00529119	co-expressed
CRO-01G011240	CRO-06G013360	0.964712	14.19	2.11971e-10	9.84669e-08	co-expressed
CRO-01G020130	CRO-06G013360	0.796202	5.09672	6.56892e-05	0.00333939	co-expressed
CRO-01G020710	CRO-06G013360	0.98384	21.2812	6.40439e-13	8.1847e-10	co-expressed
[truncated: 1,881 more rows]

## Sheet: Fig4c-2
gene	cell_type	mean.rel.exp	X1	X4	X5	X3	Chr	start	end	ori	cro_v2_id	cro_v3_gene	tag	function	order	segment	tag2
CRO-01G000560	Idioblast	2.77112	NA	NA	NA	NA	NA	NA	NA	NA	NA	NA	NA	NA	NA	NA
CRO-01G001530	Idioblast	1.18297	NA	NA	NA	NA	NA	NA	NA	NA	NA	NA	NA	NA	NA	NA
CRO-01G001730	Idioblast	0.663211	NA	NA	NA	NA	NA	NA	NA	NA	NA	NA	NA	NA	NA	NA
CRO-01G002120	Epidermis	0.550958	NA	NA	NA	NA	NA	NA	NA	NA	NA	NA	NA	NA	NA	NA
CRO-01G002890	Vasculature	0.0690331	NA	NA	NA	NA	NA	NA	NA	NA	NA	NA	NA	NA	NA	NA
CRO-01G003380	Vasculature	0.247077	NA	NA	NA	NA	NA	NA	NA	NA	NA	NA	NA	NA	NA	NA
CRO-01G004240	Epidermis	0.915842	NA	NA	NA	NA	NA	NA	NA	NA	NA	NA	NA	NA	NA	NA
CRO-01G004350	Epidermis	0.214962	NA	NA	NA	NA	NA	NA	NA	NA	NA	NA	NA	NA	NA	NA
CRO-01G004770	Epidermis	0.0592319	NA	NA	NA	NA	NA	NA	NA	NA	NA	NA	NA	NA	NA	NA
CRO-01G004950	Vasculature	0.186089	NA	NA	NA	NA	NA	NA	NA	NA	NA	NA	NA	NA	NA	NA
CRO-01G005050	Epidermis	0.585124	NA	NA	NA	NA	NA	NA	NA	NA	NA	NA	NA	NA	NA	NA
CRO-01G005310	Vasculature	0.0322529	NA	NA	NA	NA	NA	NA	NA	NA	NA	NA	NA	NA	NA	NA
CRO-01G005980	Epidermis	0.398844	NA	NA	NA	NA	NA	NA	NA	NA	NA	NA	NA	NA	NA	NA
CRO-01G006740	IPAP	3.1424	NA	NA	NA	NA	NA	NA	NA	NA	NA	NA	NA	NA	NA	NA
CRO-01G006750	IPAP	3.04879	Chr1	5625533	5628506	mRNA	Chr1	5625624	5628226	+	CRO_T133061	CRO_01G006750	G8H	cytochrome P450, family 76, subfamily C, polypeptide	11	Iridoid	known genes
CRO-01G007650	Epidermis	0.130497	NA	NA	NA	NA	NA	NA	NA	NA	NA	NA	NA	NA	NA	NA
CRO-01G008180	Idioblast	0.285036	NA	NA	NA	NA	NA	NA	NA	NA	NA	NA	NA	NA	NA	NA
CRO-01G008860	Epidermis	0.381445	NA	NA	NA	NA	NA	NA	NA	NA	NA	NA	NA	NA	NA	NA
CRO-01G009170	Epidermis	0.33363	Chr1	8420643	8426294	mRNA	Chr1	8420819	8426129	-	CRO_T105710	CRO_01G009170	STRTr	nitrate excretion transporter1	22	Transporter	known genes
CRO-01G009670	Vasculature	0.0922128	NA	NA	NA	NA	NA	NA	NA	NA	NA	NA	NA	NA	NA	NA
CRO-01G009680	Epidermis	0.63589	NA	NA	NA	NA	NA	NA	NA	NA	NA	NA	NA	NA	NA	NA
CRO-01G010020	IPAP	1.66955	Chr1	10069834	10076490	mRNA	Chr1	10069890	10076442	+	CRO_T130745	CRO_01G010020	HDS	4-hydroxy-3-methylbut-2-enyl diphosphate synthase	6	MEP	known genes
CRO-01G010330	Epidermis	0.22611	NA	NA	NA	NA	NA	NA	NA	NA	NA	NA	NA	NA	NA	NA
CRO-01G010810	Idioblast	0.442986	NA	NA	NA	NA	NA	NA	NA	NA	NA	NA	NA	NA	NA	NA
CRO-01G011220	Idioblast	1.49276	NA	NA	NA	NA	NA	NA	NA	NA	NA	NA	NA	NA	NA	NA
CRO-01G011240	Idioblast	2.24012	NA	NA	NA	NA	NA	NA	NA	NA	NA	NA	NA	NA	NA	NA
CRO-01G011250	Idioblast	0.0438065	NA	NA	NA	NA	NA	NA	NA	NA	NA	NA	NA	NA	NA	NA
CRO-01G011900	Epidermis	0.451714	NA	NA	NA	NA	NA	NA	NA	NA	NA	NA	NA	NA	NA	NA
CRO-01G012170	Idioblast	0.229557	NA	NA	NA	NA	NA	NA	NA	NA	NA	NA	NA	NA	NA	NA
CRO-01G012630	Idioblast	0.353343	NA	NA	NA	NA	NA	NA	NA	NA	NA	NA	NA	NA	NA	NA
CRO-01G013280	IPAP	0.994927	NA	NA	NA	NA	NA	NA	NA	NA	NA	NA	NA	NA	NA	NA
CRO-01G013530	Epidermis	1.20622	NA	NA	NA	NA	NA	NA	NA	NA	NA	NA	NA	NA	NA	NA
CRO-01G013540	Vasculature	0.0708886	NA	NA	NA	NA	NA	NA	NA	NA	NA	NA	NA	NA	NA	NA
CRO-01G014460	Vasculature	0.0153373	NA	NA	NA	NA	NA	NA	NA	NA	NA	NA	NA	NA	NA	NA
CRO-01G014980	Idioblast	0.178913	NA	NA	NA	NA	NA	NA	NA	NA	NA	NA	NA	NA	NA	NA
CRO-01G018550	Mesophyll	0.030358	NA	NA	NA	NA	NA	NA	NA	NA	NA	NA	NA	NA	NA	NA
CRO-01G019590	Idioblast	0.380075	NA	NA	NA	NA	NA	NA	NA	NA	NA	NA	NA	NA	NA	NA
CRO-01G020130	Idioblast	0.708165	NA	NA	NA	NA	NA	NA	NA	NA	NA	NA	NA	NA	NA	NA
CRO-01G020260	Epidermis	0.185599	NA	NA	NA	NA	NA	NA	NA	NA	NA	NA	NA	NA	NA	NA
CRO-01G020710	Idioblast	3.14454	NA	NA	NA	NA	NA	NA	NA	NA	NA	NA	NA	NA	NA	NA
CRO-01G021480	Epidermis	0.436481	NA	NA	NA	NA	NA	NA	NA	NA	NA	NA	NA	NA	NA	NA
CRO-01G023900	Idioblast	0.156547	NA	NA	NA	NA	NA	NA	NA	NA	NA	NA	NA	NA	NA	NA
CRO-01G023930	Epidermis	0.488828	NA	NA	NA	NA	NA	NA	NA	NA	NA	NA	NA	NA	NA	NA
CRO-01G025780	Epidermis	0.365808	NA	NA	NA	NA	NA	NA	NA	NA	NA	NA	NA	NA	NA	NA
CRO-01G026840	Epidermis	0.994824	NA	NA	NA	NA	NA	NA	NA	NA	NA	NA	NA	NA	NA	NA
CRO-01G027000	Idioblast	0.44429	NA	NA	NA	NA	NA	NA	NA	NA	NA	NA	NA	NA	NA	NA
CRO-01G027010	IPAP	2.74038	Chr1	68443982	68446273	mRNA	Chr1	68443983	68454728	+	CRO_T107879	CRO_01G027010/CRO_01G027020	GOR	aspartate aminotransferase	12	Iridoid	known genes
CRO-01G027200	Epidermis	0.927053	NA	NA	NA	NA	NA	NA	NA	NA	NA	NA	NA	NA	NA	NA
CRO-01G027620	Epidermis	0.233866	NA	NA	NA	NA	NA	NA	NA	NA	NA	NA	NA	NA	NA	NA
CRO-01G027990	Idioblast	0.478081	NA	NA	NA	NA	NA	NA	NA	NA	NA	NA	NA	NA	NA	NA
CRO-01G028400	Idioblast	0.418646	NA	NA	NA	NA	NA	NA	NA	NA	NA	NA	NA	NA	NA	NA
CRO-01G028790	Epidermis	0.966576	NA	NA	NA	NA	NA	NA	NA	NA	NA	NA	NA	NA	NA	NA
CRO-01G030290	Idioblast	0.578394	NA	NA	NA	NA	NA	NA	NA	NA	NA	NA	NA	NA	NA	NA
CRO-01G030330	Epidermis	0.268976	NA	NA	NA	NA	NA	NA	NA	NA	NA	NA	NA	NA	NA	NA
CRO-01G030490	IPAP	1.5048	NA	NA	NA	NA	NA	NA	NA	NA	NA	NA	NA	NA	NA	NA
CRO-01G030520	Epidermis	0.139628	NA	NA	NA	NA	NA	NA	NA	NA	NA	NA	NA	NA	NA	NA
CRO-01G030540	IPAP	3.03201	NA	NA	NA	NA	NA	NA	NA	NA	NA	NA	NA	NA	NA	NA
CRO-01G030570	Idioblast	1.20429	NA	NA	NA	NA	NA	NA	NA	NA	NA	NA	NA	NA	NA	NA
CRO-01G030660	Vasculature	0.348825	NA	NA	NA	NA	NA	NA	NA	NA	NA	NA	NA	NA	NA	NA
CRO-01G031150	Epidermis	0.526887	NA	NA	NA	NA	NA	NA	NA	NA	NA	NA	NA	NA	NA	NA
CRO-01G031320	Epidermis	0.0186832	NA	NA	NA	NA	NA	NA	NA	NA	NA	NA	NA	NA	NA	NA
CRO-01G031410	Idioblast	0.344622	NA	NA	NA	NA	NA	NA	NA	NA	NA	NA	NA	NA	NA	NA
CRO-01G031790	Idioblast	0.481128	NA	NA	NA	NA	NA	NA	NA	NA	NA	NA	NA	NA	NA	NA
CRO-01G032060	Epidermis	0.20375	NA	NA	NA	NA	NA	NA	NA	NA	NA	NA	NA	NA	NA	NA
CRO-01G032260	Epidermis	1.00298	NA	NA	NA	NA	NA	NA	NA	NA	NA	NA	NA	NA	NA	NA
CRO-01G032400	Epidermis	0.0583857	Chr1	76817167	76820326	mRNA	Chr1	76817506	76820232	+	CRO_T116107	CRO_01G032400	HYS		24	Alkaloid	known genes
CRO-01G033160	Epidermis	0.714787	NA	NA	NA	NA	NA	NA	NA	NA	NA	NA	NA	NA	NA	NA
CRO-02G000180	Idioblast	0.420459	NA	NA	NA	NA	NA	NA	NA	NA	NA	NA	NA	NA	NA	NA
CRO-02G000230	Epidermis	0.862405	NA	NA	NA	NA	NA	NA	NA	NA	NA	NA	NA	NA	NA	NA
CRO-02G000810	IPAP	0.607856	NA	NA	NA	NA	NA	NA	NA	NA	NA	NA	NA	NA	NA	NA
CRO-02G000920	Idioblast	3.05564	NA	NA	NA	NA	NA	NA	NA	NA	NA	NA	NA	NA	NA	NA
CRO-02G001090	Idioblast	4.33035	Chr2	1605798	1607603	mRNA	Chr2	1605943	1607262	+	CRO_T120021	CRO_02G001090	DAT	HXXXD-type acyl-transferase family protein	39	Late Alkaloid	known genes
CRO-02G001230	Epidermis	0.0607087	NA	NA	NA	NA	NA	NA	NA	NA	NA	NA	NA	NA	NA	NA
CRO-02G002300	Idioblast	0.0935713	NA	NA	NA	NA	NA	NA	NA	NA	NA	NA	NA	NA	NA	NA
CRO-02G002310	Vasculature	0.0878375	NA	NA	NA	NA	NA	NA	NA	NA	NA	NA	NA	NA	NA	NA
CRO-02G002610	Vasculature	0.0126035	NA	NA	NA	NA	NA	NA	NA	NA	NA	NA	NA	NA	NA	NA
CRO-02G002960	Epidermis	0.442212	NA	NA	NA	NA	NA	NA	NA	NA	NA	NA	NA	NA	NA	NA
CRO-02G003870	Epidermis	0.122209	NA	NA	NA	NA	NA	NA	NA	NA	NA	NA	NA	NA	NA	NA
CRO-02G003890	IPAP	1.60932	NA	NA	NA	NA	NA	NA	NA	NA	NA	NA	NA	NA	NA	NA
CRO-02G004250	IPAP	0.092722	NA	NA	NA	NA	NA	NA	NA	NA	NA	NA	NA	NA	NA	NA
CRO-02G004380	Epidermis	0.685112	NA	NA	NA	NA	NA	NA	NA	NA	NA	NA	NA	NA	NA	NA
CRO-02G005050	Epidermis	0.501414	NA	NA	NA	NA	NA	NA	NA	NA	NA	NA	NA	NA	NA	NA
CRO-02G005470	IPAP	1.11594	Chr2	8870224	8876373	mRNA	Chr2	8870234	8876254	-	CRO_T136385	CRO_02G005470	DXS	Deoxyxylulose-5-phosphate synthase	1	MEP	known genes
CRO-02G005520	Idioblast	3.76686	NA	NA	NA	NA	NA	NA	NA	NA	NA	NA	NA	NA	NA	NA
CRO-02G006330	Epidermis	1.32473	NA	NA	NA	NA	NA	NA	NA	NA	NA	NA	NA	NA	NA	NA
CRO-02G006760	Epidermis	0.110187	NA	NA	NA	NA	NA	NA	NA	NA	NA	NA	NA	NA	NA	NA
CRO-02G010700	Epidermis	0.371087	NA	NA	NA	NA	NA	NA	NA	NA	NA	NA	NA	NA	NA	NA
CRO-02G011880	Idioblast	0.854149	NA	NA	NA	NA	NA	NA	NA	NA	NA	NA	NA	NA	NA	NA
CRO-02G012840	Idioblast	0.20154	NA	NA	NA	NA	NA	NA	NA	NA	NA	NA	NA	NA	NA	NA
CRO-02G012930	Epidermis	0.107818	NA	NA	NA	NA	NA	NA	NA	NA	NA	NA	NA	NA	NA	NA
CRO-02G013170	Idioblast	0.432536	NA	NA	NA	NA	NA	NA	NA	NA	NA	NA	NA	NA	NA	NA
CRO-02G013920	Idioblast	0.807371	NA	NA	NA	NA	NA	NA	NA	NA	NA	NA	NA	NA	NA	NA
CRO-02G016670	Idioblast	3.81112	NA	NA	NA	NA	NA	NA	NA	NA	NA	NA	NA	NA	NA	NA
CRO-02G016760	Idioblast	0.953747	NA	NA	NA	NA	NA	NA	NA	NA	NA	NA	NA	NA	NA	NA
CRO-02G016790	Epidermis	0.209577	NA	NA	NA	NA	NA	NA	NA	NA	NA	NA	NA	NA	NA	NA
CRO-02G017060	Idioblast	0.303394	NA	NA	NA	NA	NA	NA	NA	NA	NA	NA	NA	NA	NA	NA
CRO-02G018160	Epidermis	0.115861	NA	NA	NA	NA	NA	NA	NA	NA	NA	NA	NA	NA	NA	NA
CRO-02G018640	Epidermis	0.464098	NA	NA	NA	NA	NA	NA	NA	NA	NA	NA	NA	NA	NA	NA
CRO-02G018880	Epidermis	0.0656406	NA	NA	NA	NA	NA	NA	NA	NA	NA	NA	NA	NA	NA	NA
CRO-02G019960	IPAP	1.3565	NA	NA	NA	NA	NA	NA	NA	NA	NA	NA	NA	NA	NA	NA
CRO-02G020220	Epidermis	0.0826407	NA	NA	NA	NA	NA	NA	NA	NA	NA	NA	NA	NA	NA	NA
CRO-02G020830	Idioblast	1.87855	NA	NA	NA	NA	NA	NA	NA	NA	NA	NA	NA	NA	NA	NA
CRO-02G021150	Idioblast	0.625966	NA	NA	NA	NA	NA	NA	NA	NA	NA	NA	NA	NA	NA	NA
CRO-02G022070	Idioblast	0.0694215	NA	NA	NA	NA	NA	NA	NA	NA	NA	NA	NA	NA	NA	NA
CRO-02G022820	Epidermis	0.283584	NA	NA	NA	NA	NA	NA	NA	NA	NA	NA	NA	NA	NA	NA
CRO-02G022910	Idioblast	1.01369	NA	NA	NA	NA	NA	NA	NA	NA	NA	NA	NA	NA	NA	NA
CRO-02G023750	Unassigned	0.0696669	NA	NA	NA	NA	NA	NA	NA	NA	NA	NA	NA	NA	NA	NA
CRO-02G024880	Unassigned	-0.00945824	NA	NA	NA	NA	NA	NA	NA	NA	NA	NA	NA	NA	NA	NA
CRO-02G025060	Epidermis	0.186985	NA	NA	NA	NA	NA	NA	NA	NA	NA	NA	NA	NA	NA	NA
CRO-02G025780	Epidermis	0.425766	NA	NA	NA	NA	NA	NA	NA	NA	NA	NA	NA	NA	NA	NA
CRO-02G025790	Idioblast	3.16633	NA	NA	NA	NA	NA	NA	NA	NA	NA	NA	NA	NA	NA	NA
CRO-02G025980	Vasculature	0.00845664	NA	NA	NA	NA	NA	NA	NA	NA	NA	NA	NA	NA	NA	NA
CRO-02G026670	Epidermis	0.605029	NA	NA	NA	NA	NA	NA	NA	NA	NA	NA	NA	NA	NA	NA
CRO-02G027200	Epidermis	0.231832	NA	NA	NA	NA	NA	NA	NA	NA	NA	NA	NA	NA	NA	NA
CRO-02G027220	Unassigned	0.107451	NA	NA	NA	NA	NA	NA	NA	NA	NA	NA	NA	NA	NA	NA
CRO-02G027330	Mesophyll	0.0329057	NA	NA	NA	NA	NA	NA	NA	NA	NA	NA	NA	NA	NA	NA
CRO-02G028240	Epidermis	0.406238	NA	NA	NA	NA	NA	NA	NA	NA	NA	NA	NA	NA	NA	NA
CRO-02G028550	Idioblast	0.560674	NA	NA	NA	NA	NA	NA	NA	NA	NA	NA	NA	NA	NA	NA
CRO-02G029040	Idioblast	0.596882	NA	NA	NA	NA	NA	NA	NA	NA	NA	NA	NA	NA	NA	NA
CRO-02G029050	Epidermis	1.19527	NA	NA	NA	NA	NA	NA	NA	NA	NA	NA	NA	NA	NA	NA
CRO-02G029320	Idioblast	0.291662	NA	NA	NA	NA	NA	NA	NA	NA	NA	NA	NA	NA	NA	NA
CRO-02G029380	Idioblast	0.0906796	NA	NA	NA	NA	NA	NA	NA	NA	NA	NA	NA	NA	NA	NA
CRO-02G029620	Idioblast	3.82182	NA	NA	NA	NA	NA	NA	NA	NA	NA	NA	NA	NA	NA	NA
CRO-02G029900	Epidermis	0.414975	NA	NA	NA	NA	NA	NA	NA	NA	NA	NA	NA	NA	NA	NA
CRO-03G000060	Vasculature	0.072456	NA	NA	NA	NA	NA	NA	NA	NA	NA	NA	NA	NA	NA	NA
CRO-03G000120	Idioblast	2.29929	NA	NA	NA	NA	NA	NA	NA	NA	NA	NA	NA	NA	NA	NA
CRO-03G000490	Epidermis	0.333799	NA	NA	NA	NA	NA	NA	NA	NA	NA	NA	NA	NA	NA	NA
CRO-03G000880	Epidermis	0.648214	NA	NA	NA	NA	NA	NA	NA	NA	NA	NA	NA	NA	NA	NA
CRO-03G001030	Epidermis	0.0563587	NA	NA	NA	NA	NA	NA	NA	NA	NA	NA	NA	NA	NA	NA
CRO-03G003140	Epidermis	0.0969947	NA	NA	NA	NA	NA	NA	NA	NA	NA	NA	NA	NA	NA	NA
CRO-03G003340	Epidermis	0.207091	NA	NA	NA	NA	NA	NA	NA	NA	NA	NA	NA	NA	NA	NA
CRO-03G003370	Epidermis	0.476141	NA	NA	NA	NA	NA	NA	NA	NA	NA	NA	NA	NA	NA	NA
CRO-03G003540	Idioblast	2.37702	Chr3	4216807	4219441	mRNA	Chr3	4217156	4225015	-	CRO_T111318	CRO_03G003540/CRO_03G003550	SS	Serpentine Synthase	NA	Alkaloid	known genes
CRO-03G003560	Epidermis	0.747899	Chr3	4238124	4248095	mRNA	Chr3	4240485	4248047	+	CRO_T128799	CRO_03G003560	SDG1	Glycosyl hydrolase superfamily protein	23	Alkaloid	known genes
CRO-03G003720	Epidermis	0.201535	NA	NA	NA	NA	NA	NA	NA	NA	NA	NA	NA	NA	NA	NA
CRO-03G003800	Epidermis	1.46221	Chr3	4645629	4647016	mRNA	Chr3	4645676	4646668	+	CRO_T139139	CRO_03G003800	CS	alpha/beta-Hydrolases superfamily protein	31	Alkaloid	known genes
CRO-03G003880	Epidermis	0.54444	NA	NA	NA	NA	NA	NA	NA	NA	NA	NA	NA	NA	NA	NA
CRO-03G004570	Epidermis	0.0750397	NA	NA	NA	NA	NA	NA	NA	NA	NA	NA	NA	NA	NA	NA
CRO-03G004950	IPAP	2.74724	Chr3	6526121	6528131	mRNA	Chr3	6526176	6527851	+	CRO_T138994	CRO_03G004950	IO	cytochrome P450, family 76, subfamily G, polypeptide	14	Iridoid	known genes
CRO-03G005050	IPAP	0.702027	NA	NA	NA	NA	NA	NA	NA	NA	NA	NA	NA	NA	NA	NA
CRO-03G007470	Epidermis	0.88848	NA	NA	NA	NA	NA	NA	NA	NA	NA	NA	NA	NA	NA	NA
CRO-03G009210	Idioblast	1.53294	NA	NA	NA	NA	NA	NA	NA	NA	NA	NA	NA	NA	NA	NA
CRO-03G009710	Epidermis	0.283926	NA	NA	NA	NA	NA	NA	NA	NA	NA	NA	NA	NA	NA	NA
CRO-03G009800	Epidermis	0.490572	NA	NA	NA	NA	NA	NA	NA	NA	NA	NA	NA	NA	NA	NA
CRO-03G010300	Idioblast	0.399967	NA	NA	NA	NA	NA	NA	NA	NA	NA	NA	NA	NA	NA	NA
CRO-03G010790	Epidermis	0.87238	NA	NA	NA	NA	NA	NA	NA	NA	NA	NA	NA	NA	NA	NA
CRO-03G011320	Idioblast	1.89045	NA	NA	NA	NA	NA	NA	NA	NA	NA	NA	NA	NA	NA	NA
CRO-03G011370	Idioblast	1.857	NA	NA	NA	NA	NA	NA	NA	NA	NA	NA	NA	NA	NA	NA
CRO-03G012910	Epidermis	1.35804	NA	NA	NA	NA	NA	NA	NA	NA	NA	NA	NA	NA	NA	NA
CRO-03G012920	Epidermis	0.329065	NA	NA	NA	NA	NA	NA	NA	NA	NA	NA	NA	NA	NA	NA
CRO-03G013290	Epidermis	0.614841	NA	NA	NA	NA	NA	NA	NA	NA	NA	NA	NA	NA	NA	NA
CRO-03G013540	Epidermis	0.253773	NA	NA	NA	NA	NA	NA	NA	NA	NA	NA	NA	NA	NA	NA
CRO-03G015100	Epidermis	0.123718	NA	NA	NA	NA	NA	NA	NA	NA	NA	NA	NA	NA	NA	NA
CRO-03G015830	Epidermis	0.00235711	NA	NA	NA	NA	NA	NA	NA	NA	NA	NA	NA	NA	NA	NA
CRO-03G016580	Idioblast	0.426207	NA	NA	NA	NA	NA	NA	NA	NA	NA	NA	NA	NA	NA	NA
CRO-03G016950	Idioblast	2.22075	NA	NA	NA	NA	NA	NA	NA	NA	NA	NA	NA	NA	NA	NA
CRO-03G017740	Idioblast	0.0646755	NA	NA	NA	NA	NA	NA	NA	NA	NA	NA	NA	NA	NA	NA
CRO-03G017900	Epidermis	0.172667	NA	NA	NA	NA	NA	NA	NA	NA	NA	NA	NA	NA	NA	NA
CRO-03G017930	Vasculature	0.137906	NA	NA	NA	NA	NA	NA	NA	NA	NA	NA	NA	NA	NA	NA
CRO-03G017950	Epidermis	0.529503	NA	NA	NA	NA	NA	NA	NA	NA	NA	NA	NA	NA	NA	NA
CRO-03G018360	IPAP	1.67061	Chr3	51553563	51556569	mRNA	Chr3	51553372	51556477	-	CRO_T106494	CRO_03G018360	7DLH	cytochrome P450, family 72, subfamily A, polypeptide	16	Iridoid	known genes
CRO-03G019000	Epidermis	0.722419	NA	NA	NA	NA	NA	NA	NA	NA	NA	NA	NA	NA	NA	NA
CRO-03G019430	Epidermis	0.874828	Chr3	54209120	54212389	mRNA	Chr3	54209161	54212360	+	CRO_T103723	CRO_03G019430	LAMT	S-adenosyl-L-methionine-dependent methyltransferases superfamily protein	17	Alkaloid	known genes
CRO-03G019710	Idioblast	2.53945	NA	NA	NA	NA	NA	NA	NA	NA	NA	NA	NA	NA	NA	NA
CRO-03G019870	Epidermis	1.40893	NA	NA	NA	NA	NA	NA	NA	NA	NA	NA	NA	NA	NA	NA
CRO-03G019910	Epidermis	0.765523	NA	NA	NA	NA	NA	NA	NA	NA	NA	NA	NA	NA	NA	NA
CRO-03G020300	Epidermis	0.116408	NA	NA	NA	NA	NA	NA	NA	NA	NA	NA	NA	NA	NA	NA
CRO-03G021090	Epidermis	0.173309	NA	NA	NA	NA	NA	NA	NA	NA	NA	NA	NA	NA	NA	NA
CRO-03G021610	Idioblast	3.08709	NA	NA	NA	NA	NA	NA	NA	NA	NA	NA	NA	NA	NA	NA
CRO-03G022230	Epidermis	1.34641	NA	NA	NA	NA	NA	NA	NA	NA	NA	NA	NA	NA	NA	NA
CRO-03G022780	Epidermis	0.268267	NA	NA	NA	NA	NA	NA	NA	NA	NA	NA	NA	NA	NA	NA
CRO-03G023380	Epidermis	0.569352	NA	NA	NA	NA	NA	NA	NA	NA	NA	NA	NA	NA	NA	NA
CRO-03G023790	Epidermis	0.0129243	NA	NA	NA	NA	NA	NA	NA	NA	NA	NA	NA	NA	NA	NA
CRO-03G024460	IPAP	0.928811	NA	NA	NA	NA	NA	NA	NA	NA	NA	NA	NA	NA	NA	NA
CRO-03G025210	Epidermis	0.0175472	NA	NA	NA	NA	NA	NA	NA	NA	NA	NA	NA	NA	NA	NA
CRO-03G025260	Idioblast	0.187849	NA	NA	NA	NA	NA	NA	NA	NA	NA	NA	NA	NA	NA	NA
CRO-03G025550	Epidermis	0.600794	NA	NA	NA	NA	NA	NA	NA	NA	NA	NA	NA	NA	NA	NA
CRO-03G025980	IPAP	1.09459	NA	NA	NA	NA	NA	NA	NA	NA	NA	NA	NA	NA	NA	NA
CRO-03G026060	Epidermis	0.149762	NA	NA	NA	NA	NA	NA	NA	NA	NA	NA	NA	NA	NA	NA
CRO-03G026550	Epidermis	0.306627	NA	NA	NA	NA	NA	NA	NA	NA	NA	NA	NA	NA	NA	NA
CRO-03G028000	Idioblast	0.424845	NA	NA	NA	NA	NA	NA	NA	NA	NA	NA	NA	NA	NA	NA
CRO-03G028150	Unassigned	-0.0156755	NA	NA	NA	NA	NA	NA	NA	NA	NA	NA	NA	NA	NA	NA
CRO-03G028180	Epidermis	1.0208	NA	NA	NA	NA	NA	NA	NA	NA	NA	NA	NA	NA	NA	NA
CRO-03G028320	IPAP	1.72627	Chr3	68469248	68472525	mRNA	Chr3	68469314	68472256	+	CRO_T110793	CRO_03G028320	HDR	4-hydroxy-3-methylbut-2-enyl diphosphate reductase	7	MEP	known genes
CRO-03G028550	Unassigned	-0.00457539	NA	NA	NA	NA	NA	NA	NA	NA	NA	NA	NA	NA	NA	NA
CRO-03G028890	Epidermis	0.732085	NA	NA	NA	NA	NA	NA	NA	NA	NA	NA	NA	NA	NA	NA
CRO-03G028930	Idioblast	0.946905	NA	NA	NA	NA	NA	NA	NA	NA	NA	NA	NA	NA	NA	NA
CRO-03G029230	Epidermis	0.372514	NA	NA	NA	NA	NA	NA	NA	NA	NA	NA	NA	NA	NA	NA
CRO-03G029990	Idioblast	0.787367	NA	NA	NA	NA	NA	NA	NA	NA	NA	NA	NA	NA	NA	NA
CRO-03G030550	Idioblast	1.81902	NA	NA	NA	NA	NA	NA	NA	NA	NA	NA	NA	NA	NA	NA
CRO-03G030600	Epidermis	0.229143	Chr3	69980350	69982908	mRNA	Chr3	69980470	69982789	-	CRO_T110598	CRO_03G030600	T16H2	cytochrome P450, family 71, subfamily B, polypeptide	33	Alkaloid	known genes
CRO-03G030620	Epidermis	0.841475	Chr3	69995710	69997731	mRNA	Chr3	69995704	69997603	-	CRO_T110596	CRO_03G030620	16OMT	O-methyltransferase family protein	34	Alkaloid	known genes
CRO-03G030660	Epidermis	0.635211	NA	NA	NA	NA	NA	NA	NA	NA	NA	NA	NA	NA	NA	NA
CRO-03G031140	Vasculature	0.144004	NA	NA	NA	NA	NA	NA	NA	NA	NA	NA	NA	NA	NA	NA
CRO-03G031380	Mesophyll	0.00993075	NA	NA	NA	NA	NA	NA	NA	NA	NA	NA	NA	NA	NA	NA
CRO-03G031410	Mesophyll	0.0157292	NA	NA	NA	NA	NA	NA	NA	NA	NA	NA	NA	NA	NA	NA
CRO-03G031560	IPAP	2.83302	Chr3	70762775	70768219	mRNA	Chr3	70762911	70768155	-	CRO_T119458	CRO_03G031560	GES	terpene synthase	10	Iridoid	known genes
CRO-03G031710	Idioblast	3.98041	NA	NA	NA	NA	NA	NA	NA	NA	NA	NA	NA	NA	NA	NA
CRO-03G032130	Idioblast	1.11747	NA	NA	NA	NA	NA	NA	NA	NA	NA	NA	NA	NA	NA	NA
CRO-03G032170	IPAP	0.675385	NA	NA	NA	NA	NA	NA	NA	NA	NA	NA	NA	NA	NA	NA
CRO-03G032330	Epidermis	0.13559	Chr3	71668285	71672478	mRNA	Chr3	71668329	71672111	+	CRO_T125329	CRO_03G032330	STR	strictosidine synthase	21	Alkaloid	known genes
CRO-03G032340	Epidermis	1.04034	Chr3	71677828	71679666	mRNA	Chr3	71678061	71679563	-	CRO_T125328	CRO_03G032340	TDC	Pyridoxal phosphate (PLP)-dependent transferases superfamily protein	20	Alkaloid	known genes
CRO-03G032840	Epidermis	0.343775	NA	NA	NA	NA	NA	NA	NA	NA	NA	NA	NA	NA	NA	NA
CRO-03G032860	Epidermis	1.43072	NA	NA	NA	NA	NA	NA	NA	NA	NA	NA	NA	NA	NA	NA
CRO-04G000460	Idioblast	1.24746	NA	NA	NA	NA	NA	NA	NA	NA	NA	NA	NA	NA	NA	NA
CRO-04G000920	Idioblast	0.552665	NA	NA	NA	NA	NA	NA	NA	NA	NA	NA	NA	NA	NA	NA
CRO-04G001480	Vasculature	0.122942	NA	NA	NA	NA	NA	NA	NA	NA	NA	NA	NA	NA	NA	NA
CRO-04G002560	Mesophyll	0.0592271	NA	NA	NA	NA	NA	NA	NA	NA	NA	NA	NA	NA	NA	NA
CRO-04G003000	Epidermis	0.57998	NA	NA	NA	NA	NA	NA	NA	NA	NA	NA	NA	NA	NA	NA
CRO-04G003380	Idioblast	0.246154	NA	NA	NA	NA	NA	NA	NA	NA	NA	NA	NA	NA	NA	NA
CRO-04G003650	Epidermis	0.609412	NA	NA	NA	NA	NA	NA	NA	NA	NA	NA	NA	NA	NA	NA
CRO-04G003990	Idioblast	0.309073	NA	NA	NA	NA	NA	NA	NA	NA	NA	NA	NA	NA	NA	NA
CRO-04G004580	Epidermis	1.37232	NA	NA	NA	NA	NA	NA	NA	NA	NA	NA	NA	NA	NA	NA
CRO-04G004640	Epidermis	0.753907	NA	NA	NA	NA	NA	NA	NA	NA	NA	NA	NA	NA	NA	NA
CRO-04G005040	Epidermis	0.932748	NA	NA	NA	NA	NA	NA	NA	NA	NA	NA	NA	NA	NA	NA
CRO-04G006190	Epidermis	0.321198	NA	NA	NA	NA	NA	NA	NA	NA	NA	NA	NA	NA	NA	NA
CRO-04G007340	Idioblast	2.66263	NA	NA	NA	NA	NA	NA	NA	NA	NA	NA	NA	NA	NA	NA
CRO-04G008590	Vasculature	0.101259	NA	NA	NA	NA	NA	NA	NA	NA	NA	NA	NA	NA	NA	NA
CRO-04G009330	Epidermis	0.460186	NA	NA	NA	NA	NA	NA	NA	NA	NA	NA	NA	NA	NA	NA
CRO-04G009450	Idioblast	0.0765317	NA	NA	NA	NA	NA	NA	NA	NA	NA	NA	NA	NA	NA	NA
CRO-04G010140	Epidermis	0.752814	NA	NA	NA	NA	NA	NA	NA	NA	NA	NA	NA	NA	NA	NA
CRO-04G011160	Epidermis	0.0763169	NA	NA	NA	NA	NA	NA	NA	NA	NA	NA	NA	NA	NA	NA
CRO-04G011630	Idioblast	0.792202	NA	NA	NA	NA	NA	NA	NA	NA	NA	NA	NA	NA	NA	NA
CRO-04G011700	Vasculature	-0.0081099	NA	NA	NA	NA	NA	NA	NA	NA	NA	NA	NA	NA	NA	NA
CRO-04G012380	Epidermis	0.106574	NA	NA	NA	NA	NA	NA	NA	NA	NA	NA	NA	NA	NA	NA
CRO-04G013510	Epidermis	0.927618	Chr4	24039159	24042147	mRNA	Chr4	24039174	24042136	-	CRO_T109448	CRO_04G013510	SLS1	cytochrome P450, family 72, subfamily A, polypeptide	18	Alkaloid	known genes
CRO-04G013530	Epidermis	1.12468	NA	NA	NA	NA	NA	NA	NA	NA	NA	NA	NA	NA	NA	NA
CRO-04G013580	Epidermis	1.20514	NA	NA	NA	NA	NA	NA	NA	NA	NA	NA	NA	NA	NA	NA
CRO-04G013960	IPAP	0.0820624	NA	NA	NA	NA	NA	NA	NA	NA	NA	NA	NA	NA	NA	NA
CRO-04G014020	Unassigned	0.0345928	NA	NA	NA	NA	NA	NA	NA	NA	NA	NA	NA	NA	NA	NA
CRO-04G014910	Mesophyll	0.00347818	NA	NA	NA	NA	NA	NA	NA	NA	NA	NA	NA	NA	NA	NA
CRO-04G015710	Epidermis	0.398503	NA	NA	NA	NA	NA	NA	NA	NA	NA	NA	NA	NA	NA	NA
CRO-04G016350	IPAP	0.241888	NA	NA	NA	NA	NA	NA	NA	NA	NA	NA	NA	NA	NA	NA
CRO-04G019170	Idioblast	1.02116	NA	NA	NA	NA	NA	NA	NA	NA	NA	NA	NA	NA	NA	NA
CRO-04G019240	Idioblast	1.40738	NA	NA	NA	NA	NA	NA	NA	NA	NA	NA	NA	NA	NA	NA
CRO-04G020370	IPAP	0.63611	NA	NA	NA	NA	NA	NA	NA	NA	NA	NA	NA	NA	NA	NA
CRO-04G020690	Epidermis	0.0138614	NA	NA	NA	NA	NA	NA	NA	NA	NA	NA	NA	NA	NA	NA
CRO-04G023070	Epidermis	1.11338	NA	NA	NA	NA	NA	NA	NA	NA	NA	NA	NA	NA	NA	NA
CRO-04G024660	IPAP	1.98767	Chr4	59027167	59032457	mRNA	Chr4	59027180	59032222	-	CRO_T102183	CRO_04G024660	DXR	1-deoxy-D-xylulose 5-phosphate reductoisomerase	2	MEP	known genes
CRO-04G024880	Epidermis	0.372583	NA	NA	NA	NA	NA	NA	NA	NA	NA	NA	NA	NA	NA	NA
CRO-04G026130	Mesophyll	0.0543897	NA	NA	NA	NA	NA	NA	NA	NA	NA	NA	NA	NA	NA	NA
CRO-04G026600	Idioblast	1.14462	NA	NA	NA	NA	NA	NA	NA	NA	NA	NA	NA	NA	NA	NA
CRO-04G026660	Vasculature	0.0686192	NA	NA	NA	NA	NA	NA	NA	NA	NA	NA	NA	NA	NA	NA
CRO-04G026760	Epidermis	0.242685	NA	NA	NA	NA	NA	NA	NA	NA	NA	NA	NA	NA	NA	NA
CRO-04G027110	Idioblast	2.45605	NA	NA	NA	NA	NA	NA	NA	NA	NA	NA	NA	NA	NA	NA
CRO-04G027150	Epidermis	0.236197	NA	NA	NA	NA	NA	NA	NA	NA	NA	NA	NA	NA	NA	NA
CRO-04G027240	Epidermis	0.303844	NA	NA	NA	NA	NA	NA	NA	NA	NA	NA	NA	NA	NA	NA
CRO-04G027250	Epidermis	0.376848	NA	NA	NA	NA	NA	NA	NA	NA	NA	NA	NA	NA	NA	NA
CRO-04G027330	Epidermis	0.0864559	NA	NA	NA	NA	NA	NA	NA	NA	NA	NA	NA	NA	NA	NA
CRO-04G027390	Epidermis	0.795063	NA	NA	NA	NA	NA	NA	NA	NA	NA	NA	NA	NA	NA	NA
CRO-04G027410	Epidermis	1.01153	NA	NA	NA	NA	NA	NA	NA	NA	NA	NA	NA	NA	NA	NA
CRO-04G027620	Idioblast	0.739885	NA	NA	NA	NA	NA	NA	NA	NA	NA	NA	NA	NA	NA	NA
CRO-04G027970	Idioblast	0.552452	NA	NA	NA	NA	NA	NA	NA	NA	NA	NA	NA	NA	NA	NA
CRO-04G029380	Idioblast	0.492217	NA	NA	NA	NA	NA	NA	NA	NA	NA	NA	NA	NA	NA	NA
CRO-04G029840	Idioblast	1.26247	NA	NA	NA	NA	NA	NA	NA	NA	NA	NA	NA	NA	NA	NA
CRO-04G030450	Epidermis	0.617326	NA	NA	NA	NA	NA	NA	NA	NA	NA	NA	NA	NA	NA	NA
CRO-04G030460	Epidermis	0.341768	NA	NA	NA	NA	NA	NA	NA	NA	NA	NA	NA	NA	NA	NA
CRO-04G031380	Idioblast	1.04596	NA	NA	NA	NA	NA	NA	NA	NA	NA	NA	NA	NA	NA	NA
CRO-04G031430	Idioblast	0.117033	NA	NA	NA	NA	NA	NA	NA	NA	NA	NA	NA	NA	NA	NA
CRO-04G031660	Epidermis	0.315027	NA	NA	NA	NA	NA	NA	NA	NA	NA	NA	NA	NA	NA	NA
CRO-04G031680	Vasculature	0.0989057	NA	NA	NA	NA	NA	NA	NA	NA	NA	NA	NA	NA	NA	NA
CRO-04G032090	IPAP	0.758036	Chr4	67982251	67984041	mRNA	NA	NA	NA	NA	NA	NA	GPPS(LSU)	NA	9	MEP	known genes
CRO-04G032540	Epidermis	1.00086	NA	NA	NA	NA	NA	NA	NA	NA	NA	NA	NA	NA	NA	NA
CRO-04G033250	Epidermis	0.0959729	NA	NA	NA	NA	NA	NA	NA	NA	NA	NA	NA	NA	NA	NA
CRO-04G033370	Idioblast	1.9012	NA	NA	NA	NA	NA	NA	NA	NA	NA	NA	NA	NA	NA	NA
CRO-04G033400	Epidermis	0.117196	NA	NA	NA	NA	NA	NA	NA	NA	NA	NA	NA	NA	NA	NA
CRO-04G033540	IPAP	0.133826	NA	NA	NA	NA	NA	NA	NA	NA	NA	NA	NA	NA	NA	NA
CRO-04G033570	Epidermis	0.226073	NA	NA	NA	NA	NA	NA	NA	NA	NA	NA	NA	NA	NA	NA
CRO-04G034030	Epidermis	0.855404	NA	NA	NA	NA	NA	NA	NA	NA	NA	NA	NA	NA	NA	NA
CRO-04G034290	Epidermis	0.369335	NA	NA	NA	NA	NA	NA	NA	NA	NA	NA	NA	NA	NA	NA
CRO-04G034790	Idioblast	0.287136	NA	NA	NA	NA	NA	NA	NA	NA	NA	NA	NA	NA	NA	NA
CRO-04G034870	Idioblast	1.12842	NA	NA	NA	NA	NA	NA	NA	NA	NA	NA	NA	NA	NA	NA
CRO-04G034880	Idioblast	0.224762	NA	NA	NA	NA	NA	NA	NA	NA	NA	NA	NA	NA	NA	NA
CRO-04G034940	Mesophyll	0.0216898	NA	NA	NA	NA	NA	NA	NA	NA	NA	NA	NA	NA	NA	NA
CRO-05G001270	Epidermis	0.171786	NA	NA	NA	NA	NA	NA	NA	NA	NA	NA	NA	NA	NA	NA
CRO-05G001560	Epidermis	0.976285	NA	NA	NA	NA	NA	NA	NA	NA	NA	NA	NA	NA	NA	NA
CRO-05G001750	IPAP	-0.0105261	NA	NA	NA	NA	NA	NA	NA	NA	NA	NA	NA	NA	NA	NA
CRO-05G001780	Vasculature	0.431295	NA	NA	NA	NA	NA	NA	NA	NA	NA	NA	NA	NA	NA	NA
CRO-05G002070	Epidermis	0.213862	NA	NA	NA	NA	NA	NA	NA	NA	NA	NA	NA	NA	NA	NA
CRO-05G002860	Idioblast	0.208276	NA	NA	NA	NA	NA	NA	NA	NA	NA	NA	NA	NA	NA	NA
CRO-05G002890	Epidermis	0.0907854	NA	NA	NA	NA	NA	NA	NA	NA	NA	NA	NA	NA	NA	NA
CRO-05G003430	Idioblast	1.06671	NA	NA	NA	NA	NA	NA	NA	NA	NA	NA	NA	NA	NA	NA
CRO-05G004140	Epidermis	0.420512	NA	NA	NA	NA	NA	NA	NA	NA	NA	NA	NA	NA	NA	NA
CRO-05G004700	Epidermis	0.590575	NA	NA	NA	NA	NA	NA	NA	NA	NA	NA	NA	NA	NA	NA
CRO-05G005230	Unassigned	0.0647329	NA	NA	NA	NA	NA	NA	NA	NA	NA	NA	NA	NA	NA	NA
CRO-05G005360	Epidermis	0.15422	NA	NA	NA	NA	NA	NA	NA	NA	NA	NA	NA	NA	NA	NA
CRO-05G005590	Epidermis	0.252614	NA	NA	NA	NA	NA	NA	NA	NA	NA	NA	NA	NA	NA	NA
CRO-05G005690	Epidermis	0.682319	NA	NA	NA	NA	NA	NA	NA	NA	NA	NA	NA	NA	NA	NA
CRO-05G006470	Epidermis	0.284987	NA	NA	NA	NA	NA	NA	NA	NA	NA	NA	NA	NA	NA	NA
CRO-05G006800	Idioblast	0.875334	NA	NA	NA	NA	NA	NA	NA	NA	NA	NA	NA	NA	NA	NA
CRO-05G007080	Epidermis	0.0295207	NA	NA	NA	NA	NA	NA	NA	NA	NA	NA	NA	NA	NA	NA
CRO-05G007570	IPAP	0.162297	NA	NA	NA	NA	NA	NA	NA	NA	NA	NA	NA	NA	NA	NA
CRO-05G007660	Epidermis	0.152628	NA	NA	NA	NA	NA	NA	NA	NA	NA	NA	NA	NA	NA	NA
CRO-05G008000	Epidermis	0.361792	NA	NA	NA	NA	NA	NA	NA	NA	NA	NA	NA	NA	NA	NA
CRO-05G008250	Epidermis	0.235688	NA	NA	NA	NA	NA	NA	NA	NA	NA	NA	NA	NA	NA	NA
CRO-05G008380	Vasculature	0.206272	NA	NA	NA	NA	NA	NA	NA	NA	NA	NA	NA	NA	NA	NA
CRO-05G008760	Epidermis	0.790904	Chr5	11150554	11154711	mRNA	Chr5	11150589	11154375	+	CRO_T132421	CRO_05G008760	Redox2	NAD(P)-linked oxidoreductase superfamily protein	28	Alkaloid	known genes
CRO-05G008860	Idioblast	0.989236	NA	NA	NA	NA	NA	NA	NA	NA	NA	NA	NA	NA	NA	NA
CRO-05G010480	Epidermis	0.637065	NA	NA	NA	NA	NA	NA	NA	NA	NA	NA	NA	NA	NA	NA
CRO-05G010490	Epidermis	0.495037	NA	NA	NA	NA	NA	NA	NA	NA	NA	NA	NA	NA	NA	NA
CRO-05G011040	Epidermis	0.0437678	NA	NA	NA	NA	NA	NA	NA	NA	NA	NA	NA	NA	NA	NA
CRO-05G011100	Epidermis	0.591088	NA	NA	NA	NA	NA	NA	NA	NA	NA	NA	NA	NA	NA	NA
CRO-05G011200	Epidermis	0.296527	NA	NA	NA	NA	NA	NA	NA	NA	NA	NA	NA	NA	NA	NA
CRO-05G011710	IPAP	1.47988	Chr5	19946831	19953254	mRNA	Chr5	19946912	19958857	-	CRO_T135862	CRO_05G011710	CMK	4-(cytidine 5'-phospho)-2-C-methyl-D-erithritol kinase	4	MEP	known genes
CRO-05G011810	Idioblast	1.41036	NA	NA	NA	NA	NA	NA	NA	NA	NA	NA	NA	NA	NA	NA
CRO-05G012390	Epidermis	0.61885	NA	NA	NA	NA	NA	NA	NA	NA	NA	NA	NA	NA	NA	NA
CRO-05G012510	Epidermis	0.0668487	NA	NA	NA	NA	NA	NA	NA	NA	NA	NA	NA	NA	NA	NA
CRO-05G013330	Vasculature	0.253766	NA	NA	NA	NA	NA	NA	NA	NA	NA	NA	NA	NA	NA	NA
CRO-05G013520	Epidermis	0.250588	NA	NA	NA	NA	NA	NA	NA	NA	NA	NA	NA	NA	NA	NA
CRO-05G014020	Idioblast	2.56111	NA	NA	NA	NA	NA	NA	NA	NA	NA	NA	NA	NA	NA	NA
CRO-05G014340	Epidermis	0.701984	Chr5	25731024	25733040	mRNA	Chr5	25731028	25732967	-	CRO_T127440	CRO_05G014340	GO	cytochrome P450, family 71, subfamily B, polypeptide	26	Alkaloid	known genes
CRO-05G014500	Epidermis	0.0651624	NA	NA	NA	NA	NA	NA	NA	NA	NA	NA	NA	NA	NA	NA
CRO-05G015060	Idioblast	1.55624	NA	NA	NA	NA	NA	NA	NA	NA	NA	NA	NA	NA	NA	NA
CRO-05G015740	Idioblast	4.17091	NA	NA	NA	NA	NA	NA	NA	NA	NA	NA	NA	NA	NA	NA
CRO-05G015990	Epidermis	0.946654	Chr5	28288397	28292427	mRNA	Chr5	28288571	28292378	-	CRO_T124298	CRO_05G015990	T3R	elicitor-activated gene 3-1	36	Alkaloid	known genes
CRO-05G016510	Epidermis	-0.0125951	NA	NA	NA	NA	NA	NA	NA	NA	NA	NA	NA	NA	NA	NA
CRO-05G016650	Epidermis	0.36945	NA	NA	NA	NA	NA	NA	NA	NA	NA	NA	NA	NA	NA	NA
CRO-05G016760	Idioblast	0.794467	NA	NA	NA	NA	NA	NA	NA	NA	NA	NA	NA	NA	NA	NA
CRO-05G017150	Epidermis	0.796546	Chr5	33046579	33050289	mRNA	Chr5	33048389	33050270	+	CRO_T129272	CRO_05G017150	Redox1	cinnamyl alcohol dehydrogenase	27	Alkaloid	known genes
CRO-05G017270	Epidermis	0.0892417	NA	NA	NA	NA	NA	NA	NA	NA	NA	NA	NA	NA	NA	NA
CRO-05G017580	Idioblast	3.20967	NA	NA	NA	NA	NA	NA	NA	NA	NA	NA	NA	NA	NA	NA
CRO-05G017990	Vasculature	0.0585933	NA	NA	NA	NA	NA	NA	NA	NA	NA	NA	NA	NA	NA	NA
CRO-05G019570	Idioblast	0.615275	NA	NA	NA	NA	NA	NA	NA	NA	NA	NA	NA	NA	NA	NA
CRO-05G019620	Idioblast	0.160275	NA	NA	NA	NA	NA	NA	NA	NA	NA	NA	NA	NA	NA	NA
CRO-05G020920	Epidermis	0.403552	NA	NA	NA	NA	NA	NA	NA	NA	NA	NA	NA	NA	NA	NA
CRO-05G021440	Mesophyll	0.0313391	NA	NA	NA	NA	NA	NA	NA	NA	NA	NA	NA	NA	NA	NA
CRO-05G023030	Epidermis	0.694558	Chr5	53079152	53081259	mRNA	Chr5	53079600	53080865	+	CRO_T109653	CRO_05G023030	SAT	HXXXD-type acyl-transferase family protein	29	Alkaloid	known genes
CRO-05G024160	Unassigned	0.0936145	NA	NA	NA	NA	NA	NA	NA	NA	NA	NA	NA	NA	NA	NA
CRO-05G025840	Epidermis	1.01266	NA	NA	NA	NA	NA	NA	NA	NA	NA	NA	NA	NA	NA	NA
CRO-05G026340	Epidermis	0.0652123	NA	NA	NA	NA	NA	NA	NA	NA	NA	NA	NA	NA	NA	NA
CRO-05G026400	Epidermis	0.613719	NA	NA	NA	NA	NA	NA	NA	NA	NA	NA	NA	NA	NA	NA
CRO-05G026830	Epidermis	0.150433	NA	NA	NA	NA	NA	NA	NA	NA	NA	NA	NA	NA	NA	NA
CRO-05G027210	Idioblast	1.20427	NA	NA	NA	NA	NA	NA	NA	NA	NA	NA	NA	NA	NA	NA
CRO-05G027490	Epidermis	1.14969	NA	NA	NA	NA	NA	NA	NA	NA	NA	NA	NA	NA	NA	NA
CRO-05G027730	Epidermis	0.322683	NA	NA	NA	NA	NA	NA	NA	NA	NA	NA	NA	NA	NA	NA
CRO-05G028660	Idioblast	2.03991	NA	NA	NA	NA	NA	NA	NA	NA	NA	NA	NA	NA	NA	NA
CRO-05G028810	IPAP	1.95574	Chr5	66310319	66312455	mRNA	NA	NA	NA	NA	NA	NA	7DLGT	NA	15	Iridoid	known genes
CRO-05G029210	Epidermis	0.290185	NA	NA	NA	NA	NA	NA	NA	NA	NA	NA	NA	NA	NA	NA
CRO-05G029330	Epidermis	0.306307	NA	NA	NA	NA	NA	NA	NA	NA	NA	NA	NA	NA	NA	NA
CRO-05G030540	Unassigned	0.202686	NA	NA	NA	NA	NA	NA	NA	NA	NA	NA	NA	NA	NA	NA
CRO-05G030570	Epidermis	0.55887	NA	NA	NA	NA	NA	NA	NA	NA	NA	NA	NA	NA	NA	NA
CRO-05G031810	Idioblast	0.262823	NA	NA	NA	NA	NA	NA	NA	NA	NA	NA	NA	NA	NA	NA
CRO-05G031820	Idioblast	0.96678	NA	NA	NA	NA	NA	NA	NA	NA	NA	NA	NA	NA	NA	NA
CRO-05G032950	Idioblast	0.115572	NA	NA	NA	NA	NA	NA	NA	NA	NA	NA	NA	NA	NA	NA
CRO-05G033220	IPAP	0.0531659	NA	NA	NA	NA	NA	NA	NA	NA	NA	NA	NA	NA	NA	NA
CRO-05G033630	Idioblast	3.41215	NA	NA	NA	NA	NA	NA	NA	NA	NA	NA	NA	NA	NA	NA
CRO-06G000190	Idioblast	0.576069	NA	NA	NA	NA	NA	NA	NA	NA	NA	NA	NA	NA	NA	NA
CRO-06G000250	Epidermis	0.920827	NA	NA	NA	NA	NA	NA	NA	NA	NA	NA	NA	NA	NA	NA
CRO-06G000310	Epidermis	0.0685763	NA	NA	NA	NA	NA	NA	NA	NA	NA	NA	NA	NA	NA	NA
CRO-06G000540	IPAP	1.19086	NA	NA	NA	NA	NA	NA	NA	NA	NA	NA	NA	NA	NA	NA
CRO-06G000750	Epidermis	0.740854	NA	NA	NA	NA	NA	NA	NA	NA	NA	NA	NA	NA	NA	NA
CRO-06G000790	Epidermis	0.0534938	NA	NA	NA	NA	NA	NA	NA	NA	NA	NA	NA	NA	NA	NA
CRO-06G001050	Vasculature	0.0629099	NA	NA	NA	NA	NA	NA	NA	NA	NA	NA	NA	NA	NA	NA
CRO-06G002350	Idioblast	0.348257	NA	NA	NA	NA	NA	NA	NA	NA	NA	NA	NA	NA	NA	NA
CRO-06G002480	Mesophyll	0.0204155	NA	NA	NA	NA	NA	NA	NA	NA	NA	NA	NA	NA	NA	NA
CRO-06G002630	IPAP	0.440289	NA	NA	NA	NA	NA	NA	NA	NA	NA	NA	NA	NA	NA	NA
CRO-06G003270	Idioblast	0.756712	NA	NA	NA	NA	NA	NA	NA	NA	NA	NA	NA	NA	NA	NA
CRO-06G003880	IPAP	0.698067	NA	NA	NA	NA	NA	NA	NA	NA	NA	NA	NA	NA	NA	NA
CRO-06G006240	IPAP	0.64477	NA	NA	NA	NA	NA	NA	NA	NA	NA	NA	NA	NA	NA	NA
CRO-06G007040	Epidermis	0.0730753	NA	NA	NA	NA	NA	NA	NA	NA	NA	NA	NA	NA	NA	NA
CRO-06G008460	Epidermis	0.858122	NA	NA	NA	NA	NA	NA	NA	NA	NA	NA	NA	NA	NA	NA
CRO-06G009240	Epidermis	0.500599	NA	NA	NA	NA	NA	NA	NA	NA	NA	NA	NA	NA	NA	NA
CRO-06G009490	Epidermis	0.121432	NA	NA	NA	NA	NA	NA	NA	NA	NA	NA	NA	NA	NA	NA
CRO-06G009500	Epidermis	0.144354	NA	NA	NA	NA	NA	NA	NA	NA	NA	NA	NA	NA	NA	NA
CRO-06G009970	Epidermis	0.89133	NA	NA	NA	NA	NA	NA	NA	NA	NA	NA	NA	NA	NA	NA
CRO-06G010180	Idioblast	0.420449	NA	NA	NA	NA	NA	NA	NA	NA	NA	NA	NA	NA	NA	NA
CRO-06G012230	Epidermis	0.319202	NA	NA	NA	NA	NA	NA	NA	NA	NA	NA	NA	NA	NA	NA
CRO-06G013330	Idioblast	0.148015	NA	NA	NA	NA	NA	NA	NA	NA	NA	NA	NA	NA	NA	NA
CRO-06G013360	Idioblast	3.84351	Chr6	32319166	32322926	mRNA	Chr6	32319774	32322925	-	CRO_T127167	CRO_06G013360	D4H	2-oxoglutarate (2OG) and Fe(II)-dependent oxygenase superfamily protein	38	Late Alkaloid	known genes
CRO-06G013610	Idioblast	1.86058	NA	NA	NA	NA	NA	NA	NA	NA	NA	NA	NA	NA	NA	NA
CRO-06G014380	Epidermis	0.903981	NA	NA	NA	NA	NA	NA	NA	NA	NA	NA	NA	NA	NA	NA
CRO-06G014840	IPAP	0.110676	NA	NA	NA	NA	NA	NA	NA	NA	NA	NA	NA	NA	NA	NA
CRO-06G014960	Vasculature	0.575626	NA	NA	NA	NA	NA	NA	NA	NA	NA	NA	NA	NA	NA	NA
CRO-06G015000	Epidermis	0.377168	NA	NA	NA	NA	NA	NA	NA	NA	NA	NA	NA	NA	NA	NA
CRO-06G015010	Epidermis	0.0584532	NA	NA	NA	NA	NA	NA	NA	NA	NA	NA	NA	NA	NA	NA
CRO-06G016280	Epidermis	0.86126	NA	NA	NA	NA	NA	NA	NA	NA	NA	NA	NA	NA	NA	NA
CRO-06G016480	Unassigned	0.130236	NA	NA	NA	NA	NA	NA	NA	NA	NA	NA	NA	NA	NA	NA
CRO-06G016650	Epidermis	0.230568	NA	NA	NA	NA	NA	NA	NA	NA	NA	NA	NA	NA	NA	NA
CRO-06G016970	IPAP	1.3396	Chr6	42922661	42927534	mRNA	Chr6	42922806	42927534	+	CRO_T108158	CRO_06G016970	IPI	isopentenyl diphosphate isomerase	8	MEP	known genes
CRO-06G017960	Epidermis	1.24803	NA	NA	NA	NA	NA	NA	NA	NA	NA	NA	NA	NA	NA	NA
CRO-06G018020	Epidermis	0.598389	NA	NA	NA	NA	NA	NA	NA	NA	NA	NA	NA	NA	NA	NA
CRO-06G018930	Idioblast	0.0924027	NA	NA	NA	NA	NA	NA	NA	NA	NA	NA	NA	NA	NA	NA
CRO-06G019160	Epidermis	0.438871	NA	NA	NA	NA	NA	NA	NA	NA	NA	NA	NA	NA	NA	NA
CRO-06G019330	Idioblast	0.20995	NA	NA	NA	NA	NA	NA	NA	NA	NA	NA	NA	NA	NA	NA
CRO-06G019550	Epidermis	0.461552	NA	NA	NA	NA	NA	NA	NA	NA	NA	NA	NA	NA	NA	NA
CRO-06G019990	Idioblast	0.885202	NA	NA	NA	NA	NA	NA	NA	NA	NA	NA	NA	NA	NA	NA
CRO-06G020060	IPAP	2.41024	NA	NA	NA	NA	NA	NA	NA	NA	NA	NA	NA	NA	NA	NA
CRO-06G021140	Epidermis	1.02411	NA	NA	NA	NA	NA	NA	NA	NA	NA	NA	NA	NA	NA	NA
CRO-06G021310	Idioblast	0.58576	NA	NA	NA	NA	NA	NA	NA	NA	NA	NA	NA	NA	NA	NA
CRO-06G021420	Epidermis	0.20847	NA	NA	NA	NA	NA	NA	NA	NA	NA	NA	NA	NA	NA	NA
CRO-06G021610	Vasculature	0.110651	NA	NA	NA	NA	NA	NA	NA	NA	NA	NA	NA	NA	NA	NA
CRO-06G022090	Epidermis	0.244229	NA	NA	NA	NA	NA	NA	NA	NA	NA	NA	NA	NA	NA	NA
CRO-06G022190	Mesophyll	0.0318643	NA	NA	NA	NA	NA	NA	NA	NA	NA	NA	NA	NA	NA	NA
CRO-06G024130	Idioblast	2.4222	NA	NA	NA	NA	NA	NA	NA	NA	NA	NA	NA	NA	NA	NA
CRO-06G024580	Epidermis	0.550776	NA	NA	NA	NA	NA	NA	NA	NA	NA	NA	NA	NA	NA	NA
CRO-06G024600	Epidermis	0.63808	Chr6	58926982	58929303	mRNA	Chr6	58926817	58929338	-	CRO_T113154	CRO_06G024600	GS1	elicitor-activated gene 3-2	25	Alkaloid	known genes
CRO-06G024620	Idioblast	2.12186	Chr6	58960021	58962404	mRNA	Chr6	58960034	58962383	-	CRO_T113150	CRO_06G024620	THAS2		NA	Late Alkaloid	known genes
CRO-06G024630	Epidermis	0.407198	Chr6	59015092	59017200	mRNA	Chr6	59015408	59016997	+	CRO_T113148	CRO_06G024630	PAS	FAD-binding Berberine family protein	30	Alkaloid	known genes
CRO-06G025640	Epidermis	0.644905	NA	NA	NA	NA	NA	NA	NA	NA	NA	NA	NA	NA	NA	NA
CRO-06G025650	Epidermis	0.534106	NA	NA	NA	NA	NA	NA	NA	NA	NA	NA	NA	NA	NA	NA
CRO-06G025710	Epidermis	0.704507	NA	NA	NA	NA	NA	NA	NA	NA	NA	NA	NA	NA	NA	NA
CRO-06G026000	Idioblast	0.602875	NA	NA	NA	NA	NA	NA	NA	NA	NA	NA	NA	NA	NA	NA
CRO-06G026070	Epidermis	0.0835794	NA	NA	NA	NA	NA	NA	NA	NA	NA	NA	NA	NA	NA	NA
CRO-06G026460	Epidermis	-0.00470686	NA	NA	NA	NA	NA	NA	NA	NA	NA	NA	NA	NA	NA	NA
CRO-06G028470	Epidermis	0.970925	NA	NA	NA	NA	NA	NA	NA	NA	NA	NA	NA	NA	NA	NA
CRO-06G028720	Vasculature	0.130788	NA	NA	NA	NA	NA	NA	NA	NA	NA	NA	NA	NA	NA	NA
CRO-06G028910	Unassigned	-0.00816447	NA	NA	NA	NA	NA	NA	NA	NA	NA	NA	NA	NA	NA	NA
CRO-06G029240	Epidermis	0.110973	Chr6	64918906	64920308	mRNA	Chr6	64919505	64920224	-	CRO_T110361	CRO_06G029240	ORCA4		NA	TF	known genes
CRO-06G029250	Idioblast	0.0172925	Chr6	64937213	64938136	mRNA	Chr6	64937437	64938051	-	CRO_T110360	CRO_06G029250	ORCA3		NA	TF	known genes
CRO-06G029350	Idioblast	1.91498	NA	NA	NA	NA	NA	NA	NA	NA	NA	NA	NA	NA	NA	NA
CRO-06G030990	Epidermis	0.452782	NA	NA	NA	NA	NA	NA	NA	NA	NA	NA	NA	NA	NA	NA
CRO-06G031760	Idioblast	0.290628	NA	NA	NA	NA	NA	NA	NA	NA	NA	NA	NA	NA	NA	NA
CRO-06G031950	Unassigned	0.0642229	NA	NA	NA	NA	NA	NA	NA	NA	NA	NA	NA	NA	NA	NA
CRO-06G032080	Epidermis	1.05911	NA	NA	NA	NA	NA	NA	NA	NA	NA	NA	NA	NA	NA	NA
CRO-06G032100	Epidermis	0.204164	NA	NA	NA	NA	NA	NA	NA	NA	NA	NA	NA	NA	NA	NA
CRO-06G032870	Epidermis	0.54708	NA	NA	NA	NA	NA	NA	NA	NA	NA	NA	NA	NA	NA	NA
CRO-06G033010	Idioblast	1.72856	NA	NA	NA	NA	NA	NA	NA	NA	NA	NA	NA	NA	NA	NA
CRO-06G033370	IPAP	0.0585347	NA	NA	NA	NA	NA	NA	NA	NA	NA	NA	NA	NA	NA	NA
CRO-06G033630	Epidermis	0.230272	NA	NA	NA	NA	NA	NA	NA	NA	NA	NA	NA	NA	NA	NA
CRO-06G033680	Epidermis	0.609408	NA	NA	NA	NA	NA	NA	NA	NA	NA	NA	NA	NA	NA	NA
CRO-07G000070	Epidermis	0.407891	NA	NA	NA	NA	NA	NA	NA	NA	NA	NA	NA	NA	NA	NA
CRO-07G000120	Epidermis	0.80423	NA	NA	NA	NA	NA	NA	NA	NA	NA	NA	NA	NA	NA	NA
CRO-07G000280	Vasculature	0.0472047	Chr7	384994	388125	mRNA	Chr7	385581	387662	+	CRO_T124533	CRO_07G000280	MYC2		NA	TF	known genes
CRO-07G001730	Epidermis	0.189477	NA	NA	NA	NA	NA	NA	NA	NA	NA	NA	NA	NA	NA	NA
CRO-07G002170	Idioblast	0.639648	NA	NA	NA	NA	NA	NA	NA	NA	NA	NA	NA	NA	NA	NA
CRO-07G003640	Epidermis	0.268233	NA	NA	NA	NA	NA	NA	NA	NA	NA	NA	NA	NA	NA	NA
CRO-07G003880	Epidermis	0.810135	NA	NA	NA	NA	NA	NA	NA	NA	NA	NA	NA	NA	NA	NA
CRO-07G003900	Idioblast	0.208904	NA	NA	NA	NA	NA	NA	NA	NA	NA	NA	NA	NA	NA	NA
CRO-07G004010	Epidermis	0.146599	NA	NA	NA	NA	NA	NA	NA	NA	NA	NA	NA	NA	NA	NA
CRO-07G004200	Mesophyll	0.0118585	NA	NA	NA	NA	NA	NA	NA	NA	NA	NA	NA	NA	NA	NA
CRO-07G004630	Idioblast	1.37294	NA	NA	NA	NA	NA	NA	NA	NA	NA	NA	NA	NA	NA	NA
CRO-07G004910	Epidermis	0.562623	NA	NA	NA	NA	NA	NA	NA	NA	NA	NA	NA	NA	NA	NA
CRO-07G005090	Vasculature	0.366367	NA	NA	NA	NA	NA	NA	NA	NA	NA	NA	NA	NA	NA	NA
CRO-07G005430	IPAP	1.20309	Chr7	4969873	4972671	mRNA	Chr7	4970008	4972610	-	CRO_T130236	CRO_07G005430	MCS	isoprenoid F	5	MEP	known genes
CRO-07G005460	Epidermis	0.19845	NA	NA	NA	NA	NA	NA	NA	NA	NA	NA	NA	NA	NA	NA
CRO-07G005690	Idioblast	0.231782	NA	NA	NA	NA	NA	NA	NA	NA	NA	NA	NA	NA	NA	NA
CRO-07G006000	Epidermis	0.391812	NA	NA	NA	NA	NA	NA	NA	NA	NA	NA	NA	NA	NA	NA
CRO-07G006650	Epidermis	0.160413	NA	NA	NA	NA	NA	NA	NA	NA	NA	NA	NA	NA	NA	NA
CRO-07G006850	Idioblast	2.03334	NA	NA	NA	NA	NA	NA	NA	NA	NA	NA	NA	NA	NA	NA
CRO-07G006910	Epidermis	0.415561	NA	NA	NA	NA	NA	NA	NA	NA	NA	NA	NA	NA	NA	NA
CRO-07G007460	Epidermis	0.0421958	NA	NA	NA	NA	NA	NA	NA	NA	NA	NA	NA	NA	NA	NA
CRO-07G007580	Idioblast	0.976546	NA	NA	NA	NA	NA	NA	NA	NA	NA	NA	NA	NA	NA	NA
CRO-07G007670	IPAP	1.70724	NA	NA	NA	NA	NA	NA	NA	NA	NA	NA	NA	NA	NA	NA
CRO-07G007680	IPAP	2.54426	Chr7	6967404	6968570	mRNA	Chr7	6966534	6971921	+	CRO_T130026	CRO_07G007680/CRO_07G007690	ISY	NAD(P)-binding Rossmann-fold superfamily protein	13	Iridoid	known genes
CRO-07G007700	Epidermis	1.09356	NA	NA	NA	NA	NA	NA	NA	NA	NA	NA	NA	NA	NA	NA
CRO-07G007980	Epidermis	0.29968	NA	NA	NA	NA	NA	NA	NA	NA	NA	NA	NA	NA	NA	NA
CRO-07G008320	Vasculature	0.367611	NA	NA	NA	NA	NA	NA	NA	NA	NA	NA	NA	NA	NA	NA
CRO-07G008340	Epidermis	1.24945	NA	NA	NA	NA	NA	NA	NA	NA	NA	NA	NA	NA	NA	NA
CRO-07G008470	Epidermis	0.14487	NA	NA	NA	NA	NA	NA	NA	NA	NA	NA	NA	NA	NA	NA
CRO-07G008570	Vasculature	0.154352	NA	NA	NA	NA	NA	NA	NA	NA	NA	NA	NA	NA	NA	NA
CRO-07G008670	Epidermis	0.0936933	NA	NA	NA	NA	NA	NA	NA	NA	NA	NA	NA	NA	NA	NA
CRO-07G009630	Epidermis	0.0785152	NA	NA	NA	NA	NA	NA	NA	NA	NA	NA	NA	NA	NA	NA
CRO-07G010060	Idioblast	3.38928	NA	NA	NA	NA	NA	NA	NA	NA	NA	NA	NA	NA	NA	NA
CRO-07G010070	Idioblast	2.49611	NA	NA	NA	NA	NA	NA	NA	NA	NA	NA	NA	NA	NA	NA
CRO-07G010080	Epidermis	1.01282	NA	NA	NA	NA	NA	NA	NA	NA	NA	NA	NA	NA	NA	NA
CRO-07G010160	Idioblast	0.322852	NA	NA	NA	NA	NA	NA	NA	NA	NA	NA	NA	NA	NA	NA
CRO-07G010940	Epidermis	0.483932	NA	NA	NA	NA	NA	NA	NA	NA	NA	NA	NA	NA	NA	NA
CRO-07G011000	Epidermis	0.0347323	NA	NA	NA	NA	NA	NA	NA	NA	NA	NA	NA	NA	NA	NA
CRO-07G011030	Epidermis	0.220938	NA	NA	NA	NA	NA	NA	NA	NA	NA	NA	NA	NA	NA	NA
CRO-07G011260	Idioblast	0.771494	NA	NA	NA	NA	NA	NA	NA	NA	NA	NA	NA	NA	NA	NA
CRO-07G011700	Idioblast	1.99778	NA	NA	NA	NA	NA	NA	NA	NA	NA	NA	NA	NA	NA	NA
CRO-07G011860	Epidermis	0.956972	NA	NA	NA	NA	NA	NA	NA	NA	NA	NA	NA	NA	NA	NA
CRO-07G012510	Idioblast	-0.00155403	NA	NA	NA	NA	NA	NA	NA	NA	NA	NA	NA	NA	NA	NA
CRO-07G012950	Epidermis	0.426468	NA	NA	NA	NA	NA	NA	NA	NA	NA	NA	NA	NA	NA	NA
CRO-07G013270	Idioblast	0.452862	NA	NA	NA	NA	NA	NA	NA	NA	NA	NA	NA	NA	NA	NA
CRO-07G013510	Epidermis	0.376672	NA	NA	NA	NA	NA	NA	NA	NA	NA	NA	NA	NA	NA	NA
CRO-07G013610	Idioblast	0.403805	NA	NA	NA	NA	NA	NA	NA	NA	NA	NA	NA	NA	NA	NA
CRO-07G015670	Epidermis	0.733584	NA	NA	NA	NA	NA	NA	NA	NA	NA	NA	NA	NA	NA	NA
CRO-07G016300	Epidermis	0.252964	NA	NA	NA	NA	NA	NA	NA	NA	NA	NA	NA	NA	NA	NA
CRO-07G016640	Epidermis	1.04977	NA	NA	NA	NA	NA	NA	NA	NA	NA	NA	NA	NA	NA	NA
CRO-07G018580	Mesophyll	-0.00955008	NA	NA	NA	NA	NA	NA	NA	NA	NA	NA	NA	NA	NA	NA
CRO-07G019670	IPAP	0.383641	NA	NA	NA	NA	NA	NA	NA	NA	NA	NA	NA	NA	NA	NA
CRO-07G020710	Epidermis	0.811535	NA	NA	NA	NA	NA	NA	NA	NA	NA	NA	NA	NA	NA	NA
CRO-07G020950	Idioblast	1.51509	NA	NA	NA	NA	NA	NA	NA	NA	NA	NA	NA	NA	NA	NA
CRO-07G021630	Epidermis	0.156207	NA	NA	NA	NA	NA	NA	NA	NA	NA	NA	NA	NA	NA	NA
CRO-07G021850	Epidermis	0.47189	NA	NA	NA	NA	NA	NA	NA	NA	NA	NA	NA	NA	NA	NA
CRO-07G022150	Epidermis	0.813806	NA	NA	NA	NA	NA	NA	NA	NA	NA	NA	NA	NA	NA	NA
CRO-07G022160	Epidermis	0.51503	NA	NA	NA	NA	NA	NA	NA	NA	NA	NA	NA	NA	NA	NA
CRO-07G022170	Epidermis	0.360919	NA	NA	NA	NA	NA	NA	NA	NA	NA	NA	NA	NA	NA	NA
CRO-07G023570	Idioblast	0.0510369	NA	NA	NA	NA	NA	NA	NA	NA	NA	NA	NA	NA	NA	NA
CRO-08G000430	Epidermis	1.05189	NA	NA	NA	NA	NA	NA	NA	NA	NA	NA	NA	NA	NA	NA
CRO-08G000800	Epidermis	0.140196	NA	NA	NA	NA	NA	NA	NA	NA	NA	NA	NA	NA	NA	NA
CRO-08G000990	Epidermis	0.121509	NA	NA	NA	NA	NA	NA	NA	NA	NA	NA	NA	NA	NA	NA
CRO-08G001030	Epidermis	1.27195	NA	NA	NA	NA	NA	NA	NA	NA	NA	NA	NA	NA	NA	NA
CRO-08G001640	Idioblast	1.71732	NA	NA	NA	NA	NA	NA	NA	NA	NA	NA	NA	NA	NA	NA
CRO-08G001790	Vasculature	0.021112	NA	NA	NA	NA	NA	NA	NA	NA	NA	NA	NA	NA	NA	NA
CRO-08G002610	Epidermis	0.5134	NA	NA	NA	NA	NA	NA	NA	NA	NA	NA	NA	NA	NA	NA
CRO-08G003090	Vasculature	-0.00500888	NA	NA	NA	NA	NA	NA	NA	NA	NA	NA	NA	NA	NA	NA
CRO-08G003320	Mesophyll	0.0770143	NA	NA	NA	NA	NA	NA	NA	NA	NA	NA	NA	NA	NA	NA
CRO-08G004460	Epidermis	0.882541	NA	NA	NA	NA	NA	NA	NA	NA	NA	NA	NA	NA	NA	NA
CRO-08G005100	Epidermis	0.653167	NA	NA	NA	NA	NA	NA	NA	NA	NA	NA	NA	NA	NA	NA
CRO-08G005780	Idioblast	0.30836	NA	NA	NA	NA	NA	NA	NA	NA	NA	NA	NA	NA	NA	NA
CRO-08G006920	Epidermis	0.611374	NA	NA	NA	NA	NA	NA	NA	NA	NA	NA	NA	NA	NA	NA
CRO-08G007010	Unassigned	0.000931541	NA	NA	NA	NA	NA	NA	NA	NA	NA	NA	NA	NA	NA	NA
CRO-08G007690	Idioblast	0.609356	NA	NA	NA	NA	NA	NA	NA	NA	NA	NA	NA	NA	NA	NA
CRO-08G008150	Idioblast	2.10219	NA	NA	NA	NA	NA	NA	NA	NA	NA	NA	NA	NA	NA	NA
CRO-08G008600	Idioblast	0.161691	NA	NA	NA	NA	NA	NA	NA	NA	NA	NA	NA	NA	NA	NA
CRO-08G008610	Epidermis	0.762906	NA	NA	NA	NA	NA	NA	NA	NA	NA	NA	NA	NA	NA	NA
CRO-08G008710	Idioblast	2.70138	NA	NA	NA	NA	NA	NA	NA	NA	NA	NA	NA	NA	NA	NA
CRO-08G009160	Idioblast	0.0776814	NA	NA	NA	NA	NA	NA	NA	NA	NA	NA	NA	NA	NA	NA
CRO-08G009920	Epidermis	0.836037	NA	NA	NA	NA	NA	NA	NA	NA	NA	NA	NA	NA	NA	NA
CRO-08G010690	Epidermis	0.0513345	NA	NA	NA	NA	NA	NA	NA	NA	NA	NA	NA	NA	NA	NA
CRO-08G010970	Idioblast	0.0599401	NA	NA	NA	NA	NA	NA	NA	NA	NA	NA	NA	NA	NA	NA
CRO-08G011210	Epidermis	0.048996	NA	NA	NA	NA	NA	NA	NA	NA	NA	NA	NA	NA	NA	NA
CRO-08G011640	Epidermis	0.701355	NA	NA	NA	NA	NA	NA	NA	NA	NA	NA	NA	NA	NA	NA
CRO-08G012120	Epidermis	1.09515	NA	NA	NA	NA	NA	NA	NA	NA	NA	NA	NA	NA	NA	NA
CRO-08G012540	Idioblast	3.85491	NA	NA	NA	NA	NA	NA	NA	NA	NA	NA	NA	NA	NA	NA
CRO-08G012580	IPAP	0.46209	NA	NA	NA	NA	NA	NA	NA	NA	NA	NA	NA	NA	NA	NA
CRO-08G012900	Epidermis	0.907745	NA	NA	NA	NA	NA	NA	NA	NA	NA	NA	NA	NA	NA	NA
CRO-08G013030	IPAP	0.0154243	NA	NA	NA	NA	NA	NA	NA	NA	NA	NA	NA	NA	NA	NA
CRO-08G013330	Vasculature	0.0894266	NA	NA	NA	NA	NA	NA	NA	NA	NA	NA	NA	NA	NA	NA
CRO-08G013440	Idioblast	0.675564	NA	NA	NA	NA	NA	NA	NA	NA	NA	NA	NA	NA	NA	NA
CRO-08G013520	Vasculature	0.243334	NA	NA	NA	NA	NA	NA	NA	NA	NA	NA	NA	NA	NA	NA
CRO-08G013910	Vasculature	0.0455471	NA	NA	NA	NA	NA	NA	NA	NA	NA	NA	NA	NA	NA	NA
CRO-08G014620	Epidermis	0.416841	NA	NA	NA	NA	NA	NA	NA	NA	NA	NA	NA	NA	NA	NA
CRO-08G014840	Epidermis	0.107242	NA	NA	NA	NA	NA	NA	NA	NA	NA	NA	NA	NA	NA	NA
CRO-08G015350	IPAP	1.06481	NA	NA	NA	NA	NA	NA	NA	NA	NA	NA	NA	NA	NA	NA
CRO-08G015560	Unassigned	0.011027	NA	NA	NA	NA	NA	NA	NA	NA	NA	NA	NA	NA	NA	NA
CRO-08G015780	Mesophyll	0.0478304	NA	NA	NA	NA	NA	NA	NA	NA	NA	NA	NA	NA	NA	NA
CRO-08G015840	Idioblast	0.120056	NA	NA	NA	NA	NA	NA	NA	NA	NA	NA	NA	NA	NA	NA
CRO-08G016450	Vasculature	0.149397	NA	NA	NA	NA	NA	NA	NA	NA	NA	NA	NA	NA	NA	NA
CRO-08G017150	IPAP	1.10648	Chr8	29278336	29284345	mRNA	Chr8	29278469	29283118	+	CRO_T135503	CRO_08G017150	CMS	Nucleotide-diphospho-sugar transferases superfamily protein	3	MEP	known genes
CRO-08G017260	Idioblast	0.411603	NA	NA	NA	NA	NA	NA	NA	NA	NA	NA	NA	NA	NA	NA
CRO-08G018710	Vasculature	0.260638	NA	NA	NA	NA	NA	NA	NA	NA	NA	NA	NA	NA	NA	NA
CRO-08G018870	Epidermis	0.97298	NA	NA	NA	NA	NA	NA	NA	NA	NA	NA	NA	NA	NA	NA
CRO-08G020210	Mesophyll	0.0947355	NA	NA	NA	NA	NA	NA	NA	NA	NA	NA	NA	NA	NA	NA
CRO-08G020530	Vasculature	0.300034	NA	NA	NA	NA	NA	NA	NA	NA	NA	NA	NA	NA	NA	NA
CRO-08G021960	Idioblast	0.194188	NA	NA	NA	NA	NA	NA	NA	NA	NA	NA	NA	NA	NA	NA
CRO-08G022240	Idioblast	0.409318	NA	NA	NA	NA	NA	NA	NA	NA	NA	NA	NA	NA	NA	NA
CRO-08G023220	Epidermis	0.859101	NA	NA	NA	NA	NA	NA	NA	NA	NA	NA	NA	NA	NA	NA
CRO-08G024050	Idioblast	2.24651	NA	NA	NA	NA	NA	NA	NA	NA	NA	NA	NA	NA	NA	NA
CRO-08G024830	Epidermis	0.554044	NA	NA	NA	NA	NA	NA	NA	NA	NA	NA	NA	NA	NA	NA
CRO-08G024840	Epidermis	0.164948	NA	NA	NA	NA	NA	NA	NA	NA	NA	NA	NA	NA	NA	NA
CRO-08G025300	Unassigned	0.0342291	NA	NA	NA	NA	NA	NA	NA	NA	NA	NA	NA	NA	NA	NA
CRO-08G025420	IPAP	0.703993	NA	NA	NA	NA	NA	NA	NA	NA	NA	NA	NA	NA	NA	NA
CRO-08G026580	Vasculature	0.108111	NA	NA	NA	NA	NA	NA	NA	NA	NA	NA	NA	NA	NA	NA
CRO-08G027350	Epidermis	0.282778	NA	NA	NA	NA	NA	NA	NA	NA	NA	NA	NA	NA	NA	NA
CRO-08G027910	Vasculature	0.0322619	NA	NA	NA	NA	NA	NA	NA	NA	NA	NA	NA	NA	NA	NA
CRO-08G028260	Mesophyll	0.00890951	NA	NA	NA	NA	NA	NA	NA	NA	NA	NA	NA	NA	NA	NA
CRO-08G029010	Epidermis	0.214706	NA	NA	NA	NA	NA	NA	NA	NA	NA	NA	NA	NA	NA	NA
CRO-08G029630	Epidermis	0.394075	NA	NA	NA	NA	NA	NA	NA	NA	NA	NA	NA	NA	NA	NA
CRO-08G029690	Epidermis	0.194355	NA	NA	NA	NA	NA	NA	NA	NA	NA	NA	NA	NA	NA	NA
CRO-08G033150	Unassigned	0.014773	NA	NA	NA	NA	NA	NA	NA	NA	NA	NA	NA	NA	NA	NA
CRO.S000400	Idioblast	0.356566	NA	NA	NA	NA	NA	NA	NA	NA	NA	NA	NA	NA	NA	NA
CRO.S000490	Idioblast	0.468567	NA	NA	NA	NA	NA	NA	NA	NA	NA	NA	NA	NA	NA	NA
CRO.S000760	Epidermis	0.153871	NA	NA	NA	NA	NA	NA	NA	NA	NA	NA	NA	NA	NA	NA
CRO.S001090	Epidermis	0.0973811	NA	NA	NA	NA	NA	NA	NA	NA	NA	NA	NA	NA	NA	NA
CRO.S001470	Epidermis	0.00410652	NA	NA	NA	NA	NA	NA	NA	NA	NA	NA	NA	NA	NA	NA
CRO.S002200	Epidermis	0.277088	NA	NA	NA	NA	NA	NA	NA	NA	NA	NA	NA	NA	NA	NA
CRO.S002810	Idioblast	0.742531	NA	NA	NA	NA	NA	NA	NA	NA	NA	NA	NA	NA	NA	NA
CRO.S005240	Idioblast	2.17325	NA	NA	NA	NA	NA	NA	NA	NA	NA	NA	NA	NA	NA	NA
