# Supplementary material for: Single-cell multi-omics in the medicinal plant Catharanthus roseus
Source: Nat Chem Biol. 2023 May 15;19(8):1031–41. doi: 10.1038/s41589-023-01327-0 (PMC10374443; doi:10.1038/s41589-023-01327-0)
Supplement: Source Data Fig. 5 — (1) Fig. 5b-1: PCA coordinates for scMet with secologanin Z score. (2) Fig. 5b-2: PCA coordinates for scMet with serpentine Z score. (3) Fig. 5c: Retention time and normalized ion intensity. (4) Fig. 5d-1: Estimated metabolite abundances for metabolites in the millimolar range. (5) Fig. 5d-2: Estimated metabolite abundances for metabolites in the micromolar range. [file 41589_2023_1327_MOESM7_ESM.xlsx]

## Sheet: Fig5b-1
PC1	PC2	PC3	PC4	PC5	PC6	PC7	PC8	PC9	PC10	PC11	PC12	PC13	PC14	PC15	PC16	PC17	PC18	PC19	PC20	PC21	PC22	PC23	PC24	PC25	PC26	PC27	PC28	PC29	PC30	PC31	PC32	PC33	PC34	PC35	PC36	PC37	PC38	PC39	PC40	PC41	PC42	PC43	PC44	PC45	PC46	PC47	PC48	PC49	PC50
1.30318	-1.89421	0.439555	-5.10287	9.29473	-1.92752	1.76399	-3.88248	6.75563	-0.391858	2.08855	-5.10838	0.214924	-0.197764	0.0334349	4.77637	7.7174	-4.46031	0.45069	-0.367342	0.975853	-0.849221	1.50021	-0.369227	1.892	-3.00618	0.859097	-1.3417	1.24648	1.20438	-1.85013	0.135187	1.00395	-4.43595	-1.04695	1.45443	0.0501071	-0.0407019	1.2595	-0.0716896	0.00760024	-3.16166	2.84846	-0.512606	3.39018	-0.000360228	4.38245	-3.48986	1.16965	-1.41714
6.97331	4.34814	2.76106	-3.24694	-1.72618	-2.1184	8.80222	-3.892	3.4714	-2.84997	-1.45341	3.06355	-0.567974	-3.35777	1.5889	2.50732	2.20135	2.60889	-0.423892	0.19276	-1.59619	-0.747063	-1.85833	-3.03824	4.45035	0.378773	2.36823	-0.254131	2.42695	-2.33194	-3.12021	-2.39226	0.374725	-0.542208	3.19279	-2.26792	0.329556	0.119492	1.37198	0.793692	-2.53068	1.77539	1.30884	-2.40662	-1.35258	-2.98377	-1.88056	-2.0113	-1.2104	-1.44537
9.83874	2.86965	-7.96578	16.1806	6.45186	-4.11321	4.23084	-5.33489	3.52974	-1.40162	-3.89431	0.344837	-1.64222	-0.0959969	-1.01719	-1.57465	-4.60078	-1.70151	1.97762	-2.52379	0.476089	-4.70572	-0.0271943	-3.27512	-1.25295	0.857698	-1.53446	-0.187393	2.29851	-0.622819	1.49262	1.3986	3.0595	-1.40091	1.572	1.56789	-1.05427	-3.23364	-4.04358	1.89061	2.17095	-1.97322	-1.14173	-2.48087	-3.64238	2.85617	0.70253	-2.24786	4.47832	1.24569
-4.57019	3.84752	-0.468172	-0.0913079	0.251777	-3.07388	5.75684	-5.6907	0.996444	0.203295	0.280957	-1.64056	1.55927	-1.88697	-1.12535	1.56913	-0.863562	8.30482	1.32467	0.266771	-3.6631	-1.15916	-0.172432	-0.839712	2.78534	-1.21437	2.40496	2.00005	-2.97731	0.231247	-3.52717	0.0342913	-1.6192	-2.26201	-2.4952	-3.00104	0.361989	-0.429319	-3.79258	5.25104	2.10378	1.49924	-0.361834	-4.14282	2.03462	-3.24519	-1.4883	0.0551042	-2.44496	2.45395
-5.90144	4.96293	-1.43759	-2.80302	6.88743	-5.69088	3.32164	-1.42365	1.55886	5.52374	-3.58973	-2.3495	-2.86826	-4.76615	0.0204863	-0.655605	1.36758	-1.9644	1.27243	-0.0625273	0.633925	-2.74832	-1.19809	0.932937	-2.57627	0.472896	-1.58711	-1.86486	0.922032	0.424698	0.0161867	0.956051	-1.78134	2.28708	0.530132	-1.96256	1.14115	0.952789	-0.242147	2.25494	0.0742817	-1.44418	-0.550266	0.179905	1.41764	-1.35061	-2.73824	0.0794864	-2.23873	0.0879069
4.47606	3.2317	2.05588	-1.92018	-4.22888	0.155168	7.38162	-1.1428	6.18972	-3.59919	-3.20822	6.13517	-0.145845	-0.973944	1.45554	0.821537	2.42951	1.79185	-0.221046	-2.78554	-1.26517	-1.25735	-0.907719	0.444759	3.40498	1.6562	0.658494	1.01076	0.580035	-0.0534593	-1.66466	-0.56648	2.32966	0.962258	-1.94928	2.1746	-1.23507	0.993467	-0.901921	0.43388	2.96175	-1.39843	0.340352	0.296094	-2.6087	-2.26892	-3.53611	-2.48423	0.131241	-0.521142
4.71119	6.00124	0.976023	-2.37064	-1.9464	-0.932773	7.14685	-4.4832	2.70773	-4.06989	-3.99796	2.46658	1.24335	0.26867	-0.333589	4.815	-0.13538	-3.3504	-0.0798425	-0.395051	-2.78678	0.825351	0.895814	-3.88761	-1.76205	0.360323	0.730745	1.43828	0.734138	1.05069	-0.693773	1.95804	0.191659	-3.1512	-1.98576	2.26119	-2.96873	1.86702	-0.0299165	0.625444	-1.3785	0.073067	1.34988	0.871207	2.41886	0.851576	1.1718	0.0407777	0.261487	2.10539
11.2045	4.20155	0.617393	-5.04994	0.957319	-0.951302	2.11528	1.03157	-0.274596	0.0666415	1.38538	-0.639596	-0.122988	1.16233	1.44953	3.74635	-2.76187	-0.0995348	-0.654457	-0.347692	-0.19497	-1.94935	0.212648	-1.62512	-1.21666	-2.61834	-1.3874	1.16785	1.7127	-1.00886	2.30179	0.809652	0.444136	0.53652	-0.565866	1.94012	-0.679409	-2.56337	-0.550392	-0.0256502	-0.978606	0.348334	1.96089	0.0297729	-1.69002	0.837197	-0.342489	-2.7061	-1.45796	-1.69251
-7.5584	2.74904	-1.00975	-0.368617	1.19	-1.87812	5.33551	1.32416	1.94201	1.6547	1.24075	-0.676564	-1.40872	1.26855	-2.11798	0.231041	1.51497	0.910554	0.829713	-0.106779	-1.20636	0.804212	-1.03408	1.86832	-1.85442	1.01666	-1.3281	-0.30072	-2.24707	-0.298657	1.21767	-0.164307	-0.354691	3.87977	1.12964	0.463957	-1.71476	0.741759	0.333533	0.000608993	0.525163	0.520247	0.314861	0.645589	-0.33575	-0.0673975	0.424338	0.436832	-2.19005	2.89347
-8.56881	4.00718	-0.813742	-0.368464	-1.05623	-1.76893	9.58039	-1.49579	0.414124	2.35788	4.34174	-2.38703	3.98173	4.02581	3.36468	3.62255	-5.31661	1.6199	7.71555	3.2234	2.56067	-1.25757	-2.27085	2.81642	-1.15674	1.39469	-2.63247	-2.21232	-0.839286	2.36027	-1.61062	0.742679	0.100156	2.4205	1.97297	2.85489	0.199231	-0.788648	0.3195	3.6067	0.22173	0.49694	-2.32354	0.140823	-2.43268	-0.329631	1.36379	0.473355	-0.982209	0.536445
2.5006	-7.89289	-1.65651	-5.0495	8.75387	0.688386	2.67457	-1.79697	7.36106	0.144119	1.71312	-3.31555	-2.71049	-3.57616	1.1212	-2.15824	1.94841	-4.63228	-0.426773	-0.557075	1.01802	0.419577	2.2458	-0.622164	-0.689849	-1.8235	1.28891	-4.04877	-0.963955	-0.19194	-2.45308	0.502232	-0.658879	-0.350802	-2.37249	-4.56245	-1.5567	-1.56279	3.31778	-0.381065	1.71226	-2.24621	0.211306	0.0938225	-0.303841	1.78492	1.63152	1.8396	4.17093	-0.87404
-0.630387	1.89021	2.70719	-0.751135	1.93444	-1.29909	1.5286	1.22445	0.65435	-3.68366	-1.73159	-0.45812	-0.316955	3.0015	0.874266	0.927696	2.88149	0.0623904	-0.870707	0.0187649	0.00752056	-0.435773	-0.0462674	-4.63012	0.261075	-3.64926	0.494071	-2.01143	-1.2555	-1.05918	3.04869	0.312691	-1.16378	-1.87034	-2.13841	-0.786292	-3.27027	0.525358	1.37289	-0.143115	1.13258	1.75836	-0.478083	-0.159902	-2.36776	-0.304073	1.13241	1.39118	0.0297012	-3.42309
-12.157	3.68235	0.601472	0.548306	-3.15853	-1.23976	8.54956	-6.5607	1.69321	-0.0405804	-0.524761	6.11336	-3.94304	-3.8652	0.0115434	-2.21066	2.87986	-0.0953826	0.588636	-0.0572999	-0.726617	-1.10877	-2.72846	0.60798	2.01709	-1.57976	0.57619	-0.361157	0.0485514	-2.81623	-0.734365	-3.58529	-1.57767	1.53831	1.54078	-0.29704	-0.213955	-0.596759	-1.12613	-1.13506	0.678334	-1.0601	-2.32567	0.824731	1.63159	-2.29783	-2.43731	-1.48713	2.74944	-1.16756
11.133	6.62748	0.816831	-3.78899	0.242407	-2.41001	6.23855	-1.42815	4.18675	-5.23536	-4.57675	2.27186	1.52055	0.471758	-1.52048	2.53526	1.1812	-0.386959	-0.822945	-0.240506	0.858855	2.1962	1.62405	-0.688131	-0.531779	0.995172	-0.526118	-1.30058	1.21201	0.943567	0.219699	2.40101	-0.0752365	-1.17664	-1.87304	-1.6416	-3.02019	1.30728	0.0520861	-2.16717	2.19272	-1.57173	2.01976	0.780217	2.27036	-0.271305	1.29423	2.38581	-0.902671	0.817435
-13.3542	4.75509	-2.99299	-0.124481	3.00682	-2.0298	4.18001	-4.53615	-0.998129	2.60255	1.9143	-0.755219	-3.84003	-0.225525	-0.739021	-3.8372	-0.885858	0.985996	-0.815556	-2.08902	-2.16462	-0.86985	-0.479323	-1.64449	-1.48677	-0.822999	-3.15207	-0.226305	0.789148	-0.814146	1.28528	-1.5503	1.17897	-3.09679	1.22342	-0.962963	-2.06189	0.0525354	1.48416	0.127574	-1.01943	0.197055	1.68857	0.158089	-1.85788	1.5502	1.67148	1.85478	-0.394571	-0.14349
0.277467	3.38706	-0.480122	-2.52588	4.90784	-1.67304	1.06931	-2.49375	-0.554733	-0.023572	0.537855	-1.06632	-2.35877	-2.03908	-2.43769	-1.35848	-0.88037	-0.963862	0.393318	1.51242	0.441283	-0.852198	0.745419	-0.179919	-0.815725	-1.50782	-1.87769	0.681654	0.400985	-2.473	0.364364	0.0173924	1.41799	1.32172	0.867961	0.598838	0.951703	-0.601323	-0.234533	-1.02556	-0.659567	-0.80232	-2.56228	0.76228	0.0867843	-2.50334	-0.757249	-1.03794	0.135095	1.02966
-0.517011	3.89362	-0.398702	-2.08559	1.46985	-1.85494	6.16514	0.800245	1.27508	0.764411	0.222554	-0.223852	0.410264	-0.599635	-1.35058	2.43625	3.1621	0.66611	-1.18364	0.906862	-2.827	-0.0592124	0.845101	-0.827944	1.11829	-1.30364	-0.401607	0.671918	-0.122375	-0.654623	-0.345839	0.224094	-0.202056	1.21477	-1.37458	1.29673	2.05439	-0.472706	1.4549	-0.311678	0.123229	1.50779	1.25047	-0.889111	-0.308678	0.0286052	1.05847	-0.477202	-1.09857	0.276101
2.95382	2.33132	2.74333	-4.01433	3.90079	-3.91229	-1.05105	-4.68162	-2.90825	9.13272	-7.12727	1.76942	2.28245	-4.20473	-2.97754	-2.86882	-3.59124	-4.01695	0.972447	0.0737353	0.454097	0.681029	-0.588333	1.31005	0.297717	2.18321	4.13716	-3.41346	-1.80977	-2.29797	-0.431681	0.449999	2.78068	2.50541	1.58201	2.0508	1.2841	0.16307	-2.8249	1.17608	0.433827	4.78588	2.15934	1.0577	-0.142681	-1.75881	0.405317	1.06067	3.20825	-0.297393
-4.67101	2.69628	-1.00613	-0.681428	1.14076	-1.31874	0.697394	-2.6634	6.09671	-2.92813	-1.22627	1.56519	2.80321	-1.90178	-1.46351	2.44177	0.541172	3.50924	-1.19739	-0.395954	1.06515	-2.87703	-0.539681	-2.31577	-0.299945	-0.58551	-0.217996	0.128926	0.914443	1.14782	0.182619	0.771513	-2.87395	-0.711914	-1.96475	-3.96654	-4.10091	0.41676	-2.72934	-1.71271	-0.269486	0.522662	-2.78482	-3.30512	-1.30295	0.530965	0.76103	1.90631	0.0582365	-2.89975
2.64107	-3.05366	1.40969	-0.899089	1.95518	3.69446	7.47483	1.5631	2.81323	-3.42019	-6.47459	1.49072	-2.24561	2.66167	-2.81663	-0.280308	-3.06391	0.488713	2.32068	-3.45999	-1.80944	-0.96129	-1.80509	-2.84792	0.967575	-2.75304	3.64943	2.04352	-1.11248	1.89707	-1.62205	-0.23365	2.30497	-0.489664	1.92786	-0.444423	0.755356	-0.554324	-1.93824	2.1092	-1.98631	1.58307	-1.39994	0.20302	-0.324043	0.898976	2.91041	1.55724	-1.21577	2.6406
9.04057	2.25789	0.323643	1.57985	1.93104	-2.38598	3.99259	-4.72258	1.64507	2.0511	1.04931	0.667885	-1.82433	1.7061	-1.45323	-0.184168	1.71431	3.26144	-1.17476	0.0195021	-4.54651	-4.43331	2.01337	-1.92799	0.868299	-1.86245	-0.502773	2.77055	2.47199	-3.52605	-0.00585572	-1.22837	2.83633	1.00328	0.457045	-0.622594	0.902938	6.40706	-1.64806	0.315081	0.112276	1.95762	-2.21388	0.503311	-0.619178	3.09199	-0.235762	-2.27588	-0.0588516	2.00578
-6.46055	3.89457	-2.59274	-2.12293	9.70585	-3.42076	-0.456456	-2.0053	-1.41319	0.672514	0.511808	0.220399	0.00179681	-1.89512	-2.05914	-1.08975	-2.02943	2.08401	-0.240841	0.720513	1.66024	0.953507	0.264328	0.2961	1.16933	1.54787	0.307578	-1.01818	0.497694	-0.0518578	-3.13707	-0.439669	-1.76558	1.12312	-0.444446	1.77232	-1.34372	-1.13427	1.3036	1.29766	0.230193	2.4691	-1.07796	0.991303	0.0954101	-0.21808	0.23709	-2.54559	-2.13032	0.275333
4.76673	-2.01846	3.56807	-2.31079	-3.96908	-1.15856	3.89501	-4.67424	0.206841	4.34638	5.63495	4.75953	3.48772	7.53418	-1.48806	-1.07339	5.14624	4.27564	1.89984	1.58371	2.51542	-3.0092	5.63225	-2.03936	-5.0498	-3.24818	-1.93277	1.0018	3.0805	9.01152	3.62401	0.626576	1.78723	-0.426366	2.15486	8.72	5.07169	-1.41418	0.370075	-0.284007	-7.07558	3.1357	-3.4332	-1.40735	0.361829	-0.371216	-2.51374	-3.57146	-1.11131	-0.359746
-4.98729	5.08481	-1.5226	-2.73293	6.53042	-3.406	2.92717	-1.49548	1.38429	0.0571911	-0.965914	-1.3907	-1.34607	-4.01748	-1.72863	0.571757	0.492652	-2.90281	3.74415	2.07302	-2.17724	-0.786754	-1.64718	1.4973	-3.84875	-0.382862	-0.544238	-2.05164	-0.461177	1.95933	-0.0270333	-0.579414	1.82615	1.88911	1.68436	-1.66668	0.175518	1.39146	-0.905112	2.2475	1.55906	-0.195967	1.36877	-0.390643	2.58715	0.310676	-0.955181	0.918216	1.72325	-1.46137
9.53051	6.20121	-0.222009	-4.3735	2.84878	-0.283136	2.82952	5.10715	0.295532	4.01648	1.48018	3.72067	-1.5953	0.913229	-1.37453	-0.785115	2.2238	1.70479	-1.57884	0.434708	2.69911	-1.92065	0.47967	-2.88036	-0.828241	-0.87049	-1.34014	0.59681	1.44139	-0.642906	-0.856856	-1.90511	-1.13159	-1.76135	-0.953254	1.49743	-3.80789	2.24029	-5.67504	-0.399691	-0.21345	1.4838	2.78573	-0.403107	0.494685	-0.296291	-0.522967	0.616434	-0.369677	-1.6485
4.34636	3.44581	0.385453	-3.56607	2.5692	-0.292041	1.43235	-3.1794	-0.203853	-0.681703	1.59851	0.819523	-2.281	0.0194744	-0.0191267	-3.32232	-5.57489	1.65654	-2.71113	-3.47007	-2.08679	1.47199	-1.38614	2.05292	-2.0531	-1.29193	-0.00256076	-0.441877	-2.85244	3.74077	-1.45652	1.52033	2.58148	-3.90282	-5.28796	1.14108	-1.32951	-3.73904	-3.68823	-2.92201	8.19708	-3.31355	-2.34738	1.33725	2.44223	-0.282243	-1.41663	1.17959	-2.24316	-3.37611
8.22348	4.39502	0.620892	-4.25463	1.70453	-1.12493	1.55283	-1.42983	0.595207	-0.974306	1.42771	0.0965671	0.0562211	-0.204003	1.06166	0.797008	-2.2987	-0.668346	1.60651	1.04481	1.11701	0.124248	-0.890849	0.935018	1.18307	-0.707153	-3.19494	1.59748	0.454527	-1.25783	2.13459	2.07937	1.9737	1.29816	-0.584553	0.979868	-1.63848	-0.746852	-0.583667	-0.793443	-0.680641	0.0120007	0.373647	2.46334	-3.86658	-0.210802	-1.02131	1.41339	-0.074581	1.18441
5.99883	2.96545	2.58117	-2.1433	1.02893	-1.39488	3.26575	-1.30936	2.5909	-1.7518	-0.492145	-1.86402	-1.92614	-2.98306	-2.45952	-1.28319	0.782664	-1.21573	2.33552	1.58214	-1.45173	-0.318886	0.702516	-0.292034	1.7494	0.599475	-1.49702	1.92809	0.66816	-0.968893	-0.831116	-0.0852332	0.523132	-0.288361	-0.375735	0.215402	0.444781	-1.07476	-0.278453	-0.365638	-1.05672	2.287	-1.75542	-0.385767	-0.412609	1.36902	-1.74615	1.44575	-0.041303	-0.802867
-1.74999	3.05788	-0.182636	-3.05183	7.45767	-4.27649	0.467991	-1.51263	2.74897	1.49079	-2.6527	-1.71977	-1.02502	-3.51438	1.3173	-0.758848	2.79597	-1.50262	2.02293	0.00299276	0.691597	-1.52211	-1.52382	1.25261	-1.26453	0.204869	-0.790871	-0.80119	0.686844	2.67628	-2.06587	-0.569355	2.40033	-0.169298	1.10829	-2.52378	-0.0553497	0.369785	1.41988	1.27506	0.612621	0.991552	1.01697	1.91022	2.00648	0.146186	0.121554	0.06257	-0.383822	-1.6906
5.22053	1.63723	-1.0724	-4.09419	-1.51219	2.0015	3.5854	-2.56389	-0.425602	3.20522	-8.02906	-2.95437	1.89309	1.67396	0.923128	0.867439	2.43096	0.416191	0.171529	-0.804497	1.25034	-1.86858	-1.76331	0.692623	1.10032	1.63813	2.44015	-1.86788	0.912068	0.232533	1.74106	-1.02098	1.08738	1.88574	0.572047	0.617529	1.12536	-1.40389	1.48212	0.0168766	1.14482	1.48872	1.10481	-0.311527	-3.03748	-0.971229	2.17504	2.92549	-1.19566	-1.83958
19.1944	4.67452	-1.56008	4.69845	1.36327	-2.73853	3.97571	-6.04004	-2.00789	0.498566	1.88212	1.24158	-1.80069	-4.36484	2.15118	-1.97332	-0.365611	-2.21776	-1.88118	0.293291	-0.792349	-0.26175	-3.43511	2.29111	-2.87228	1.02814	2.37077	2.83133	-0.374965	-1.50832	4.80055	0.101908	-0.316681	-1.30417	1.57333	-1.34031	2.28029	4.05749	0.600115	-1.69509	0.76763	0.905709	0.533755	-3.79147	-1.42609	2.31892	1.49879	0.509915	0.200988	-0.260807
8.23761	5.44932	-0.202083	-3.47707	2.38637	-2.9249	4.2083	3.88564	1.49165	1.12782	-9.39974	0.214246	4.40728	2.17398	0.16254	4.80756	2.62191	5.33275	-1.15007	1.64997	-0.870745	3.30112	-2.8974	1.20205	-4.74385	-1.56873	-0.646562	-3.70958	-2.62944	0.420898	-0.547843	-1.93707	-3.14463	-2.62814	1.40568	1.27374	-3.89068	1.85611	1.25807	-0.982282	3.28998	-1.54608	-0.695054	-1.53249	0.589553	-2.61852	-0.487294	-1.99662	-0.939838	0.995093
9.35222	-12.6591	-1.73484	-5.91286	8.12961	9.88846	9.53913	0.0949221	-5.55699	3.78574	-0.0638032	-2.66055	2.14762	6.0363	0.7993	-1.02553	-5.03046	2.60969	3.72647	-4.97145	-1.52432	0.570829	3.98942	-3.18126	6.37384	1.79885	-6.56985	1.79546	-0.644459	-2.99446	-5.97893	2.81718	-0.609745	-1.7979	-0.694109	-3.66614	-1.38069	-1.80846	0.301579	-1.7177	3.12253	1.03528	-3.64483	-6.17085	-1.31966	3.07493	-0.450375	-1.23943	-8.93765	0.12584
-2.04059	0.917551	-1.01266	-3.36733	15.8585	-5.65036	-7.71797	-4.31071	1.63117	-0.0558329	2.59638	4.63463	0.931236	3.25327	1.4718	-0.0886045	-2.58904	5.74908	-0.773922	0.0165613	1.34315	-0.971161	3.80596	3.45138	4.97923	3.35183	1.10858	-2.10614	-3.03197	2.15661	2.28978	-5.20444	0.744603	3.47652	-4.64546	2.44868	3.67298	-0.111702	2.20556	-3.03334	-0.20576	2.05989	3.08854	1.53902	0.380805	4.72991	-4.44366	3.30817	1.19416	1.08701
7.54925	4.23788	-0.145591	-3.87976	0.68214	-3.54961	8.87359	8.93211	1.75649	8.25892	4.67272	1.82035	0.133012	1.2537	-0.0268615	-3.4164	-0.694732	-1.43024	-1.51207	0.326797	-2.92231	2.57434	-2.913	1.15884	1.04768	-0.281778	-1.83619	-1.98411	-3.19136	3.09289	-2.74976	-4.22713	0.580729	-5.78979	-1.8231	-1.33475	0.326055	1.0007	0.735198	-0.074197	-3.95858	-0.256423	0.00997718	3.55381	2.17787	-0.0848027	-2.37954	-0.219512	-0.0420272	0.741418
2.34808	-5.61731	-1.31723	-4.33078	7.46768	0.571364	1.30734	-2.40821	6.23949	-0.572148	1.99102	-2.76984	-1.98973	-3.57307	1.51247	-1.46004	0.771504	-1.77492	2.11898	0.789757	2.19004	2.02947	2.76275	-0.338495	0.106643	-1.17643	1.65734	-3.23062	0.760843	-2.53481	-2.24777	1.76326	0.584541	-2.11516	-0.828069	-0.154605	1.67104	2.40867	-1.58479	2.55977	1.72521	-0.27428	1.40231	-2.40432	-0.175945	-0.240932	2.22315	-0.0466386	1.78526	-1.063
14.0125	-11.8532	-4.66404	-9.7326	-3.89635	-9.15075	0.685857	-1.78448	-0.572169	2.17905	1.99978	-2.38425	-1.72162	1.79492	5.90178	-3.98557	4.5166	-2.08185	2.29318	-1.07995	2.47569	5.43534	-1.37118	-8.78412	1.67601	4.39348	5.26066	-3.57542	4.90219	-0.131837	4.38935	2.21615	-0.3506	1.44462	0.497408	-0.976046	-2.46441	-2.07585	-2.95491	-1.24154	-1.47083	-0.413299	-0.0780453	-0.672362	-2.11811	-0.518151	-1.01825	0.651562	-1.40197	0.589787
15.8461	-3.37645	-1.16846	-4.48219	-3.75854	-1.89759	-7.09459	0.454423	-0.833695	-0.0730359	-4.19127	-3.49701	-1.40028	0.275405	4.33634	-3.27602	-1.3924	0.45893	0.172343	0.668455	-2.82988	2.82744	-3.19375	-3.41332	-3.31953	1.51798	4.20843	0.071495	2.52048	0.049076	-3.6645	0.397329	-0.281834	2.4713	-0.276697	-1.32932	-0.635022	-2.42728	2.33677	3.0227	1.12451	1.10626	0.422363	-1.37704	1.71549	0.601019	0.921476	-1.22083	-0.468848	1.67597
7.78248	1.45908	-0.469635	-5.20865	13.7667	-2.76412	-7.19673	-7.05314	-3.86109	-2.92906	-0.246722	3.15751	1.77475	2.19306	1.68244	-3.11497	-1.03575	2.16462	1.07459	0.443707	2.09565	-1.80364	-0.00923552	1.93121	3.2509	-1.82771	-3.04511	-1.32869	0.328646	-0.106506	1.59808	-0.0784663	-1.37179	-1.35659	-1.41817	1.69284	-2.25711	2.06658	-0.893558	-0.0944853	-2.39119	0.386693	0.627046	0.568121	-2.50611	-0.212783	-0.749341	-0.506068	-1.91977	-0.710247
2.46507	3.32677	0.255126	-2.05629	0.581809	-1.55508	4.69017	-2.60158	0.648577	2.80105	1.97553	-3.06777	-2.5442	-2.47531	-0.568338	-1.08898	-1.54453	1.01945	0.720929	2.23482	-1.75985	-0.951238	-0.196297	0.807362	-0.548612	0.570766	-0.704483	-1.23873	-1.09069	-0.957121	0.825462	-0.379937	2.32238	1.79819	0.140496	0.770872	-0.929488	0.212909	0.106346	1.95328	1.027	2.32184	2.37857	-2.90446	2.31335	1.93939	1.42822	2.35293	0.413382	1.24842
-4.32243	2.20813	-0.944027	-2.83414	7.74863	-2.55268	1.91024	1.07104	3.14564	1.57534	0.76284	-1.35376	-2.04268	-2.81452	-1.61048	-1.14712	0.50453	-2.74134	2.32857	-2.8697	-1.45466	-2.55613	-1.27935	1.66704	-2.45173	-1.05301	2.65137	-2.08221	-1.0795	-0.483918	-0.0662056	3.46269	1.94815	1.18775	1.83631	-0.153805	1.67299	0.584747	-0.570858	2.77075	-0.387704	-3.36941	-1.34728	2.69561	1.54827	-1.0641	-2.40974	0.327221	0.788968	2.38817
-7.5091	7.09549	-2.23759	-0.824004	-1.59042	-1.51388	0.716013	-3.3828	-1.46663	2.49093	-8.5568	-2.51182	-0.0205575	-2.48152	0.315377	-1.51308	-1.7435	4.84311	-2.63044	0.134793	1.80719	0.169788	1.71555	0.805497	-0.968741	1.34217	-1.28851	-2.13576	1.04875	-1.13406	1.60551	-1.63476	-1.15563	-3.65383	-0.0337996	0.955321	-1.49573	2.04796	2.45624	2.1364	-1.47984	-0.71883	0.293839	1.38719	1.61463	1.95242	-0.866547	2.13303	2.52401	0.224024
1.26618	3.13207	0.234543	-3.11214	3.89116	-1.163	1.85614	5.24646	3.03685	1.043	2.31006	1.9798	0.865113	1.21189	-0.843887	-1.13868	0.808939	1.37317	-1.27295	-0.284543	1.11902	-0.268161	0.832466	-0.0561149	2.1597	1.66697	-1.90697	1.18618	-1.09257	-1.0184	1.48888	-0.95548	-0.0803177	0.876539	1.58882	0.701781	1.73771	0.270993	0.0863584	0.196172	2.19717	-0.559396	-0.484436	-1.55872	-1.35526	2.37478	-0.0653274	1.06764	-1.52809	-2.4486
4.29107	1.65452	-0.577745	-2.96555	3.1017	-1.27678	0.868339	-2.91173	0.130609	4.48621	-3.98222	-3.16216	-2.24333	1.56542	2.90874	-2.63245	0.609703	0.518111	-0.834323	-2.74493	1.05074	-1.69563	-0.723845	-1.15772	-1.94025	1.72784	0.0838388	1.62853	2.15592	2.04344	0.967592	-3.97331	-1.76537	0.186367	-0.0764389	-1.35759	0.650828	-0.560643	0.592732	1.25784	0.148838	1.88534	3.51598	0.984149	0.881109	-0.213261	-0.872494	-1.15274	-0.164519	0.338137
-10.1568	4.39927	-2.81202	-1.1313	3.44242	-2.00416	0.376137	-3.54116	-1.27083	-0.959392	-1.4944	-1.83262	-0.837945	3.07379	-3.17736	2.31649	1.50588	-3.8847	-1.46645	-1.14913	0.825092	-0.25061	4.60177	0.583638	0.00594227	-0.915182	1.53961	1.59848	1.41296	-0.878725	1.12565	-0.561186	0.246036	0.33965	0.42738	-0.932207	-2.75829	-2.04707	-0.389366	0.892745	-2.03467	0.53161	-0.340325	-0.953142	-1.92567	-0.400274	0.26518	2.02964	-1.04386	1.74334
3.91304	0.972842	2.95147	-3.06562	13.6534	-5.15152	-4.99718	-5.60383	-2.27141	-0.60416	-1.5944	0.88617	1.83464	0.0174243	2.26712	-3.23254	0.812463	1.74172	3.21291	0.105021	1.24786	-0.0955227	-0.378767	4.4329	3.31347	4.07608	1.18551	-0.957	1.95117	1.84588	-1.6888	-1.33212	-0.436354	-1.18048	-1.14317	1.09485	-3.97768	1.42331	1.57924	-2.17525	0.200517	0.254425	-0.524425	1.1684	-0.27545	1.05959	-0.0237588	1.08638	-2.17261	1.36636
1.20955	3.45326	-0.591708	-1.6143	0.144555	-0.484759	1.76189	-1.04537	1.71709	-0.463823	0.465149	-1.80574	-1.04843	-0.926552	-1.25133	-1.00279	-0.0352943	0.262414	-0.211798	0.139894	0.326027	1.77401	2.10621	2.07797	0.385456	-1.86922	-2.37358	1.62608	-0.574692	0.4307	-1.18768	0.652716	-0.0438445	0.982515	0.573073	-0.129941	2.02348	-1.66051	0.519982	-0.80118	1.7026	2.90935	0.926154	0.0820763	1.51103	2.04726	1.86278	2.17719	0.452016	-0.68869
-1.55452	4.87196	-0.514274	-3.94683	6.53041	-3.38827	2.54222	1.20151	0.191428	0.790952	0.354951	-0.115249	-0.861255	-1.00631	-1.63589	3.903	5.81319	-3.79491	0.329187	-1.06002	-1.59683	-1.6337	-0.791818	-1.09562	0.867342	-0.208952	-1.15378	-2.21315	0.945478	2.28589	-1.15138	1.13612	-0.406486	1.61867	0.691429	-2.67826	0.00314469	0.692521	3.45283	-0.965954	0.637562	-2.89965	-0.968888	0.173031	0.705295	-0.575527	-2.48457	0.477403	-0.973256	-0.308749
1.39533	2.21957	1.43537	-1.03886	-0.972043	1.8283	0.105542	-1.34756	3.16747	0.859865	1.75218	3.70806	-3.30633	2.95099	-0.561806	-0.332769	3.60395	2.27826	1.42363	0.0149935	1.6549	-0.256935	-2.40776	-2.02045	0.560883	1.16459	-0.703111	-1.15187	0.199489	-1.9593	0.0630205	0.617241	-1.41103	-1.05834	-1.05522	1.10418	-0.414199	0.284983	-0.755846	0.388315	-2.75315	1.30199	0.362995	-0.118639	1.06372	3.06586	0.115689	0.0486527	-0.792771	-5.10066
8.70652	2.00172	3.83637	-4.3014	-3.57067	-0.369323	5.05072	-2.7717	-0.358285	2.9135	9.76287	-5.48803	4.3485	5.08069	7.88304	4.16873	-4.34275	-4.48818	5.56768	0.23689	4.3986	-2.51039	-6.70609	0.0506631	3.14464	1.85109	-3.00701	-1.55805	1.52701	-2.19486	-0.137042	-1.35272	1.73147	1.38272	1.58776	1.07884	-4.92262	-0.581935	-0.390795	2.82486	-1.23544	3.91631	-0.612849	0.461948	-0.546525	2.61292	-2.75797	1.74557	0.159259	-0.833318
0.117102	5.94861	-0.713051	-2.80067	4.92013	-2.0221	1.94762	-6.27751	-1.17942	-1.30032	2.39737	-0.256103	-1.32468	1.06091	0.28961	-2.07499	-3.46705	-3.77317	-5.04145	-3.65959	1.32276	2.25741	0.331794	7.5919	0.338997	-1.92246	-3.54828	-1.857	0.443537	-2.22125	2.20403	0.157074	0.352478	0.878337	-2.1566	-0.44722	-1.44531	0.602609	1.96495	1.54387	-2.10009	-1.95635	-1.37124	0.620345	0.924893	-2.51179	0.964368	2.73914	-3.82433	-0.0517018
2.60371	3.71703	0.387564	-2.71478	1.94298	-0.916013	1.25361	-1.59102	-0.359649	0.390464	-0.266587	1.66678	-2.99016	1.0969	-2.14558	-2.41656	-4.18574	1.31745	0.422688	-5.34287	-2.64273	1.12404	0.503561	0.942976	1.32046	-1.02204	-2.55321	-3.13993	0.228603	0.866163	2.22194	-1.87693	1.4392	1.26484	1.4656	2.49099	-1.26887	2.61972	2.10977	-1.33093	-1.44584	2.20345	-0.143043	0.974599	-0.706966	-2.84408	-0.636624	-2.04556	-1.54994	0.353698
3.98106	0.409677	5.53352	-3.44647	17.1954	-6.77114	-6.05263	-5.17207	-5.64655	-2.39157	-0.518543	1.40217	3.21103	1.21447	0.982563	1.74504	3.37678	1.92008	-1.93246	1.9446	0.5885	-3.70524	-1.64153	-1.21554	3.74773	0.925494	0.82719	-0.6152	-2.0575	2.0036	-0.510451	1.14831	1.47745	0.574145	1.10919	-1.04464	0.934021	2.46456	2.27075	-0.254319	-0.260819	-1.0094	-1.75962	-2.69898	-0.781529	-1.70331	1.60614	0.00157598	0.574752	0.444847
13.9245	3.43443	-2.01591	5.14862	-0.827604	-3.54429	6.49755	-3.47375	-0.0882816	5.44772	5.80988	-6.45636	1.36665	2.23081	3.26543	-1.35409	-3.7245	-1.91654	2.95605	4.32129	1.87779	3.1223	-3.18029	2.08911	0.529709	-3.10158	1.45006	1.96959	2.76069	-1.9829	-0.426421	-1.22512	1.54674	-1.96006	0.748542	-4.13525	-0.381309	5.18456	-1.5873	-2.15688	-5.72022	0.0174471	-1.87004	1.2136	-0.0176196	3.27331	-0.169255	2.62045	-0.684744	-1.27524
-5.75671	4.54973	-0.344154	-1.52826	4.30238	-2.7846	1.42267	0.498307	0.710668	0.161285	-0.52082	1.45473	-1.13889	-2.53303	-1.35716	-1.20052	0.667767	-3.66703	1.03638	1.18398	1.38269	-1.02161	0.40212	0.939438	-0.786335	-0.607637	0.0157727	0.558243	-1.09607	0.309388	-1.45128	-0.737996	1.62526	1.35537	0.119302	-1.28673	2.22377	-1.77326	-0.182395	-1.3594	-1.21341	1.01987	0.102605	-2.23238	-0.290834	3.53865	-1.58118	-1.65113	-0.477294	-0.511481
7.78502	4.42045	0.490859	-3.40102	3.42394	-0.711594	-0.494317	-0.952097	-0.684106	2.09206	2.12003	-1.34716	-0.235129	0.165602	-1.81751	2.06887	0.257673	1.09793	-0.830874	-2.31413	-1.46411	-0.980005	2.03276	-0.665766	-2.0252	0.748442	-0.112488	-1.58522	2.03011	-1.42064	1.68412	-1.34062	0.431	0.856101	4.03517	1.24527	-2.25192	1.47926	-1.43469	-1.41112	0.519992	1.25858	-0.434927	-0.208342	0.0520903	-3.61894	-1.09267	1.07635	-1.21717	-3.2669
6.31327	0.930423	-7.57583	13.4021	9.36997	-3.49681	-2.65137	1.79459	5.10159	-1.12432	-0.607784	5.15527	0.251193	2.62169	1.5578	-2.91041	1.7827	-0.262626	3.33285	-1.30725	2.21139	-0.0284474	2.11891	0.109613	0.12418	-1.16234	3.67377	1.62571	1.63217	-2.47258	0.945882	-1.57029	0.3131	-0.517473	-1.3579	2.18112	2.52848	2.20166	0.746318	1.94316	-1.07183	0.589555	3.17931	3.0335	-1.4181	1.16724	3.76012	-0.415295	-3.03031	-0.567055
5.10047	1.63591	1.24518	-4.7164	15.9986	-4.93131	-7.89765	-6.19052	-3.26894	-1.60089	0.0172118	2.56343	2.19004	1.51395	2.86792	0.248705	-1.5136	3.07527	1.98717	-3.68483	0.0525608	-0.317794	0.849423	2.74946	4.49658	-0.79709	-0.482635	1.01362	0.360305	2.32216	-1.05107	-1.79007	-1.78754	-3.77019	-1.77757	2.36593	0.402341	0.671687	-0.254826	3.37082	-0.470267	-1.99197	-0.397799	-0.146048	0.92327	1.68649	-2.62518	-0.564096	1.40789	-0.226087
21.8109	2.42137	2.99666	-5.40168	-1.71158	-0.736183	2.11603	0.230086	3.88066	0.235031	-0.791683	-2.02262	2.01189	-0.0669277	-3.08912	-0.890171	4.43255	0.514405	-0.114629	2.6314	0.121536	-0.920827	4.1744	0.995891	4.43616	-2.94794	-1.51759	1.73956	-0.017345	-0.993454	-0.14684	1.66848	-2.48078	0.902547	-1.35581	1.26679	-0.11633	0.50529	-1.03633	-1.16853	-0.878608	-0.232871	-1.18736	1.78771	-0.00706944	1.14325	0.423975	1.03542	-1.75002	2.51665
3.51804	3.67724	0.857161	-3.59049	4.75089	-1.60015	0.454355	-0.700186	-0.542236	-1.84438	-0.243713	0.242786	-2.36518	-0.683288	-1.16299	-1.42887	0.419551	1.07173	2.13133	1.23458	0.674735	-1.50784	-0.573372	0.1981	-0.867603	0.235123	-2.15546	-2.41543	0.286037	1.12328	-1.50424	1.04519	2.24557	1.09099	0.234348	-1.57336	0.973622	-0.59456	0.543195	-0.125681	-3.08271	1.04115	-2.12321	-1.35334	0.38929	1.73581	1.59384	1.04906	1.79136	1.48916
-9.79514	2.43499	-6.44405	20.9109	5.17606	-0.225971	-0.589305	-1.7527	2.61085	-2.33856	-2.20986	1.55961	2.62106	-0.834544	4.36519	1.27531	0.505535	-2.94255	-1.49923	-2.31207	-1.49112	-0.865095	-1.14734	0.145317	-6.35879	-3.06005	-3.60135	5.01212	-1.45919	-0.873668	1.49973	2.27881	0.595917	-1.81252	0.93739	-1.45729	-2.18582	3.42005	-4.34331	-3.07437	-2.01911	0.573811	2.49753	2.84693	-3.96916	2.93408	0.516388	-3.73942	3.2375	-3.01786
1.00103	3.83323	0.523809	-2.59147	-2.06812	-0.310643	4.73505	0.458007	-1.17727	2.39834	2.80619	0.52635	-2.65142	0.312764	1.53747	3.29425	2.72111	5.39088	0.427334	-3.05601	-3.04904	-1.46925	-0.808638	-0.436697	1.46592	-2.46605	-0.691991	0.733209	-2.55419	0.621419	0.0832173	-1.20526	-3.53449	1.20271	-2.11534	0.461832	1.75578	0.206187	-5.33347	-0.82463	-1.46342	0.447668	0.941378	1.3713	-0.225969	-0.359397	3.16223	-0.687255	-1.27045	-2.11772
12.1017	-3.67231	-5.95882	4.26389	5.89988	7.11436	3.96501	0.0716558	-5.38949	0.931822	-0.828613	-2.28777	-3.42053	3.16893	-0.0888305	0.761114	3.09756	-3.34513	0.18175	-1.73108	-1.72768	-0.190619	-1.69584	-1.61167	-1.65642	-2.7236	3.54909	2.2889	4.00143	0.69107	-2.10554	-1.77935	-0.583438	1.70976	3.87634	-1.87641	-0.218087	3.68169	-0.382133	0.230025	2.99156	3.40578	-2.42536	-1.05316	-2.64582	-3.31152	2.11404	0.0105339	-0.500842	0.705444
8.2915	2.04937	0.530005	-5.09353	12.409	-4.9661	-7.54461	-6.79522	-2.25852	3.1212	-5.07786	0.949807	5.61604	-0.24525	4.40603	1.6931	2.61214	2.61373	-2.91183	1.079	-0.907217	1.51948	0.795887	2.56709	4.38792	2.79176	-0.0260139	0.43985	0.613066	0.722342	0.104298	-0.758929	0.863096	1.22081	0.205077	2.08836	-1.36953	0.713383	2.51949	-2.93608	2.91265	2.48373	-0.681042	0.917158	-3.48837	-0.580352	3.22129	1.38824	2.11994	-0.475949
3.87922	2.47371	-1.06343	-5.28501	6.91386	-5.39963	4.20875	0.116823	0.824459	-0.422737	-0.878774	1.39353	-2.08998	-0.968493	-1.4172	-2.3828	1.77653	-3.82871	2.20284	1.50006	-2.32161	-0.381218	-3.44858	-1.73704	-2.83307	-1.17139	-1.01483	-1.83767	-0.189191	0.529954	-0.389123	0.304693	0.153396	0.112764	0.663633	-3.89709	0.136692	-2.93616	3.0818	1.82124	0.697565	-1.0233	0.42149	-0.0290135	-1.24364	0.0141706	0.954058	1.59996	2.01991	0.122351
21.4954	5.28848	2.62305	-6.29201	2.36183	-0.816255	0.934963	-0.733384	0.978864	0.311931	-1.58631	2.47811	-1.54162	1.78394	-0.748392	-0.155407	0.305723	0.124354	2.26606	-0.079797	-1.13287	-1.15824	-0.302436	0.584436	-0.766615	0.235222	-1.3424	-1.51212	-1.53741	-2.06123	2.4444	-4.00177	2.72593	-0.0582549	-1.72187	0.128445	-0.506256	-5.20387	0.891752	0.425075	-1.12277	2.52079	-0.159562	-3.55417	-1.93979	2.44795	2.48067	-0.00405635	0.900999	5.31371
6.6865	4.47007	2.32985	-3.78955	-2.3187	-1.9218	8.14237	-4.97336	1.96646	-2.53917	-0.919646	4.01456	1.54538	-2.17729	4.37944	3.48859	-0.360714	-0.703721	0.470743	1.37581	-0.251937	-0.367952	-2.25196	3.27556	2.76116	-0.668772	3.74879	0.0681277	0.40646	-1.27039	-2.88795	-0.570953	-0.865419	0.982782	0.69168	-1.54694	-0.128474	-3.57393	0.0587038	-0.590031	-1.50882	-0.729805	2.18303	0.371845	-2.6504	-1.36305	-3.06064	2.47288	-0.693759	1.5134
2.89423	1.8561	9.08341	0.87497	1.13289	-3.82948	6.19824	-2.45306	3.02524	-7.15589	-3.48621	-2.29915	3.67763	3.11643	-0.929945	1.29161	-4.17058	-1.53477	4.17329	-0.0311411	0.558153	1.23739	-0.277755	-2.53312	-5.59897	2.11999	-1.34726	5.39724	-0.00215651	-0.76118	-0.716183	-0.812337	1.91205	-2.71107	-0.928489	0.962126	0.579942	-0.563071	-3.01704	-0.233561	-1.48484	-3.378	-1.43463	0.44527	1.74208	-0.668624	0.228041	1.88935	-2.23727	-0.675716
-7.35416	3.37236	-1.20941	-0.718419	2.85324	-0.50338	2.82998	-3.14789	2.49921	-1.31938	-0.661808	6.00804	0.0418519	-1.08984	-0.115354	-2.49442	1.72887	0.227274	1.00184	-4.48116	-1.17141	-1.85507	-1.26622	1.41937	-6.54316	0.767667	-3.17662	2.37587	1.32482	-3.56144	-2.1573	2.20897	-1.16959	3.56661	2.99528	-5.78599	-1.70276	-2.72309	-4.04	0.899038	2.10204	1.37213	-0.292314	0.231874	-4.4009	-3.45628	-0.209036	0.459984	-0.820385	-1.09952
-0.116596	3.27075	-1.39455	-3.59138	7.45288	-2.42666	3.11259	3.72828	0.752682	3.7433	1.57888	0.882809	0.248658	1.77756	-3.22434	1.20748	3.55568	-1.89838	-1.9133	0.891474	0.729786	-1.63286	0.554857	-0.858073	0.00873634	-0.45905	-0.717018	-0.74221	0.445765	-1.76497	-0.339244	1.77179	-0.207535	3.46722	0.0353786	2.21639	-1.14599	-1.25964	0.815733	-1.49497	-1.15137	0.439115	-2.46633	0.126155	-1.53024	-0.329633	-0.0876232	-0.608991	-2.37889	1.72719
0.827929	3.85212	-0.822026	-2.6756	1.77894	-2.83664	6.33248	-1.39505	0.927974	5.39251	4.09735	-2.20705	2.19753	3.41437	1.09137	0.00272155	0.401217	-0.133934	1.22598	1.50145	-1.62687	3.543	1.19469	0.151526	1.48235	-3.34464	1.34088	0.81444	0.624019	-0.118306	1.34538	-1.07709	1.77484	-0.746217	0.53164	-0.320233	-1.66836	0.79956	-0.307795	-2.80163	-3.16428	2.80085	-2.06995	-2.02761	6.85222	0.232765	-0.524938	0.876123	2.47556	0.622289
-0.777785	-8.7358	-2.08982	-4.35117	10.6891	1.0137	2.51001	-2.26654	10.4586	0.543195	2.3952	-4.62459	-0.516799	-3.99529	0.685804	-0.468478	1.63603	-4.62018	2.51796	0.989012	0.0741163	4.89346	5.40737	0.465548	-0.593391	-0.835483	-0.100615	-2.61328	-2.91933	0.373901	-2.34176	-0.901392	-0.0548372	-1.09211	-2.18063	0.368901	1.53613	1.2198	2.70636	0.812017	-0.0459921	-0.98509	0.244149	-2.80619	-0.0953916	3.97915	2.13083	-0.44658	3.94416	-1.32823
-3.39887	5.84103	-2.07089	-1.96986	4.61848	0.154147	-1.07781	1.25928	-0.321688	-2.64709	-2.30859	0.956675	-0.908351	1.56569	-0.624672	4.76028	-1.97936	-0.276672	1.6136	-0.0326367	0.00196051	0.397532	-2.1218	-2.74932	-3.49	0.132758	-0.990371	0.984356	1.40873	-0.961639	1.87583	-0.216418	-0.843918	-4.10106	-0.788945	1.04062	-0.181803	-2.48852	1.08927	1.88441	-1.4809	1.39615	1.43665	0.0284993	-1.18312	-1.44358	-1.67559	-1.10256	1.33924	-3.81893
18.7928	-1.68859	6.13754	-3.48844	5.64358	0.400654	-3.0023	-0.419945	-2.83629	-1.4528	1.9362	3.19639	1.16521	1.44733	1.13416	-3.20764	-1.29155	1.71717	1.52473	-7.52432	-2.9394	0.0157654	-2.83606	0.131122	-6.0595	-1.35515	-2.11048	0.480859	-1.26401	-2.85435	-1.21536	-3.27621	2.63581	2.71628	6.61571	0.00249434	-5.37534	-1.95688	1.83229	3.43975	1.48966	-4.28835	-3.30892	4.76021	-0.432151	-0.833833	4.84603	1.15827	4.21536	-1.56551
2.93764	-12.1081	-2.76701	-2.98167	-1.71399	3.36329	-1.42018	5.98514	-2.07587	-3.42938	-0.363804	-0.927001	-1.09181	1.92119	-3.97416	-8.88083	0.816599	-2.57464	3.1304	1.63892	3.30412	-2.18251	0.183748	-3.38669	1.56857	3.79672	5.05776	1.18038	0.329993	3.06109	-0.389577	-6.46357	2.24514	2.06062	-7.34235	-2.66115	-1.61614	2.0299	-0.925581	1.73014	2.42415	-0.504189	0.188922	-0.338894	0.924865	-0.0341448	-3.04218	-0.199515	-3.14615	-2.97354
0.0241627	3.43885	-1.99443	-4.22387	16.0446	-4.89049	-3.44537	6.93839	-2.69696	2.97388	0.892346	8.91764	1.98381	3.77341	3.4083	0.496557	-2.01625	3.40323	0.807231	-0.640944	1.02638	-0.373158	-1.04922	2.61173	3.25317	-0.330025	1.17624	2.76435	0.47663	0.373779	0.284417	-3.74216	-3.22735	-4.20493	-3.0397	-0.222248	0.874331	-0.149451	-1.03824	3.58331	-0.247328	-2.02521	1.37538	-2.40105	-0.443722	1.27748	0.560296	0.276742	2.55068	3.51962
-1.02975	4.19286	-1.06633	-1.59163	1.46382	-1.63466	2.17504	-0.507375	0.986522	0.135919	1.35815	-1.43703	-2.28478	-1.27383	-2.08251	-0.523477	-0.322928	-1.2307	-1.09922	-0.67564	-1.25219	2.32308	1.25521	0.96506	-0.769654	0.125478	0.809369	1.12834	2.06082	0.704986	0.182059	-0.436691	0.721495	1.65915	0.83602	1.64568	-0.864856	-2.39224	-1.01621	2.94007	-0.930492	1.70411	0.352566	-0.989956	0.835447	1.95442	-2.59663	-2.7567	0.357397	-0.264555
0.465277	5.38531	0.0777125	-3.24042	1.78165	-2.46521	1.79891	-4.93238	-4.04287	-0.64193	-0.462609	1.09511	0.83107	-3.5343	-2.53893	0.302061	-2.0989	-2.58189	-2.19642	0.871055	-2.04962	1.54508	0.324138	-0.524874	-1.25452	0.640887	0.331671	0.222461	-0.857272	-1.58655	-1.87261	-1.34125	-1.68917	-1.79411	1.35098	-1.30624	1.35936	-2.32043	1.34384	3.03166	-0.522504	2.51674	2.87429	-0.884272	0.155833	-2.36085	-0.332994	0.879069	2.02183	-0.201278
12.3184	5.70755	4.04615	-3.84973	1.01446	-2.98563	2.27796	1.75989	0.289916	3.69199	-6.5822	-1.48797	-2.19793	-2.31957	1.34841	0.933945	0.544323	1.66023	0.340493	0.591726	2.98965	0.257846	0.245188	-1.58619	-0.188571	0.550637	-1.30311	0.444547	-1.09612	-1.43885	0.529865	-1.79374	-0.396512	-1.71239	-1.56683	0.446832	2.10241	-0.385692	1.88308	0.493433	-2.16961	3.90285	0.656099	-2.92737	-3.73495	-0.0253629	1.15557	-0.887032	0.587231	0.201278
1.84415	-10.3046	-3.98483	-5.77263	-7.00548	-14.0399	-0.747684	-0.545397	3.67824	10.0038	2.38941	1.25793	-0.30048	0.425464	8.03145	-4.26049	3.66161	1.52995	-2.79365	-3.10437	2.22168	3.431	-5.81735	-8.78669	0.442585	0.867752	4.07978	-2.22164	4.32051	2.88205	4.99249	-5.41878	4.82777	-1.80927	2.08708	-4.06401	1.3461	-2.41467	2.74068	-3.13075	-3.4833	-1.01136	-1.06924	-7.13757	1.96194	-0.180095	-5.03129	-1.69569	-1.14935	1.82823
-21.1118	3.57667	1.55024	4.82963	3.09071	-2.9687	3.77216	-2.34447	1.00099	-1.08481	0.117544	-1.3141	-3.06585	1.75695	-2.56428	0.55433	-0.550686	0.911276	-1.84468	-0.348843	1.35725	-1.61094	3.54041	0.280482	4.53376	-3.51929	-0.252406	1.16205	-1.47714	0.966759	3.34142	1.14509	3.35195	-0.445007	-3.97133	0.195808	2.75382	-0.544525	1.3726	1.11434	2.58905	2.20224	-0.346093	0.164175	-1.44295	0.561993	-2.35801	2.00823	-2.60094	0.0896547
-5.23882	4.73341	-3.68904	3.45509	2.70537	-2.15356	2.51939	0.353939	-0.371599	1.20154	0.838721	-1.0475	-1.52016	-1.53419	-1.14965	0.644062	-3.24329	-0.157464	-0.121436	-0.807844	-0.640929	-0.546057	-0.164043	-0.869501	-0.330996	-2.17469	0.674799	3.35489	3.06649	-0.701059	-0.224724	0.11115	-0.126442	-1.41315	0.325909	-0.155385	1.7868	0.104307	0.632757	0.411591	-1.68241	1.08887	-0.0110838	0.68674	-1.81082	1.16624	1.39187	0.143992	-1.83606	-0.0209266
5.06305	0.850124	8.69349	0.688425	-1.23759	-2.14938	4.0048	-0.444113	-2.36447	-3.04525	-0.657633	0.0543783	-1.43765	-2.54536	0.937588	-1.13986	0.490271	1.25719	-0.286342	2.05512	1.97821	1.32786	-0.0588145	2.39359	1.55095	-1.59511	-0.0169538	-0.125855	-4.84591	0.708444	2.25302	2.00067	0.442233	-1.31133	2.651	1.26053	2.81393	1.07475	-0.0941312	1.01537	1.22751	0.531624	-0.358432	-1.29328	-0.164789	1.883	0.146982	2.32856	-0.477982	0.342797
0.738778	1.091	2.82613	-1.48624	4.11255	-1.10275	-0.547431	1.443	3.62061	-1.96568	1.60952	-2.33284	-0.717049	-0.699379	-0.0942232	-3.30741	1.0876	-2.21544	2.13066	-0.725996	1.91263	0.0955728	1.80579	0.616441	0.489896	2.12004	-0.674376	0.385971	1.19176	-0.321817	-2.14426	-1.11699	3.72594	-0.553339	-0.453904	0.779018	-1.45645	1.89333	-3.5414	-0.602852	0.0445561	-1.02378	-0.737626	-1.97992	0.123929	0.775226	1.49707	0.250297	-0.516859	2.86552
-0.223208	-3.77743	-3.67476	-2.45628	0.124136	5.00401	2.72282	0.247565	1.35675	2.7344	-10.0957	-1.92881	0.0709057	3.10846	2.98018	-3.79681	-2.7364	0.113251	-3.10075	-2.74495	-1.27997	0.568739	-2.63927	1.07664	-1.08379	0.493819	-1.36132	1.3425	1.00813	0.212492	-0.00596965	-0.962578	2.8205	3.71171	-3.06452	-1.83874	1.17021	-2.06731	-1.08552	1.60832	-1.72476	2.01148	1.47181	0.14499	-1.14143	1.00011	-1.00045	0.0501976	-0.823953	-6.32872
4.56797	2.77225	0.920574	-3.46179	-2.39853	-1.36244	-0.606866	-1.5058	-0.445707	6.74192	-5.00982	-0.475767	-1.73812	-1.66176	3.20829	-1.11737	3.25862	3.43757	-0.0926619	0.0628355	1.22022	1.14688	-0.208494	-0.0877858	1.26787	-2.66241	-0.734099	0.703453	0.790518	-1.07755	3.10669	0.376084	-0.755988	1.54211	1.52736	1.84827	-0.367529	-1.03727	1.19067	-0.0100418	-1.09204	2.36524	-0.302573	-0.156257	0.282015	1.1784	1.48155	-2.27449	-1.98031	-0.109298
9.9695	4.11009	0.918735	-4.07341	-0.535059	-0.104759	-0.395035	-1.48466	-0.613851	-2.76993	-0.698847	-1.60019	1.02425	-0.120261	-2.81828	0.214199	0.940178	-0.90447	-1.44673	1.26199	0.21421	1.323	-0.578337	1.20463	-0.493985	-1.45234	-1.63249	-0.450748	-0.864998	-1.05596	1.80863	1.31422	-0.864779	0.567266	1.88161	1.26498	-2.04192	-1.19581	0.0360454	-1.92687	-0.918938	-0.165575	-0.393155	0.559212	-2.11097	2.0937	-1.76495	-2.23714	0.176513	-1.64406
-7.50564	3.66434	-2.96103	-2.6052	16.5404	-4.49225	-4.33102	4.88715	-1.66082	1.03679	1.33572	8.33916	2.9897	0.535168	2.33106	0.0803385	-3.1537	3.0138	1.02577	3.66103	1.83493	0.236627	-0.801386	2.4561	2.8392	4.73415	0.584963	-0.772979	1.27104	0.46389	1.85221	-0.175429	0.347978	-1.34142	-1.53342	-2.25131	4.47339	-0.0893078	-2.4283	-1.01558	1.38434	1.91061	2.57405	-0.242761	-3.93101	-2.19308	0.673811	-1.28374	0.917635	-4.29866
11.3149	3.28219	2.36459	-3.26662	-3.88013	-0.900039	6.82975	-3.8686	-0.0530682	1.02375	3.137	-0.978925	2.45731	0.100498	2.64732	-0.655501	-2.22566	-0.0364135	2.3527	3.93688	4.123	-1.39138	-0.0599762	2.89195	-0.140067	-1.07546	-1.06916	-1.30404	-1.50929	1.79444	0.0625597	-0.110439	-0.284606	-0.255249	-0.320006	3.35328	1.03273	0.64604	2.51329	0.0909716	0.726478	-1.04672	-1.02476	-0.915092	-0.335986	-2.40063	1.63268	1.45593	-0.918512	-0.598888
-1.4229	1.79092	0.226078	-2.15094	5.01695	-1.34899	0.02012	0.389217	3.97709	-1.43081	1.6784	-2.53944	-1.56617	-2.68258	-0.104962	-0.72036	1.31364	0.00629696	0.470568	-1.03466	-0.631156	-0.413689	-0.22221	1.61255	-0.425854	0.516256	-0.023547	1.14196	-0.738975	3.26834	-2.53853	0.984923	0.711769	1.3518	1.64078	0.201522	-1.52658	0.491925	0.511223	0.930519	-0.545577	0.453521	-0.808574	-0.386882	1.75581	1.25056	-0.759533	0.289623	0.941269	0.205778
9.3499	-13.9194	-1.0633	-4.29876	-1.94082	14.5066	2.49102	0.227116	-5.20837	2.57572	5.32276	-2.11886	0.808074	1.2979	6.0861	6.99427	1.0952	0.196242	2.20242	-3.1302	0.976247	0.194958	-1.28238	2.88701	3.13743	-0.296028	5.0632	-4.31123	-2.49382	-2.41575	-1.5531	0.457152	-1.24524	0.877058	0.0987909	-1.47791	3.12283	-2.15126	-0.879801	0.759111	0.00416026	-3.92782	1.24901	1.48071	-1.54293	0.402646	3.3614	0.921954	0.488451	4.74451
22.5159	2.71298	1.12428	1.54207	-3.38036	0.0929649	2.95626	-5.638	-0.436062	0.565033	1.92275	1.76495	-1.15994	1.69959	1.06735	4.18353	-1.11424	-4.40936	-1.24541	0.623462	-0.708258	2.47729	-1.67908	-0.552887	-3.33808	1.33047	2.44855	6.12569	3.5219	2.4205	2.69026	10.1231	-0.640756	2.67858	-1.7225	1.07258	2.93714	3.18838	3.59897	-0.660904	2.89796	0.739061	6.89911	1.32402	2.31745	2.47639	3.008	8.12212	-0.744049	2.20139
-6.40236	5.32252	-0.494235	-0.00707417	1.58467	-1.61076	2.52421	-2.24578	-0.0664141	1.74568	-0.614091	1.15632	-1.02857	-1.00966	-5.79037	1.47562	0.191733	-1.25027	0.414599	-0.206813	-0.359991	-0.268095	2.03419	1.48404	1.97482	-1.2635	-0.178234	-2.47712	-0.503199	-3.15967	3.64178	0.582944	0.951926	0.134362	-0.851653	0.0454546	-0.214807	1.69692	0.0325064	-3.49414	-0.408539	-0.838696	-1.47632	-2.27005	0.0504609	0.435242	-0.372327	1.46858	0.149713	-0.275695
-2.5872	0.162465	7.94293	1.43886	0.507802	-1.74244	2.54738	5.29519	2.17952	2.04622	1.94968	-1.05723	-4.4736	1.518	-0.830774	0.680291	-6.29165	-0.104458	2.30658	4.50379	3.2107	-0.311828	-1.76844	-2.27545	2.34597	0.483363	-2.66758	2.89057	-5.85431	-0.725627	-1.39501	1.82272	-0.655661	2.43347	2.84232	-2.76228	0.146219	-0.0669891	-0.601444	2.6196	-4.4289	-0.980116	2.95459	0.325689	1.70138	1.2331	2.56945	0.227697	1.60354	-0.794914
6.03852	2.04373	-0.239972	-5.26159	14.9648	-4.22073	-8.70996	-5.19636	-2.25905	-2.35923	0.10818	3.15773	5.07211	1.47646	1.83829	2.36195	4.05568	1.02383	-0.242588	0.553319	-0.519753	0.388595	0.353451	0.916154	6.31562	0.0089717	-0.0189964	-0.6878	0.96565	3.5769	-2.18575	0.311547	-0.707268	-2.17773	-3.3653	-0.609443	0.90103	0.511982	0.00482562	-0.456081	-0.968956	-0.790952	-0.955438	1.64602	0.292967	-0.391905	1.09282	1.05038	-0.0174112	1.03301
16.4462	2.29114	-4.42177	15.4782	-1.45376	-1.70215	2.99384	-1.57767	-1.02745	2.28849	3.48703	-1.22619	-2.22074	-3.34051	1.44987	0.656362	0.898973	-1.06775	-0.302625	1.78756	-2.5707	-0.53365	-2.20056	0.886479	-1.5305	-4.1885	1.18864	2.23746	2.11852	-1.16505	-0.734175	-2.14777	1.1967	-1.15358	-0.218569	-3.64766	5.64323	4.46603	0.0314348	-2.0972	-0.867645	1.06678	0.0224779	-0.0578609	2.30349	2.03928	0.980839	-2.9839	-0.292598	-1.10103
-0.0493122	4.68221	0.554959	-2.54202	2.25516	-1.09439	-0.10728	-0.676841	-2.27561	-1.26793	0.213243	-0.521651	-3.34861	-1.50009	-1.94334	3.05033	0.120232	-1.05325	2.05658	-0.990101	0.220517	0.160406	-0.844727	1.37376	-1.80281	-0.441594	-2.18613	0.509261	-0.0584612	1.83406	-0.554846	-2.24896	0.256151	0.291541	0.41113	1.47813	1.2446	-2.04559	0.505369	0.860114	-2.01074	0.778966	-1.90505	-0.52939	0.839448	-0.545098	1.86731	-0.908361	1.08866	0.846144
6.41624	-27.2922	3.83402	-4.49989	12.3536	-9.85629	8.73568	12.8611	-1.32666	-0.898043	0.338592	-0.0509416	-1.59846	1.14417	1.37276	5.99029	-3.005	2.04459	-2.26345	-2.81415	-7.08755	1.15157	5.40155	0.258625	1.25099	1.34057	0.878271	-0.239501	-3.85562	-0.802241	2.14235	-2.16623	-0.520775	2.0567	7.65995	4.4925	1.85997	0.110893	-4.62294	-1.18503	3.65717	-3.04586	-1.56382	-4.26635	4.14079	-1.60577	-1.94666	-2.48713	0.370742	1.84142
0.499114	3.53988	-2.01181	-3.85811	13.5881	-4.2537	-4.3322	-2.20318	-1.21702	-1.24999	-1.25561	4.2768	0.336413	-0.238374	1.73748	-0.348907	-1.05392	2.72353	1.97128	1.1567	-0.327638	-0.238372	-0.0151138	0.0575217	1.83917	0.104703	-1.45936	-2.52714	0.0279518	2.06505	1.87187	-2.35415	-1.78642	0.337606	0.886312	-4.70469	-3.52244	-0.177908	2.36079	-1.33434	0.0446632	1.28195	0.837379	-0.354236	0.4581	-3.04268	0.607223	-4.16232	-2.58642	-0.716716
-2.34627	4.02083	-0.187211	-1.04086	-2.45688	-1.24951	3.93878	-6.01559	-2.0399	1.43544	1.18898	-2.63619	-0.917678	-1.7133	-0.486209	0.174578	-0.940092	2.52566	-0.764664	1.91982	-1.73055	-2.14254	-1.10841	0.870941	0.607035	1.00503	0.85147	-0.556142	-4.53267	0.884847	1.14429	-2.31448	-0.773847	-1.15621	-1.43032	3.758	-2.13135	3.40997	-1.16637	3.66999	-0.691115	-3.02348	0.665545	-0.282889	-0.823606	2.35119	4.06022	-0.648693	0.682477	1.01136
1.31621	4.26971	-0.127085	-2.76752	2.59299	-0.970641	0.0723407	0.560854	-0.85284	-0.624558	1.49822	-0.436577	-2.29953	-1.04092	-0.353092	1.94746	-0.337275	-0.181477	-0.540863	-2.1272	1.81795	-0.793511	0.951463	1.6785	-2.76655	-1.3942	-0.760694	1.9192	2.77183	-0.01883	0.060103	-1.41916	0.598378	0.713094	0.575945	1.00187	0.238171	-2.30732	-3.1672	1.62798	0.210403	-1.06988	-0.875069	0.1451	0.00302216	-2.79484	0.396934	0.197369	-1.38171	-2.20861
4.63809	8.25212	-1.41035	-4.06402	3.5255	-1.22897	5.51303	4.24364	1.78716	0.818301	2.90399	-2.24738	2.3966	-0.567863	1.96424	4.74885	-0.422199	-1.05224	1.89028	0.502942	1.02212	0.357956	-4.60508	0.234228	1.62792	1.36129	-4.14187	-0.0403869	-0.880885	-2.40661	0.208213	-1.72998	-1.79317	-1.28819	0.454264	1.85369	0.393643	1.73128	3.54925	-0.892647	-0.133108	-0.516158	-0.794268	2.42405	-2.28642	-2.67309	0.713323	-1.03863	2.12324	2.33778
5.7357	4.12661	0.646356	-3.44741	-2.06272	-0.885268	5.36398	1.70913	1.91564	-1.05178	-1.34473	2.02244	2.24768	1.76173	-1.74675	0.145892	3.7469	1.06054	0.726523	-1.18597	1.80593	2.85115	-1.42375	1.6266	1.71332	-0.634451	-0.359636	-1.53424	-4.83973	1.07419	0.886576	0.982091	-3.01668	-1.82316	0.418745	-1.02759	1.02193	1.06985	1.06175	-2.07163	1.88913	1.81694	-1.09447	-4.52192	0.940572	0.871373	0.958778	0.678417	-1.65075	-2.00657
1.87215	-11.6668	-0.670988	-1.64883	6.69151	11.394	6.03297	-1.1992	-4.7448	-1.87001	0.340411	-2.6706	3.14667	-6.55702	-1.35528	0.305468	4.93529	5.07051	-2.43956	-0.215499	2.11218	-2.3363	-1.41071	-0.424706	0.129203	3.59842	-0.539666	3.31906	1.39626	-0.380962	0.699199	0.741293	0.941181	1.54563	-0.00315034	-0.870453	0.861591	0.36117	1.14046	0.840089	-1.1563	-3.73809	1.49036	-1.07198	-0.82644	-2.29953	1.51573	-1.44053	0.451109	-2.14631
6.46315	-4.32352	-1.98112	-5.22106	2.45904	5.53246	3.69217	-1.67616	-1.15246	0.16779	-3.20758	-3.9736	-1.0491	2.03387	-0.472379	-2.32639	3.28996	-2.90422	-1.03736	-0.178409	-1.11484	-1.09283	-2.51037	-5.15664	1.13651	1.88966	0.750587	3.09023	1.38234	3.95126	1.16476	-1.95751	-0.513656	0.818193	-0.77746	-0.192031	1.90447	-0.819558	-3.31081	-0.60959	-5.02991	1.96965	-1.54802	1.90325	2.18074	-0.732506	-2.22896	0.430047	1.74477	1.90515
-3.37797	3.48194	-0.754303	-1.11031	-1.63264	-1.45779	5.79979	-2.37784	-3.10757	2.69834	4.41981	-3.40018	0.0676588	-0.250122	-1.64476	1.86851	0.856365	1.74537	-3.08977	-0.0385961	0.315808	0.351733	-1.69361	-0.294329	-0.0392733	1.42538	1.58593	-0.0730773	-0.709882	1.46173	2.27483	0.70973	-0.325447	-1.51578	1.02938	0.504794	-3.66595	-0.222123	1.05162	-0.293706	2.78725	1.49521	-2.86674	-3.74809	0.863619	0.0252885	-0.312705	-0.538714	-1.86598	-2.5803
-14.8763	-4.08629	-2.87899	1.51446	0.829363	-4.99633	-1.95086	-1.83637	5.74357	-0.840414	2.55586	-0.495949	1.52522	1.35335	-0.317581	-1.35833	1.69251	3.03394	-1.51237	-2.43256	3.33855	-3.3526	-2.915	-4.85594	0.446162	-1.54268	0.996221	-5.78334	1.21531	-0.325163	-0.991583	-6.47429	8.96627	3.42529	-2.21801	1.30299	0.678797	2.27208	4.02555	4.28182	4.86252	-0.789041	4.79172	4.98457	6.61107	1.35696	-0.693053	0.446862	-1.40946	-2.09694
-2.05142	7.62217	-2.07829	-1.90311	1.31876	-0.62826	3.05375	1.28278	1.93862	-2.27393	-1.52221	-1.16816	-0.472066	-0.662	-0.472445	1.86319	-3.88577	-0.279791	-2.79732	-0.393536	-1.3494	0.587155	1.87667	2.71074	-0.975995	1.12565	-0.972699	-2.65214	0.215715	1.80229	-0.922267	1.00452	1.20527	-1.70056	-4.50649	-1.48015	-1.40035	5.34245	-1.12685	-0.410645	0.426883	-0.597917	0.996716	-3.22354	-1.35384	-2.31235	0.262519	-4.02798	2.52546	-0.104123
2.97866	2.96289	4.33713	-2.46841	3.83089	-1.81531	0.290894	-4.08661	-1.6568	-0.461683	3.72027	1.56897	-0.49313	-3.62745	-1.22184	0.538694	4.70239	-1.60546	-1.74328	-5.21322	0.846005	3.1492	0.977279	0.522143	-0.652391	-0.658524	1.0272	9.63946	-0.870363	1.12623	-2.34486	0.785627	-0.862542	0.484496	-2.05345	-5.70691	-0.905389	3.01056	-1.91307	2.53483	1.21262	2.1837	-3.17001	-4.67231	-5.66738	-2.14884	-2.78648	-0.623846	3.08702	-2.37218
-20.069	3.09121	-2.1571	2.77832	-2.18201	-1.37018	2.33978	-4.6181	0.441516	6.74665	-3.30227	-1.23326	-2.39475	2.42182	-3.00856	0.346093	1.91825	-1.39298	1.54867	-5.4785	-0.248754	-2.72405	2.58938	1.08815	2.94458	-2.89868	0.450357	-0.5393	0.741897	-2.14145	6.71645	5.01788	1.42422	-1.50792	-2.6083	2.21046	3.16214	-1.52632	3.6015	-1.21951	1.43954	-0.60907	1.17582	2.64865	-2.68579	-0.626689	-0.158064	0.529933	0.171814	-0.142879
-9.6723	3.0182	-1.66178	0.231192	1.0799	0.0334442	0.45181	-1.15845	-2.24748	0.126928	0.698357	-0.401958	0.728484	1.81914	-0.981371	2.05132	2.45993	1.02044	-1.43799	0.204314	-2.12603	0.141694	0.0778885	-1.18643	-1.51988	-1.15851	2.56414	-0.637009	-0.405444	-2.50299	-0.221629	0.770626	0.669548	-1.0357	0.833459	1.14788	0.284089	-0.683118	-0.316401	-0.344264	-0.579822	1.43438	-0.737177	-1.67634	0.667271	1.67794	-2.36532	0.89501	0.31652	0.700644
9.89515	-0.0151595	-3.08427	14.6592	3.02975	-2.33188	-2.29612	1.37718	-1.83387	-0.148799	0.64117	-1.91174	-2.77023	0.621842	-0.0532546	-3.2773	0.313964	-0.194229	1.84268	-1.1552	1.66009	-1.16947	-0.117282	-2.99912	1.57897	0.785115	-2.2064	-2.1586	-0.0284827	-0.828254	-1.07943	0.401159	-0.00448694	1.90098	-0.292314	0.851706	-2.08276	-0.381091	0.324996	0.148598	-2.3114	-0.367629	-3.95088	-2.38235	0.0114929	-0.360168	0.391229	-0.710692	1.33481	1.08837
-0.779748	6.2612	-1.26209	-1.87765	2.48579	-0.296071	0.237413	-3.15186	0.675742	-1.96043	-2.4369	-0.675923	0.66764	0.766485	-1.37415	-0.272746	-3.04975	0.430353	0.115788	-0.441056	-0.904264	-1.19133	3.88569	-2.10657	-0.670398	0.218608	-0.398003	-0.345882	0.0797462	0.961713	1.39419	0.675474	2.45456	-4.23925	-0.249305	-2.17874	-2.62428	-0.225463	1.47669	0.494043	0.443343	-1.90781	0.577953	1.52266	-1.21811	-1.03704	1.09829	-1.38239	-1.92898	-1.79926
-1.55348	-17.9932	-15.17	8.32035	0.285034	-13.0582	2.82278	1.97837	-6.89762	0.10222	0.580053	3.52614	4.24599	1.92006	-5.79524	-4.73912	-0.222295	0.563252	-1.44702	3.57524	2.61298	0.289785	-2.66533	-4.34158	2.44531	-1.96755	6.30228	-1.00324	2.44337	-2.23907	-2.66073	0.76062	-2.218	5.69613	-3.56457	1.28878	-0.379782	0.807367	1.48731	-2.23422	1.69283	-2.49967	1.07299	1.96723	-0.244511	3.2905	1.97922	-1.89563	0.795458	-4.62252
8.17111	1.33337	-11.0327	40.141	7.51324	-6.89807	0.838836	-1.5451	-0.0150002	2.08625	-0.889365	-3.45549	1.13422	-1.22671	0.367977	2.90364	0.996366	-0.248016	-0.188931	-4.22489	2.23539	-3.77082	2.47753	-2.65354	1.76739	3.5455	0.117403	-2.00327	-4.35819	1.63497	-0.582624	2.82915	-1.27997	1.76431	0.651794	0.597322	0.508095	-4.42866	-1.18179	1.11167	-0.0191156	-3.07033	1.97724	0.78048	-1.84002	-1.47811	-1.92632	1.45054	-2.96443	-5.89401
-10.8877	4.34363	-2.77043	-0.758261	0.203171	-2.41597	1.09245	-1.7295	-1.68516	4.12166	-3.88489	-1.11446	2.47368	0.114717	4.84035	3.87013	-2.10462	-0.87289	-0.157248	-2.72436	2.39827	0.960996	-0.77426	0.0638751	0.360646	0.0467117	-0.301263	1.06574	0.203392	-2.37394	-1.0848	0.519179	-0.388143	1.6511	-1.2407	1.0201	0.266156	-1.05691	-1.88652	0.118659	-2.23422	0.242444	-0.839711	1.50038	-0.9694	-1.20457	-0.570101	-2.09456	0.00211063	1.27994
3.63175	2.06375	1.09835	-0.73736	-4.85851	1.53175	1.91591	-1.26826	1.78785	0.380857	2.71693	4.93856	0.479326	-1.17506	0.0766974	-2.28843	6.63636	-1.02395	1.3103	-2.4703	-0.209878	-0.577009	1.68849	2.40593	-0.441422	-0.368967	-2.36135	5.48544	0.283964	-0.60408	3.13607	2.59666	-0.184208	2.75343	-1.46695	-4.33692	-2.35933	0.538063	-0.663171	0.905891	1.84109	3.43329	0.0211373	-2.84959	-0.60397	-3.28081	2.55639	-1.02109	3.00623	1.73766
-1.72873	3.9475	-1.01337	-1.2209	-0.671186	-2.22751	6.41229	2.48525	0.398657	4.44209	4.59151	-0.741019	-0.859186	-0.208597	3.18606	0.718262	-2.47702	0.133029	-0.298939	-0.243902	-0.451455	-0.096667	-1.49831	-0.141649	0.519335	-1.81787	1.17157	1.26545	0.622829	-0.190031	0.570962	-1.90688	1.35435	-1.04556	1.5805	0.828925	-0.698151	-1.65908	2.21148	1.1025	-1.07303	1.35377	0.580927	-3.36152	1.89639	0.891348	-2.01839	-1.53384	-0.301409	-1.64625
-0.181725	-1.34601	1.01046	-2.0322	3.15755	-0.384773	-1.55488	-0.370079	6.85826	-1.27341	1.6398	-2.70697	-0.101749	-0.321078	0.816265	-1.13394	-0.456813	1.98426	-0.288416	-0.358283	-0.994177	0.700775	2.7404	1.01056	-1.53743	3.33422	-1.5729	-0.80602	1.54409	-0.726438	-1.43782	0.267749	1.56336	-0.240996	3.97029	0.904604	1.31025	0.493631	-1.38792	-1.2361	2.06236	0.0243691	3.24846	0.0395812	0.659278	1.46285	-0.437854	2.04967	2.94722	1.53685
13.563	-25.149	-8.83252	-10.0987	-2.23432	-7.40687	0.391392	1.22431	-1.03448	-5.96332	2.42011	-0.0509259	-4.36134	2.51484	-1.51154	-4.3849	-0.959402	-0.363787	1.77812	0.496156	0.967433	1.73627	1.9737	1.89711	-3.17133	2.65359	0.196187	2.82104	-5.15976	0.834006	-2.2256	1.10769	-0.13488	0.498825	-0.619039	2.10555	-4.19919	1.6431	0.950998	0.678109	2.40731	6.45695	4.9678	1.42923	1.4607	2.99994	3.18311	1.28493	-0.708377	-1.36193
-0.755895	-31.6218	8.20932	1.59047	6.64902	6.40929	-0.684505	-8.66144	6.64388	5.77229	8.26696	9.13288	-13.2088	-1.40679	0.649078	9.45585	-0.567735	5.97132	-12.048	8.17142	7.78665	0.653047	-2.98185	2.2137	-4.57789	-0.127812	5.46256	1.09632	-7.51741	2.02236	3.55808	5.10557	9.64267	-4.12877	-2.54385	2.72632	-0.0535895	-6.40738	-6.1894	-4.02423	1.06548	3.57031	-1.2512	0.933152	0.904873	-0.662063	-3.54275	2.9966	2.15003	3.02698
18.7898	3.94206	-2.68833	5.33364	1.679	-1.55028	0.335114	-1.77628	0.23291	-2.67604	-0.335135	-1.51956	1.67722	0.317997	-3.0137	4.97737	-1.78997	0.757015	-3.15459	-0.0130738	-1.73396	2.26748	-0.000302675	0.732359	-0.200817	0.199329	0.529781	-0.170031	5.29299	0.706858	1.84868	1.40211	-0.727755	3.50368	0.365924	1.548	4.72507	2.69974	-0.503035	0.818948	1.47971	0.42322	0.106374	3.02576	2.40357	1.0893	-0.749184	-2.03364	2.01911	-1.18405
-2.46841	3.69861	-0.526229	-0.485195	-0.515937	-0.697226	3.5187	-0.12943	0.546242	-0.761734	0.390406	1.26682	-0.777072	-0.924676	-0.167816	-0.741842	-0.972769	2.34096	0.978325	-0.742898	-3.0081	0.239903	-0.114114	-0.785753	-0.856602	0.183306	-0.27368	0.796024	-1.05588	-0.388325	0.255201	-1.7919	2.40598	1.55288	0.571403	1.72118	-1.20327	0.0888445	-0.119985	0.0583588	1.3217	-0.499011	0.736836	2.29936	-0.465793	2.70429	-1.18663	-2.42495	-1.95563	-1.64818
-2.02753	-1.28477	10.9243	1.89185	-0.948634	-3.35951	-0.344434	0.54473	-1.26926	4.18543	-2.72524	-6.88121	3.56519	0.400449	6.40795	-0.13097	-4.34741	-0.396965	1.67136	-3.13077	3.58527	-1.2037	-1.69153	-1.64659	2.5752	-1.2744	-0.569353	-2.35322	-2.23831	-2.55406	0.406537	-0.264589	0.610147	0.764548	3.34972	-0.362233	-1.21288	1.03929	-0.959252	-1.23951	0.939355	1.936	-0.881269	-1.18778	-0.544831	0.260456	-1.5443	0.580522	2.39725	-1.52372
9.30499	4.28781	0.658874	-2.28059	-0.2446	1.21713	-0.72914	1.21014	-2.24362	2.64236	2.09043	-0.575111	-2.91939	-1.50795	-1.02563	1.57248	1.32344	3.67714	1.41306	-3.03468	-0.74682	0.120777	-0.17543	0.0182095	-0.781086	-1.83049	2.56553	-0.548254	0.921858	-1.04941	0.573507	-0.697316	-1.27108	0.240679	3.28331	0.373191	-1.05161	1.28897	-1.56361	0.623338	-0.395751	1.72299	2.17304	1.30181	0.513691	-0.427368	1.29085	-0.641215	-0.487386	-1.04565
24.6818	1.33956	-9.93785	28.2521	-2.57526	-5.18403	6.05697	-6.7196	-2.59525	3.39255	-0.0650899	-3.40898	2.01706	-1.16503	-1.9976	-2.51019	1.55634	1.69599	-1.25312	3.02366	-2.29873	-1.28934	2.01046	0.0178415	1.43966	0.515956	-2.63684	-5.44727	-5.97305	1.89247	-2.46959	1.72312	-0.435674	-5.54147	0.235739	-3.84908	-2.30611	-5.61343	-0.623589	1.00503	0.103356	-3.11557	2.35146	2.3751	-0.480255	-2.26826	-0.385589	1.32594	0.799443	3.04555
-0.33498	4.1704	-1.041	-1.86474	2.51542	-0.885963	-0.37229	-0.466047	-0.919218	-0.0385857	1.14942	-3.16861	-2.84583	-0.0700962	-1.9142	1.85157	-0.581655	-0.645994	-1.0138	-1.43107	1.41407	2.72793	0.826187	1.56023	-1.39768	-1.68073	-0.996943	0.560571	0.131979	-0.174289	-1.07353	0.670176	-0.840836	0.868671	2.36939	2.43747	-3.36249	0.0270003	0.487578	2.51594	-0.831019	-0.136902	-0.101189	-0.402787	2.14925	1.11454	1.34419	-1.08127	-1.02793	1.65133
-8.15826	2.77483	-0.0424946	-0.772274	4.67695	-2.07522	-0.0861672	-1.41277	1.38309	2.28336	0.328042	0.857595	0.363973	-0.388869	3.2517	0.359173	3.63998	-4.48434	2.44024	-3.15802	-0.601902	-0.590274	0.267206	4.69635	-3.4087	-4.06409	-2.72641	2.09823	0.570455	1.10473	1.07414	-2.38921	0.467683	3.78571	0.392859	0.61941	3.71419	-4.20442	-5.88135	3.14846	0.436523	-0.0736463	1.91023	-0.787097	2.09663	-2.81396	-2.71855	0.709886	-4.82028	-0.0190418
-9.60643	-0.717801	14.3392	5.37019	4.99836	-3.40409	0.70614	-0.953046	-0.587357	-3.58983	-4.10997	0.918182	-0.379775	1.66721	-1.52981	3.10027	0.171698	-0.98087	-1.81096	1.16263	0.0145732	0.12939	1.51779	-1.49359	1.52206	1.86662	-2.91866	0.0985123	2.68455	1.99341	-3.1142	-0.0454319	-0.909444	-0.983152	-1.14315	-0.307782	-2.94752	1.71028	-0.104023	-4.26632	1.71624	1.20447	3.17284	0.103404	2.09574	2.11704	-4.3622	1.33216	0.371401	-3.70181
-11.8237	-7.00825	24.4757	8.7629	1.12372	-7.559	8.33855	2.04486	3.2017	-5.00797	-1.81291	-0.578145	1.76701	-4.91325	3.88712	-3.54721	-1.32593	4.7259	-0.796524	0.972102	-2.48657	3.01653	3.38801	1.66859	3.5518	3.31407	4.82595	-0.181903	1.50242	-4.07204	1.89141	-2.90667	-1.87543	-1.17539	3.9	0.102037	0.413076	-1.24841	-3.19163	-3.37626	-1.2268	-0.423146	-1.25844	3.53652	2.12734	-4.65516	1.33913	-0.384534	0.76318	-4.61836
0.755042	1.69914	-2.4487	-3.9316	2.04797	-5.15056	7.8988	0.91554	4.20084	-4.68625	-2.70947	1.99505	0.842688	4.884	0.148653	3.34431	0.92262	0.24143	-0.138687	-1.7699	-1.3242	1.8363	-2.09239	-6.33762	-3.3658	-0.113082	-0.00105385	0.248204	0.451522	-1.183	3.01791	-1.27435	-1.48088	-2.40725	-2.26844	1.46605	-0.605889	-1.35671	-0.610874	0.65458	1.51592	-1.44691	0.484538	0.274265	-0.373727	-1.02882	1.06846	4.31723	-2.21695	3.38579
-1.58546	-3.44991	1.04008	-0.895311	2.77509	0.795746	6.83282	-4.96866	-0.773663	-1.06229	-1.77713	-1.68661	-3.43709	2.77857	-5.65396	-5.34735	-1.55358	0.555016	-4.74239	2.19713	-2.79794	0.499133	-1.73962	2.0442	1.77868	-0.762634	2.04587	-3.52464	1.00987	-2.17436	-3.35406	0.859595	-0.625514	1.40201	-1.69013	1.07466	0.359599	-3.41655	1.41281	4.56852	-0.735189	3.61375	0.449269	-3.99121	-5.16363	-2.35423	-2.7031	-1.55778	-1.66565	0.404881
-2.97706	3.73478	-0.42607	-1.50313	1.92632	-1.72832	3.35604	-2.65516	-0.556551	2.14911	2.13916	-2.16436	-0.786813	-0.639065	-0.728156	2.48423	3.29672	2.26529	-0.688469	2.04089	-3.16227	-2.59365	-0.00194759	-0.466128	-0.725797	0.788446	0.69385	-0.596355	-0.563954	0.414868	0.41176	-1.14588	1.83506	2.59787	1.00726	0.577231	-1.22937	-0.212422	-1.03305	0.688196	0.923642	1.69104	1.33498	0.691899	-0.775198	2.32551	1.57885	1.07426	-1.13548	-0.818558
1.92669	-5.87364	-3.76615	8.76118	1.03036	0.844231	4.47544	3.13999	4.9319	-1.47857	-3.38478	0.16757	5.0805	5.86244	-2.91731	-4.9673	3.05006	3.02972	-2.93068	0.982365	3.70552	1.47561	-7.6131	2.30587	-0.196228	-2.56673	-1.35553	-0.274041	-2.34277	1.5766	0.589185	-4.04038	-3.10489	-4.05798	3.93559	-1.4532	-0.0698228	0.329247	-0.0604452	-1.77967	2.99827	-3.25964	-1.31383	1.19619	-0.161581	3.39471	0.203134	3.10933	5.50159	-0.458183
3.65041	3.4397	-1.21587	-3.07299	-3.18883	-1.9145	0.0822271	0.142342	0.839849	3.81844	-6.554	-1.5665	0.123789	0.386949	0.993335	2.03451	2.29841	0.365805	-3.50422	0.773206	-0.316818	-0.116827	-1.69195	-0.658587	-1.88244	0.974532	-1.63148	-3.69726	2.61834	-0.354299	2.02893	0.085439	1.12391	2.19308	-2.93314	2.83447	0.718462	-0.300488	-0.194376	0.343284	0.551237	-1.05076	-3.81057	-2.03217	-0.534348	0.811943	0.623344	-0.9627	0.836765	-1.46301
17.5876	4.877	-0.0129665	-2.03548	1.90277	-0.856546	-2.01796	3.89044	-0.602277	1.84406	-4.24542	0.220793	-1.42354	-4.87972	2.02973	-1.64614	0.919214	2.67758	-2.34074	1.9739	0.366902	-1.05829	-1.30791	1.44099	-1.99071	-0.172667	3.14957	0.677536	3.55989	-1.67742	-0.684284	-0.250309	0.561406	2.10655	1.45159	-2.33083	-1.9038	2.59156	2.75397	-0.0702674	0.792802	0.994698	0.948703	2.19076	-0.461204	0.02814	1.71005	-0.843247	-1.1979	0.447095
2.27028	3.26774	0.850365	-2.58804	-1.50693	-0.847709	4.49643	-5.97878	1.2717	-0.0585335	2.10562	3.55005	5.79365	0.272673	0.414574	-5.82614	-5.17968	2.48905	2.15327	5.7666	4.16571	-1.02062	7.34754	-1.98653	-8.55065	-0.624729	2.52247	-1.51176	3.02044	12.2096	-1.10243	0.480421	2.09544	1.32224	3.37241	0.363696	8.15384	1.9816	0.476728	-2.74233	-0.401629	-0.952644	-7.02361	-2.984	2.58809	-2.78845	4.76749	-2.10113	-0.318097	0.198025
0.953925	2.84538	-0.298802	-1.97967	-1.50145	-0.572155	4.70037	-3.92479	-0.237584	0.531857	3.43561	-0.606252	2.60358	-0.352909	-1.60504	-2.58249	-0.572317	3.83921	-0.863732	1.52824	0.422387	-0.554191	6.76899	0.963617	-5.15493	2.23437	-1.06109	-0.746633	0.898555	4.90449	-0.144394	0.0375734	-4.19201	5.09184	2.92298	1.7137	3.55782	-0.139817	-0.140006	-0.0698729	3.20209	2.59564	3.1153	-0.48762	1.63888	-0.778188	2.44239	2.00728	0.514535	0.239829
6.12896	3.34915	0.344503	-2.29042	-1.16145	-1.098	-0.422491	-0.377388	2.28646	3.30492	-5.97	-1.99907	-0.381942	-2.94361	0.157731	-1.1351	0.641177	-0.000940181	0.0550007	-0.972803	1.64167	0.48922	0.890542	-1.04079	-0.522474	0.928977	-1.81401	3.27427	1.65383	-1.1509	-0.0278889	0.695529	-0.156406	2.89821	-0.206337	0.275192	0.0194364	-0.181415	1.03204	2.23344	1.54007	1.68382	-1.32998	-1.09695	-0.197515	-0.326602	-1.34299	-1.3771	1.57629	0.616868
2.6607	0.67874	0.331264	-1.92576	0.119986	0.737759	-0.988623	0.897988	5.29683	-2.76115	1.46986	-3.03647	-0.439399	-0.338004	2.19851	1.02467	1.75518	1.95281	0.368306	-2.41574	0.84811	0.342377	1.88056	1.89546	0.836713	-2.36148	1.85799	3.59049	2.30205	0.426513	0.582655	0.915182	0.750032	-2.47735	-0.458404	4.15489	-1.17602	0.0756427	-2.19195	1.63527	0.539629	-1.8924	0.938251	1.77784	-0.263948	-2.22116	1.15414	-1.23561	-0.664506	-1.26685
13.1601	6.70936	-0.382551	-5.26	2.0246	0.0694244	2.4888	7.57011	0.274293	3.14402	2.22638	1.61127	3.86204	2.49022	2.50571	2.1546	-0.0330313	-2.99215	1.28197	2.85136	2.08279	-2.32956	0.960748	0.827304	2.00003	0.279513	0.937624	-1.27859	0.288991	-4.78738	-1.31474	-2.28197	-0.802531	0.442836	-0.433569	-0.322107	-0.0108794	-0.41632	-1.63733	0.0720584	2.32919	1.059	1.11983	0.337257	0.02566	-0.192383	0.745179	0.823369	-0.506046	-0.934666
10.3984	3.38331	1.4643	-4.98994	-0.00517545	-1.01544	-2.04665	-0.765797	1.48835	1.88859	-3.87868	-2.17827	-1.4481	-3.32576	2.83183	-2.1855	-0.631435	1.17373	-1.21328	-0.877059	3.08212	0.51424	-1.02058	-0.735809	-1.3002	1.03238	0.0789819	-1.2257	0.323175	0.413999	-0.359229	0.197231	2.0227	0.156401	-0.80654	-0.273916	0.917316	0.256533	1.00142	1.23376	1.55454	0.830242	0.00295931	0.17726	-2.95302	0.940756	1.26191	-1.15269	-1.37838	1.42554
-6.23694	4.07875	-0.984641	-0.584407	-2.21826	-0.352096	3.33049	-5.31681	-1.26728	-1.04636	-1.74844	3.5752	-0.0109416	-1.62979	-0.106024	-0.541249	1.20426	0.128328	-1.56912	-0.20782	-3.62495	-1.18224	1.21831	-4.48829	-0.698163	0.74702	0.975461	-2.89533	-1.46757	-1.08799	-1.17308	-3.04122	-1.41337	-0.911784	0.781086	-1.85983	0.569208	-0.12163	-2.822	-2.71095	-2.55202	-0.817606	0.976026	3.00868	0.448419	-1.24756	-1.86526	-2.06273	2.09607	3.03743
-4.58571	2.62762	-1.97765	-0.939554	-0.681875	-1.5911	1.59734	2.91818	0.036432	6.04592	-1.75348	-2.60953	-1.2414	-0.132825	0.906977	-1.53532	0.17062	2.05034	0.0102693	-0.205365	0.226266	1.41986	0.0846909	0.0381804	-0.555017	1.58034	-0.388816	0.735526	0.0603853	2.01045	1.52161	0.0297017	0.87645	-0.0166092	2.11998	-0.339116	-1.67938	-0.841548	0.430457	0.265314	-2.03625	-0.776347	-0.502493	-0.56848	-2.1904	1.655	-0.664278	0.0299234	-0.832728	1.13009
-6.99054	-7.28359	20.8848	7.16566	2.22874	-4.63491	1.93739	5.41634	1.61988	-5.67786	-1.44433	-4.19682	2.55297	3.17269	3.27249	0.968882	-2.47537	-3.24123	-4.27938	-2.62314	0.887838	-2.99177	5.24985	-4.63986	3.78299	0.450931	-1.56314	4.14348	-7.38562	-0.269142	4.40753	1.28141	5.82558	-0.767042	2.68969	-5.99413	1.96423	1.6248	-3.75078	2.1963	2.03841	1.00418	-0.449332	-1.84994	1.66086	3.34366	3.89478	-1.60395	1.04143	-1.28941
0.79622	2.99343	0.857198	-1.74784	-3.33603	0.780159	3.61814	2.64057	0.598243	1.23017	-0.888565	2.93758	-1.49351	-2.64472	-3.15076	0.283191	-0.799417	0.477194	3.5655	-4.69271	-2.08069	-1.24926	-0.688573	3.10872	3.56531	-1.64045	1.8132	-0.861092	-1.36223	0.957232	0.0957299	0.346817	2.88271	1.98357	2.26673	-1.07567	-0.12692	2.99085	-1.17499	-2.19526	-3.287	0.034346	-0.260557	-0.497944	0.0610013	0.237347	1.85672	2.92029	3.35842	0.950298
-10.2736	3.92177	-1.23581	-0.445475	1.95025	-0.936711	1.08776	-1.7494	0.383628	0.353948	2.47916	-2.3938	-0.876402	-0.130253	-1.58713	2.48244	1.50764	3.57594	-1.91657	-1.36745	-0.725682	0.083096	0.577296	-0.452633	0.790447	-1.68278	0.479547	1.38737	0.439344	0.727022	-3.6291	-1.36445	-1.81346	0.747014	-1.14845	-1.51522	1.08541	-0.256503	-2.38481	-1.27404	1.07756	0.409618	-0.141004	2.70986	-2.26349	-1.52669	1.77868	1.04949	1.93287	0.980765
-9.9678	3.93322	0.713221	2.1432	-0.138167	-0.689606	1.76669	-0.951169	1.59371	-0.0434315	1.7657	-2.13832	-0.365357	0.0702401	0.914198	-2.21572	-3.65777	-0.311247	0.206968	1.51403	1.96813	-1.71522	2.8561	0.466739	1.41681	2.44508	0.329203	-1.1903	1.37833	1.11925	1.57666	1.29475	-0.302524	-0.584177	1.8308	-1.57681	-2.06681	-0.884911	-0.640826	1.63827	-1.97543	-0.639357	0.959034	1.37895	-2.97984	0.578035	-3.24177	2.61734	-0.264837	-1.60791
11.7638	1.64111	2.2545	-3.80521	-1.8557	0.92519	2.03946	-1.57733	5.07994	-3.61218	-0.330102	0.530673	0.493064	0.597559	0.596055	-1.11894	3.16697	-5.92422	3.49679	-0.76718	4.40092	0.25848	2.12333	-2.24242	-1.00205	-1.32657	-3.38019	0.161725	0.0348449	-1.93423	-1.69798	-2.16521	2.65929	-1.54382	0.937916	2.01795	1.28672	1.73656	-1.69939	-1.61413	-0.012117	-0.540823	1.05	0.798464	-1.47152	-1.11885	0.689856	0.137171	1.10675	0.671219
-13.0312	4.38703	-2.56144	1.18058	-0.313316	-0.615894	3.97628	-0.434525	0.940432	-1.75248	-0.948059	0.524105	-0.184137	-0.560795	-1.27919	0.942305	-1.02903	0.448763	-0.391097	-3.52568	0.409799	1.95692	-0.50158	0.659999	-1.33787	0.851596	0.540603	2.48547	-1.06987	-0.592203	2.78181	1.88813	-1.20063	1.90404	-1.62947	-1.768	-1.26327	1.10075	-0.603757	-2.27857	-0.119621	-0.459613	0.454143	-2.42226	2.23251	1.1704	3.18812	-2.3509	0.586602	1.25401
-15.9797	6.88821	-3.80109	0.812575	1.99572	0.3483	-1.47596	-0.00565388	-1.20191	-1.50047	0.198401	-1.90973	0.399357	0.754259	-0.48414	2.94157	-0.954342	-0.306089	-0.220301	-0.583197	-0.539524	0.139604	0.624374	-1.93678	-4.58031	-0.0318829	-1.99216	0.121991	2.4961	0.0339064	2.42387	2.26694	0.478196	-0.712905	-1.02208	0.302867	-0.981912	-0.928388	0.120333	-1.66998	-1.24171	-0.187926	0.85274	0.277453	0.814356	-1.9593	-1.36368	0.207436	0.245922	-1.09571
-16.1253	3.74215	-0.825935	2.75221	-0.269775	-2.04363	0.468608	-2.77264	0.00989018	5.28535	-3.83974	-2.21291	-3.37207	0.92823	3.27238	1.71211	3.81396	-0.191513	1.62913	-2.85284	2.90509	-0.268452	4.63988	0.609	0.286328	-2.01668	-2.61994	-0.20406	-0.0817204	-2.47217	3.42218	0.890321	0.317327	-0.206317	-2.5038	-0.663496	3.025	1.3111	-1.97923	1.55333	1.28977	3.07113	1.53314	3.42329	-1.30287	0.864452	-0.270377	-0.326737	-2.02603	-2.92467
7.39955	-35.5207	17.4071	13.4303	6.08776	2.53613	4.2339	-1.45577	-3.16499	4.06001	0.229269	2.00483	-5.94899	-6.92578	-11.8422	7.87241	-1.50954	4.3611	3.56324	4.05084	1.23272	5.22233	-5.24199	3.13857	-4.52867	2.31251	2.85142	-3.44485	12.8428	-0.0856831	3.48677	-1.06587	1.71927	-0.987331	-5.38915	-0.693807	-1.54204	0.726091	-1.59534	0.987037	3.33521	-1.9865	-1.94992	4.10763	2.56079	3.53016	-0.888008	-2.05335	0.489512	1.53424
9.06181	2.24471	0.430645	-2.88133	-3.77134	0.136192	0.989541	0.851552	2.64995	-0.377714	-6.51006	-0.869833	0.184891	-0.311053	1.14258	0.226753	0.279597	0.137891	0.493413	-1.76299	-1.42592	0.744094	1.07836	-1.53476	-0.901565	-3.30269	-1.77103	2.81964	0.257184	-1.11868	-1.26614	0.646343	0.838806	-0.00251655	-0.940612	0.269295	-0.0555336	-1.36782	1.63429	0.548627	0.624161	-0.408461	-0.584423	1.25747	2.3874	-0.484106	-1.55497	-1.53906	2.70388	-0.894127
7.30275	3.10471	0.882605	-2.82366	-0.598514	-0.741399	-0.104963	-3.98211	3.62044	-2.79466	0.614509	1.87811	4.77749	-0.941478	-2.19917	-1.93117	-2.37625	0.955232	-0.375555	2.48096	0.901773	5.55438	5.54333	1.22298	-0.81471	2.46203	-1.18261	1.76903	-0.436751	2.68275	4.57109	-3.15168	1.36931	1.91466	3.40149	-2.55406	4.2125	-4.81552	-3.75557	-7.51528	2.3058	0.586142	2.39319	1.13196	2.16268	1.35184	-0.889094	3.57157	1.86112	-2.44198
7.34926	4.99199	1.90658	-3.59911	-6.29425	-1.31656	5.07097	-4.33481	-3.88038	2.8627	4.62084	1.00514	3.26386	-1.2476	0.634741	-1.48037	-2.70581	-4.77443	-2.64769	0.264152	1.69933	-1.01117	1.96686	-1.67026	0.824268	1.82676	2.23617	-0.339848	0.157095	-0.605162	3.15208	1.33792	-1.87509	-0.0404415	4.07438	-1.557	-2.92249	0.460707	-0.704102	2.38688	-0.244528	-1.45405	6.42763	1.17098	1.26021	0.353109	-4.42627	-1.28517	-2.7255	1.78485
1.78328	-7.55579	-3.23983	-4.21135	-1.74203	-8.53857	2.12259	-1.67025	0.618569	-6.56178	-1.10898	1.59854	0.405182	3.64644	-4.03556	-2.65877	-0.940038	0.236117	1.3031	-0.136275	-0.747258	0.46022	-3.03896	-1.01428	-1.88076	1.65011	-1.47352	-2.72463	0.868303	2.36432	1.79984	1.36666	1.56313	2.08182	-2.82966	0.813143	1.49506	-0.631274	0.699135	1.81415	-1.13737	-1.50197	2.5529	-2.50811	1.45757	-1.86761	1.22982	-2.98365	-1.6979	-1.28845
1.03742	4.53758	-0.446075	-1.37443	4.14504	-1.43276	-0.0159521	4.73072	4.33672	-0.410978	0.142797	0.309401	-1.87065	-2.6869	-1.3029	-1.87278	-0.76283	1.28956	1.18189	2.26267	-0.0561368	-0.226914	1.16605	1.36746	-0.463851	-0.0431232	0.647	1.07208	-0.199849	-1.70621	1.46177	-0.122153	-0.901226	-0.330428	1.0811	-0.992488	-1.91311	0.29952	1.46421	0.666166	-2.49519	-1.42295	-0.534245	1.38834	-0.806225	-2.24732	0.821476	-1.67868	-3.60812	2.17047
10.3614	3.4145	0.750636	-3.86248	0.415173	0.414115	0.596966	5.26168	1.1599	0.217812	-0.145501	3.02058	0.0684813	0.0793647	-2.45685	0.285996	1.88705	0.129499	-0.346005	2.08069	-0.882616	-0.0409927	-0.0535654	0.616764	-0.483333	-0.158846	-1.14972	-0.762875	0.677586	-1.21225	-0.427028	0.320995	0.99166	2.52852	-1.75937	1.73814	1.13913	0.0361792	-1.58757	0.747853	-0.341125	1.06589	-0.746869	1.45353	0.889081	1.2621	0.152159	-0.24444	0.558607	-1.47629
-0.173917	-8.21209	7.0647	1.21573	-1.99924	1.11092	2.14729	-0.987154	9.888	-1.25476	2.1871	0.510054	-6.27659	4.88638	2.16484	-2.43565	7.90108	4.30039	7.00424	3.19998	2.40397	7.82217	1.55463	1.37757	1.6532	-2.38427	4.71849	-7.07668	-1.63038	-4.9532	3.58966	8.35555	-8.95879	-1.76043	-0.33207	-2.86184	-0.171098	0.763196	-4.0269	2.44122	-3.31089	-2.47575	-1.33513	2.44224	0.86066	-0.102619	4.63815	-5.03736	-0.131135	-3.85936
4.34584	-0.500505	2.61807	-0.242185	-6.72915	2.84901	0.22577	-1.05959	2.20641	-3.19373	0.546472	6.23743	-2.61653	4.47043	2.1129	-2.97755	1.82876	3.66665	-3.04203	-5.15763	-2.06246	2.16471	-0.183003	4.22715	1.99784	0.878431	-2.58999	0.0215927	1.30716	-0.277737	-1.85677	-1.17185	0.651079	1.70368	-3.46735	-0.800994	-3.47258	0.536445	-7.05278	0.432557	-3.29941	-1.99706	-1.96483	-0.570262	1.84619	-1.39612	1.01436	-3.49403	-0.218093	0.296091
-0.373506	6.11351	-2.34575	-2.29335	2.42873	0.293832	0.366588	2.46419	0.672607	-2.46493	-1.21728	0.535554	-0.711186	-1.07795	-0.213659	-0.245961	-1.49578	1.2334	0.641581	0.482182	-0.279528	0.844484	1.22654	-0.79103	-1.37334	0.379131	0.165577	-0.925869	-0.440651	0.366269	0.557265	-0.112379	-2.99342	-1.33093	-0.584059	0.392358	0.373437	-0.104612	3.62719	-0.260086	1.57606	-0.568854	-1.33944	0.308011	1.21568	-2.4877	-1.56319	2.06517	1.85568	1.18603
5.27463	5.09882	0.63991	-3.05011	1.31786	-0.747837	0.845611	-2.2386	-1.17829	-1.05083	1.47255	0.618047	-1.07878	-0.989172	-0.0991452	0.540061	3.06194	0.00255588	-2.02258	-0.00845977	-0.266141	0.0553725	2.07757	-1.09634	0.0715787	3.25959	-0.931408	-2.05696	3.28201	1.20764	0.678775	-0.304103	-0.522437	1.91613	2.09901	-0.389904	-1.23334	-0.442278	0.17116	0.29596	1.20732	1.77341	-0.607807	1.15832	0.815682	-0.209773	0.579895	3.32871	0.634392	2.04103
4.32856	-28.7728	-7.0622	-6.61307	4.4965	3.26837	1.41247	-0.339008	12.5203	-1.2903	5.3364	0.806345	2.17953	-1.53055	4.39433	4.4881	-4.85716	2.97948	1.49609	2.92776	2.77407	3.07481	5.15525	0.650653	3.39092	4.03612	-3.83216	-3.10625	2.4868	-2.8201	2.50947	0.263229	-6.14422	-0.281807	5.02754	-5.16722	4.41428	-2.77782	0.536266	-0.158385	5.1987	6.43381	-4.16683	5.74884	0.629943	3.64783	-2.54354	-2.73563	0.652933	-3.25011
6.09174	-3.35738	4.32032	-2.05227	-11.3573	-0.721693	4.70278	-4.27518	-3.06453	2.05944	6.88522	3.72367	22.4179	10.774	-16.5212	0.667898	7.21284	12.0034	4.45692	-13.7023	14.3543	7.14524	2.51252	2.85429	-10.0019	5.78374	0.689116	-0.684879	-5.20976	-5.79715	-4.32247	-2.18167	0.39231	1.69388	-0.355247	-6.08524	3.20643	-0.287376	2.19315	1.94726	0.21035	-0.11839	3.77599	1.81661	-2.45164	-0.554141	-2.15916	-1.08411	0.685434	3.29956
-5.2897	3.69087	-0.389048	-0.946338	-0.381211	1.2339	-0.686627	3.73582	-1.1129	3.03305	1.61447	3.68686	2.70764	-1.27297	-1.36248	-1.5153	1.01645	-4.27299	-1.22825	2.78848	0.459062	-1.29091	0.856586	-1.81856	-0.18517	-1.25022	1.10147	1.43696	1.66573	-3.12208	-3.21534	1.88742	1.29821	2.02111	-1.71959	0.508144	-0.31714	-0.386072	-2.32932	-0.462775	0.745507	0.694334	-0.123527	0.383892	-1.09008	0.134587	-0.308437	0.607526	0.900997	-0.468007
13.4023	-0.0589452	1.93882	-4.32499	-0.726009	-2.45291	-4.95277	-2.22206	2.72347	2.76673	-0.711767	-1.36896	1.95685	-0.165396	2.1312	0.220062	1.72237	1.88795	-3.68156	-3.57087	0.317855	0.198124	0.37404	-1.61895	-2.27329	3.61995	2.98399	-0.606427	-0.102477	2.91344	1.39609	1.8366	0.441535	3.56808	-1.38329	-0.150236	1.7417	-0.511441	-1.7346	1.13633	-0.306443	0.655325	-0.831341	0.314268	-0.256249	-0.858014	0.884706	1.18136	-0.924758	1.44822
8.24986	1.97896	1.1878	-2.85192	-0.311934	-0.358699	-1.81492	-0.38893	2.29347	-3.7886	-0.72931	-2.78482	-0.460854	1.11205	-1.27253	-1.43472	-2.03362	1.79224	1.86872	1.07405	2.07478	-1.52066	0.601411	4.46767	-0.947761	-2.02289	1.00475	-2.23172	-2.39081	0.846586	0.338323	-0.884806	1.05964	1.73019	0.244327	-0.895287	-3.26307	-0.795849	-0.0893449	-0.00574291	-0.409123	0.947559	-1.09689	2.6255	2.39686	1.27005	-3.70396	-1.06368	-1.67545	-0.208382
-5.96001	2.54045	-0.217332	0.420007	-1.70358	0.286254	2.42053	-1.10396	0.846999	-0.896634	-0.137584	-1.08313	-2.0523	-0.76143	-2.78527	-0.241348	-0.269763	1.55705	1.22333	1.64369	-1.99249	-1.6919	-0.840742	-0.825701	0.838181	-0.310603	0.551388	-0.821017	-1.10792	-0.498828	0.236046	-0.229986	-1.37472	1.27273	-0.736948	-0.307203	0.224227	-0.856985	0.67707	-0.185476	-1.64377	2.0835	-1.84942	-0.528763	-0.276297	0.0962289	0.45626	0.0243542	0.327213	-1.43968
-17.0096	4.3102	-4.00395	1.35481	2.55192	-0.942627	2.10554	7.14683	1.33367	-0.593448	-1.90061	0.325136	-0.615077	0.896974	-1.29625	6.22367	1.05764	-0.659236	-1.44453	1.24989	-1.83248	-0.712044	2.31976	1.71345	-1.36295	3.35934	3.18464	-0.202688	0.492353	1.25357	0.689692	-0.0890891	1.62809	1.30607	2.20099	-2.54004	-3.76058	0.978573	1.93433	0.972309	2.04961	2.04975	-0.682602	0.794095	-0.504501	0.2779	-1.12027	-0.624093	-0.774631	0.476223
10.2283	3.08554	3.03923	-3.25463	-9.66907	-0.319199	5.38364	-8.63282	-5.35177	4.10196	2.25652	5.36161	1.92816	3.81852	1.39921	-4.56995	-5.93917	-3.72592	-12.7052	-0.392426	-3.37999	1.11888	-2.8483	8.96092	2.97629	3.55572	-6.8678	-5.13226	0.436054	-3.51876	6.40076	5.0573	2.51747	-3.16822	-4.22321	-4.37081	3.32649	0.250092	4.0293	1.97991	2.55865	-2.15949	3.79889	-1.15539	2.69619	-0.5724	1.94654	-3.78723	1.19049	-4.04444
-4.29311	-2.27189	-5.87821	-3.00416	3.60813	-3.37626	-0.821298	4.82872	4.5941	0.131318	-2.71656	-1.40101	2.37637	2.073	1.36725	-0.420038	-0.490825	-0.178715	-1.42185	0.243039	-1.66797	-0.218791	-0.815504	-0.424128	0.11168	4.02543	0.508506	2.39485	-1.71597	4.69169	3.47152	-0.920658	-1.96678	3.30603	-0.873605	-0.614543	3.57025	-1.47338	3.76064	-0.821669	0.107379	-0.209069	0.804624	2.86421	-0.608244	-0.868144	-4.11633	-2.32484	-1.9954	1.48296
-14.1998	-20.6724	-8.27596	-3.21449	-6.72079	-16.4538	-7.7934	-2.24562	-0.163546	2.1867	-0.368979	-2.08221	-0.682105	0.736184	-0.0857289	3.3109	2.83476	1.52601	-5.79998	-0.711132	0.828145	-6.65935	-4.39165	-3.65035	-2.59775	-1.84291	-4.4971	0.333261	-1.58396	1.36431	-3.19288	-4.17089	-3.7123	2.37249	-2.27644	0.322528	2.32309	3.12211	-8.65211	0.453935	0.481444	-2.16771	-0.631628	4.03561	-0.621379	0.919862	-0.709111	-1.52182	3.02711	3.88447
3.85525	-26.0725	-1.09715	-3.89158	9.28848	-3.26585	6.02279	17.9412	-3.96325	-1.82356	1.14836	1.74751	2.82427	-0.127317	2.71292	-0.819264	0.871081	3.77638	-3.89602	2.13371	-2.37649	-2.13414	2.42095	2.21137	-2.04675	-0.314698	-2.64325	7.60092	-1.97841	-1.46459	-0.996737	4.05281	1.51778	-0.438498	4.44607	4.02745	0.954239	-0.758661	0.639492	3.59865	-3.53946	-2.77636	3.41762	-0.319881	3.65	1.0067	-0.175928	-0.00641661	3.86024	-1.467
-10.9945	2.72344	-1.8748	0.39986	-0.997226	-0.159417	2.54699	-4.41053	-2.76009	2.03019	7.0323	-3.96181	-0.049011	0.0613187	5.25597	2.79379	-8.0912	-2.42594	2.99008	3.3452	1.05329	0.31423	-2.40961	0.831385	-1.95112	-0.660654	1.77858	1.37781	-0.437983	-3.54022	-1.96913	0.79636	4.05173	-2.10412	-3.50035	-0.137259	2.51869	-1.67537	-1.86383	-1.01095	1.84868	-2.26333	-2.55884	-0.542766	0.48887	-5.24956	-1.69303	2.18612	-1.05415	-1.13204
2.12358	0.38785	-0.953379	-2.19633	0.0397567	-0.052501	2.16538	2.03053	-0.308895	6.45	-4.182	-1.95088	0.925557	2.36573	0.565186	-4.32538	-0.222956	0.0142321	-1.49456	0.0378897	2.01488	-2.22286	-2.02939	0.436322	1.38955	-1.61626	-0.166056	6.14508	-0.898161	0.649646	-0.472068	-0.183892	-1.94358	-0.136954	-6.12455	-0.856343	-1.04474	-1.64893	0.0478715	-1.20985	-0.313695	-0.586971	-0.947073	0.166992	3.40312	-1.5133	0.968217	-2.40079	4.12284	1.51366
5.74553	3.14621	3.83565	-2.23267	-9.58177	0.749693	6.89034	-5.38321	-5.49622	3.97572	3.49087	7.2023	9.73254	5.8834	1.5174	3.27058	-4.28608	-5.10419	-6.01715	2.75739	0.788659	-4.1629	4.20182	-1.92059	4.02916	3.9487	2.476	0.0544952	1.81952	1.0369	0.221542	2.3101	-1.66716	-1.17342	-0.197516	1.01168	-4.73792	2.28317	0.650195	2.3335	-0.358817	-0.0349348	-0.469021	-3.50774	0.761095	0.806052	-3.36228	-3.45913	5.52849	-0.925098
23.8572	3.08724	-4.94376	13.2605	1.71393	-1.24726	-2.12405	-0.881921	-1.11067	0.194553	-0.044939	-0.814858	-0.38777	-2.0095	2.39902	0.325707	0.291311	-2.20157	1.07661	-1.45327	0.943416	-1.44159	1.49975	1.17608	-2.59247	-0.822994	1.89575	0.382352	-0.889949	0.965562	-0.136212	-1.52812	1.18644	-1.00654	0.213114	-1.57525	-0.6906	-1.76656	0.75674	2.77654	0.146641	1.15739	0.496243	1.88314	1.26152	-2.5404	-0.216076	0.801739	-2.28343	0.172666
3.23115	5.62928	0.733078	-2.21784	1.21536	-0.500027	-0.380449	-2.57186	-0.837073	-0.630953	4.36293	-1.22425	-1.83274	0.0521244	0.397211	-1.33045	-0.210927	0.108117	0.0982767	-2.03751	1.15734	2.12502	3.55141	0.475242	0.925005	2.27289	-1.38091	-0.208554	0.048945	3.6504	-0.596399	-2.93784	-0.47647	-2.95613	-1.09935	-2.30198	0.563657	1.11305	-1.5902	0.967807	-3.15326	-0.416256	1.64642	2.06823	-1.15887	-0.633791	1.05249	0.541174	0.431734	1.03723
10.0073	1.79047	0.232201	-3.70392	-4.33508	-0.758897	-0.582377	0.408813	0.586205	5.77501	-3.18883	-5.52732	0.170768	0.760118	1.53107	-2.39601	1.06558	1.66179	-0.151261	-0.607306	0.606109	2.79594	0.391692	-1.91409	-2.65664	-3.63986	-0.355582	0.78684	0.862705	3.3638	-0.896345	1.28054	-0.383756	-1.33783	-0.14845	-1.54283	-2.45853	-0.981077	-3.13247	-0.200042	-1.55408	-0.107074	-0.471314	1.05035	1.70093	1.22597	-1.78324	-0.392505	-0.581655	1.7105
0.761002	-5.42883	-1.30744	-1.77859	-5.10613	-7.65273	-0.195401	-0.4319	-1.45068	-2.3602	2.99778	-1.43989	1.21818	-2.51189	-6.01517	-2.44892	3.14056	2.2948	2.95103	1.07832	-1.57641	-0.407853	-2.43367	-5.02218	0.17709	-0.374763	-0.619074	-0.747973	-1.08212	0.104101	0.589376	-2.59583	6.00712	2.57604	-6.04453	-1.86913	-1.68162	-0.992101	2.63723	-0.9501	-0.912936	-3.25854	-1.34809	0.855565	-2.22184	2.60545	0.500289	1.10765	0.215277	-1.83091
5.4827	1.49943	1.52888	-2.04551	-4.0247	0.832047	0.198299	-1.94482	2.2642	0.100401	1.34731	2.35006	0.0243444	1.79443	3.28948	-2.74845	0.875076	2.38831	0.946585	-3.53475	0.257149	-0.993106	1.8668	0.00448771	-0.384254	-0.962202	-1.69878	5.9819	2.30002	2.63389	0.520057	2.85338	0.779346	1.68163	-2.44167	-2.72248	-4.43503	-0.396119	-0.465005	-3.44339	1.81217	-2.30873	3.39136	0.729432	-1.37258	-0.919985	0.346452	3.31314	0.798697	3.03238
0.0863009	2.12668	3.38406	0.224114	-1.32665	0.920084	-0.72306	2.99183	1.5309	0.937498	0.819469	2.91341	-1.16637	0.919053	-0.476324	0.128201	1.20363	0.202416	1.06245	-1.69668	-0.212503	0.110753	2.35675	-0.428871	0.463605	-2.7979	-1.11768	-3.57653	-4.74469	0.494386	-0.968054	-2.03659	0.169525	1.34192	-0.855473	0.963126	1.46701	2.20322	-1.64542	1.17048	-1.04425	4.73898	2.46978	1.60487	-0.448405	0.627898	-0.256094	-0.144186	0.296369	0.353927
-1.1099	-8.47357	-3.19973	-3.18589	2.71333	10.4062	3.81457	0.723665	-3.51012	2.15092	-4.07918	-1.33127	-3.59875	2.01937	-4.78598	-3.71654	-7.26386	1.37875	2.18811	-7.96945	-5.95426	-2.06788	-3.85028	1.73816	2.92852	-1.9117	2.33211	-3.96518	0.114044	1.70235	-1.16592	2.05646	-0.374345	1.26529	1.44576	-1.40497	0.464434	0.115681	-2.20802	-1.03134	-0.95032	1.68525	-1.31305	-0.387486	0.510535	-2.42515	1.0743	3.82269	-0.212554	-0.0466996
-3.63344	-23.1074	-10.5641	-5.61499	2.23181	-2.88326	3.2929	0.482899	-3.65456	-1.95887	3.17354	-4.36625	-1.67682	-0.678597	1.19812	1.276	-2.36193	1.34714	-1.22716	0.0771324	-2.59524	-0.995347	4.29307	0.292516	0.705357	2.05184	-0.197738	0.0543371	0.138202	1.6871	-1.06622	-0.0799483	-3.44209	-0.888616	-0.0353722	0.345783	-1.76568	0.834821	-0.000960975	1.42362	0.0148616	1.81308	0.387032	0.0376948	1.27774	1.8053	-2.04589	0.499675	3.5174	1.55287
17.9999	3.43753	1.45374	-5.80263	0.211082	0.15707	-0.614067	5.06674	1.7528	0.22283	1.01391	-1.52205	0.449064	-0.0228625	1.78148	1.53744	1.29043	1.78781	0.456505	1.41902	0.391388	-2.88733	-0.360158	1.08416	-0.310057	0.0141438	-0.346361	-2.35333	-0.472482	0.540685	2.17186	0.315438	-0.804008	0.405961	-2.66523	-0.93911	1.58036	0.427232	0.616284	-0.408963	0.00334111	-1.13542	1.30448	1.0196	-0.448227	-1.79535	-5.25456	2.51698	0.488825	1.02192
7.84316	0.45992	1.93822	-2.93826	-3.15683	0.432376	0.238846	-0.610995	0.696384	3.98908	2.82104	-1.97892	0.777756	2.87967	-0.763709	-1.01559	3.38902	-2.53465	-0.0483296	1.5204	-2.22946	-0.230287	2.19621	-5.41711	-1.04542	-0.172618	-0.790516	-0.179519	4.38792	-0.36933	0.161944	0.308168	1.44639	2.01223	-1.07232	1.03864	-0.399813	0.180415	-1.70822	0.347715	-3.29199	3.36484	-1.58131	2.6938	0.281681	0.507276	-4.33919	2.14453	2.62923	0.271009
5.60533	3.45613	0.521026	-2.3502	0.36965	-0.412549	1.65993	-2.53823	1.01273	-1.28304	-0.118114	1.19356	-1.99815	-2.15187	-0.857784	-0.834941	1.34963	-3.0065	-0.261872	-0.566774	-0.213373	-1.03122	-0.412574	-0.499464	1.60691	0.261001	-1.89337	2.01702	-0.686131	-0.478079	0.739331	-0.155192	-1.53563	0.148433	0.203347	-0.570322	0.556441	-1.55676	0.473537	-0.0542596	-1.34407	0.392479	-1.29983	-0.696815	-0.0246994	-0.0478112	0.859017	-0.716722	1.70918	1.93631
1.8354	3.05597	0.662227	-4.3791	8.55318	-3.30957	2.33095	-1.0968	3.8162	-0.531181	0.650522	-1.32918	-1.93402	-3.08642	-0.0641472	-0.770747	3.60488	-3.19727	0.827239	-0.0512177	0.333523	-2.55621	-1.7442	1.98135	-0.988538	-0.6042	-0.273759	-1.40312	-1.99237	2.6869	-1.57589	0.241903	-0.130858	0.964185	0.873271	-2.1922	0.220128	-1.04889	0.284391	-1.02149	0.593161	-0.820784	2.68375	2.26377	1.53713	-0.953187	-0.763307	-0.76073	-0.316394	0.366717
4.87553	4.38644	2.50553	-3.31313	-2.64351	-2.05921	7.8381	-4.92541	3.20919	-0.690347	-1.44056	2.33705	0.448404	-3.31435	2.69145	-0.457404	-1.1445	-0.627569	1.23157	0.371115	1.15359	-2.69576	-1.60597	2.544	4.95057	-0.626482	1.75828	1.12717	-0.584492	-2.38799	-2.55986	-0.461712	0.256126	-1.81625	-0.776888	-1.74397	-0.270009	0.237676	0.238923	0.724512	0.161951	-0.571593	-0.573581	-0.254596	-1.64409	-0.908661	-1.7891	0.452665	1.10575	-0.0489608
-7.05034	4.38525	0.00829069	0.55226	1.80523	-3.12964	6.23688	-4.96038	7.04912	-4.61135	-3.87762	-0.545973	1.8173	3.028	-1.96689	1.47142	-4.6911	-2.59186	3.12967	-0.505639	-0.339784	-0.742628	1.99106	-1.03013	-0.995053	1.13093	1.30478	3.83799	-0.513307	-1.97006	0.227261	0.428264	1.46164	-3.49337	-4.34869	0.276872	0.848834	0.814858	0.937065	1.71907	-1.60744	2.0318	2.56666	1.73006	-1.02303	2.91352	1.12328	-0.828911	-1.6925	2.56422
-10.5663	5.26515	-2.99337	-1.90521	9.37219	-4.64982	3.76247	-6.44163	-0.0192238	-3.51261	-5.67035	0.389639	2.76232	0.368777	-3.24339	2.94629	-2.11801	1.7345	-2.01156	-0.441747	-2.08935	0.713284	-0.0674348	-0.0695224	-4.17559	-1.07654	1.95713	0.905444	-0.583323	-1.12371	-2.08237	0.993222	-2.00685	-0.793001	0.891524	1.1791	-2.59835	-3.43003	-0.323213	-0.474321	1.61394	-1.89502	1.83177	-5.44181	-3.27759	2.51181	0.240282	0.504548	3.52618	0.256295
2.1651	2.45801	-0.871557	-3.20037	3.80997	-1.31044	3.26039	0.342436	0.51328	1.78082	2.88463	-3.02943	-2.17352	1.65493	-0.504129	-0.389942	-4.70542	-0.182056	1.36813	-1.31557	1.35942	-0.62752	-1.08432	-1.06127	0.84291	-2.98891	-0.84673	1.46192	0.840552	-1.9626	-1.59818	-0.166631	-0.0394923	2.96129	0.867969	-0.191468	-1.76383	-4.65325	2.33957	-0.0282796	-0.742655	-0.681095	-2.95382	-1.44442	1.29763	0.619271	1.57728	-4.39607	0.0968617	1.1627
9.23669	-9.31257	-1.70524	15.4198	-4.475	5.53517	2.35288	-1.02754	2.36666	2.88969	0.15333	12.1448	-11.3352	10.9727	1.50891	3.59455	3.29127	4.01241	0.164451	-3.76638	2.77172	-0.760128	2.23448	1.95199	-0.00858351	3.6176	-1.37118	1.95373	2.93673	-2.22157	-2.37833	1.50072	-0.0602743	-0.791245	-2.15337	5.54712	-2.55041	-3.33251	3.0646	2.02322	-2.33948	4.0019	-3.68981	-0.386569	2.11933	-0.193173	5.40605	0.557678	1.60491	-0.974387
-4.75481	3.00312	0.315092	-0.653996	-1.60221	0.489168	-0.198922	-0.863092	-1.40653	0.342963	1.65613	-2.15135	-1.62315	0.0253286	-1.1526	1.12016	3.10603	1.24183	-0.309686	1.04906	-0.649431	-4.99829	1.45648	0.147659	-0.254842	1.49527	-2.64599	-2.55563	-2.57037	0.532729	-0.926136	-4.32236	0.780937	0.965099	-2.47098	-1.59926	1.32351	0.613073	-2.9092	0.506937	-0.572224	0.971886	2.07658	3.97414	-1.16716	1.77679	3.15388	2.15488	1.17532	-1.18664
-3.05692	5.2766	-1.79334	-1.70303	2.77516	-0.527243	-0.219858	4.81738	-0.69374	3.19363	3.4555	-0.749283	-1.22384	-0.172293	-1.59288	-1.08435	1.65044	-1.38613	0.347215	1.24098	0.502554	2.4599	2.65264	-1.87927	0.367338	-2.38622	1.43814	0.362977	-0.0219004	-1.17502	2.11251	2.17518	0.681378	-2.76227	-0.855353	0.894185	2.15048	0.726639	-3.12209	-0.286931	-3.0655	0.513463	-1.36295	2.56082	0.101907	-1.42267	-1.42769	-0.226399	-1.37325	-1.91923
8.21286	3.61097	0.123262	-3.6925	-2.74635	0.302924	-3.07485	-0.651875	0.483616	1.79119	-6.06288	-2.64574	-2.10186	-3.71805	0.765114	-1.78303	0.560597	2.25446	0.326127	-0.698943	0.922344	1.0561	0.665144	0.248607	-2.28792	0.254847	-0.930873	0.0465504	-0.173019	-1.01727	2.97882	-0.662726	-0.405863	1.5046	0.451791	1.34122	-0.0358114	0.00473571	0.977459	-1.31453	0.368866	-0.383745	-0.271922	0.375708	-1.30116	0.342254	1.33576	-0.127796	1.02078	-2.18847
-14.2171	-1.89411	2.59588	2.00514	2.17489	-1.42344	0.471177	4.11004	-1.05311	5.73939	-5.14592	-2.42972	-1.97457	1.81771	2.00316	1.73934	0.944195	0.596976	-2.48838	-2.34675	0.483965	-1.33264	-1.15091	-4.17729	0.357709	0.82791	1.8776	1.15022	-1.6856	-0.348737	0.192624	-0.0700157	-1.42671	2.54875	0.0504569	-0.634693	2.576	2.09079	0.459554	3.99493	-0.44828	1.58452	-1.99127	-0.764304	0.0147431	-1.65559	-0.196469	-0.602501	-1.37976	-0.97745
-2.79702	4.06071	-1.51752	-1.29021	1.82289	-0.116699	0.633936	1.61719	1.09296	-0.834337	0.653995	-1.15646	-0.176049	-0.164335	-1.0981	0.523193	1.60404	0.469934	-0.0174658	0.504255	-0.168674	0.422208	0.170689	0.798116	0.0711425	0.29117	-0.0225689	1.31277	0.210776	0.0890624	1.43283	0.796697	1.00857	2.21434	0.8853	0.477459	-2.98675	1.3317	-0.119876	-0.281015	0.687522	0.25295	-0.794579	2.24697	-1.84365	-0.0393437	-0.773487	0.402829	-0.140287	0.225588
7.81848	-0.288454	3.95592	-0.490135	-8.53384	4.19203	-2.33001	-0.671711	0.538783	0.701944	0.161179	6.19118	-2.60439	5.0282	0.940962	-3.20997	3.43492	1.80632	1.17561	-2.8688	0.776598	-1.85045	0.241524	2.85279	-0.885648	-2.73573	-3.06785	4.06081	0.538745	-3.31559	1.28165	0.155263	0.0994097	2.29276	-1.06022	0.363518	-2.1603	1.46645	-0.975373	2.24662	4.33236	2.57612	-3.17392	0.104172	-1.86667	-1.00538	-3.23273	-3.49466	2.3835	1.04472
-15.5377	1.21708	-5.36731	0.642098	-1.38637	4.84984	3.39611	0.934158	0.803429	-1.67406	-3.73441	3.40306	-0.641049	5.05428	0.82115	-2.45839	0.819756	-4.68617	-0.936571	1.17046	-0.271218	6.2154	-1.30551	1.72574	-0.268964	0.979057	-1.01586	-3.18423	3.76437	3.72968	0.206842	0.0940235	-1.66578	-1.33628	1.34498	-1.94665	-2.04177	3.16213	-4.25062	1.98142	-8.29711	0.989851	2.69647	-1.10061	1.74203	0.110012	-0.797392	2.777	1.0263	-3.08571
-15.7088	4.04467	-1.21565	0.00771451	0.893682	-0.608582	1.73491	-5.94162	-3.31826	0.332937	1.1717	2.02508	-1.99789	-1.32576	-0.58524	-1.7841	0.947424	-1.14618	-0.514776	-3.17602	-0.235536	0.662548	0.0396161	0.746947	-1.85176	-4.28887	0.107049	0.803553	-0.337703	-3.19926	1.45448	-4.68662	-3.18423	-0.871237	3.14736	2.06006	0.492311	-2.03618	0.991532	-0.832225	1.98566	-2.49262	-1.07962	3.36897	0.0112047	-0.413441	-0.844878	-1.79598	0.115457	-0.550434
0.162165	5.12545	0.392447	-1.39865	-1.21868	0.280511	-0.144154	-2.95901	-3.24573	2.19269	4.3838	-2.2696	-0.552584	1.90426	-0.734184	1.27717	-0.346088	-0.575187	1.23362	-0.969862	1.20843	-1.55774	2.04401	-0.979397	0.154727	-0.0382968	-0.32651	-1.6204	0.517724	0.173654	0.635199	0.809108	0.556763	-1.07727	0.271097	-2.32836	-1.18324	0.972264	-1.27945	1.0431	-3.78526	-0.561862	2.10607	6.09303	-0.106451	0.542316	-0.125701	0.909598	1.08144	2.20414
-0.398031	2.16709	-0.862769	-1.07047	-1.09967	0.856886	0.0682283	-2.30463	0.172838	-0.74202	0.580127	-2.8253	-0.319212	-1.19113	-1.83058	-3.31621	-1.64038	-0.777899	-0.699629	3.3722	-0.0726164	2.2831	-1.33723	2.76024	-2.98029	-4.77231	-0.297649	1.42853	-2.3332	-0.311476	0.19316	3.17841	2.05103	-2.09096	1.2551	-1.5031	-1.90358	0.13846	-1.53015	-1.33346	3.4338	-1.77601	-2.15973	-1.6754	2.35413	-1.06395	-1.68861	-1.90092	-1.98141	1.70955
-1.71257	-33.2485	-6.82099	-4.37417	-7.74119	-17.6626	-7.85559	-6.74871	14.0727	2.31661	-4.32307	3.09057	0.432317	1.99341	1.63043	-3.20739	-4.82961	-1.07916	-4.13006	-3.45889	-0.532591	-13.0363	-0.731277	-3.55156	-2.04971	2.55085	-4.26483	-2.26117	4.11903	-6.05853	-3.63366	9.13871	-10.9917	-13.0683	3.94898	-1.97202	2.78025	4.10539	-0.882842	0.811991	5.99511	3.96126	-2.58762	-1.18168	1.53656	1.36712	-0.12104	2.00215	-1.87314	4.23791
3.32493	-1.96405	8.13806	-2.66309	11.1983	-1.3528	-5.20502	-2.13007	-13.1526	-2.07593	-1.27815	7.16694	5.72039	8.66677	2.85414	2.63209	2.05421	-0.9756	-7.44134	-3.60521	-2.49734	-1.93659	-3.98036	-4.63361	-0.978799	-7.23176	4.65618	-0.187678	-4.24678	-1.70827	4.06577	0.757664	-0.468514	-2.47507	1.7955	-1.35668	0.995715	-3.63472	3.74873	3.89428	-3.51193	3.30841	-2.24735	4.06641	3.58159	2.85691	4.87341	0.766848	2.83463	-5.50389
-0.0410811	-6.65501	-1.84705	-2.2664	-0.455343	-0.264845	-3.10449	-2.88308	6.64479	0.605558	0.784312	4.32469	-0.490731	-0.653034	-1.99978	1.23155	-1.5514	0.333858	0.868477	-0.331898	-1.97105	-0.451611	-4.13593	-2.033	1.38903	-2.41985	-0.582959	0.184025	-1.10563	1.2734	2.71846	-0.0632177	-1.55182	0.514893	2.03901	0.569015	-0.217016	-0.837321	0.248754	-2.36953	-0.142162	3.41831	-0.578064	1.93868	1.26251	-0.302649	2.25925	0.82481	1.76808	0.406805
-5.32619	-9.67598	1.24964	-0.830485	2.7889	5.7713	0.551623	1.85818	8.04427	-0.413815	1.55764	-4.94661	3.83114	4.13949	-0.843271	-3.58654	1.32782	0.995541	-2.00742	-0.50424	-3.04728	-3.87361	-6.57885	-0.642694	-2.47182	7.15786	2.84058	5.83952	-0.580561	1.6853	-0.470866	0.503638	-1.84388	0.140484	1.84597	0.371889	0.93386	-3.71852	1.00241	-5.93826	-2.82905	2.23793	2.75186	0.783538	-2.3108	-0.0748605	-4.06096	-4.02054	4.0113	1.46247
4.49809	0.0755086	2.2745	-0.989433	2.90823	1.29169	-4.02209	-1.38678	4.13204	-1.29981	3.25069	-1.04326	1.25679	-2.27825	0.557141	-1.59722	-0.478821	2.8305	-5.25763	-1.01621	-4.10157	-1.84689	-2.179	1.85344	1.44479	2.56664	-1.84875	0.0695831	0.742715	1.5306	-2.13941	2.94427	-0.13052	2.72322	0.852748	3.05912	1.71529	1.44461	-1.48726	-0.662409	-3.40569	0.98484	0.65971	0.352822	-1.29003	3.3352	1.21674	-0.821903	-1.44315	0.914931
13.1415	-3.26651	-3.79646	4.73868	3.4111	4.76907	0.716366	-3.46037	-3.30379	-1.14707	-0.372721	-3.05982	-1.32608	2.34081	-0.738866	0.861392	2.35228	0.567395	-1.83761	2.20409	-1.76675	-1.51691	-3.8844	0.91057	2.5664	-0.727549	3.51528	2.87818	4.68763	-0.736115	2.26922	-0.3913	-1.04752	-1.48497	0.0483092	-0.0457463	4.18659	1.57572	0.393387	1.17624	1.97918	1.62598	1.27343	2.44816	0.817696	0.435145	-1.01074	0.361615	-0.0910867	-1.34851
-1.72494	-0.570308	7.64562	1.88685	-0.782078	-1.10006	-1.24132	0.843536	1.1522	-5.85802	-3.52128	-2.14079	0.871544	5.32577	-1.3049	1.00325	-1.48109	-3.13298	-6.13083	-0.617166	2.82713	3.01971	3.30766	-2.69156	1.58529	-3.81579	0.85929	-5.26349	0.504402	-0.708397	-2.28207	-1.83641	4.25887	-0.675198	0.771065	-1.96541	3.89342	0.230413	-1.79481	1.07348	-0.0202737	0.120576	2.44108	-2.07777	-3.09823	-0.143984	-1.22116	-8.11294	-0.0429593	4.55794
5.30128	-34.3621	-16.6367	-11.7332	-17.2678	-24.8947	-1.86865	5.66429	-13.3067	-7.60066	-11.7771	-3.21162	-7.0558	14.779	0.569003	3.34618	7.77692	-4.86575	2.59492	5.9281	0.0790612	-2.7649	7.16327	11.0294	0.143439	0.0921746	2.73095	5.94658	0.0960302	0.50049	-0.443336	0.870509	0.0148072	-4.53654	2.76118	-1.99587	0.137005	-0.536255	-0.559369	-2.30516	1.90392	2.91938	-5.07996	2.25716	-0.598502	-0.691878	-0.516279	-0.371749	0.161793	0.21826
-1.87756	3.55214	2.7226	0.567377	-3.8438	1.09883	0.0640935	-4.00307	0.881179	-1.85778	-0.967761	3.53522	-3.57602	0.597583	-2.13686	0.968218	3.37956	-0.127729	1.20532	2.30244	1.68252	-0.267491	-1.12065	0.748618	0.438278	-0.785803	-0.0449637	0.624823	-0.352999	-0.0364943	-0.0219558	-1.69348	1.10368	-1.92275	0.57604	2.16792	-1.39884	1.5875	2.11265	2.78286	-1.20791	2.35896	1.55171	-1.02228	1.32231	2.22624	-0.940568	-0.102319	-1.45152	0.35788
-12.2021	4.52667	-3.23779	-0.627738	1.30662	-1.88728	2.12704	5.53509	-0.220706	6.48214	-3.64248	4.92504	1.50336	-2.43841	1.46824	-1.47052	0.354265	-1.79992	-3.07015	1.03958	0.962479	0.75702	0.0130883	-0.548509	-0.214978	0.21318	2.14932	1.97771	0.945152	-2.44396	0.311015	1.78594	2.86288	1.02664	-0.544338	-3.36807	0.296826	-2.4354	2.87384	-4.63014	0.80326	-0.600889	-2.14854	-2.11393	1.26297	0.414647	3.32878	-3.64288	0.471196	2.51625
10.6779	2.13213	-4.44273	10.8454	-0.423332	-1.29686	3.31616	-3.49438	2.88421	-1.42353	-0.25003	-2.22957	2.64828	-2.84335	-0.696997	-0.236518	-1.4173	1.34316	-0.364434	1.60186	-2.16425	-0.0294271	0.503827	0.653722	-1.39596	-3.95465	2.09876	5.94838	3.5033	0.000728584	-0.319152	-0.36218	0.481306	4.07813	2.06241	-4.41841	-2.32236	5.53553	1.78111	0.271587	2.67018	3.22753	-0.544131	0.212003	-1.76984	-0.900279	1.75959	0.145535	-1.03251	-4.92394
12.3383	2.20538	-2.90846	11.6314	-3.97683	-0.187309	1.83258	1.63164	1.01063	-2.3119	-2.97311	6.31327	-1.39855	0.276599	1.73287	0.694733	2.33627	5.52119	-0.659068	-1.23325	1.16016	-2.06227	-0.698114	1.99479	2.1798	0.262487	-0.252802	1.10542	3.03633	1.33681	-0.762074	-1.08104	1.65817	1.43741	2.20066	-0.0625176	-1.63824	1.20486	1.29493	-0.691304	1.06676	0.38631	-3.01943	-1.67456	0.642324	-2.10542	-2.23082	-0.0625952	3.43754	-1.03919
-1.81388	-10.148	10.3893	2.35868	-2.37668	-3.27454	1.57114	1.44706	1.32215	-1.25534	1.83876	0.167379	-1.36203	5.38432	3.4657	0.00741206	-6.17296	-3.91134	0.235249	-1.78963	1.31459	1.21996	-4.06329	1.79876	3.26381	-2.13654	-1.67359	-2.28793	1.10363	4.48274	-0.732237	-1.03804	-1.00841	0.908814	0.0165274	-2.23312	-0.342551	-0.188687	-1.31896	-1.42473	-1.84469	0.144119	1.19131	1.09522	-1.45089	-2.12598	0.258362	2.94949	-2.02726	0.0299735
-6.46456	-12.5115	-2.501	-1.53724	4.33428	11.3103	2.40117	-2.92806	-1.30324	2.15397	-2.78689	-2.13171	-4.33912	3.58098	-5.82004	0.348567	-0.948723	3.4807	-2.61273	4.92572	2.56618	-1.95962	-1.68239	1.90385	-0.171961	3.29653	5.38399	2.51716	-0.532634	2.32468	-2.32451	1.29285	-3.36359	-2.24424	1.81279	-1.49544	-2.79833	-0.822864	-0.0535824	4.2731	-0.888424	0.723557	1.49814	-0.298495	1.972	-1.58816	-0.183398	-1.46681	-0.834347	-0.301531
-6.88336	5.31391	-1.36636	-0.212842	0.754624	-1.25456	1.05276	-0.720456	0.263725	2.16621	-0.235885	-3.14704	1.06014	0.872112	0.409973	1.83351	-1.48774	2.35328	1.14816	0.907643	4.51654	-0.793914	2.71755	1.80969	-1.51408	-1.28535	-1.05625	0.143914	2.58229	2.50521	3.2504	2.56793	-1.59375	1.12524	-0.784198	2.67395	2.90719	0.941797	0.0308915	-0.0711978	0.336623	-0.06544	1.06602	-0.182938	-0.133564	-2.04331	-0.103483	-0.265691	2.07497	0.650216
1.36406	4.15151	-1.16627	-2.37094	-1.59563	-0.0205703	-1.33599	-0.0245445	-0.640383	-2.72704	-1.6763	-1.56648	-1.48142	0.498732	-1.28473	1.18251	-0.943959	-0.681774	0.402431	1.36232	0.552188	0.0992464	1.64463	3.73694	-0.783931	-1.82651	0.546647	-0.327232	-0.752857	1.50296	1.77195	-3.8064	-2.02119	-1.46476	0.338653	-1.05024	-1.7901	-1.72289	-0.109682	1.99947	-1.31423	0.985515	-0.44253	-1.12497	1.40315	1.0696	0.489076	1.0846	-1.37427	0.247109
-4.47176	3.86105	-3.82504	6.12212	2.08985	-1.80269	1.29597	-4.2806	-3.16228	-1.40295	-0.879636	-1.39397	1.84937	1.32815	-3.41608	0.504816	0.602459	-0.419759	-4.4827	1.00417	-2.85733	4.84702	-2.92729	3.1906	-1.5737	-1.49285	1.09962	-4.98449	3.38117	-3.55551	-1.68633	2.83939	1.62084	2.1396	3.11184	0.375807	0.705119	5.23606	0.456825	-0.025743	0.0843357	1.08222	0.115386	0.681659	-2.50871	2.3171	-0.54841	-0.627305	-2.36295	2.281
-8.67057	-16.9004	38.4621	14.4795	-0.894661	-6.47661	4.31017	10.8211	-2.48398	-4.85153	-2.21041	-0.0272514	-1.14649	1.6747	1.03831	-2.30746	-1.16046	0.20194	-2.23314	-0.664848	-3.22681	-0.519474	-2.69489	2.05741	-2.65014	-1.80913	-0.0635853	-4.16258	7.7448	0.409257	5.07932	-5.92151	-2.56099	-2.80125	2.92928	-0.0160969	-0.133344	-3.98196	3.36531	-2.60457	1.29945	1.14427	-1.29625	2.9003	-4.16438	1.19143	4.04216	3.3552	2.07588	3.2088
-9.13362	7.13281	-2.35316	-0.221736	-0.85157	0.44444	1.89136	-2.27132	-1.82071	-2.47399	-2.01078	1.37985	-0.986992	-3.09246	-0.0966027	-0.862713	-0.915569	1.23725	-1.64585	2.34119	-0.327363	-2.56334	0.740394	-0.517408	-3.16489	-0.188508	0.618817	-2.02275	-0.0491181	-0.783813	0.452214	-0.827729	-1.09061	0.272862	1.22748	-0.736858	0.876812	-1.38422	0.480487	2.26601	-1.77986	-1.57225	-2.62169	0.0279526	2.15654	-0.966109	1.61141	2.66578	-0.446062	1.48058
-8.76257	3.32365	-1.64344	0.451837	0.886431	-0.957455	-2.56304	1.25661	-0.671397	7.70605	-2.65864	-3.44706	-1.96495	1.03199	-1.42086	1.65979	1.12913	4.65853	0.0873983	-2.78253	-0.195907	-1.45172	1.97081	-0.301418	2.48257	-1.09132	1.42303	-1.21028	1.88054	0.392985	2.24571	0.00261327	0.630442	0.602553	-0.619362	0.356717	1.0574	0.937348	-1.9985	0.456127	-1.64966	1.6851	0.589958	-0.910513	-1.72023	-0.266483	1.54968	1.21076	1.351	2.56299
2.54042	4.62061	-1.04336	-2.50424	1.35787	0.0101701	0.422216	5.47828	0.707145	0.0377844	-0.0923455	2.62221	-0.472391	-1.03516	-1.84226	-1.82732	-2.79658	-0.00589598	0.0901743	1.49036	0.726117	-0.297053	0.514044	0.322805	-0.00547015	-0.833406	0.0656325	0.290284	-0.537473	-1.32606	-0.042786	-1.19426	-1.66271	0.637884	-2.12627	-1.19734	0.1842	-0.721381	-0.585107	-1.22029	-0.238702	-0.124132	0.141407	1.46602	0.253032	0.0227655	2.86488	1.71724	1.02012	-0.279495
1.10353	2.49581	-0.213163	-0.698257	-4.79936	1.89184	1.62176	-0.676761	1.94495	-2.91345	-1.8866	2.20787	-0.339128	-2.40388	-0.31515	0.268114	1.15672	0.197809	2.37495	1.22371	-1.94334	0.42801	0.770857	-1.65082	0.36516	-0.920292	-1.30047	0.0272087	0.428397	0.492053	-0.653514	-0.611855	-2.79838	-0.0746783	0.60168	-1.89117	-0.239091	0.571611	-0.147859	-0.895923	0.884256	-0.0513565	-0.273925	-0.601505	0.607471	0.183251	-2.29304	-1.75966	2.34833	-2.03039
-14.1649	4.1033	-2.90849	1.59958	-0.0495784	0.385434	0.532185	1.76576	-0.847972	-2.82868	0.171506	0.270606	-0.0697108	-1.13591	-1.27111	1.88757	0.236036	0.289694	-2.87937	-1.34873	-0.025508	2.11657	-1.502	1.23878	-0.351328	3.46739	2.97201	-2.55192	2.55123	1.42024	-1.26983	2.27656	1.15012	1.63426	-0.418065	1.08014	-0.71238	1.24751	-2.64216	-0.112315	-0.629124	0.837671	0.747275	-0.279173	-0.662919	1.48594	-1.82649	-1.08377	-1.84552	-1.971
1.54835	4.39976	1.07397	-2.57306	-5.05462	-0.536827	4.47213	-4.13879	-1.3228	-0.0775303	1.90959	4.7961	0.793575	-1.79809	1.51488	-0.543546	1.2057	-3.74101	-0.479551	-0.24957	1.03823	1.17422	1.19456	0.736909	1.31282	3.05774	-1.17479	1.02539	-0.13961	0.253484	2.43134	-1.04644	-0.198616	1.11814	3.03716	-5.1144	0.248305	-1.8071	0.488947	-3.39739	-1.42283	1.81605	-0.745591	-0.864146	3.17654	-0.825946	0.520812	1.49985	0.662375	0.196558
-5.52936	2.70352	0.146973	-0.761183	0.983123	0.345953	-1.19791	4.06753	1.62945	-0.86707	0.547284	1.14394	-0.0199628	1.55543	-0.0611023	0.888007	-0.0288867	-0.443627	0.534059	0.144849	1.4187	-1.16323	2.27764	0.335002	0.190327	0.0626135	-2.47934	0.149338	0.778196	-1.36559	1.35444	-2.81001	0.227422	1.12859	0.757488	-1.07992	0.360892	0.0839353	0.337539	0.80423	0.345521	1.93945	-2.51696	0.326023	0.0182186	-0.0526914	1.66608	1.48916	-2.74889	-1.01065
4.30899	2.75712	1.97299	-1.64238	1.32026	0.431375	-2.13372	-1.04024	-0.171722	0.222723	3.82767	-1.6119	-1.48357	-0.0942538	-0.854143	-0.614628	3.80266	-0.357219	-0.82363	1.24229	2.38068	0.596421	-0.679631	-2.33703	0.90707	2.49671	-0.852377	-0.776286	-0.269917	1.82566	-4.73762	-1.20614	-0.77293	0.28897	3.02999	-1.01265	-2.02911	2.35831	-0.176623	-0.956755	-1.59282	3.143	-1.66885	0.491874	-0.171568	0.274478	2.43734	0.239599	-2.47783	0.964433
-6.64353	2.49297	1.94635	0.540127	-0.79631	0.110962	-0.900497	-1.67626	-2.50318	-0.482193	1.12817	-2.65223	0.90083	-0.394914	-2.47505	-0.327139	2.92255	0.00332876	1.48661	0.2944	-3.44923	0.235302	-1.08507	0.795452	-0.791674	0.066927	-1.77551	-0.424492	0.825873	-1.7862	-1.72292	-2.61279	-1.08826	-2.33949	-0.750995	0.899375	0.897221	-0.193064	-2.12102	1.68389	-0.822279	1.52447	-0.662845	-0.175421	1.80183	1.69891	1.32718	2.20743	-1.46435	1.41392
17.3353	1.08315	-7.47917	20.1492	-0.955388	-2.22333	3.28255	-3.04585	2.48269	-3.53023	-3.86324	1.39074	1.00206	-0.460989	-0.905177	0.797139	0.404593	-1.81302	0.63558	1.26096	-2.45491	0.443851	0.0726322	-0.0105657	-0.844695	-3.10498	2.39581	2.80773	0.622609	-1.51581	1.59884	0.222386	-0.199814	1.86327	1.24902	-0.662817	0.2451	1.29646	-0.348235	-2.15447	-2.97904	-1.01863	4.96236	1.35376	-0.080534	3.899	-2.07938	-3.78	-1.01983	2.38137
-7.34475	5.12413	-2.22793	-0.109564	0.72419	-1.09755	3.56619	1.59721	-0.34001	-1.50552	-1.95761	2.26204	0.708516	-3.38327	-1.32649	0.540637	0.629305	0.596486	0.707884	-1.01891	0.394376	2.56997	-0.984718	1.98495	-1.52306	1.48476	3.2517	0.91847	-1.1631	0.381506	-2.85976	1.56353	-1.77292	-0.322899	0.434396	-2.38577	-1.5275	0.553873	-0.876595	-0.768541	1.11468	1.48393	-0.49572	-1.49648	-1.1789	-0.359309	-1.71135	0.346816	-0.0358687	0.478942
-10.4107	6.23403	-2.2754	0.964453	-1.79423	0.358889	0.788688	-2.57704	1.49414	-3.82575	-2.18201	-0.447261	0.978931	-2.18888	-0.62204	-1.02774	-1.96095	1.93053	-0.190278	1.16542	-0.0813865	-0.829674	1.75342	1.1658	-0.678988	-1.23891	1.45304	0.103205	1.53254	1.19873	-0.675286	1.46489	-0.477621	-0.229486	-0.128734	-0.294081	-1.33399	0.391098	1.25288	-0.879136	0.563712	-2.46619	-1.30238	1.72262	1.08149	-0.780389	-3.57398	0.433929	1.28896	-0.818395
-20.9229	3.17093	-3.26549	1.68933	1.63627	0.0871707	-0.0102849	0.410485	0.90642	-0.344211	0.682835	-1.61771	0.511799	4.48348	-3.83718	-0.633812	1.32752	2.81265	-3.01373	0.360854	1.73861	3.46749	-0.91803	2.93941	0.0936312	-5.69755	-5.99286	-3.03209	0.866001	-0.713986	-1.38776	1.05313	0.830427	0.254951	0.981275	1.12706	-0.366977	1.1581	-4.90134	0.0661775	0.595038	-0.718941	-2.04402	-1.0764	1.86638	-0.0700859	1.54258	-4.44289	-1.64096	0.209651
2.00218	5.45522	-0.482003	-1.36723	1.16743	0.141427	-2.27013	0.782576	-1.57639	-0.406116	-0.428502	-1.36255	-2.3903	0.0953864	-1.04329	1.84418	1.15965	1.30311	-0.0661126	-0.368455	0.0850389	-1.7169	-0.172533	-0.0354624	-0.785064	-1.17411	-0.566059	-2.22493	1.55995	-0.0423131	-1.08562	0.0911222	0.70051	-1.02521	2.62304	0.0936147	-1.17882	-0.983514	0.109602	1.28993	-0.389219	-2.40829	2.10334	0.246285	-0.394047	1.98591	-1.16562	-1.6791	-0.505658	-0.342849
6.25526	3.14183	0.290428	-2.66198	-3.30612	1.08395	1.64675	0.856789	-1.53203	0.217931	1.33848	-2.70736	1.35	-1.44899	-2.44752	1.0892	2.54443	-1.37523	-1.64545	3.27839	-1.49686	0.889717	0.0411472	-0.0567567	0.983435	-2.51035	0.322157	-0.569688	-0.403967	1.28517	-0.813867	1.83037	1.09449	-0.869094	-0.595308	2.21278	-2.09674	2.08099	0.582194	-0.996376	1.16926	2.31625	-0.365349	0.606492	-0.78461	-0.0390647	-0.112065	0.524853	0.699633	-1.47412
6.20855	3.07567	0.948594	-2.07348	-1.4747	0.922036	-1.07151	0.0942238	0.706359	-2.22189	-0.507451	0.912028	-2.79152	-1.19345	-0.330854	-1.03534	0.742156	-1.27015	0.436533	0.0103843	0.622163	-0.0319015	1.91166	1.16775	0.709033	-0.146532	-1.07072	0.738955	-0.932403	-0.686525	1.26693	-0.864789	1.2824	0.708501	0.415926	0.119018	-0.161312	-1.06145	-0.320589	-0.810958	-0.894703	0.190478	-1.97333	1.61361	-1.23417	0.103833	-1.77827	1.3828	-1.24023	-0.6401
12.0568	1.75289	-2.02029	9.06208	-4.8195	1.09086	-0.414897	2.70231	2.79458	-1.83613	-1.51823	0.36841	-2.02707	0.828946	0.205603	0.958372	0.29552	2.76954	-0.933774	-0.470415	3.52749	-1.18858	1.21816	-0.293989	2.01175	0.221259	-2.52731	1.03414	2.26622	0.292142	0.684748	-3.89972	3.60044	0.122255	1.80716	2.2193	-1.44981	1.89824	1.49211	0.0764195	-0.253641	2.68288	1.00694	-1.87414	-0.747958	-0.893011	2.9088	1.81666	-0.0884242	1.64761
0.902044	1.11177	2.15673	-0.904222	0.841714	0.643316	-5.72392	-5.19623	-3.25849	0.092957	3.96251	0.123335	-2.76778	4.2761	2.84761	-2.53921	-3.4115	4.06873	-6.2084	-0.678231	-2.88425	2.42404	5.00246	-1.02388	-1.53609	-2.55433	2.38404	1.86044	-2.69999	-7.75517	-2.87351	-0.0636648	3.28815	-0.390788	4.21615	1.09047	0.452017	0.593019	2.83209	2.99355	-3.06844	-2.9136	4.26923	-3.95557	5.96784	-3.49831	-2.59926	3.48172	0.476378	3.41889
-9.46848	-0.773486	0.71879	1.74512	1.84117	-0.822592	-2.47589	-4.63054	4.2184	4.09688	6.12793	-3.7908	5.44866	-3.48229	-3.58021	-2.76766	1.20105	2.37413	-1.6734	-0.593658	-0.699176	-4.4035	0.208927	2.69287	2.76956	-0.282902	-0.425203	-1.51552	-1.64074	2.93907	-2.25287	5.82293	3.31115	-4.78432	0.633278	0.388119	-0.494946	-2.64063	3.56824	-1.10386	-0.443888	2.90803	1.08318	-1.8494	-4.77222	0.962376	1.56558	3.49654	-1.59813	0.0997155
-17.2822	-29.2693	-19.6963	-7.4788	-6.27675	-19.9671	1.60565	-0.156788	-11.3282	-9.59668	2.88268	-4.35893	0.984076	3.4312	-1.55313	-3.31464	-1.88966	0.785799	2.19694	-3.69688	1.20164	1.03077	-2.56544	3.31567	1.98815	-1.28684	-2.04525	1.46815	-3.34845	0.788922	-6.33194	-0.833493	1.89999	3.83026	-0.831064	5.44895	-0.857673	3.3839	3.73815	-4.05607	-0.774166	-1.74553	6.48043	0.47707	-0.419388	-1.48346	-2.30534	-1.32983	-0.281327	-3.71546
-4.02826	2.52649	-0.816858	0.238356	-1.08343	1.34399	-0.887335	0.19409	-0.0659954	-1.78055	1.01549	1.39284	-2.57352	0.271178	-0.498548	1.48913	-1.17667	-0.90629	-4.58727	-2.20544	-1.08897	1.15169	-1.61765	0.116828	0.151037	2.77801	0.0494888	-2.31558	2.42919	0.0446705	-1.4662	2.00184	1.35064	2.12025	-1.50838	1.4747	0.494984	0.153109	1.44183	1.71583	-0.994938	1.13286	-0.746796	-0.423162	0.648649	-0.154433	0.625602	0.476063	0.2981	-2.32996
-6.82875	2.62471	1.4391	1.08672	-4.07277	-0.0899042	2.87226	0.878178	-0.415634	1.77699	4.64695	-0.0925871	-0.740165	1.7625	1.11486	1.17174	-2.00931	4.43842	0.422295	-3.96898	0.0991379	-0.753168	2.87037	0.119429	1.08217	0.163229	1.16575	1.12432	6.22475	6.66356	0.87175	-3.254	2.01217	-3.72077	2.2453	5.11173	-3.54802	0.348715	-0.617768	2.70815	6.88013	-3.42855	-1.13616	-2.44221	-1.488	2.82119	-2.9139	-1.85948	-2.28573	-2.85368
3.55419	-10.061	-7.79948	17.8003	4.53527	1.30841	-2.63842	-4.44055	1.72381	1.38629	1.31807	0.880853	0.317601	1.40457	-1.15997	-1.28869	-1.48621	-0.405762	-2.25654	-3.25114	-0.863302	4.28473	-0.201667	2.78012	2.87316	-4.63907	1.21572	-4.57305	4.61846	-0.860226	0.410581	-2.17243	-0.327533	3.42541	1.74706	-1.07253	5.71916	0.736619	-0.397987	2.93169	1.16526	3.36954	0.257115	-1.70913	0.56985	2.30406	-1.75934	0.917441	-1.28918	-0.106157
-8.19268	5.42032	-1.72505	0.143543	1.38423	0.384899	-2.0886	0.996136	-0.0688582	0.507562	2.14475	-1.61857	-2.48361	-2.59469	-1.59657	-0.0863661	-2.08078	-0.379406	3.28891	-1.7353	1.65518	0.823795	1.82853	1.56087	1.60818	-0.796681	-1.76545	0.359723	1.25188	-0.988622	3.85389	-0.463354	-2.16077	-0.532237	0.140087	-0.131352	0.22532	0.856747	0.177506	1.15772	-1.56996	2.41346	1.96278	-1.55502	0.118264	0.2095	-0.470694	1.1798	0.5959	-0.839405
-2.77475	4.58526	-2.09453	-2.15993	0.986197	-0.276193	1.05902	2.32327	-0.234808	-1.01308	-0.443	-0.969155	-0.0247273	-0.309729	-2.65987	0.200154	1.11817	0.423375	-0.864515	-0.927598	0.458622	2.73171	-0.4864	2.16628	0.127028	-0.113062	-1.6546	0.0982192	-0.330753	-0.0782351	-0.184334	1.7232	-0.837607	-0.0225516	0.913513	0.577981	0.722936	-0.850307	2.55397	-0.983137	-0.624331	-1.0407	-1.29867	0.881212	-0.586238	-0.15497	0.181159	-0.217302	-0.877721	0.0968348
-2.99762	2.82987	-0.844738	-0.699017	1.10262	-0.682699	-0.36578	-1.51911	0.714903	-1.49582	0.574739	-3.28809	-2.35945	-1.17242	-2.28204	1.29639	-1.1964	2.34039	1.68503	-0.295455	-1.73656	-0.849453	0.493529	-0.511655	-2.29663	-0.434045	1.88797	2.35635	-1.4547	0.41041	-0.449629	-1.06095	-0.583153	-0.434161	-1.82402	1.75189	0.321543	-1.51254	0.433331	0.222416	-1.69999	-1.34846	-1.6194	-2.4089	-1.93695	-0.946384	-1.18806	1.89674	1.39577	0.757819
-10.7274	4.07163	-1.83016	0.93848	-0.738993	0.436846	1.68698	-0.37056	0.333502	-3.59315	-0.961966	2.20554	-1.30212	-2.22429	1.52624	0.081719	-0.0497318	0.119772	0.315	-1.65598	0.847986	0.838061	0.797738	0.959566	-2.52667	4.29403	2.08316	-3.03662	-0.0214136	-0.819424	-0.252341	0.335013	-0.277013	2.10786	-0.133471	0.0094405	0.907771	-1.61354	-0.635757	-2.34372	-1.30032	-0.72916	-0.0191362	1.12537	-1.40304	1.86163	-1.0268	2.45973	-2.08618	1.18799
-0.835686	-10.1643	-3.14466	-5.31523	8.88124	-0.104364	4.19293	-1.0044	5.77248	3.67444	-4.42489	-6.56694	-0.239382	6.6257	-1.47425	-9.08415	7.5937	-0.910529	2.24368	2.97942	4.80094	0.469545	-8.53111	3.50675	-6.98659	-3.50492	3.49836	-1.81323	-3.36944	3.65858	3.39494	2.58269	-1.7381	-2.53404	-1.04819	1.03997	3.00533	0.0555472	0.724125	1.74163	-0.275598	-1.26246	-3.46921	0.426301	-2.07074	0.24545	-1.60602	1.33563	1.27773	-3.13716
24.6231	-3.09975	-7.12477	12.9681	8.56214	0.390915	6.36005	2.68798	-1.7083	7.59247	0.56411	6.44536	-4.26305	5.52806	-3.00691	0.756698	-2.21591	1.13514	-0.00398947	-0.391442	-0.794176	0.552654	2.27992	-3.4353	1.48408	-1.6013	4.92633	1.31526	0.326776	-3.31391	0.495901	-3.43073	1.85715	-2.89971	0.449119	-1.4253	-2.37177	-1.88218	-1.63373	-1.79466	3.39724	-1.53259	3.63985	-0.614616	0.369015	7.2586	1.41242	0.162753	-4.23137	-1.5911
-8.99803	-24.7859	23.8338	7.24789	3.13618	8.80553	19.288	-6.81478	-11.0558	-2.03583	-2.12624	2.88445	5.699	-0.690528	12.2546	-3.07888	-0.837314	-2.11904	2.71717	7.26855	1.87095	-7.28965	5.9088	0.288504	-3.7612	-7.46284	-1.14255	-5.54306	3.30566	5.14358	-1.14003	-3.10379	-7.72208	6.54176	-0.21167	6.75889	0.028123	3.34549	1.62769	-2.76897	-0.39729	-3.91162	4.87804	-3.52021	-4.61308	-2.86801	2.15008	-1.15402	-1.0025	4.75713
6.35603	-0.652999	1.55415	-3.79053	6.97029	0.8209	-1.13791	-5.36669	0.796318	-1.73236	-3.64801	3.46653	-4.47507	5.6626	-2.79794	2.47001	-0.186707	2.583	-0.559041	-0.417411	-0.853313	-4.49093	-2.92716	-3.67055	0.640095	2.64251	-1.38731	0.245737	0.401332	-0.619243	-2.91818	-1.57333	-3.78665	2.38598	-1.60125	0.501556	-0.165512	1.21654	-2.32733	-0.318575	1.46853	-4.25748	1.90451	-0.650553	2.31746	-0.77257	-2.04291	1.78545	1.69584	-0.6006
4.4243	-9.0568	26.6621	5.96161	0.80863	-8.05724	3.4089	-0.811576	-2.85933	7.48179	-6.2499	-4.72748	-6.23423	3.37413	-1.70654	-0.0139461	-1.29526	-0.379513	0.399822	4.17703	6.3708	6.9299	-3.39926	2.27787	0.70604	2.93953	-4.58557	3.09275	1.46051	-0.652528	-3.45822	2.594	-1.15637	3.48412	-0.341858	1.61626	-3.39546	0.97223	-1.09372	-3.32688	1.04239	-1.82617	4.63548	-1.6902	2.92982	1.01159	-0.647468	2.19878	-1.28016	2.2418
-6.71185	4.386	-0.0888951	0.452856	-5.36491	1.11567	3.28494	0.523162	-0.932365	-2.68272	-2.02606	2.53984	-1.5388	-3.08131	0.256581	1.93438	-0.729121	1.96601	0.689846	1.57295	-0.646811	-0.770683	-0.469727	0.647517	-0.311438	-0.864883	0.815335	-1.25022	1.72224	2.58627	0.39583	0.220277	-0.444593	1.60983	-0.00347806	2.99921	0.379981	-0.726347	-1.08055	-2.33073	1.17466	-0.803996	-1.24349	-0.386792	0.297288	1.15946	-0.292479	-0.0259858	0.484131	0.719834
1.04509	1.66726	-4.28717	-3.39955	-1.30604	-3.58297	-0.380813	3.26294	-0.299261	-0.359805	2.01494	0.489537	-1.79997	0.13868	-1.11625	-1.98539	0.495789	0.513613	1.26516	-1.59362	-1.60769	0.182784	-1.21466	-2.13316	-1.22332	0.0804229	-0.18636	0.350297	-1.53408	2.69588	4.91831	-2.48595	0.00864614	1.84335	-4.21168	-1.22253	-2.51995	0.572234	0.788797	0.604245	3.9573	-1.73091	1.24244	3.65652	1.54286	0.0340304	1.92212	-0.588486	-1.6979	2.82971
-3.38407	3.08393	4.21588	0.526833	1.5368	0.535432	-3.35374	-2.20755	-1.60048	0.386155	1.66653	-0.130218	-7.7708	-0.0231937	-4.56035	2.69768	-1.5307	-2.9193	0.782868	1.50702	4.98378	2.96661	-0.481307	-0.369351	2.17592	2.97395	-2.05274	2.62791	-1.70036	-0.991782	-4.26427	1.65636	-1.19557	2.61111	1.93051	2.59568	-1.95011	2.09364	1.9027	-1.70369	0.842096	-4.38355	3.54641	0.905949	2.35134	-1.82523	-1.61358	-0.342385	0.723816	-1.9628
-12.8421	4.44315	-2.83575	0.215319	0.630765	-0.534503	1.95005	0.331556	-1.48849	0.616648	1.03464	1.09908	0.298291	-0.0542096	-1.00573	-0.851304	2.95164	-2.01956	-1.9584	0.239831	0.909312	2.59789	-0.623434	1.34605	-0.683441	-1.05934	-1.42767	-1.21731	-0.373943	-1.34962	-0.621913	1.12077	2.22737	-0.911994	1.61325	1.60741	-1.05735	0.582978	2.63308	-3.86192	-1.45516	-0.0120444	-2.4619	-0.807112	-0.181285	0.296738	1.7971	-0.00243941	-1.59884	1.31986
-3.34652	2.41662	-1.36378	-0.1956	-4.69124	0.338309	-0.463715	-2.66953	-2.43386	5.16473	-0.553201	-5.70616	-1.53595	-1.89008	2.27574	-1.14822	-1.75189	1.23281	-0.408457	0.68544	-0.489294	-0.398188	-1.33843	-0.0414933	-2.08689	0.742585	0.274862	-0.855613	-0.790683	-0.245867	0.183138	0.113069	1.50198	-0.671586	-1.44134	-1.94475	0.581809	-1.07964	1.24082	0.092352	1.06689	0.837376	1.12381	0.410277	0.0397092	1.59565	-0.125728	0.815537	0.874794	-1.418
10.6264	-25.0426	8.50489	-0.282334	0.70855	8.07888	-0.733584	-3.22371	4.16024	2.5085	2.99452	7.23614	-9.7754	2.801	1.61793	2.73457	-0.703172	-2.98374	-1.77077	2.80553	2.57497	8.75848	5.99389	-6.97656	-2.53758	-11.4136	-1.68171	-0.304461	-5.64342	0.484429	-3.41669	-2.12597	-6.93361	3.85114	-7.94489	-3.1777	2.0223	-0.0606251	6.35881	1.58683	0.721329	-0.265698	1.49749	3.89366	-7.95535	-1.48501	-6.39613	-1.228	2.30955	-0.113487
1.88516	-1.50479	-0.0120698	-1.02482	-6.7761	0.999542	-0.0532611	0.0927878	0.819305	1.09142	6.16213	1.25056	-1.95172	3.27129	2.79946	-0.982132	-0.827371	4.38712	-0.179522	0.77771	-1.98504	-0.381458	-1.12742	-1.48812	2.0583	-0.809079	1.28916	2.98663	0.784842	4.73194	1.99235	-2.23192	1.99208	3.5348	-2.69575	-1.3784	-1.99943	-0.0559808	1.70869	4.8651	1.1579	2.88444	-0.592093	1.06466	-2.39035	2.17946	-1.23552	1.58532	0.783182	0.904111
-3.29053	-3.27631	14.9846	4.58747	-4.23733	-0.65251	4.37653	-0.561373	-4.87737	1.29803	8.02059	-3.71343	3.93592	-0.34589	-0.260673	-4.31934	0.390513	-0.334957	3.74459	-2.69636	0.130579	-4.01712	-0.411996	-0.575648	-2.47373	0.927242	1.28766	-1.33943	-2.7297	4.85813	3.32614	1.70822	-4.29917	-1.65613	-2.7989	-2.51346	0.409953	1.35428	-1.56347	0.764423	2.97368	4.47494	2.73449	-7.43676	-1.65872	-3.55856	1.89672	-0.529919	1.71998	-7.47789
-9.82416	3.76653	-2.06006	-0.0372608	1.34598	0.0302107	0.575995	11.3962	1.77509	3.89334	0.739447	5.28167	-0.251538	-0.161787	-1.40895	-2.94875	-1.79342	-1.66527	-0.238775	4.60352	2.68118	-2.56704	2.13112	0.0604727	-1.76774	-0.36231	0.064367	-0.221444	0.650114	-2.59857	0.998566	-3.51583	0.186983	-0.014741	0.575099	-1.88818	0.940328	-1.19863	-0.412283	0.931528	-0.559264	-2.47422	-0.566588	1.71347	0.888081	-3.89821	2.01383	1.03865	0.0349134	1.42463
-1.72542	-13.2384	-8.81983	-4.24601	-2.59078	-4.59348	-0.899932	1.25564	-3.86826	-2.7524	1.89553	-0.945897	-4.9322	4.03938	0.884669	-5.30876	-2.26033	-0.880697	-1.49999	-1.49331	-5.21345	4.83942	0.710361	3.26511	2.21438	1.54769	0.153203	-1.78598	3.18791	0.884853	0.122037	-0.34775	-2.08722	1.21314	1.24	0.976724	2.69064	1.26547	-0.473116	1.71452	1.16185	-0.179328	3.51117	-0.215425	-0.998082	-3.97385	1.21388	-1.99436	2.35185	-0.495915
-10.3295	2.61783	-1.26069	0.483122	-1.11428	-1.68209	-2.83564	-0.699605	-0.319093	2.89432	-6.46579	-1.86557	0.479266	-0.166307	-0.14902	1.38505	3.9787	4.11329	-0.697765	-2.15784	1.4666	3.12679	0.770336	1.47719	1.75808	-2.62455	-0.19961	1.05119	1.13035	0.470535	-3.55044	0.431776	0.169879	0.769532	-0.0200612	1.31146	0.986794	-0.257495	1.00349	-1.83801	1.1058	-1.44709	0.993567	0.325554	-0.29148	0.889772	2.16826	4.03823	-1.73119	1.06961
-0.145293	2.52219	-2.01117	-0.8943	-0.71856	-0.13911	5.24313	13.5663	1.60858	6.53562	4.315	2.61362	-1.74266	2.28839	-0.120092	-3.86903	-1.69622	-0.300549	-3.78426	-0.628571	-6.73602	0.679	-1.41737	0.470992	-0.622923	0.603567	-2.80755	-1.38928	-1.75595	1.70878	0.430172	-1.48582	0.607033	-0.392654	-3.19742	-2.5128	1.26302	3.11956	-1.7539	1.048	-1.35025	-3.18189	2.86547	-1.30518	0.115468	-2.31411	0.797491	-0.244507	-1.89047	2.03454
5.62962	3.031	0.536	-2.93238	0.518803	0.428307	-3.01494	-4.26755	-2.08888	-1.38186	1.56409	0.032586	-0.522052	-1.71948	0.189349	-0.672226	0.0880174	-1.78138	-0.422465	-2.94607	-0.335115	1.51659	1.60447	2.29702	1.18547	-1.42495	2.4089	1.71003	1.75779	-0.678206	1.86535	-1.14591	-0.372321	0.281467	-0.502497	3.51514	1.16826	-0.12163	1.36272	-1.86072	0.124541	-3.0772	0.518628	-0.292679	-0.130324	-0.485424	1.06071	3.43189	-0.846385	0.378873
4.78025	4.23968	0.933893	-2.08852	-5.32139	1.67397	0.332136	2.19316	-1.76238	-2.8608	-1.85681	2.10554	0.316384	-0.088627	-0.601101	3.99295	3.88242	-0.997743	-1.0779	0.738856	-1.3521	-0.392481	0.739004	0.557165	2.85154	0.458897	0.173028	-1.19922	-0.430877	0.177303	0.251934	0.212056	1.93222	-0.174154	-1.21104	-1.13764	-0.241505	-0.178841	1.94435	-2.3679	-1.07549	-0.766719	-1.16593	0.757452	-1.19039	0.767141	1.58643	0.565645	-2.78403	1.10672
-2.07981	5.05506	-0.726567	-1.80827	0.348586	0.76701	0.0134128	-1.3226	1.39541	1.4425	4.36759	-3.61278	0.443795	0.379814	0.464954	3.53597	-5.83652	-1.21632	4.91745	0.851144	5.02032	0.801658	-2.02003	-0.326901	0.0731845	-0.127065	2.07947	0.516439	-0.51557	-1.18805	-0.444429	2.97138	0.391471	3.01253	2.36436	-0.573315	-1.24633	-2.87871	-1.16055	-2.49293	-2.10115	-1.07559	1.09694	1.20346	-0.502869	-0.038258	0.835588	0.990363	0.453765	-1.78059
-10.8805	3.77086	-0.772202	0.184705	0.420461	-0.0899569	-0.206622	-1.81908	-0.252989	-0.127238	0.412242	-0.978767	-1.56099	-1.96634	-3.53189	-1.41269	-2.62192	2.62227	-3.03325	0.342157	1.51839	-2.04552	1.13322	1.15447	-1.49927	-1.73829	1.07693	1.21884	1.03256	-0.103418	-0.134125	-1.05444	-0.166578	-1.56209	0.553365	-0.389204	0.592527	-2.67323	0.742188	0.666651	0.923982	-2.3002	-0.146583	1.56801	0.754936	-1.45138	1.61863	0.795834	2.35322	-0.287475
-1.25167	2.80674	0.659883	-1.24655	0.463743	2.52558	-1.82005	-0.965357	-1.03427	1.5336	2.17978	-0.325111	-2.76546	2.32108	-1.13582	-0.505773	1.3331	1.86783	1.90037	-2.89162	-1.5491	-4.71068	1.64367	-5.32302	-0.339521	4.5517	-4.22792	-2.20564	2.71042	-1.70817	0.603938	1.86643	-1.22097	0.879572	1.25894	0.0823269	2.653	3.76065	-0.160352	-2.81135	1.53414	0.0889419	-1.55326	1.23247	4.07379	0.109378	-2.29377	1.16446	-0.686728	-1.0733
-13.3252	5.05988	-3.30696	-0.266853	-0.0731779	-0.706553	4.01051	3.17395	-1.67719	2.6099	2.30368	2.00273	2.21877	-0.4041	3.31921	2.14028	-1.66438	-4.22746	-0.62823	0.333803	0.468786	1.10324	1.33696	-1.57521	0.428982	-1.18522	2.25406	1.62377	2.16696	0.758745	-3.78209	1.26414	0.0667803	-2.74346	-1.45472	2.18406	-0.588462	-2.3246	0.14283	0.6456	-2.54063	-0.514192	0.0767431	0.913596	-2.664	1.22102	0.174746	0.425107	0.751118	2.23837
-7.12473	2.46321	-2.08709	0.570514	-3.1388	1.80667	0.552323	2.97401	-0.737398	2.33989	3.0319	0.282424	-3.30165	-1.56808	-0.18607	0.692821	-0.0475979	1.07561	-0.288041	1.16846	-2.35614	0.000850754	-1.9534	-1.5465	-2.15464	0.950737	-0.767657	-0.453374	-0.202553	1.89184	2.44243	0.433056	-0.025777	-1.15139	-0.489588	0.076529	-1.53485	-1.06614	-1.97519	0.772075	2.73222	0.423707	0.95171	-1.84769	3.28405	1.48055	-1.12097	0.258522	1.0589	-0.297377
2.65142	-10.4847	-7.5244	-5.36458	-3.96995	-10.9874	2.59152	5.53437	-1.90708	-2.1646	1.01767	-3.30001	-5.60547	0.677995	6.74448	-5.95152	1.87815	5.23262	5.86299	1.27783	-1.72038	3.93571	4.56289	-0.999966	-1.18393	6.45062	6.30644	-1.99905	0.415477	-10.5892	-0.14543	7.52257	1.9198	1.10102	-2.24095	4.91575	-1.51352	-4.14956	-1.21319	2.80235	-3.01975	-3.22861	-0.52709	0.0426131	-2.66174	-3.22059	3.35197	4.50715	4.60145	-5.51861
-0.559939	4.19178	0.201128	-0.774401	-4.76458	1.38972	-0.708238	1.16505	-1.90287	0.49449	-0.230535	-0.86486	-2.94538	-2.48985	-0.398305	1.37465	-0.778201	2.99451	0.6095	1.41034	-1.86949	-1.69048	-0.483114	0.836831	0.00193999	0.799983	-1.42042	-1.61425	0.708882	1.80428	0.864478	-2.36512	-1.8864	0.380418	-0.437215	-0.328367	-1.3024	2.17897	-1.59813	1.07176	-1.23687	-0.919562	-0.308719	-2.48271	-0.160411	2.71227	-0.480338	1.94761	1.27464	2.3726
1.10695	4.17434	-0.480065	-2.42519	-0.288587	0.545879	-0.893842	2.84991	1.09172	-1.54868	1.19899	-0.978439	1.12972	-0.552198	-1.41513	2.28196	1.16163	2.12522	-1.37021	0.470246	0.832987	1.88701	0.521137	-1.09452	0.628081	0.870965	-0.456858	-2.61371	0.314463	0.52869	-0.400671	-0.0102092	-1.73961	0.44491	1.46177	1.64991	1.1297	-0.0325221	0.907567	1.83677	1.7022	-0.637179	1.61636	-1.40352	-1.80811	0.822673	-1.00756	0.261802	-0.858362	1.57593
-4.62615	-6.00626	-4.36666	-1.51016	0.15507	-1.17518	0.183434	-1.67469	-1.34928	1.45415	6.2737	-0.641223	-2.23396	2.35546	1.59515	-6.4541	1.91538	-0.13176	0.101744	0.692927	-2.75393	2.25153	-2.26218	-5.39268	1.82132	-2.15897	2.26155	1.0113	1.80506	4.32913	2.86545	-0.272464	0.786334	0.107153	-2.06513	0.368725	0.737065	-2.86259	1.63546	-3.85207	1.36809	0.117437	-1.28382	0.702191	-2.20871	-1.16108	1.02213	-0.98428	-1.64703	-1.40045
-14.4782	5.09894	-3.96318	0.601787	4.61126	-0.268081	0.187399	9.07227	-1.73687	1.86613	1.6349	5.33134	-1.08565	-2.35242	1.99025	1.19415	-2.68949	-2.09139	1.58939	0.332427	0.91759	-0.507059	-1.77116	0.738044	-2.50463	0.30755	2.95288	0.937263	1.58846	-1.8799	1.43062	0.120533	0.0680576	-1.43499	1.95972	-0.4097	0.875801	-0.0961051	-0.809545	1.11813	1.72554	-1.43413	2.47483	-2.37132	-1.47622	-1.36278	-1.84786	-0.312381	-1.02608	-0.514283
4.88752	3.54123	1.01438	-1.88633	-4.82641	1.45883	0.855255	0.28294	-1.96633	-0.0467695	2.10599	0.343247	-2.37236	-0.429455	-0.551998	-1.12338	-3.88266	2.52431	-2.18086	0.655603	0.379056	-0.845582	1.11048	0.098771	1.85161	-3.40637	-1.87302	-0.30939	-0.65206	2.84349	-0.485428	-0.561418	1.598	-0.418896	0.327046	-1.12005	-3.10519	-0.22426	1.05355	-2.63961	4.33231	-4.08181	-3.48912	-2.19003	1.14184	2.19	3.69845	-5.87969	-0.794272	1.20234
-2.46013	-14.7323	2.04871	-0.564453	5.45325	12.1073	4.9008	0.225581	-3.3467	-0.232576	-2.96219	-2.0919	1.57931	-1.07421	-3.25611	2.70746	1.78868	0.687575	0.690936	-1.87737	-1.93798	-0.254677	1.33117	-1.37569	2.3602	-0.66314	0.713291	1.65672	-3.43249	1.38031	-0.545025	2.7371	1.60843	1.21924	-0.403829	-1.68051	0.97026	1.89182	-0.177491	-1.52114	0.249033	0.597384	-1.05048	-0.951095	-0.623539	0.793363	-0.33253	-1.97669	6.87877	1.0627
10.7801	4.15128	-2.35937	3.15302	0.0187562	-0.306462	-1.37779	0.384656	0.207107	-2.11907	-0.0476057	-3.27375	-0.251245	-1.69285	-2.51675	-2.66213	-1.28458	0.370976	0.896591	1.85359	4.56537	3.27541	-1.84608	1.47465	-1.23398	-2.05836	-0.816767	0.214457	0.762315	-0.726669	1.50595	1.99431	0.770558	-1.9772	2.76126	1.4047	1.98608	3.82561	1.05663	-1.02259	0.514958	-0.421802	-1.0001	-0.222344	-3.01922	3.69151	2.45005	-3.15609	-1.65611	3.42217
3.06613	4.33189	-0.100074	-1.64994	-0.11008	0.863553	-1.72777	0.818081	-1.93223	1.16885	0.830153	0.321986	-0.936915	-1.9358	-1.47864	0.456522	1.16037	0.87503	0.817184	-0.420758	-2.1528	-0.991589	1.29135	0.0296389	1.46028	-0.88547	0.257254	-2.64072	0.968976	-0.322348	-0.477596	0.450298	1.72564	0.575759	3.13718	-3.05518	-1.37581	1.42199	1.5944	-1.93899	0.942368	1.07849	-0.0657895	2.43359	-1.3504	-2.0892	0.437112	0.130543	-0.0456312	1.99321
0.615636	4.13436	-0.715344	-1.52023	-2.66433	-0.593435	0.0369824	-2.49481	-0.610728	0.430884	-0.826295	-2.36389	0.634996	-0.706268	2.76107	0.571351	-3.37023	2.97139	0.52999	-1.13655	1.2237	2.44566	-0.269908	0.245639	1.90816	-1.37016	1.5619	1.77858	2.37923	1.17436	0.1275	-0.00496961	-1.15134	-1.039	-0.969108	1.6185	-2.2067	-1.39035	-0.930682	2.95059	-0.121998	-0.795397	-0.410583	2.74081	-0.664064	-1.61112	-2.74979	-0.50516	2.12632	2.00912
-2.15885	2.92676	-1.0048	-1.01607	-3.21773	1.43664	-0.0710679	0.281835	-1.8425	-0.481037	3.81103	-4.76716	0.517556	0.985598	1.86437	3.71338	-3.73442	-0.339091	-0.0418157	-0.390917	-0.581327	0.599844	-2.00914	1.33664	-0.300751	-0.676633	-1.03371	-0.0866326	0.435079	-2.09881	-1.6992	-0.12659	-1.01329	1.87652	-0.886155	-1.40248	-0.52669	-1.67683	-0.693079	0.735144	-0.557255	-0.790716	-1.25631	1.7025	0.333025	-1.31033	0.257146	-1.8091	0.48436	-0.0209259
2.90984	-1.14705	0.526033	-1.94384	-4.75294	2.64772	-0.0745017	0.686666	4.66229	-1.91655	1.87053	-1.3089	-0.0542725	-1.68959	1.82389	-0.769525	1.15832	1.53428	-0.294671	-1.27607	1.10815	0.271458	1.41471	-1.84339	3.77109	1.95384	3.48837	-1.03081	0.933656	0.776476	1.8136	-1.52983	-1.85847	-3.76291	1.61859	2.71598	-1.63452	0.220895	-2.74699	1.14551	-1.70415	0.532197	2.75841	-1.65995	-0.454888	1.20757	-0.319068	-0.652582	-1.96201	1.11519
-12.2851	-0.60556	-1.9557	0.155489	-0.403305	-0.841466	-3.80125	3.19515	3.80858	-1.26342	1.96959	-1.56321	1.58932	2.69331	-0.951414	1.36594	-0.106317	0.434673	-0.535518	-0.468679	0.954942	-1.15394	1.48538	0.132143	-0.615795	-2.09253	-1.68975	0.53602	0.256003	0.310478	0.517322	-3.61975	0.172239	1.33309	1.70831	-0.509783	-0.604885	-2.31169	1.6191	1.39021	0.702251	-0.0137689	-2.12626	-0.127529	0.959519	1.22608	1.49996	2.05002	-2.5564	-0.393373
6.11035	0.755636	12.0347	1.35324	3.40804	-2.24523	-1.96515	1.34218	-3.18749	-1.53673	0.290394	-3.98881	-1.4791	-3.08131	0.00347986	1.59093	-0.941455	-1.73791	-2.86674	-2.63575	-1.02322	1.87046	1.85803	-2.4089	1.4172	-2.6006	0.307403	-1.19274	-6.34234	1.60801	1.33471	1.0038	-0.439507	2.21652	1.24985	-0.108605	0.90445	1.54183	-2.13652	-3.32493	-0.942032	1.65345	0.844595	3.95949	-1.02347	-0.716052	2.27164	-2.86198	2.09331	-0.132532
-11.5155	-0.904	9.83803	4.84824	1.87543	-3.23683	1.38302	7.21319	1.25585	-4.32745	-0.689525	1.08147	-0.903528	-3.9808	3.27836	-4.10706	0.637059	1.02076	-0.331937	-1.83261	1.59991	0.0427895	0.102521	-0.194551	3.61088	-3.56693	0.469499	1.6876	-3.20793	0.855624	0.320851	3.06291	0.249051	0.607883	2.86402	-1.54454	-0.204094	0.57532	1.18481	1.14674	-2.43203	-0.230728	2.0952	-0.679016	-0.525572	0.0800514	-1.21217	0.139212	-3.71608	0.248562
-5.48648	-20.2372	28.2572	9.47659	0.851661	-4.97308	-2.78806	2.89059	6.15785	-0.706722	2.43682	-2.93077	1.27903	-2.65069	-7.34268	-2.11248	-1.15779	-2.98817	1.49602	-5.06362	-0.0276649	0.309983	-2.52567	-1.5654	-4.30297	0.00209205	4.12449	-2.23258	0.866359	-1.26781	0.310732	-1.14294	3.44772	-3.66144	-3.21179	2.12863	-5.22795	-1.58815	5.63388	0.333628	-0.808504	5.62253	0.617106	0.656465	-1.12115	-3.64244	1.85878	-1.48893	0.522118	2.54364
23.4017	0.872897	2.88997	-4.82866	-2.20621	2.6437	-4.45837	5.49048	2.19931	0.105387	0.365746	1.23776	-0.0935582	-0.149665	-1.16801	-2.60086	-0.905384	-1.77395	-1.16406	0.60369	1.44718	-0.127271	2.20595	-0.648466	1.91454	-5.43718	-2.73021	3.65934	1.22649	-2.91749	-0.675634	-2.15415	0.503551	-0.7136	-2.28781	2.51608	3.58991	-4.4997	-0.602749	-0.677275	1.51334	0.372451	0.910809	1.61301	-1.3924	-1.79538	1.90138	0.195557	0.531523	-0.160044
1.28166	1.88352	1.13326	-0.457907	-6.31331	0.914516	-1.2768	0.808598	1.27633	-0.175602	-3.024	0.820242	-0.276704	-1.28533	1.44758	0.864546	-0.252549	3.24949	0.931687	-1.88744	1.00662	-0.985808	1.99558	3.19595	2.74962	0.439606	0.605142	-0.142096	-0.31216	1.27364	-0.768039	-3.35495	0.259811	1.36486	-0.187159	-0.981006	1.9584	0.121432	1.64019	-1.8003	0.732981	-0.494751	-0.502971	0.203682	1.34973	3.08724	-0.270154	1.72254	-0.600366	-0.660331
-8.4242	2.88164	-0.442727	0.288413	0.456952	1.11312	-2.60645	1.99411	0.569898	-1.38826	1.64937	-0.859925	1.9292	0.916999	-1.07339	1.23139	0.895655	2.02295	-0.933543	1.84677	-1.11421	0.807808	0.366989	-0.538182	-1.45379	-0.768242	-2.69469	-1.12492	-0.165192	-2.04924	1.15159	1.15576	0.269047	2.45535	2.03923	-0.130987	0.308304	-2.65155	-0.955365	-4.37432	-0.625816	1.08565	-1.49672	-1.36436	-1.9314	0.00550974	-1.02664	0.194949	-0.0898498	2.09492
-0.670346	5.16224	-0.568204	-1.08165	0.441176	-0.615889	-3.51189	-1.78571	-2.85861	1.24064	1.8695	-2.59669	-1.08294	-2.04311	-2.19724	-0.888356	1.93751	0.519012	-1.30451	1.55873	0.867194	-0.870594	2.6836	-0.362723	2.48803	1.07643	-1.32452	-3.37801	0.414534	0.290912	0.0950565	-0.432016	-2.15421	-1.39556	0.251291	-2.86724	0.914808	2.29348	-0.711539	0.965788	-2.17346	-0.0175295	-0.0966157	3.34089	-1.21915	1.08503	-2.11415	-0.523249	-0.00238075	1.31585
-4.84119	4.31668	-2.30696	-1.44353	-1.65047	0.481741	1.51492	3.24012	0.713762	1.35952	1.31292	3.02184	-1.60409	-2.30385	-0.584753	-2.89518	-0.800556	-1.41523	-0.606821	-0.757614	0.656621	0.198592	2.19977	-2.29655	-1.76151	1.33034	-0.37744	-1.04437	1.64623	1.96907	0.542562	-0.190588	-1.06747	0.50972	1.39814	-1.01731	-0.546186	0.170775	-1.3251	0.251137	-2.02675	2.2183	1.23755	1.95247	1.75775	0.377979	0.176517	0.312031	1.42348	0.913436
2.17023	2.91655	-0.94067	-1.63163	-3.33226	1.20871	0.649615	2.69126	-0.00230032	-0.31718	-0.992435	0.0794682	-1.56957	-3.27743	-0.0776924	0.605502	0.146275	1.09653	0.611292	-0.42995	-0.623206	0.342672	-0.225213	-0.476623	-0.136798	-0.311908	0.862062	-1.58854	0.40865	-0.312775	0.363022	1.27935	-0.82297	0.868592	0.0868662	0.0356995	-1.00601	0.607458	1.50258	1.78292	-0.882265	-0.839254	-0.211429	1.59342	0.390295	-1.00442	-0.430618	0.127391	-1.00631	0.772619
-6.97436	3.47092	-0.528781	0.249213	-3.16132	1.05584	3.56757	1.35904	-2.50356	-1.0765	3.00905	0.123411	2.37109	0.312467	5.67103	7.17534	-2.77053	-0.711925	1.86522	-0.0381457	3.54353	-1.59683	-4.56057	0.606267	-2.95459	2.81694	3.00994	-0.448761	1.9848	-0.416726	-3.55822	3.50426	0.397314	2.28072	0.719403	-2.50808	2.34018	-1.71386	1.25578	-1.51359	-0.748535	-0.200519	0.000173786	4.20219	3.35806	-0.196553	-0.408015	0.0713662	-0.246783	-0.478704
-1.73296	3.76598	0.326467	-0.922245	-8.29676	0.243016	2.22614	1.79967	-2.26838	3.25248	-4.98095	1.28548	2.00655	-1.61523	5.0725	4.85534	2.46295	4.57505	-2.45353	-0.414585	0.383381	-1.42727	-1.62384	1.65175	1.54234	1.60683	3.15653	-2.97534	1.22031	1.24095	0.484798	4.06358	-0.309134	0.325417	-2.1322	2.41992	-0.916882	1.98131	0.850721	-2.96866	2.70888	-1.99838	-1.86882	1.07463	-1.35874	2.08287	-2.69405	0.909691	0.680533	-3.18662
6.28103	3.6815	1.17248	-3.42605	0.790065	0.995576	-3.56918	-0.727838	-1.0424	-1.55129	1.91693	-2.6805	0.0763242	-1.26061	1.1819	0.596301	-1.19447	-1.1596	-0.0975465	-0.140686	-0.710301	0.984821	0.931349	0.129246	1.05872	-0.21546	-0.859092	1.70237	-1.10137	0.922271	-0.0728884	1.91176	-1.1564	-0.686523	-0.421988	1.62259	-1.52393	0.493435	2.69344	-2.0081	-1.42846	0.458472	0.319309	1.6032	0.392621	1.12874	0.910418	-1.84975	-0.441949	-0.250413
-3.03053	1.98067	0.525855	-0.0838301	0.589583	1.36007	-2.92598	-0.970785	-0.0777369	1.86287	4.1964	-1.02896	0.398756	2.0398	-1.44816	-3.23503	0.362989	-0.628057	-0.117354	-0.689286	-1.25018	-2.58552	1.39872	-2.21376	0.286469	1.24777	0.335527	-1.44335	0.464843	-0.340992	0.739593	-0.919864	-0.70784	1.08438	3.67201	-2.70399	-1.58613	-2.09021	2.38684	-1.41224	-0.358391	-2.01767	-0.910843	-1.20635	-0.696343	2.66509	-2.46586	0.057466	-0.166972	-1.7039
0.62252	3.37373	-1.08959	-2.15478	-1.52478	0.0357141	-0.600396	3.53794	-0.538828	-1.17569	1.62607	-1.03706	-0.162245	0.308327	-0.788688	2.539	1.00362	0.630148	-1.91965	-1.27191	-1.22892	0.431909	0.144077	-1.83896	0.232758	-0.185762	0.788028	1.42938	1.45898	1.75654	-0.889145	0.318165	-2.98684	1.46548	1.36956	1.15764	-0.793885	-1.59472	1.14585	2.00303	-1.13224	0.831512	-1.48495	0.143952	1.42815	-1.71626	-1.01896	-0.91225	1.38155	1.18453
0.168471	2.63821	-1.31357	-1.42083	-3.10809	2.24141	-0.0564656	5.58766	-2.44517	3.19587	3.18611	-0.304511	0.454986	-0.178493	-0.19914	1.50652	2.29864	0.365607	-0.0429854	1.32792	-2.3631	-1.56161	0.162015	-1.80075	-1.94165	-1.05054	-0.265906	-0.44739	-0.0928103	1.73217	0.385487	1.69237	2.08321	-2.79266	2.90658	0.438482	-0.476109	-0.445029	-0.383533	0.336538	-1.42691	-1.7302	2.50603	1.18909	-5.81765	0.575579	-0.565826	0.0710175	-1.52015	-4.59508
4.4276	-16.8391	-3.71264	-3.70806	1.72743	15.2325	3.3844	-1.40204	-3.03141	4.05312	-9.67875	-3.02377	-2.36703	0.481298	4.87933	-2.71703	-2.65604	1.93566	2.1101	-2.43894	1.65796	0.508793	5.64677	-0.82119	2.92701	-2.61627	-3.75293	0.273804	-0.21018	-1.74945	-1.69115	-0.282891	-1.18761	0.543912	0.0840111	-1.189	3.31885	-1.7282	3.34548	-0.205887	2.49782	-3.15677	0.771313	1.31614	1.19936	2.14991	-4.00818	-1.23344	-2.40137	-0.196994
-6.05797	3.59247	-1.55716	-1.31459	3.80222	-0.937478	0.351692	5.26641	0.467807	1.17447	1.395	1.45281	-3.06515	-1.64977	0.426408	-1.17747	1.10821	1.09327	0.78552	0.354165	0.00119389	-3.16987	-1.69145	1.07957	-0.888292	-1.7676	0.470489	-0.955495	0.564567	0.827602	1.46659	2.58118	-0.445449	-1.07235	1.5467	-3.90688	2.27222	1.02535	3.23681	0.499083	-1.64304	-0.733099	1.31492	0.69269	1.05809	-1.10106	-2.52248	0.686915	-0.401891	0.321323
-7.37726	4.17878	-1.58534	-0.221263	-2.27629	1.40353	-0.473777	2.55635	-0.478649	0.459852	2.45648	-0.799234	-0.181063	-0.233319	1.01208	1.84913	-3.4441	2.51794	2.25897	-1.27693	1.18472	2.26564	-0.732603	3.05584	1.037	-1.55493	-2.29589	0.641349	0.174779	-0.530661	1.19845	-0.0686949	-4.39621	-0.461489	1.09122	0.558181	0.382171	-3.03936	2.81597	1.01552	-1.23891	0.104395	2.42933	-1.84348	0.504148	1.21545	0.55898	-0.206917	0.975075	0.918611
-4.99257	-7.60129	-3.32265	-0.648412	-3.5104	-1.32682	-4.1922	-0.918195	1.48886	-4.06374	1.33265	0.782978	-0.104056	6.39249	1.89875	-1.21279	0.475381	-2.71108	4.79628	7.58648	-4.07541	4.15368	-4.63861	-4.31959	2.15281	1.216	0.481324	-0.692244	0.133572	-0.823734	5.47599	0.40601	2.72212	5.28085	-1.93662	-2.87386	-3.08962	-1.34594	0.111531	-1.74057	2.07117	0.237271	2.64737	-3.06064	3.3506	-0.307969	4.48226	-3.93819	1.46789	3.62258
-14.1272	-6.83207	14.1205	5.80658	1.65438	-6.31321	-5.1722	-0.340729	-0.433946	7.50973	-7.55759	-2.79868	-3.49872	-1.22604	4.54001	-0.644663	2.35466	-1.30642	-3.20954	1.35716	5.16781	4.15855	-1.42683	-6.24599	0.840255	-1.33963	-0.841686	-0.318534	-2.47207	3.164	-1.6776	4.07892	0.221308	3.00003	0.341265	-2.65992	0.128562	0.5819	1.20398	-0.985448	1.29505	-2.29089	0.255021	0.967198	3.40542	-0.0678446	2.34082	1.31889	-3.48244	-0.249958
-22.5615	3.41583	-3.56507	2.019	-0.978918	-0.0190997	4.87754	-5.97952	-3.21794	2.75495	4.63909	3.76965	-4.39459	-1.26557	2.20476	-0.4714	1.59949	-5.22474	-0.73581	-5.7982	-2.92053	2.23072	0.491358	-0.116416	-1.74744	7.21154	1.52771	0.542468	-3.95942	0.757327	5.1414	-2.6901	-1.50431	0.746297	-0.00322161	1.5107	2.87425	5.3535	-0.757459	-1.09958	3.42004	-1.43964	-0.454026	-1.34604	0.101236	3.18627	4.6023	0.230827	-2.22839	2.66793
0.0266247	-1.07633	-0.00396497	-0.555257	-3.59237	0.27212	-3.18411	-2.40653	0.822941	-2.57955	1.29546	1.40326	-0.305887	-1.75777	-0.321721	-3.33643	-0.799232	-0.333121	-0.611241	0.633414	0.385807	-0.457908	-1.63833	-3.45925	0.119815	-2.15715	1.04356	-1.83377	-0.225289	-2.13512	-0.86553	0.00398548	-0.56869	0.434167	1.50493	-0.310816	-0.953985	-1.87185	2.29942	0.347157	1.17656	-1.12089	-2.74061	0.839722	0.271935	-1.13267	-0.107514	-3.60263	-1.20983	3.15652
-3.79988	-1.42341	-0.562939	-1.56572	2.505	2.09258	-3.06881	-0.0222424	5.57811	-2.20032	3.30818	-4.14226	0.395505	-1.93302	2.00482	-1.87294	0.712786	-1.33136	0.0113359	-1.64212	1.53632	-0.768022	1.16832	0.390821	1.65577	0.662731	0.691685	-0.911046	-0.90812	-1.34581	0.015912	0.351864	-2.12625	-1.02371	1.35123	-0.50396	-0.380325	1.42827	-1.47506	-3.7372	0.723052	1.61317	1.14626	-0.105337	-0.983543	-1.85626	1.0477	-1.53716	-1.51067	-1.38519
-10.7324	-18.1447	-6.59338	-1.50569	2.65067	6.81851	0.610078	-5.34091	4.99736	0.856157	-1.65038	4.82534	2.92432	-3.04133	-1.79447	2.36286	-6.05888	-0.812996	0.453355	1.04234	0.314627	2.72842	0.709393	-1.01652	1.28625	-3.32795	0.636319	-0.577112	-1.29941	3.93193	-2.68709	1.20791	-1.19464	0.223791	2.61824	-3.33012	-1.39266	1.84945	-0.236537	-4.03485	1.31046	2.85586	-0.881582	2.46116	4.95522	0.504056	0.239696	-3.89267	-1.69219	1.89665
18.2397	2.74765	-5.20674	14.001	-0.848135	1.04703	-4.13994	0.850231	-2.66251	0.255792	1.88017	-0.852574	1.28074	-0.404434	1.60284	2.61852	3.8343	-2.10253	-0.23635	-1.93416	1.45863	0.626221	0.384481	-0.791408	0.691979	-0.600425	-2.30069	-0.791493	-1.4521	-0.156679	0.237704	2.35483	-1.05174	-1.6323	0.312846	3.43878	1.67389	-1.08908	0.413598	0.462444	0.329104	1.18916	1.03624	-1.9874	0.867875	-0.263975	0.663171	-0.449903	-0.449317	1.69081
0.280546	4.19315	0.0037584	-0.421781	-2.16513	2.91849	-4.04837	-0.118366	-2.41423	-2.68674	1.20844	-1.39479	2.41739	0.509395	0.847498	3.21454	1.37017	0.0143952	3.31539	4.02411	-2.08629	1.27848	-3.17534	-1.4986	0.281963	-4.13933	-1.77864	-0.649334	0.495178	-1.20463	-1.27752	-1.22697	0.868937	0.781174	-0.10997	-1.5004	-0.062727	-1.8226	1.34011	0.390469	3.78032	1.97828	1.13728	-3.669	1.90369	-0.52946	-0.854628	-2.38993	-1.07249	-0.513008
2.08288	2.53716	-1.03623	-1.84219	-4.75633	0.339289	0.11189	-1.40781	-1.30454	4.94489	0.191421	-5.07843	0.784276	-0.21591	1.16556	-0.451561	1.10954	3.6249	-1.27736	-1.5973	-0.136071	3.23008	-0.318118	1.99244	-3.85112	-1.98638	0.663697	0.132801	-2.72659	2.03692	1.84667	-4.02755	-1.6868	-3.88283	0.854384	1.99454	-1.55268	-0.451221	0.529579	-0.700162	0.747729	-2.66662	-0.132274	-1.62946	4.68331	1.01204	-0.294956	-0.0190793	0.395244	-2.67306
-2.21873	-9.02401	-2.57277	-4.81772	10.5647	3.84543	5.5998	-2.96023	2.09826	0.861956	1.33335	-5.98603	-0.0605295	-0.193972	0.299179	2.73825	4.13661	-3.39919	-0.271125	-1.11853	-1.10551	2.33017	3.53597	0.0906864	0.185758	-1.45308	2.12314	-3.02499	1.24797	-1.81807	-3.86977	2.74062	1.40601	1.59016	-2.58365	-0.575102	3.22452	-3.1552	0.642788	-0.486322	1.05859	-2.97503	0.718965	-2.66994	-1.70279	1.15695	1.65723	-0.62355	1.71399	-0.541698
-9.33208	5.21634	1.1614	1.7605	-1.10598	-0.0349158	2.25074	-2.16722	-1.35554	-4.03978	-3.10331	2.89582	-0.735242	-0.844763	0.691898	-1.06684	2.44655	0.118727	-0.807277	-1.06602	-1.14372	0.225182	-0.582291	-0.534108	-0.529779	-4.56822	-0.767662	0.794963	0.124343	-0.62699	-0.728623	1.26635	-1.07858	-0.214943	1.2309	-1.57679	-4.18421	0.390364	2.98019	1.49939	-2.17405	0.226899	3.22907	0.592505	-0.357727	2.38727	-2.85365	0.842828	-1.08898	1.07658
8.70023	3.20925	4.21805	-3.3044	-2.77596	-0.441451	6.70072	-5.26824	1.34443	-2.02957	-2.08806	4.01282	-0.701762	-4.36155	0.132169	0.242908	1.91882	0.264763	-0.262747	-1.68015	-2.2932	-3.09016	-1.95622	1.20587	4.50114	-0.216352	3.2551	-0.161562	-2.69387	0.243663	-1.57209	1.22274	1.69016	-0.00815755	0.774074	1.60868	-1.91198	-0.0934985	-0.478652	-2.71371	-2.10508	-2.63289	-2.15491	0.912303	-0.12117	-0.259543	-0.887851	0.678083	0.335702	0.914351
11.4046	1.64147	0.638075	-4.24515	1.76097	1.87624	6.09325	-0.443781	2.83299	-4.43929	-3.68322	1.25065	1.12137	1.48393	1.68508	4.66613	-0.0525851	-0.911233	-0.388225	-0.710955	-0.393999	-0.156279	-2.80314	-2.03383	-1.56029	0.663748	-1.17458	-0.518008	0.415947	-1.72248	-1.01982	-1.54074	-1.95022	-0.71944	0.116832	0.500553	-1.81197	-1.22025	-1.27116	-0.98674	0.460314	-0.517446	-0.746531	1.70622	-1.12828	-2.14459	0.466582	-0.422056	-0.31208	-3.82873
5.83104	4.17228	-0.70805	-3.95651	3.21398	-2.09717	3.62907	4.06853	2.23052	2.36531	-0.33956	-0.0614359	0.18126	-0.660716	-3.3365	-1.43435	-1.21823	-3.01939	0.29298	1.26459	-0.706077	1.20301	1.06883	-1.21076	-0.771003	-1.01269	-1.37852	1.35903	-0.904695	-3.30152	0.233242	0.409714	-2.09865	2.39793	1.41983	1.0805	-2.30536	1.56434	0.722776	-1.37419	0.912069	-0.0656364	-0.703862	1.58331	1.43924	-2.0206	-0.614394	-0.90408	-0.717035	1.91273
8.25734	1.37652	3.08138	-2.13982	-5.82237	-2.06966	3.22381	-7.03858	2.37451	6.71943	-7.37183	-0.303419	2.12512	-0.00860968	3.9606	-2.76327	-1.52667	1.88075	1.38816	3.45992	-1.60463	-2.4392	2.23316	-0.950479	0.989203	-0.441994	-3.14833	1.72542	0.40704	-2.28029	-0.589723	-1.63058	0.759774	0.52509	-2.86124	0.943732	1.4182	-0.986163	-0.144476	2.45514	-1.90173	0.581261	-0.402698	1.32878	0.0265921	-0.884721	2.08466	1.92654	1.61126	1.41679
-4.72953	3.98659	-1.69375	-1.58293	-1.56462	0.293345	-1.09097	-1.42365	-4.89504	1.04915	1.73738	-4.4038	1.82974	2.31521	-2.2012	6.63609	-0.363346	-0.81328	0.543374	-2.15376	-5.29382	1.23343	-1.16049	-1.58691	1.1868	-0.52156	3.0273	0.118131	-1.93554	1.03874	-1.60453	-0.35487	-2.62828	2.11719	-3.62886	-0.255624	1.57127	0.137241	-2.2738	-0.114322	1.83869	1.4713	1.51692	1.45756	-2.11742	-1.66563	0.444119	1.35848	1.18954	1.26895
16.9583	-5.36278	-2.8263	-7.9717	-5.88585	-12.2078	-2.27311	0.606536	-1.20467	0.916079	-2.03745	0.174259	-0.230612	-4.42033	-1.67519	-1.04161	1.22693	0.0220328	4.30014	-1.1491	1.36128	-2.29988	-0.553122	-1.00433	1.18205	0.994192	-0.0390172	-0.145523	-0.810863	-1.88771	-0.322038	-0.0328938	2.52242	3.1137	0.741191	2.16146	3.70084	-0.00671843	0.437092	0.87584	0.358053	0.102357	0.122773	-1.51907	0.469666	-0.089115	0.99264	-1.29023	-0.0944469	1.14763
6.45836	2.56703	0.120247	-3.94766	0.540064	-0.311164	-6.04891	2.97602	-0.173672	3.40077	-5.89663	-2.74207	0.8295	0.723391	2.6227	0.62945	1.86325	2.07476	-1.67613	0.122288	3.31226	0.887227	1.17738	1.14639	0.0737541	0.846804	-0.669564	-0.540416	-0.341945	1.59198	1.11446	2.34962	0.24537	2.10014	-0.80202	0.512441	-1.0977	1.71605	0.259038	1.41983	0.867786	1.51414	-2.0911	0.999885	-1.79469	1.7876	0.628567	1.36182	-1.57831	2.55104
3.66518	5.49135	0.190671	-2.3588	0.896534	0.927097	-1.99453	-1.15919	-2.43728	-0.952974	3.77614	-2.48444	-1.92023	-2.05017	-1.12547	0.872542	2.8964	-3.21644	-0.0651879	-0.406753	1.28798	0.813145	0.520759	-1.71151	1.46961	-0.179541	-1.72985	-1.03289	1.18366	-2.21715	1.63739	-1.82189	-1.50708	-0.878907	1.50728	-0.0204002	1.69198	1.24697	2.02021	-1.15828	-0.150361	0.621363	-1.52462	-1.07688	0.852593	-0.569882	-1.865	-2.66702	-0.123726	-1.28221
-1.23169	-6.59866	13.084	2.75822	-0.91656	-4.46599	-4.43465	0.92903	-1.48444	-4.10998	-0.819933	1.18614	-0.190353	2.04655	0.443724	4.37824	4.48905	-3.71785	-0.488441	-1.56423	3.41346	-0.0730634	1.18117	0.358504	-1.02287	-2.05079	3.31483	-0.217556	-4.4866	1.65797	2.17855	0.212784	0.00151851	2.22653	-0.933013	-2.86511	-1.22695	-0.999684	3.01607	4.22681	-1.23292	0.377157	-2.25034	-1.38042	2.09128	0.196706	1.09021	1.01396	-0.190212	-1.44235
4.1203	2.0345	-0.408624	-1.52326	-4.8762	0.90561	-0.849799	3.59102	-0.427307	4.34404	-4.45758	-1.12997	0.251081	-3.76289	3.18566	-0.0602981	0.542228	0.749936	-0.884665	1.16479	0.603175	0.604927	-2.01161	0.762587	-1.09496	0.145358	-0.116634	0.768402	0.897872	-0.589762	-0.273497	0.830934	-0.484126	0.820097	0.269326	1.06551	-0.155265	-0.928466	-0.579787	0.793519	-0.873509	1.22278	-0.0404901	-0.429365	-0.951474	1.16358	-1.0268	-0.0483041	1.21456	-1.22073
3.43986	2.35003	-1.00828	5.71363	-1.87803	0.766252	-2.27524	1.31107	-2.34983	0.974736	-0.185662	-2.72191	-1.22428	1.95852	-1.27159	2.76422	1.01363	2.6819	-1.04307	1.79353	-3.51808	1.10243	-1.32964	-0.501423	0.462481	-2.77351	1.71767	2.89497	2.60563	-0.590159	-4.74075	-0.756164	3.03291	-0.860916	-1.5426	-0.31262	1.81324	5.0197	3.58819	-1.87803	-0.413824	0.844496	-1.86952	-2.47545	1.27119	1.73521	0.639157	3.43576	-2.71182	-1.75237
5.60617	4.17904	0.440586	-3.17509	0.934477	0.265665	-1.94445	-0.675629	0.146553	-1.97294	1.05478	-1.49609	-1.66414	-2.43152	-0.612033	-1.54158	-0.784996	1.44205	0.905444	-0.789476	1.33022	0.898897	0.690877	0.314943	-0.654181	-1.2907	-0.0364673	1.2464	-0.628147	1.15623	-0.217124	0.249748	-0.106784	-1.83995	-0.136344	0.181383	0.752658	0.900645	0.326026	2.1522	0.966036	1.42337	1.51558	1.72606	1.89934	0.723234	-1.19083	-1.21582	-0.675952	0.665791
-8.77957	-16.7961	-9.98409	-4.221	-0.22274	-4.54801	5.23372	-0.739836	-4.55449	1.06255	4.39112	-2.43138	-4.57538	5.03659	2.90647	-0.712448	0.799998	-5.4779	2.25766	1.82703	-2.85518	4.68023	5.75867	0.22474	0.315044	-0.0738787	-0.0726934	1.77446	2.7417	-2.64742	4.08199	2.50493	-3.07972	-1.50918	2.03909	-0.495675	-1.10684	-2.67906	1.9136	-2.5916	3.79193	-1.25901	0.367933	1.35557	-2.75825	1.52785	1.14839	0.484897	2.67503	-0.557386
10.3739	1.39476	6.77373	-1.46256	-5.23024	-0.0873507	1.18804	0.0136763	-2.01221	-0.565419	3.70841	-1.25863	-0.567445	-0.107536	1.28419	0.7282	-3.49921	2.57756	1.0053	-1.80013	1.99237	-0.109924	0.494596	1.14194	-0.0734961	-0.819495	0.990647	-0.614932	-3.62399	1.52412	-0.2038	1.50803	-1.97369	0.0265229	-0.690119	-1.24561	2.3469	2.04485	-2.24069	4.78638	-0.344761	-1.03523	-2.12561	2.73236	4.4602	1.30954	-1.72731	-2.10778	2.1188	-2.19275
0.902066	-2.51049	2.32774	-0.402955	-2.92859	1.75678	-1.61119	-0.941634	4.58567	0.434635	7.08023	-8.16114	5.8078	1.26446	3.53161	4.97729	-1.55339	-1.72675	-3.17358	1.05926	-1.25256	-5.3914	-1.50291	1.34442	1.85906	2.17335	-0.112552	2.99237	-0.0581323	-2.25096	-3.07291	0.71957	2.55853	-3.85937	-0.0833466	1.68601	-2.30428	1.14435	0.0225379	1.79342	-0.120293	3.08981	-0.368385	3.29218	0.029678	0.102556	2.68791	-3.10059	0.744748	1.98416
-7.32154	-1.78361	-2.12308	-0.265752	-0.498238	-1.92723	-1.51392	1.6334	4.19266	-3.09042	2.17779	0.853764	-1.71255	-0.602047	0.597874	-3.40295	0.811806	0.0866025	1.05844	-2.86671	4.11012	-1.71639	-1.21734	-4.91719	2.2621	-0.368284	1.44898	-1.79877	2.73672	-0.0747918	1.04574	-2.81232	4.81792	1.07097	0.82209	1.90128	-0.531239	0.462174	1.81218	3.21342	3.38829	0.532	-0.156855	1.05514	-2.55898	1.27137	1.51777	-1.2046	-1.86235	1.06701
7.14439	-3.12191	-3.95064	13.6157	0.485876	0.6584	-5.86548	-0.283915	2.6194	2.47245	5.91323	-0.0471974	-3.63235	7.4569	6.43538	-1.02742	-3.55801	8.97505	-2.79426	-0.824246	-2.48949	1.53259	3.0732	-2.07543	-3.52193	-2.37836	-0.421951	-2.28937	-3.55197	-8.72631	1.80553	-3.12325	6.02038	-2.06762	-1.30945	2.6498	-1.59436	7.57757	2.86412	-10.7798	-3.60538	1.9602	-0.300007	-3.08269	1.19786	-9.52788	-6.31041	2.1204	0.91344	1.27588
-1.92479	6.14852	-1.05491	-1.55945	-0.42963	1.51516	0.901544	5.8538	0.978422	3.70762	4.39957	1.80332	3.37898	-0.56313	-0.437166	-1.71037	1.8451	-2.84278	-1.55613	4.64951	4.54837	-2.44971	3.84267	0.483108	-3.64487	0.659197	2.85741	-0.679489	2.8685	3.70172	-1.69858	2.10487	1.22581	1.86246	-0.76749	5.0072	0.890218	0.495902	-0.36339	-0.771498	1.92106	0.551747	-3.85051	-1.1235	-2.75786	-1.53606	1.07243	0.650899	-0.569851	-3.43738
-8.24339	4.00225	-3.80721	5.46432	1.856	-1.31067	0.303617	-1.25956	-0.999725	0.265595	0.608941	-2.65542	-0.990873	-0.76789	-2.59108	2.47796	-0.230192	0.31773	-1.15713	0.115277	-0.279233	1.54737	-1.04197	-1.01152	-0.396044	-3.3579	0.966168	0.894176	3.77758	-2.22411	0.123197	-0.775176	0.295294	0.00363612	0.937688	-0.300633	1.62225	1.71174	0.690254	-1.88305	0.0395847	-1.15536	-0.925733	2.92502	-1.566	-0.0111443	1.00681	-1.44973	2.00333	-0.4636
-9.7808	4.2484	0.389233	2.25587	-0.990232	0.187656	-0.0813799	0.868855	-2.52935	2.12345	2.91249	-3.14067	-2.15275	0.386007	-3.27689	-1.25634	3.31207	1.45637	0.711597	3.41518	-1.62389	-2.37975	1.36549	-1.38382	-0.228436	0.215973	-1.50592	-2.95784	0.629563	-0.726968	1.08719	-1.0999	-0.518683	-2.27257	-1.05009	-1.3861	-0.908075	0.35228	-1.77047	-0.330778	-0.910145	-0.954806	1.10571	-0.535357	-4.84718	1.02013	0.808693	1.27297	1.46742	-0.948179
-16.3486	2.76567	-0.381599	2.57264	-4.64468	0.686194	3.55155	-1.19374	2.18486	0.506688	-0.0708296	5.98707	-1.3939	-1.05599	1.33143	-2.77995	2.11335	-1.66643	3.96713	-0.184547	-0.716092	-0.208345	-0.27105	-1.98714	0.135773	1.90831	-0.454088	-1.43151	-0.492703	2.41568	-4.23649	-1.61495	1.75442	-4.98234	-0.121463	-1.63018	-0.858086	-1.066	-2.89037	-2.79324	-2.94988	1.10146	-1.26829	1.80515	-0.170065	-0.0968716	-1.45253	0.157825	-0.254717	-0.0812037
-3.55507	3.14608	-1.63351	-0.29157	-3.38947	0.286474	-1.30939	3.74853	-0.500865	5.03095	-2.15049	0.412821	-0.129081	-2.02791	2.29882	-0.972627	-1.45055	-0.222451	-0.222468	-0.909226	1.2215	-0.347375	-0.180344	-0.145355	-0.882417	2.06325	0.343727	0.172323	0.895319	-0.572559	0.52578	0.157184	-2.36719	3.2129	0.161506	-1.05468	-0.848101	0.294495	1.12594	2.1385	-0.014342	0.196608	0.969444	0.128683	3.31852	0.697753	-0.897349	-0.665217	-0.179289	1.0405
1.30085	2.66647	0.296958	-1.04328	-6.76918	0.357736	-1.39142	2.58097	-3.4629	8.31482	-0.880982	-4.3877	-3.09149	-0.3523	2.76105	-0.35613	-2.86272	5.69963	-1.7583	-0.327565	-0.200976	-1.81397	-0.396438	-0.308592	-0.91849	1.52812	-3.04546	-3.98024	-1.88388	0.829065	-3.90544	-0.754405	-0.121274	1.27661	-3.59177	-0.640365	-0.790724	3.40597	-2.56016	-1.61968	0.0305296	3.70157	0.593874	5.06774	-0.559221	-1.34249	1.61796	-0.608225	-0.275881	0.289437
15.6731	1.86243	-1.63106	9.63344	0.312238	-0.0918693	-4.25659	-0.733334	-1.53472	-2.85984	-0.470853	-2.48731	0.24809	0.185944	-0.357273	-1.44596	-0.363467	-3.15452	3.23759	-0.547315	1.09256	0.768451	0.468487	3.01505	-2.19244	0.349495	2.2337	1.26837	1.45307	0.386256	0.364568	1.21196	-0.125089	-1.6702	-0.400363	0.345227	-0.817207	1.46083	0.213015	-0.948085	0.088905	0.827549	-0.521219	0.856622	1.65438	2.35178	-1.75407	0.545508	-3.42163	0.402766
-4.71364	-5.89382	21.5176	7.70351	4.08285	-3.27962	-1.48233	4.98956	-5.40588	1.77871	3.8406	-0.326194	4.45064	-0.656427	-1.13517	-10.5994	-0.718349	-5.59177	0.95661	-0.810101	-1.84608	-2.26309	3.11132	4.18677	-2.75565	-0.383731	-0.882867	-0.422526	6.6209	-1.31044	-6.78186	-5.1388	-3.04973	-2.49917	-4.42965	0.646015	-3.56775	-6.41161	-1.98276	-6.18922	2.87709	3.7449	0.968905	-0.958637	2.34892	3.98191	-2.34232	2.48959	-1.81092	0.260939
6.80962	3.88273	0.938575	-2.69981	-3.23544	0.805601	-0.420719	-2.41509	-0.206439	-2.92142	-3.02209	1.66115	-1.15271	-2.09265	-1.40824	-0.386349	1.60243	1.7745	0.562446	-0.492517	2.09407	1.25026	-0.604541	1.98157	0.181242	-0.494517	-1.16006	-0.0388756	-0.788153	-0.0367696	1.82749	-0.366749	-2.97114	-1.63511	-0.767029	0.936943	1.10042	2.35466	1.43115	-1.23431	-1.03795	0.700323	-0.691992	-1.80573	1.72142	-0.720204	-0.856256	-1.6202	0.40299	0.0177084
6.43097	-4.95785	-0.331198	-2.49167	-2.71282	7.65208	-1.90196	-0.338946	1.21926	-1.52628	-2.01545	-2.31032	2.47777	2.19116	-5.4058	-5.18676	-0.601022	-2.79691	2.81306	-4.61804	-0.89627	-1.20899	-1.95521	-2.11619	4.30129	-3.05215	4.02556	0.952635	0.534431	1.97166	2.01435	0.306075	2.66487	0.469648	2.79107	1.84874	3.05085	1.45944	-2.94615	0.439218	0.612181	-2.09028	0.896809	2.07089	-1.06096	-0.316469	2.20142	2.27207	4.35915	0.27067
5.42223	2.90943	1.12827	-1.43331	-2.31504	1.23956	0.0455911	3.00184	-0.227857	-0.592119	0.710733	1.66884	-2.78619	-2.30108	0.497607	-1.55183	0.169068	-1.56403	-0.382691	-0.760356	-1.95632	-1.82216	0.560704	-0.600594	0.608973	0.759308	-1.79395	0.577836	-0.700982	0.638531	-1.53521	0.426635	-1.11895	-2.30388	-2.80262	-1.52934	1.79794	-0.723805	1.27167	0.541092	0.0826375	1.6547	-0.667009	2.11925	-0.855075	-1.29011	1.20918	-0.367426	-0.293045	-0.0851334
-0.837949	4.08147	-1.36986	-1.82467	0.0930497	0.613017	-2.05233	3.87828	-0.174972	-0.164631	-0.140734	-1.33678	-0.783129	0.53698	-0.210649	3.50925	0.304078	0.836745	-0.563105	0.490358	-1.06795	-0.542788	2.15904	1.73608	-1.36811	-0.0641139	2.24139	0.81939	0.37851	1.56677	1.69599	-0.600195	0.743665	-0.123398	-1.28789	-2.21981	-1.55199	-0.269387	1.49189	1.20884	0.775996	0.369381	0.474941	1.21118	0.570624	-1.77303	0.206135	0.039434	0.700685	1.32583
3.62695	1.79053	0.472481	-0.480542	-0.906483	2.97787	-3.52732	-0.0106673	-1.42436	0.352039	2.9754	-2.83677	-0.930474	-0.0549003	1.3943	-0.628434	1.45642	1.24948	-2.27823	1.03031	-1.82605	-5.67171	-0.700386	1.57868	-1.47136	-2.72518	1.88531	0.941352	-0.0336486	1.39252	-2.15276	-0.851822	-1.25738	-0.0485536	-0.562086	-2.32364	1.32329	-1.11992	1.30454	-0.764149	0.28488	1.58929	0.79924	0.721282	0.58525	1.37326	-1.92608	-2.10062	-1.36883	-1.03846
-12.6904	1.83595	0.0482551	1.71648	-3.90433	2.115	-0.491911	-4.16277	-1.53994	-0.297971	2.56501	1.98249	0.536613	0.509084	3.52863	1.58722	2.40384	-2.71196	0.88098	-1.34256	-0.612457	-2.93759	-2.01164	0.844525	0.68636	-3.22828	-1.23391	0.183409	0.926921	-2.59478	-1.65741	-0.362806	0.473111	1.94638	1.05457	0.0777264	-0.824101	-0.375591	1.18789	1.40553	-0.406209	-0.592074	1.00668	-1.91094	0.323753	0.180519	3.19682	0.248679	-1.87535	-0.413142
-1.14164	-6.23545	-3.66598	-1.81459	1.74736	8.20526	2.31334	0.638541	-0.554812	-3.33625	-3.36839	-6.68918	1.16846	5.86633	-4.02803	-3.7652	1.34652	1.94968	-4.00465	2.49039	-0.349282	-1.10676	-4.15718	-2.35185	4.70745	2.45737	2.15958	0.396429	0.959112	0.935253	0.879045	0.35238	-1.44628	-1.15753	-0.392051	2.81624	1.20697	-0.829186	-0.84915	0.331682	2.43691	0.203396	-0.7463	0.671076	-1.1909	-3.99605	-0.534917	0.983104	3.56808	0.80529
-9.86886	2.42122	-1.41099	0.996597	-0.949808	1.62233	1.19028	-0.426263	-1.6416	-2.50726	0.590094	0.148379	-1.16432	-1.15342	-0.148797	1.62108	2.21964	1.35536	-0.896796	-1.18086	-0.191847	-2.52842	-1.77357	-1.11107	0.176066	1.28177	1.85311	-1.31948	0.694091	0.891139	-1.71318	2.06429	-1.49115	-0.685692	-0.58184	1.47985	-0.619908	-0.688137	0.123666	-0.148496	-0.181524	-0.967741	0.119871	0.52889	-0.649457	-0.996853	-1.94362	0.523542	1.31643	-0.663102
-5.65271	1.21698	-0.420739	0.431831	-3.20997	1.55252	-1.13358	2.45547	2.88352	-1.0318	3.04586	-4.37155	-0.260142	-1.12304	0.929291	1.67871	-0.319234	3.95866	-0.172964	-0.778559	-0.0145411	-2.55458	0.0565049	0.121696	1.15077	-0.842289	3.08274	1.22926	1.33574	1.23763	-1.06597	0.150576	0.887989	-1.49619	-2.41349	2.55828	1.56655	-1.54236	-0.157511	2.41559	-0.811311	-0.0116649	2.89598	-0.604439	0.949595	0.917305	1.7221	-1.16464	-1.1013	0.419756
-0.362021	-31.4854	12.2891	2.12517	-2.56671	0.552376	-0.115141	-1.13546	-10.5344	4.24821	6.36365	5.17985	-7.18788	-2.14398	-1.48839	2.51405	5.65195	0.173032	3.4102	2.60022	-4.75563	-5.07628	-0.575723	4.28911	-6.03603	5.86035	-5.49798	-1.07192	-2.10409	1.56599	-3.26334	-0.0615098	1.74917	-6.58946	-2.4087	-1.36478	4.51037	1.76738	2.58443	-0.310295	-0.620132	-2.22322	-0.0215823	4.13209	-4.1622	-1.4161	0.62571	-5.81402	-3.72305	0.855106
-6.90278	-1.08462	-1.46865	-0.250662	1.95633	2.64454	-0.110857	0.703904	1.62343	1.35887	5.17347	-3.80856	-0.882782	1.69928	-0.872491	-4.39618	0.599761	-0.990014	-0.13146	-1.56609	1.12267	-4.2644	-1.53116	1.14031	2.08994	-0.557025	-0.3948	2.39758	-2.05304	2.99343	0.21917	-3.15634	-3.59274	-1.02839	-1.59106	2.06183	1.71824	-1.54135	2.06965	-0.21608	-0.889234	3.91946	0.138659	2.90401	2.48931	0.214255	-0.0164816	-2.18696	3.05683	-1.34355
1.98735	0.692044	-0.439538	-1.27904	-2.00286	2.78096	-2.76159	1.73462	2.59053	-3.0409	-0.0196344	-0.423369	-2.08724	2.89372	-0.335957	-0.631627	-3.31362	-3.16247	-5.32348	-5.00306	-0.615631	1.44808	0.0879182	1.11291	-0.787369	-1.0987	-0.736924	-2.0522	2.13346	0.400339	-1.47258	1.68609	3.72676	1.0079	-0.589922	1.83117	1.88765	-4.09724	-3.15422	-0.786777	-3.85291	-2.5986	1.80011	1.06289	-0.0263916	3.08257	1.0148	-5.67382	1.07748	-0.737628
-8.75346	-0.941162	0.226198	1.67241	-0.60869	3.17299	-3.13272	-4.63708	-0.0711714	-2.03592	0.96391	4.79235	-1.64936	1.11545	4.09288	-2.31281	2.88653	0.416531	0.0386638	0.806457	-2.34122	-2.83027	-0.880436	0.91557	-2.66829	-3.00479	1.16908	-2.55688	-0.145757	-3.85822	0.0125369	0.180921	0.235404	-0.0265675	2.32549	3.11823	-1.55379	-0.576419	-0.669079	0.921609	1.92887	0.400992	3.71068	1.52567	-0.860703	-1.7508	-1.23449	-1.30621	-1.92588	1.89474
-5.06542	-1.93309	-1.54616	0.129063	-2.43221	2.67489	-0.638614	4.25605	8.18219	-1.96481	1.26513	-3.26033	2.28838	0.682279	1.51053	-0.0368316	-1.99679	3.60398	0.329317	0.395438	-0.0747813	0.953439	0.0223333	-0.987555	2.24134	2.31645	2.44189	0.772696	0.620685	-1.12101	2.10721	0.323809	-1.74336	-3.19173	1.62639	0.366223	0.231886	-1.21242	0.529316	-2.09568	1.11198	-1.93725	1.55764	0.91577	-1.77697	-0.120942	5.20465	-1.97689	-3.06451	-0.979978
-8.76835	5.73759	-3.3858	-0.296324	-0.112561	2.32821	-2.75722	6.4008	0.750855	1.52218	2.06709	0.594232	0.896915	-2.94831	-1.35026	-0.878613	-2.0245	0.474311	1.69817	-2.70922	2.9503	-0.17244	1.28702	-0.150698	0.415277	-1.99041	3.25194	-0.0109971	1.49048	-1.68432	-0.230843	3.09032	1.3198	0.151444	1.64596	-1.66979	0.734719	2.07505	-4.77579	-1.43678	2.40503	1.0878	-1.08381	0.524744	2.2396	-2.01888	1.95588	-2.21214	1.91015	0.65889
4.70726	3.9556	2.15034	-2.41977	-0.744054	0.969816	-1.88756	1.77593	-2.09487	-1.74183	0.191441	-2.50342	-3.56705	-1.64754	-2.24241	-0.909551	-2.7449	-3.19197	1.07617	0.826992	-1.45057	-0.739985	0.478881	0.780349	-1.53244	2.51961	0.738204	0.894671	0.768012	0.230241	1.2766	-0.966013	-0.0247209	-2.38856	-2.40727	-0.911059	0.698585	-0.579337	2.16964	1.58523	-0.228807	2.72128	-1.60732	-2.65742	0.337634	0.633478	-1.1378	0.00285641	0.655945	1.22277
-4.8625	4.32819	-0.523696	1.41234	-2.80883	2.36266	-3.76015	0.667458	-1.52447	0.306247	1.19763	1.59616	0.617404	1.33758	0.696046	1.21415	-0.158055	0.182824	6.32347	2.28725	-1.59569	0.408231	-2.01096	1.19624	0.920784	-0.584231	-2.99716	-1.28284	-1.37409	0.970838	1.84875	-1.97788	2.30877	-0.714377	0.287119	-1.9375	1.94774	-2.23192	-1.97585	1.82699	0.984039	0.192539	2.35373	-3.52358	-0.210464	-0.555087	0.424808	-2.09415	2.323	1.0035
-0.917697	4.50096	-0.89614	-1.81719	-1.72645	0.550137	0.0539282	-0.544768	-0.838439	-1.86498	-0.618568	0.325903	-0.993305	-2.98134	-1.85138	-0.999527	2.11184	0.666474	0.306532	0.901531	-1.4452	2.42233	-1.12735	-0.64712	0.975394	-0.949523	1.35454	-1.06244	-1.36783	1.68081	1.75278	0.444433	1.49167	-1.42218	-1.33335	3.60689	-2.31098	1.9247	1.90886	-2.78145	1.38505	-0.438271	-0.243029	-0.237335	0.908033	0.00635523	-0.28619	-0.0341836	-1.24244	-1.59579
1.35453	2.03487	-0.549734	-1.0414	-4.05985	2.01899	0.374041	-0.226924	-1.15697	-2.23634	-0.936214	-0.104728	0.822201	-0.0410215	-2.66475	0.663238	2.1101	2.05673	1.34884	0.759291	-0.402161	-0.134837	-1.31229	0.862807	-2.05544	-1.83128	-1.04233	-2.89744	-0.717376	-0.728077	0.00665515	1.39129	-2.76458	0.155829	2.86837	0.64131	-0.182394	-1.06558	1.16925	-1.08012	-2.07754	-0.34663	0.0363675	0.546083	0.794226	1.27266	-2.27717	0.585374	-0.388864	-1.59819
8.43818	4.7542	-7.31085	15.3879	0.493841	-1.81441	0.630894	0.449907	-4.51908	0.235716	1.76068	-2.22754	-0.09454	-3.35087	0.841273	0.0379808	-1.6688	-2.1887	-0.719942	0.422367	3.51767	-1.24476	-0.980232	0.594251	0.830752	0.98279	-0.767672	-0.675294	0.528242	-0.402645	0.785787	1.67526	-0.895818	1.10932	1.3911	-0.803123	-0.657089	-2.38122	0.70858	-0.628707	-0.574916	0.0267784	-1.85107	1.26202	-0.413055	-2.11603	-1.14482	-0.379173	2.30245	1.60494
16.6512	6.43508	1.63814	-7.85677	4.43219	-0.00317723	-2.28597	-0.320427	-2.8776	4.45136	6.62808	-0.237972	-2.94727	1.4803	-0.593544	0.0373812	4.7168	-10.6912	-1.85274	-4.68057	1.79965	5.19306	3.55846	-3.01217	0.273073	2.58179	2.31761	5.18961	-0.762859	2.78084	-0.858497	-4.65171	-0.165361	-4.41136	1.31779	3.75771	-1.52433	2.55606	-1.65851	-1.55975	2.29327	-4.98681	-5.866	-0.958971	1.75471	-0.157345	-4.36328	0.565415	1.70821	1.5884
0.924658	1.00392	0.849594	-1.0389	-1.31565	2.65072	-4.66251	2.08322	3.76043	-1.68567	0.969246	-0.798081	1.28744	0.0293938	-0.0147345	2.24253	0.972333	0.128006	-1.33577	0.212396	-0.727428	-2.74217	0.895679	-0.84585	-0.555839	1.80397	0.90155	0.0825143	-1.19736	0.825765	1.78752	1.92986	1.0767	2.35012	-0.60301	0.538473	1.96704	-3.34661	-2.61972	-2.86689	-0.659571	-1.15687	2.56352	0.264436	-1.36253	3.57994	-1.25487	-0.877655	0.584917	-1.17174
9.09974	-13.0424	4.60227	-2.87179	-2.4889	-12.432	-5.55875	2.58371	-1.39482	-3.24568	6.90619	-0.923122	0.00585651	-5.0135	2.39384	1.46978	-0.310131	1.00976	-5.87072	0.182914	1.67197	-2.29733	-2.10919	-1.68428	-1.85882	-1.91547	-1.64036	-0.967016	-3.51205	1.75987	-4.15328	2.77137	-1.79718	2.78045	4.07947	-0.818777	-1.07766	0.783073	-2.93905	-1.75602	-3.02962	0.890579	-3.25533	1.25832	-1.72087	1.59008	-0.447134	-0.0889116	-1.04257	1.35587
6.42671	2.47574	0.637856	-2.2102	-4.4492	1.64568	-0.137451	-2.18916	-0.566602	-3.00245	-1.04319	-0.102666	3.35016	-0.894911	-2.31192	2.11996	2.57872	-0.38583	-0.929865	0.843581	-2.92787	0.103862	3.27055	-1.91715	2.21433	-3.10343	1.10825	-0.088165	0.989987	-1.12311	-2.00338	-0.474664	-1.94815	-0.548938	-0.402727	-1.33871	2.31937	-1.48663	0.881276	-0.382499	-0.425498	-1.19688	0.319728	-1.01045	1.8146	0.514807	-0.720209	2.15339	2.02888	-0.319294
-0.433266	0.832917	-0.224728	-0.741425	-2.47009	2.66063	-3.51212	-0.782749	-2.21917	-0.0647105	2.18879	0.720677	0.479913	-0.231601	1.80775	0.323274	5.68297	-1.83322	-0.139635	-2.88324	-1.46979	-0.961518	-1.71862	-1.32437	-1.95152	-0.607204	-0.295165	-0.0731369	-1.08176	-1.09776	-0.0907729	1.01149	0.0644586	2.83444	0.530853	-1.5307	-1.51784	-0.0396621	-0.188303	-0.72567	0.95941	-0.458826	-0.369309	0.656277	-1.60635	-0.365231	2.29106	1.23785	-0.304176	0.623253
-6.62982	3.34351	-0.0429284	-0.363214	2.32735	-0.262626	-4.00075	0.91718	-1.45048	-3.11912	1.59399	-0.692354	-0.940481	-1.54151	-0.938757	-1.5372	-1.81668	0.189612	1.62273	0.728809	2.71921	0.52912	-0.330726	-0.276083	1.4097	1.90016	-1.90217	-1.40817	-0.114407	-0.588852	-0.389369	-0.468822	1.8698	1.19058	0.957819	0.21691	3.08669	0.013519	-0.251912	-1.35352	0.945931	0.00799444	-2.91949	-0.0913965	-0.256404	-1.68927	-2.11149	-0.829981	-0.415939	2.24537
-2.58426	4.78218	-1.1813	-1.31247	-1.56684	-0.510243	-4.27548	-1.83193	-0.852317	4.69796	-2.80655	-5.30388	0.264683	0.221	2.6915	-1.86163	2.13081	3.47209	-2.65988	0.240571	0.808113	-0.0871639	1.5986	-0.00431424	-1.04237	-0.337615	2.74625	-0.552225	0.381764	-2.58846	-0.0435532	0.342777	3.12053	0.943356	-0.717865	-0.293826	-1.29845	1.71002	1.18592	-1.41579	1.08309	-1.108	-1.70016	-1.56536	0.814866	-2.36547	-1.54358	-1.30321	-1.27805	0.340596
-8.08601	1.84366	0.941171	0.208403	-0.417035	2.55086	-4.34203	-0.985927	-0.290949	-0.820263	0.877092	-0.0899145	0.262002	-0.56875	-0.529847	0.502358	1.05632	-0.137763	0.85435	0.247313	-0.518042	-1.23622	-0.438392	-0.683809	-0.232511	0.449975	-2.17126	-2.15228	0.684946	-2.05578	-0.133476	-0.414695	0.462154	0.463819	1.17445	0.485937	-0.564469	2.10699	-0.0950895	-0.274954	0.333776	-0.249359	-0.75937	-0.210804	1.26379	0.361577	0.192919	0.661647	1.8497	0.339663
3.37557	2.89693	0.0486901	-0.5511	-7.4519	4.20003	-6.09481	1.90245	-2.01366	1.78833	-2.51555	2.62782	0.556499	-1.61045	3.25362	0.421658	4.60713	-2.63028	-0.700774	-3.08653	3.70025	0.95434	0.318277	5.98501	-0.34092	-1.61473	1.55277	-0.590948	2.10582	0.627107	1.18244	-2.25752	-1.58994	2.71915	3.94135	2.07141	1.10253	-3.8624	-1.28595	2.83529	0.839425	0.980454	2.69615	-1.93685	-0.297363	0.42485	-1.28051	2.05017	-1.38875	1.69458
-4.71396	-4.10536	13.0837	3.82794	-1.49284	-1.16953	-1.7948	1.05395	-1.6153	-1.31099	1.67548	0.0268097	-0.530706	0.808203	3.75479	2.12142	2.07337	-3.098	-1.67274	-2.3651	2.40357	0.699168	-1.24934	-1.39496	0.932282	-3.04982	0.591734	-0.696858	-2.67372	1.17978	0.561677	2.45777	-0.995552	2.70334	1.43329	-1.03808	-0.0121161	0.244417	0.881342	2.35716	3.16733	2.73689	-2.13005	-1.0616	-0.18184	-1.19022	0.625523	-0.313439	4.29407	-0.538771
-1.00329	1.95063	-3.9342	9.33049	-2.87965	1.41302	-0.187112	-1.91957	1.38409	-3.84999	-1.40907	0.0642748	-0.0577671	-2.18731	-0.851282	-0.576696	-0.0550403	-2.26029	0.813346	1.10483	0.606547	0.759791	-0.800763	-2.24509	0.148578	0.320414	0.925088	1.07042	3.99734	0.244816	1.825	-1.28381	2.04053	-2.15616	0.994959	2.55113	2.27212	3.9356	0.670501	-0.368588	2.14887	0.95525	-1.36424	2.00394	-1.50099	-0.32638	-0.854853	-0.822682	3.35044	-0.177796
-1.16434	4.61156	-0.968316	-2.25089	0.984863	-0.133712	-1.48407	-0.368215	-3.32883	-1.39986	-0.692588	0.0504011	-2.13294	-2.53001	-0.859019	-0.106541	-2.14739	-0.669806	2.76372	1.53362	-1.50638	0.0620478	-1.69598	-1.47363	-1.30331	0.425287	-1.10317	0.27512	-0.417269	-0.23725	1.8009	0.136229	-0.402047	-0.575008	0.790651	-2.14697	0.56967	-1.49588	0.125488	0.493901	-0.149017	2.52362	-0.735981	-0.885097	-2.22665	1.11871	-1.73643	-0.52081	-0.30405	1.27594
6.38834	-23.8441	7.39041	-1.76954	6.05103	16.4756	-0.955767	1.81864	-6.53927	3.26009	-1.34666	1.15155	3.56041	-0.294442	-2.82291	1.27335	-1.02279	-0.757925	13.8634	-9.17738	-6.72858	-2.66315	2.39938	1.42581	-3.26478	2.60562	1.83	-5.32375	-0.6209	-2.9762	4.40653	7.20206	3.65865	0.86496	-2.17669	-1.64132	-0.888607	3.03366	1.83629	-1.99851	-2.51668	2.30431	-5.08378	0.068246	4.65002	3.57317	-3.85264	-2.78224	1.99977	0.0593551
-7.2199	4.10939	-0.868733	1.36477	-3.039	2.13421	-2.41889	-1.92385	-1.41153	0.388204	2.32259	-1.72636	-2.03328	-0.134277	-1.73439	-1.89067	-0.153934	-0.855105	0.434797	-1.14099	0.868828	-0.835512	0.181492	0.0329761	-2.86031	-4.21325	-0.505558	2.05425	-0.615692	-1.08872	2.15924	-1.39025	-0.313464	-2.15882	1.87704	-2.4484	0.591827	-4.21325	0.423027	-0.442318	1.04627	-2.57145	2.86838	-1.73871	-1.22302	0.520141	-0.342316	-1.29827	-0.247015	-3.27184
19.5691	2.87352	-6.41728	17.4616	-2.71667	0.079014	-3.0079	-1.31904	-2.52746	-0.0139537	0.876531	-0.960925	2.19752	-1.48983	1.14642	3.36906	2.64811	-2.80692	2.42858	-0.1337	0.0542245	0.211601	0.485179	-0.0600358	1.40546	1.18888	-2.35391	-2.28955	-1.46246	0.209227	0.78103	-0.229031	-2.47703	0.138753	0.316818	2.16105	-1.39457	-2.63754	-1.15471	0.660197	-0.293434	-0.0473795	-0.679058	-0.813854	2.23399	-3.73096	-1.29605	-0.707859	1.74079	0.470287
-5.90885	2.33092	-1.62928	0.825368	-2.81993	-0.330852	-1.21413	-0.238982	2.46256	-5.03034	-3.49265	-0.64957	0.354659	4.34288	-2.23075	2.77043	-3.36413	-0.700031	-0.52577	2.29504	1.28784	-0.0905233	3.53483	5.23247	-2.70096	3.14283	4.38756	-0.744549	-3.49933	0.0231542	1.7313	-1.99499	1.9407	2.17452	-0.14635	-3.53115	-1.96079	-2.9919	-1.78126	-0.950804	-1.18094	-2.87898	1.93029	1.08035	-0.564555	4.45497	-2.67867	-1.10068	-0.992567	1.90297
-8.53437	-11.3296	-4.18493	-0.386031	3.58383	13.602	6.32498	3.69142	-4.71372	-2.30929	-3.3359	-3.77145	2.84949	-0.28075	-4.06791	-1.76742	3.95142	0.105453	-6.82448	1.8801	6.83891	-1.70773	-4.17316	0.847559	5.11259	3.31585	0.384981	1.72298	3.6745	0.765145	1.38983	-0.0126805	1.20313	-2.51239	0.759823	1.23441	0.0306327	3.32257	-4.44469	-2.20164	-2.38988	-0.721193	-1.79474	0.467309	1.41027	-1.93286	3.16443	0.579393	-1.06841	0.416585
-1.70638	2.13735	-0.153293	-3.52186	6.93473	-4.26978	0.718666	-2.55006	3.21562	2.23335	-1.16311	-2.94516	-1.47532	-1.44839	0.624262	-2.00139	2.45817	-3.17308	1.62516	-1.94947	0.284778	-3.37213	-0.98837	0.749803	-1.92803	-2.46842	0.896806	0.296401	0.626375	1.34935	-3.69482	1.27017	-0.65515	-0.0590232	-2.36398	-1.00848	1.11318	-1.37442	0.642377	-0.184136	-3.86097	-2.22033	3.4172	-1.43943	3.69233	-1.66302	1.18016	-0.046278	0.673012	0.146658
13.8728	0.246248	10.4977	-2.61032	-0.420754	-1.58597	4.27219	-1.00605	3.72148	-5.83597	-1.23354	3.1081	-1.3294	-4.1438	4.49078	-0.750742	1.31579	-2.00654	0.0192162	-2.75898	2.07122	-0.557192	-0.954201	0.120554	3.00102	1.91712	1.54174	2.77059	-4.10056	0.378571	0.125152	-1.7676	1.65054	-0.949203	0.988152	3.38758	1.89475	2.96329	-2.35844	0.0483399	-1.41522	-3.67015	-1.51286	-0.119421	-3.40358	0.405553	-3.33081	2.79609	-1.47544	-1.5659
9.54514	4.46058	1.12635	-3.30586	-0.938289	-1.70861	2.09776	-3.79432	3.40916	-1.35669	-6.56978	-0.601508	1.5604	0.299482	4.06576	1.88435	-1.29464	2.45922	0.546872	-0.291928	2.63467	0.927557	-1.70935	0.710242	-4.6614	0.319799	0.264365	-2.13156	0.386702	-1.28694	-0.601947	-1.39655	-2.11985	-2.26105	-0.381051	0.305037	1.06009	-1.65672	-2.3134	0.683313	-0.782886	-1.62906	2.06689	-1.80183	2.73263	2.76136	1.78864	-0.0995176	-0.306624	-1.24585
4.82196	0.0122566	3.17564	-3.12752	3.89229	0.234612	4.54765	-2.67613	2.718	-5.03483	-0.562047	-2.56923	2.67893	6.50165	0.815086	0.605861	-1.15243	-4.68386	-1.69638	-2.77797	1.74635	-1.97553	-4.07255	-4.12189	0.639445	8.43294	-4.03241	2.51089	0.491842	-2.25667	3.66891	-0.645206	1.29013	2.97113	-1.46413	0.949045	3.02963	2.03986	-0.0470095	-0.384004	2.66029	-0.388502	0.953229	0.281264	-0.390877	-4.0342	0.271106	3.04166	1.04186	2.59151
-3.78506	-0.581643	-0.766191	-0.961651	0.305809	2.52311	-6.75445	0.433569	1.81319	-0.254921	1.05094	-2.06672	1.69572	-0.620312	2.17199	-0.349687	-0.98917	0.570172	2.57303	-0.787868	-3.01406	1.07008	0.441339	1.47703	0.465538	-4.79928	2.13613	0.849386	1.07651	-0.0709724	0.0688985	1.1923	-2.7244	-0.194174	1.45022	2.40081	-1.44806	-0.504263	-1.29919	-0.699494	0.346064	0.191761	1.20218	-0.210948	1.97816	-1.94175	0.118765	0.507362	0.187111	-1.31324
-3.33863	1.03609	5.32219	1.24355	0.144314	0.498198	-4.62783	2.21523	-1.72644	3.42098	-4.38415	-6.33093	0.631443	-0.545317	2.11039	-1.16882	0.698207	0.925966	-1.41191	-3.51776	-0.579476	1.39397	-0.360647	0.0733618	-3.85739	-1.6209	-1.09782	7.49868	-2.28734	0.816957	-3.74531	0.944629	0.81959	-0.961486	0.265355	2.32811	6.11384	-0.326516	-0.808247	0.62296	-1.82389	-0.415755	-1.6839	-2.5171	-1.10109	1.10811	0.117554	-1.29346	-0.0943563	0.466032
10.1927	3.81592	1.2013	-4.30615	-0.503068	1.66114	-4.75677	-1.5701	-2.50629	-2.89631	1.44166	-0.0609086	-0.679276	-3.55228	0.307552	-1.25503	-1.35913	-2.08596	0.989663	-1.18737	0.90494	1.72929	-0.505515	-0.308159	-1.71643	0.564252	0.0297489	0.942639	-1.02865	0.640922	1.43973	-0.813685	-1.13321	-2.92185	-0.531574	1.20219	2.82542	-2.55256	-0.210383	0.680578	2.11752	0.168784	0.09542	-1.37164	0.485526	-0.0771395	-0.879096	-1.51206	0.880074	-0.875715
-2.22188	-22.4624	-3.23413	-2.12533	2.74872	9.67908	0.729868	-2.26337	-0.00127922	0.45803	7.36579	0.240975	6.60849	-6.78476	-0.236064	2.28624	2.09169	6.33552	-4.83468	-3.95628	1.45598	1.24923	-2.85132	-5.32965	-0.510034	-0.00677014	-1.32299	4.42221	-0.0481738	-1.77678	1.53109	-0.218118	-1.99506	1.85944	-4.39868	-3.64341	-1.79517	0.398433	3.04165	2.39496	-1.21775	-8.1616	-2.43618	-1.90615	1.73229	1.14738	-0.316768	2.6913	-2.69458	-2.18263
4.76261	3.98902	-0.28349	-3.02646	-1.93678	0.335158	-1.91847	0.926705	-0.863392	-3.77177	-1.81129	-1.04927	-1.90586	1.4344	-2.45382	0.90139	0.76774	-4.75379	-3.31445	-0.311294	-1.09812	1.08658	2.43084	3.66764	0.617906	0.817955	-0.47846	-4.40888	0.240699	0.953953	0.642918	0.188845	2.62902	0.6781	-2.34434	-1.28859	0.312857	1.73165	1.92674	1.61063	-2.06983	1.95626	-1.41399	-0.0351036	-1.31671	-0.849258	-0.264499	-0.98487	-1.7183	-1.37231
2.08537	2.18287	-0.897842	-1.3459	-3.59117	2.47284	-1.24099	1.95718	1.22513	-3.06137	0.629225	-3.09013	1.18195	0.058432	-3.33557	0.354011	0.164308	-0.59933	-3.23453	0.239424	-1.35499	1.65197	0.973388	-1.69307	0.79664	0.254848	-2.09885	-3.64273	4.48331	0.157937	-0.098599	-0.283585	0.0117077	0.767668	1.22597	0.701132	1.87203	-1.33847	-0.665527	1.6879	0.883202	-0.311495	0.6045	-1.32309	0.443564	-1.24339	-0.481055	-0.0852063	1.76813	-2.53932
-7.84992	-0.938888	-1.51606	0.239801	-2.02296	2.26532	-2.18753	0.468608	3.85987	-1.96288	1.04826	-3.53927	0.70417	-2.48561	0.53965	-0.437765	-0.309701	0.386107	2.56236	0.624363	-0.35258	-0.336588	-0.140798	-0.389916	2.75226	0.978422	3.22201	-0.589103	0.163402	-0.444891	1.49171	1.05033	-1.57841	-1.90716	-0.893261	0.849151	1.63801	1.49987	-1.08176	1.49535	0.105202	-0.0643496	2.41173	-0.710932	-1.11619	-0.450255	-0.136533	-2.12479	-0.169053	1.87198
6.72768	2.84616	0.866931	-2.50503	-1.86554	2.54354	-4.54287	-0.611854	-0.519303	-2.73226	0.219073	0.283868	0.766607	-1.18404	0.64275	-0.375032	0.80217	-2.65944	-1.34851	-1.7989	-2.4414	0.472514	-1.06819	2.09914	-0.372812	-1.1863	-2.74022	-2.43511	0.438732	1.00736	-0.598657	3.17015	-0.565379	0.365749	-1.89095	3.73276	0.349615	-0.188082	0.637494	0.415448	-3.53453	0.385247	2.22344	-1.82194	1.12687	-0.332613	-1.44486	-0.399112	-2.5915	-3.20079
-0.103189	5.40291	-0.550451	-0.369702	-3.0097	1.2638	0.0867366	0.0732506	-1.8142	-0.374577	3.3707	0.0071233	-1.74886	-1.61234	0.810678	-0.903625	-1.56508	0.487793	-0.0121182	-2.73645	5.20009	-2.05858	0.222306	3.82052	2.71165	-0.210556	-1.21391	1.85839	-0.245776	-0.00350411	2.56735	-1.76293	-1.56878	-0.222872	-4.08078	-0.380462	-2.93443	0.43987	0.0959488	2.27538	2.20743	-1.25608	0.128504	2.33967	-0.982184	1.71607	0.131732	-3.22637	-0.0491541	0.134347
-19.4819	-25.8806	-3.15038	2.24343	4.82994	12.1481	-6.43676	-7.33766	12.4922	7.81042	-2.4218	-2.26776	2.18614	-2.41931	9.50913	-4.22893	2.38235	-0.853452	0.292758	2.99946	-6.45023	5.10296	4.36602	3.72785	-9.85599	8.28193	2.42059	4.92919	-4.0226	-5.34562	-0.969944	-4.59424	-1.54275	-0.632205	1.63556	4.89818	-2.53836	4.9118	5.29131	5.73546	-1.4215	0.98519	-2.20235	-0.812593	-1.89784	-2.3967	0.2849	-0.984028	-0.832884	0.418546
0.61233	-3.19766	10.7579	2.72584	-0.700517	0.935611	-3.40006	0.370786	1.21581	-4.48099	-1.25512	-2.87321	-2.58535	-0.427225	-2.85076	-1.86247	-1.02258	-3.11738	-1.7179	0.563486	5.09779	-0.787816	1.52146	-3.98103	2.46673	0.293433	-1.79941	1.48187	-2.06879	-2.0527	-3.86657	-1.04119	2.67741	0.537804	4.21079	2.70056	0.561857	3.82706	-0.138686	2.66991	3.68297	-0.809316	1.19763	-3.2101	-0.092038	-0.336253	-0.717633	1.25638	0.0691321	-3.30589
-0.600996	3.07839	0.0795736	-0.0839791	-4.27776	1.51308	0.909946	-0.234684	-1.08799	-1.39433	1.85489	1.58687	-1.32721	-1.36789	-0.0611264	0.206622	-0.88608	0.399031	-1.13706	-1.03625	0.392639	-0.310496	-1.29201	0.914267	-1.41252	1.75401	-0.953614	-1.77697	-1.7199	-1.23672	1.25385	-0.331673	-1.18216	-0.229262	-0.110658	-0.204606	0.975525	-0.694068	0.667382	-0.0773673	-0.286256	-1.38639	0.487107	1.33461	2.74857	0.621869	-0.287782	2.49144	0.713723	-0.825696
4.52639	-0.643254	2.72736	-1.5745	-2.63752	3.61516	-6.75862	-1.68333	-2.93216	2.47161	-0.140913	5.22904	1.47176	1.73734	-5.30641	-2.43748	-5.58509	-0.079795	-1.03917	-2.97411	-0.420798	0.535635	1.43333	-1.26053	1.31494	-1.75129	1.42052	-0.32218	-2.87062	-4.95908	0.736944	1.1761	-0.996956	1.46037	1.81649	2.97944	-1.01154	0.115866	-4.03925	-2.88337	-1.23532	2.92474	0.635069	1.71324	-0.402951	-0.475303	1.38866	1.69856	-2.50185	3.22515
-3.43959	4.44706	-2.71069	-1.6679	-2.27947	0.741579	1.43369	1.12077	-0.138394	0.109425	4.72645	-5.18563	0.273221	1.49068	3.06242	-0.0694589	-4.73049	-2.5047	0.819926	0.183834	2.58008	0.498568	-3.78653	-0.78261	-0.650978	1.80522	2.18723	-0.885451	-0.877725	-0.58909	1.88771	-0.0884086	-1.20761	0.581899	-0.529949	-0.731699	-1.06774	-0.856017	1.70567	-0.206357	4.91226	-1.41514	-2.88167	3.88769	2.05368	-1.72757	0.522924	0.422988	-0.257676	1.83005
-1.84788	3.56883	-0.725745	-1.55951	0.102927	0.593749	-1.61037	5.41281	1.78563	-1.55293	0.179316	-1.93428	0.699546	2.88363	-1.51748	2.94426	0.953149	-0.492474	-0.727452	-0.319523	0.0511793	-1.17785	1.25121	-1.27907	-1.19557	2.09025	-1.02856	0.231307	0.519057	2.48389	2.81447	1.16703	-0.198923	-0.994689	-1.09538	-2.18635	0.701217	2.52026	3.57689	2.17124	3.01104	-0.280511	2.4833	1.12528	3.58409	1.06599	-0.591338	2.41163	0.979144	1.99282
6.5011	5.00954	0.682144	-2.6315	-4.61912	0.380528	-2.09671	-1.76749	-4.22814	5.53289	-0.46775	-3.91454	-0.806617	-1.40086	3.58557	2.24234	2.49355	-1.6105	-1.99606	-0.934234	3.5183	2.32874	-0.305322	0.0713941	1.46602	2.37242	-0.717306	-0.00298582	1.57187	-0.381718	0.764384	-3.17208	-1.29179	-1.8546	-1.28401	-1.32597	1.9745	0.461078	-2.76728	-0.412699	-2.17119	-0.301081	-1.47985	-2.3206	0.919941	2.52256	1.34428	-0.941135	-0.138696	-0.862377
-2.10222	-3.44785	0.909803	0.528618	-4.11498	2.55223	-5.42107	-4.21281	5.16479	1.97397	3.43041	1.14637	0.289557	-3.35112	7.65977	-3.11987	7.92731	1.18272	2.03907	-0.125503	-4.07326	-2.82329	2.38287	1.70287	0.198159	-0.169066	2.54348	-2.25554	-1.25933	-0.633161	0.397038	3.52937	2.63074	-3.37013	-0.635159	-0.495171	-4.19855	-1.01315	-2.41179	-2.00048	3.51266	-2.68188	3.81062	0.360998	2.34842	0.387081	1.65892	-2.251	-2.91017	-1.11278
-0.734238	4.44027	-0.293392	-1.61112	-0.617621	1.33994	-3.5877	2.03516	-3.23414	-1.82036	0.826518	-0.441101	-1.2481	-2.86119	0.364855	0.0886872	-2.15141	-0.55564	0.989118	0.702776	1.08284	-0.275075	-1.90302	-0.301316	-0.421713	1.02062	-1.8984	-0.032066	0.576593	2.10307	0.936079	2.03917	-0.622382	1.22302	0.579203	0.746584	0.472075	-1.23836	1.56105	-0.718801	-1.27159	0.56576	-1.02741	0.598862	0.523059	0.802866	1.51095	-0.0156771	-0.96084	0.231762
6.3224	6.05737	-0.480897	-2.97433	-0.709315	2.29097	-2.56504	0.303192	-0.561182	0.114169	1.59453	-2.793	-0.675821	-1.99792	-2.69796	-0.679165	-0.385318	-0.0247043	0.569535	0.757704	-0.166132	1.17675	0.942118	1.13914	-1.68738	0.610063	-0.774181	-0.346544	-0.86823	-0.8975	3.09973	-0.0318695	0.39028	0.967727	2.39	3.68452	-1.19383	0.307215	-2.17679	1.10082	2.89057	-0.863763	-1.104	0.380091	0.820657	0.159546	0.929048	-0.69752	1.84079	2.7901
-2.63472	2.83123	-0.216629	-1.54158	0.159317	1.11707	-3.63707	0.928373	1.00529	-2.72807	-0.148269	-1.62354	-1.2565	2.24863	0.487356	3.28808	-2.17938	1.8923	-2.20867	3.52274	-2.02913	-1.111	3.10757	-0.963427	-4.14713	-1.22317	1.57045	-2.60138	-0.0279563	-1.45064	-0.146722	0.68275	3.36443	-2.64185	-1.35877	-0.797501	0.96021	0.139124	1.76593	-0.675609	-1.62024	-2.18051	0.366954	-2.19278	-1.16908	-2.64622	-2.63423	3.77304	2.59636	2.00351
-1.70321	5.69416	-0.745706	-0.961678	0.151908	1.26795	-0.699635	4.09253	-2.30981	1.53286	3.58854	2.4426	-1.74071	-3.69093	-1.74516	-3.24956	-0.987765	-0.0591015	-1.41555	-0.363313	3.65025	1.93244	-1.63377	-0.19251	2.54895	-1.59231	-2.07533	0.228905	1.76052	-1.0448	-0.311091	-0.0328289	-2.28058	-2.01566	0.968304	3.2197	2.12124	-1.96444	-0.0241049	-0.365005	0.965751	1.58538	-1.52319	0.37915	0.362819	-0.00256354	-1.33241	-0.496225	0.0228538	-2.22304
-7.77875	-3.46753	0.993934	0.770394	-1.88235	3.16539	-3.48727	3.2153	5.67097	-2.16964	3.15113	-1.26326	1.03668	8.81287	3.21579	1.24176	-3.12335	-1.45291	-3.80166	0.160697	2.00615	-3.51808	0.93472	6.47561	1.1752	1.45225	4.29843	-5.43456	1.8308	-1.72057	0.391109	1.70619	7.42566	1.1471	-0.485434	-1.90217	-1.47566	-0.185919	2.12353	3.07858	-3.3612	-0.994543	-1.68681	2.18719	-0.199158	-1.89545	1.24005	0.216287	-1.23362	-2.18751
-18.1105	0.572031	-2.12603	2.27071	-0.342656	1.67171	1.64334	3.81085	0.368505	1.02877	1.08285	7.20726	-0.622201	1.09155	0.765349	1.29226	2.02695	-2.94593	-0.351498	-2.12115	0.0435231	-1.55353	-1.24959	0.577337	-0.0944281	2.53835	-0.143334	-1.89071	-0.139502	-0.439653	-2.53913	2.1393	0.443104	1.1867	-1.19508	3.16147	2.10137	1.72056	-2.34766	1.83289	3.95466	0.0346965	-3.60856	1.38736	0.23071	1.19128	-2.32344	-1.59267	-2.98709	-1.77619
-1.18109	3.42394	-1.9541	-2.22251	10.4109	-1.21529	-8.87202	1.60183	-4.83956	-1.37692	-2.21831	6.12427	1.06661	-0.00311509	3.87976	-2.10197	-2.28466	3.24388	1.69996	-0.09303	2.68747	0.912665	-1.38478	0.0513633	0.143224	0.385369	0.571836	-2.24152	0.181699	0.816598	0.651146	0.782701	-0.785452	-0.620225	-0.297241	-2.53902	-3.29601	1.87129	-0.939448	-4.9688	0.620488	-1.78108	0.916758	-0.593545	-1.88647	0.140932	2.29834	1.36678	0.737475	1.38253
1.55596	-14.5013	-4.66191	-4.3194	2.01247	12.2039	2.96551	-3.98283	-11.2772	-2.538	-3.91845	-1.47987	6.33891	0.66701	-6.28288	-8.31793	-0.148186	-0.378443	-7.3014	7.48985	4.24556	2.53056	-5.01964	-6.04522	-1.50036	1.09616	-2.15343	3.38964	-4.4935	-3.94828	7.25243	-1.5907	-2.09002	-3.01292	2.88767	3.66496	-2.4909	-2.26894	-1.82499	2.04348	-1.14032	0.201692	-1.76946	2.85115	0.113462	-1.74826	1.13753	2.44187	-7.75855	1.31418
-8.712	7.79989	-3.48781	-0.336339	-2.25199	1.31354	0.486028	2.43061	-1.96261	-0.120775	5.12188	-5.18408	0.229474	-0.0726011	2.89136	1.3093	-4.66274	-2.00403	0.888393	-1.79045	3.21938	0.610741	-0.0599237	2.10749	1.25558	-0.629607	-1.78946	2.78756	2.60809	-0.183414	-0.858553	0.163346	-1.64017	-0.905557	-1.41544	-0.92128	-3.08596	-0.907542	-0.735593	0.87467	2.09845	0.355905	-1.44991	1.6689	-1.12384	0.801006	1.3037	1.51351	0.576258	1.47598
-2.61851	-3.01575	2.09656	0.290547	0.0082588	2.81521	-1.27643	3.19407	1.90726	-1.75052	0.356217	-3.42837	-1.18999	4.61693	-1.09914	-2.12747	-0.555152	-1.30804	-0.714488	-2.4294	-6.03218	-0.134352	-0.213857	1.73622	0.779177	1.33195	-2.695	-0.755033	2.88604	0.612302	0.771571	0.316964	-1.91033	0.909963	-5.59618	-0.868857	-0.934828	-1.72068	-1.7882	-1.14294	-1.63331	4.039	1.01799	-2.77393	-0.086609	-1.51456	1.548	3.60349	-3.83735	-0.317223
16.3148	4.25222	-4.02387	14.9642	-1.6882	-0.0798802	-1.53524	-2.50498	-2.14583	-3.07627	-0.409058	4.50788	-2.45963	-3.318	0.914916	-1.65312	1.7292	-3.60837	-1.09816	-2.14229	3.22899	3.10187	0.655266	-0.145853	2.38292	3.56382	-0.0807624	-0.527525	1.611	1.5777	-4.12956	-2.45555	-0.809975	-2.64108	2.54664	-1.12901	0.672012	0.859303	1.10696	-0.565411	-2.0098	0.798106	-2.08775	-1.13325	2.64616	-3.04114	-0.714436	2.88668	1.99226	-0.766288
5.18473	4.26595	-0.357543	-3.07077	-1.7826	1.0774	-0.518415	-0.100171	-0.517917	-0.524178	1.27659	-1.50288	-2.31742	-2.42149	-0.613997	-1.1371	-0.0365044	-0.566863	-0.502833	-1.31648	-0.0385801	2.43016	-0.948725	2.02925	0.463251	0.373193	0.133915	-1.1402	-0.729341	3.03458	-2.46655	-1.84018	-1.70949	-2.26054	-1.70119	1.45412	1.28209	-0.759576	-0.887477	0.343898	1.0468	2.72022	0.0191277	0.26297	1.75802	0.0347754	0.103766	0.638235	0.849566	-0.115256
-3.19995	2.69605	-1.22624	-0.348564	-3.22903	2.49341	-0.191472	2.5916	-0.106085	-3.06556	-1.26596	1.19385	-2.04793	-2.12015	-0.299494	1.83084	-0.611988	0.420177	0.948948	-2.08406	0.793373	0.83401	-1.12676	-1.13902	-1.17334	0.973903	0.910286	-0.567305	0.457189	0.37186	-0.561987	0.48317	-1.89869	-0.722833	1.13091	0.200016	0.684068	-2.36763	1.97121	-0.82912	-0.265439	1.16137	-1.89645	-0.0271147	-0.0878303	-0.666293	-1.7543	-0.718947	0.204105	-1.74833
-4.85343	3.26885	-2.16943	-1.30863	7.53289	0.611578	-7.54526	0.448423	-6.12071	-2.45364	-0.386924	5.11633	1.42055	1.71577	3.75355	3.66437	1.46224	0.779714	2.95202	-2.57008	-0.27747	0.119993	-3.36371	-1.42004	-0.483797	-1.8697	0.616044	-1.5454	1.04985	1.60133	0.465888	-0.477484	-0.0610436	-1.96535	-0.460782	0.336189	0.182138	-0.299293	0.287918	0.0139223	1.65627	-1.32622	-1.45536	-1.47517	0.285539	1.05281	1.77528	1.15819	1.1005	0.863451
-0.850394	3.74384	-8.29073	18.7529	-0.907644	-1.4072	0.933525	6.43322	-0.267484	1.44767	0.395864	-0.178152	0.385604	-0.844939	0.475495	2.19222	-0.627475	2.47345	1.75208	-0.516194	-2.27944	0.015128	-0.117365	-0.66374	0.684329	1.53734	-0.559651	-0.429076	-2.22897	2.82553	-0.136964	-0.161038	-2.2008	0.265737	-0.160537	2.90817	-0.374178	-1.96523	-0.445157	4.25277	2.41994	0.282433	-0.349091	2.88383	-1.39872	-1.2776	-1.49951	-1.66492	-2.51494	3.43074
-13.1643	-12.6395	15.7797	6.93458	-0.205204	-4.35926	-6.16714	-3.18637	-0.819787	1.50621	8.18899	2.43536	3.52292	-2.23538	-2.64396	0.468622	5.03744	1.39656	-2.08972	1.83906	-4.43932	7.63769	-1.71124	2.04053	3.98802	0.899808	-4.39025	5.97398	9.37828	-0.935813	-3.75029	4.95574	0.307532	1.84452	1.8329	-0.753898	1.98582	-3.34707	0.609534	2.89464	2.59376	3.41184	-0.0606399	-0.488469	2.27363	-2.36921	0.925815	2.29963	0.0280488	3.52712
7.24501	3.94364	0.293481	-4.05409	-0.456311	1.52273	-2.31515	0.878383	-0.0599908	-2.07198	0.924179	-1.63061	0.779951	-0.719214	-0.869776	-0.335332	0.942265	-2.93651	-3.4121	-0.359291	-2.14117	3.62003	-0.742677	3.01368	0.156257	0.254774	-2.67244	-2.73321	-0.869023	1.53714	-0.8905	4.14202	-0.0678761	1.05375	-0.612904	3.01509	-0.819759	1.7207	1.69843	0.623773	-2.39299	0.959283	-1.28537	-0.066149	0.54462	2.08394	1.14877	-1.61863	-2.58626	0.11597
1.09535	3.85292	-1.01025	4.23471	-3.84377	2.03943	0.849588	4.0924	0.395348	1.26319	3.54904	4.34454	0.526423	-1.95771	-0.869956	-3.42697	-0.318086	1.46319	1.49578	-2.91851	-0.587507	-0.866322	-3.3152	2.67595	-0.158007	-0.804779	0.79246	5.04275	1.23772	-1.00862	-0.437635	-0.711188	0.676506	3.74375	1.65065	-2.12299	-2.16241	4.79282	1.7922	1.26564	2.42181	-0.452252	3.39165	-3.34237	-3.72196	3.32891	-0.471079	-3.81388	5.80673	2.48935
-9.17459	2.12727	-0.818192	0.606026	-2.88686	1.53705	-2.9936	-2.26263	-1.66278	4.75578	-4.69105	-0.185166	-6.6031	-1.92988	0.557555	0.515119	-3.31992	0.241212	-0.442573	-1.83196	1.96001	2.78013	-0.70495	-2.11793	-1.16493	2.25907	0.0944557	3.08772	0.0961641	1.6346	-4.52237	0.857011	-0.243377	-1.50835	-0.900191	0.480663	0.768587	-1.28623	3.27547	-2.36804	1.8523	-1.08128	2.36933	-1.45587	2.92544	1.18161	-1.53116	1.23553	2.58237	-0.245664
-4.43812	2.72446	-1.38051	0.474876	-4.11922	2.19499	1.3738	3.58631	0.717464	-2.39597	-0.689625	2.1981	-0.0257188	-2.25905	0.639254	2.50566	-0.867762	-0.292023	1.84318	-2.2063	-0.162352	1.22852	-0.796535	-0.785425	0.172649	0.578963	1.59345	2.35645	1.65196	0.18562	-1.33459	0.597838	-0.644586	-0.264261	-0.85628	-2.09968	0.728367	-1.61334	-0.801502	0.405989	-1.42436	0.73094	-1.63662	-0.0101298	-1.77095	-1.45106	-0.131708	0.747445	1.11518	0.995665
-1.37125	2.61673	-0.973153	-1.26682	8.40215	0.148524	-9.19062	2.011	-2.36235	-3.43627	0.492642	3.04762	0.790709	2.01429	3.32282	0.439286	-0.92098	1.97902	2.96926	-1.88212	1.76069	0.0104456	-2.01836	1.10926	-0.432652	-0.803132	0.249442	1.13272	0.196839	2.5078	1.80927	1.44579	-1.51596	-1.29484	-1.92731	1.13309	-2.68131	-0.411575	0.746326	-0.750967	-2.23426	0.190435	1.62202	-0.725369	-1.41567	1.32808	1.21689	-0.467414	-0.622826	2.13045
-11.9564	4.68644	-2.04295	0.547796	0.504482	0.699407	-0.94404	-2.93948	-2.3792	-0.336004	0.6279	-1.93925	1.37707	-0.077792	-2.25769	-2.26087	2.04175	-0.657902	-1.66164	0.84801	-0.0847411	-3.39999	1.09818	-0.792143	-1.48718	-0.384742	0.381937	0.784644	-0.0407472	-0.431889	-2.15617	3.81157	0.709923	0.445508	-0.620289	-0.25337	-3.17559	1.45356	0.0623534	0.454522	1.49305	-0.405033	-1.46456	-0.0296225	0.117699	-0.155019	-0.392323	1.63798	-1.38365	2.59298
-32.4325	2.51563	-3.3773	4.00221	-1.31841	-1.51732	-2.47517	-1.30651	0.708234	4.67203	-4.60852	-1.77836	-0.169006	1.67174	-0.762948	2.39091	0.431359	2.33047	-0.349638	1.47702	1.06361	1.46686	2.80908	0.968206	1.12826	-1.58476	-2.5791	0.877616	2.41378	-2.19502	-0.440523	-3.98186	1.2521	3.16808	1.26555	-2.33553	2.01457	-4.3456	-0.291372	-2.64542	-0.185362	-3.06618	-3.90915	1.2192	0.482571	-1.61435	2.50024	-0.431786	3.16453	-2.52116
-18.0353	5.26259	-2.77708	4.35386	-3.88612	0.43442	1.64379	0.764314	2.60477	-1.02188	-0.855677	2.31348	-2.30437	-2.29827	-1.71091	-2.10787	-0.348524	1.38504	0.0410163	0.950404	0.744352	0.225755	2.44124	5.5392	4.93845	0.144761	-1.02024	4.19193	0.386044	2.47234	4.48863	0.331815	0.60068	0.251514	-1.27569	0.116136	-1.08343	-1.26852	2.01324	1.85555	-1.03435	1.1091	-2.56333	-0.534225	-2.28259	0.481913	-1.79969	-0.381181	1.02419	3.51377
-7.14349	4.23094	-1.81787	-0.140222	-1.47915	1.0782	-1.58167	-0.464395	-2.14336	-0.549612	0.598921	0.689547	-0.00526182	-2.88976	-0.937673	0.888556	1.49793	0.041992	-2.09685	-0.196393	-1.66513	-0.821762	1.88579	-0.20054	0.611578	1.18821	1.37494	0.240607	-0.0332763	-0.22562	-0.246575	1.00887	0.603637	1.0423	-0.78408	-2.70563	0.983695	-0.0125727	-1.79441	-2.63545	-1.18387	0.639359	0.896086	0.324353	-2.3465	-2.53422	-1.44653	-0.962291	0.209453	0.664668
-0.940036	2.22519	-0.357737	-0.350667	-4.24598	1.6348	-0.211948	-0.293596	2.22294	-3.75846	-1.07911	0.827232	0.544555	-2.16021	-1.20023	1.70473	-0.775142	0.790963	1.66303	-1.00093	0.560715	0.710896	1.2563	-2.60554	0.147538	-0.529508	0.793906	-1.38128	1.72579	-0.507049	-0.739946	-1.77378	0.65149	-4.11876	1.18617	-0.61576	3.92113	-0.358117	-0.0803538	1.01152	0.379824	1.31406	1.0339	-1.43418	0.779124	-3.3192	1.67464	0.00310772	-0.296296	-0.151107
0.382103	3.65951	-1.28822	-2.63648	10.3578	-1.06653	-9.55137	-0.512213	-4.90588	-2.81139	0.228741	6.25883	1.46065	-0.515336	2.82201	-0.918207	-1.58967	1.42907	2.72075	1.44251	2.02035	1.5954	-1.46344	-0.420863	-1.31414	4.41597	-1.37271	-0.65661	0.472137	3.34386	1.95582	0.306018	-1.13251	0.261752	1.11032	-3.24005	-1.22865	-1.07592	-0.28151	-0.996905	-0.776308	2.65604	0.182311	-1.2368	-0.656965	-0.0355689	1.09057	-0.268118	2.47068	0.705623
-10.6984	-1.03148	13.2737	6.3702	-2.00188	-2.69653	-0.0508929	5.34255	-2.10731	-6.206	-2.04489	-2.38227	-1.71358	-0.77321	1.85952	2.11626	-5.45719	3.82945	-0.0219562	2.10393	-1.23978	2.17146	2.20391	-5.73271	2.06314	-2.13854	1.92947	2.14421	-5.86068	3.96078	3.85424	3.28263	0.416516	3.07811	0.412543	-0.564485	3.82317	5.26891	-1.40625	4.74714	1.54437	0.434597	-1.84709	1.02803	0.197736	-0.0877786	-1.34841	0.926386	-2.813	-0.266223
-11.6619	0.839349	1.90701	0.722367	-4.74289	-0.704184	-1.97561	-8.01788	-3.71341	16.4299	-2.53765	7.46798	3.61214	5.85424	-2.78959	-3.85448	-2.80812	-0.372109	6.24888	4.74895	-5.38091	7.3542	6.87071	-7.82721	2.93363	3.09128	-5.37198	0.868531	1.98223	10.8731	-4.65649	4.25928	7.10581	-4.63826	9.97556	0.204443	-1.5947	0.673075	1.38555	6.74124	-0.912076	-3.94562	2.90717	5.44409	-4.73745	0.108012	1.04324	-0.734002	2.98097	-3.71035
5.72338	-10.6777	2.6393	-0.376921	-2.40771	6.40946	-3.89107	-2.39424	5.68928	-3.84496	1.3752	2.82383	4.19596	-0.503052	2.6964	-6.5269	-2.09176	-4.67961	-9.50857	-0.7142	0.804238	-1.9163	-5.31401	3.91745	0.125597	0.23925	-0.748076	1.0801	-0.219547	1.40383	0.764481	1.62549	-0.764443	4.27346	2.08707	-2.10296	-0.0759096	-2.14136	-0.435512	4.78036	2.17377	-4.64958	-2.14172	-0.825735	-2.29405	1.72317	-3.5615	-0.773481	1.42233	0.34177
-5.5536	-76.4544	-26.3568	-12.3452	-7.23279	-6.01573	4.24606	3.05266	-3.32819	0.849539	-2.7113	5.41942	8.9325	-23.7307	-0.819659	8.95654	-3.9075	-1.29805	-0.628066	-5.35364	5.28804	0.75998	1.23799	0.931551	0.52878	-7.58053	-5.87735	-0.899391	2.14718	1.51074	4.57173	-2.36995	7.80235	-1.73737	-0.825433	0.205075	-4.92151	-0.0706725	-1.67649	1.10292	-6.146	2.57617	2.77549	-2.54233	-0.465065	-0.884295	1.90385	4.08782	-0.266725	0.0423852
-5.45249	3.33287	-0.750827	0.737568	-0.826406	1.70083	-2.62036	1.61958	-1.19473	-1.99842	0.115794	-0.982535	-1.20221	-1.37485	-2.03023	1.82108	0.0904267	0.710458	-0.872954	0.149492	0.0856582	-1.44138	0.75997	-1.1498	-0.616457	2.67961	0.157557	0.705075	0.775629	0.687399	0.138928	1.73328	-0.623648	2.44423	0.171736	-0.177109	-3.3292	0.751672	-0.893287	-1.42275	-0.0761906	0.394062	0.239149	-1.88289	0.0116221	0.134743	-0.9517	-0.259664	0.441807	-0.883466
-0.754752	3.11556	-0.169734	-0.881868	-7.02555	0.184157	-3.84988	-1.30374	-5.2593	6.25365	-4.37072	-3.19607	0.804671	-0.396912	3.89655	1.61022	-5.68657	2.17634	-1.86483	-1.41543	-1.79712	2.76952	0.074677	1.02902	-0.0824009	0.171665	-1.65683	2.02953	-0.877177	-0.206046	-0.745217	-2.91433	-2.40067	-0.719765	-2.97276	1.65939	-0.739546	-0.376626	0.856828	-0.779509	1.94607	-2.90339	0.0260249	-0.982134	0.0493728	1.84978	3.97246	-2.40599	-1.19524	0.862231
10.8487	5.44129	0.746206	-4.10401	-1.15882	1.60598	-1.91115	0.117417	-1.92794	0.32792	0.406519	-2.80898	-0.974266	-0.961579	-3.36341	4.53696	0.317796	-1.43229	-0.573493	-1.20852	-2.72118	-0.426787	1.86475	0.30477	1.47831	-0.042179	2.51606	-0.663067	-0.228638	-1.94053	0.439242	0.652851	-1.19848	-0.208713	1.73762	2.64422	0.734029	-2.12458	0.0823781	-0.314094	1.32798	-0.399319	-0.370164	-2.73934	-0.4817	0.745896	0.428354	-0.329746	-0.27053	1.49772
-11.0521	1.47395	0.00713633	3.01339	-6.2196	1.30939	1.90166	-0.870349	1.17001	0.324904	2.46439	5.60025	8.1055	2.46993	-0.808364	-0.608115	-0.633572	-1.76548	-0.387709	1.19037	3.29654	-4.77331	1.98313	2.43057	2.94228	-1.42657	1.86722	1.91288	-0.137196	-1.90424	-2.23267	1.53779	-0.0038594	-0.900577	-5.42373	4.00462	-1.73999	-0.396119	7.76269	-0.317899	-0.0921662	-1.65978	-4.35366	-0.867745	1.45095	0.527582	-1.00922	-1.90374	3.54364	-0.954093
10.5329	4.23362	0.38663	-3.29798	-3.13877	1.481	-0.355707	6.4116	-0.855598	1.90987	3.06384	0.165467	-1.18615	-3.66897	2.07298	2.18801	-0.79506	-0.042344	1.46941	2.3673	-0.957207	-2.28807	-2.15068	-0.760615	0.582868	3.04518	0.0962015	-0.836435	-1.54429	1.02546	-0.191562	-1.82131	0.0693011	-1.80706	-0.474248	-1.50962	0.716935	0.604823	-1.40363	0.645149	0.75779	1.11092	2.30631	-2.87467	-1.04565	-0.43639	1.62746	-1.04861	0.838082	1.11326
-4.2787	2.0951	-1.11816	0.606522	-3.62899	2.09448	1.47784	5.77435	1.86368	-2.1355	0.552313	1.6617	0.00912624	-1.21204	1.15117	0.414291	-1.06254	0.136004	0.929137	0.22526	0.685241	-0.830563	-1.0186	-2.21968	0.0986248	2.24135	-0.363648	-0.528937	0.859762	-1.84551	-0.474945	-1.22923	1.55453	-0.525575	-1.82977	-0.681172	1.86801	-0.773072	-0.201797	-0.47081	-1.90366	0.486044	-0.493982	-0.0463958	-0.362912	-1.18475	0.882808	2.39266	-0.601238	-0.0835084
12.7177	3.13245	1.05189	-3.2175	-3.59159	1.17446	-0.913278	0.889616	0.843889	-2.56896	-2.28304	-1.47888	-1.35455	-0.952167	-2.14862	-3.23951	0.843841	-2.6801	-2.89077	0.105758	-0.348304	1.89939	-1.01319	2.86952	0.393806	-1.57155	-3.97988	-2.889	-1.23856	0.76159	-0.0154923	1.62264	-1.69088	-1.31938	-0.117813	-0.619932	-0.341065	0.409373	1.20532	1.00071	-2.58533	-0.413892	-0.723007	-0.361106	-0.707956	-2.33222	-2.33097	0.0932635	-0.573965	-1.91198
-7.62322	5.4618	-1.36465	-0.704028	-3.19046	-0.132568	2.8443	0.115276	-1.51711	-2.77642	0.525109	-1.25271	5.14367	3.20815	3.57938	11.0301	-2.63277	-2.18618	4.65717	0.23014	-0.231738	2.70784	-2.7973	-1.51697	2.85279	-0.351262	0.195377	1.52399	2.25103	-0.377325	-1.98505	-0.537617	-1.49432	-0.0227325	-1.10721	-0.530858	3.72351	-1.81003	1.85488	-1.83892	-1.66301	-0.0538569	-0.705536	0.491194	-1.13855	-1.54758	-0.721794	0.884672	-2.22529	-0.00938988
7.07462	-2.07385	-0.0841308	-3.03496	-1.34518	-1.39793	-5.98524	-3.42868	4.80475	-0.0356815	3.03859	-1.31416	0.61602	-2.61408	-1.86963	3.1148	2.92853	-1.46946	-2.63539	2.37019	-0.257579	-0.764803	-0.309133	-0.344728	3.66053	-0.794586	0.920637	-1.42955	-2.04086	1.8697	-1.5217	-2.49572	-2.99614	2.81827	2.20895	3.5033	-1.03398	-2.68468	-0.323458	-0.0895924	0.582243	0.092464	-0.194783	-0.960785	1.20582	2.16438	1.962	-1.05919	-1.2002	0.943413
-7.91518	3.77917	-0.894218	-0.0510792	-0.645021	1.4008	-1.48911	0.893081	0.526362	-0.957042	0.614574	0.151114	-1.51523	-2.17419	-1.08993	-0.437381	-0.779973	2.02308	2.23707	0.0794894	1.50491	-0.071545	-0.904953	1.53568	0.466247	-2.02317	0.247671	1.12655	0.396422	0.218153	0.0568822	1.13388	0.636025	-1.72608	0.175821	0.853353	0.785514	-2.6697	1.49342	-0.303362	0.870153	-0.330753	0.944152	0.0485686	0.336607	-0.668173	-0.834975	-0.187112	1.85054	-0.928184
-8.71308	-0.485051	3.82758	3.24267	-2.75432	-0.295731	-3.03423	0.907983	2.12419	3.43536	-6.90082	4.07558	3.90109	-0.286871	1.01539	-0.741401	-0.186177	-0.236732	-1.53354	2.01698	0.437314	-1.53282	1.85413	0.134627	2.88303	2.53992	1.13216	0.704062	-1.98418	-3.15139	-4.46147	-0.363559	2.18155	1.85013	0.354117	2.75261	1.7222	0.591243	-0.381532	1.87474	-3.29141	-0.0952768	-2.93289	-2.45012	-0.314012	6.41099	1.19946	0.540342	1.69854	-0.879428
4.41797	0.962541	0.633611	-1.69394	-4.9332	2.73083	2.20852	-2.16535	3.41439	-3.71022	-0.557149	2.85775	1.89218	3.27011	2.07881	-0.828134	-5.50381	1.02626	2.32858	-0.598813	0.786653	-4.73188	3.90855	-2.36396	-5.71215	-0.694594	-2.07713	0.481298	3.17757	4.63138	1.8893	5.12213	-2.30393	6.14873	-2.2851	4.09634	1.56298	3.32178	1.51532	-2.86087	0.201432	-2.93869	0.382241	0.994671	2.42886	-1.99223	4.36389	2.12768	0.446418	0.558261
5.58132	1.36706	1.79424	-1.01377	-4.38532	2.81599	-2.60468	-0.495525	2.05906	-4.27446	-0.879065	-1.38535	0.154283	-1.03599	-1.87622	-0.862601	1.34524	0.0482776	-1.43346	-1.03871	2.16201	0.526927	-0.118969	-1.42304	1.22581	-1.71933	-2.01294	0.421838	1.18138	-1.08619	-0.524463	-1.47643	1.95845	-3.16875	1.76834	-0.585446	2.16855	-1.14966	-0.0686202	-0.880154	1.52632	-1.46961	1.77327	-0.67981	-1.382	-0.696694	0.876652	0.160655	2.23708	-0.240771
-3.25913	5.61863	-0.46183	-3.40042	6.86446	-3.09128	3.12883	-1.33834	-2.06892	0.747465	0.263992	-0.502101	1.16623	-2.36028	-1.39184	1.68751	3.53828	-5.11359	1.03765	1.60944	-0.216762	-0.908003	0.608554	-0.920653	-1.59967	0.578234	-2.01611	-1.57247	0.598574	-1.38746	-2.59265	1.99253	2.24878	2.69851	-0.463293	0.330624	0.746753	0.146059	-1.39417	-0.172857	-0.309024	0.105878	-0.761074	0.482987	1.32216	-0.260306	-2.09642	-0.797688	0.304339	-0.496278
5.98909	4.83553	0.378794	-2.60861	0.6301	-1.17591	6.24649	-0.66287	5.35961	-6.41339	-4.79676	1.7495	0.840551	2.57074	0.0256787	1.50997	-4.22297	-1.45592	-2.4257	-0.432518	-2.89239	1.13957	-2.30708	1.34551	-3.97651	0.782324	-3.30338	-0.142276	-0.298952	1.67728	-0.388112	0.806812	2.76874	-0.881248	-3.93718	0.289939	2.61973	-2.07391	0.00950353	0.531115	-0.328001	2.05369	-0.0668823	2.01639	0.396113	-2.02001	4.215	-0.967865	-1.73093	0.918107
6.90371	1.50274	6.93915	-2.51789	6.30842	-3.66353	0.610519	-0.247487	0.0241766	-2.48961	1.30137	-1.69814	1.81928	4.31063	-0.191729	1.75526	-2.51545	2.42773	2.75726	1.3419	1.85055	-1.26843	-3.15181	0.526594	1.13108	-0.167005	-4.4327	1.30452	-1.80787	-2.86893	2.0303	1.73518	2.23209	1.53444	2.43872	0.895724	0.146389	1.43959	-3.99874	2.01619	-0.032873	-0.571792	-2.57861	-2.3689	-2.09117	2.63674	-5.0331	3.63831	0.370736	-2.40204
3.96342	0.81948	-5.36926	10.8483	0.660002	-2.66581	7.4844	-2.7491	-1.73609	5.28249	5.18692	-6.72995	-0.274678	5.00922	0.714936	0.946715	-3.59098	2.17691	0.29194	3.30378	0.495116	-0.824265	-6.7115	4.31729	0.441461	-2.07469	2.14755	1.50393	0.420091	-2.24131	-1.05842	-1.86062	-1.35984	-0.0216745	0.616534	-2.055	1.01204	5.82297	-0.815489	-1.05807	-0.808755	-0.226637	-0.049477	1.80667	1.50376	0.466264	0.289608	-0.229243	1.8354	1.32747
-0.152257	4.32677	-1.5819	-1.93024	3.51213	-2.72379	8.1494	8.43815	3.58526	3.16318	-0.587182	3.13014	3.10469	3.51346	-2.56847	1.31443	4.82123	1.79903	0.031803	3.16242	-4.99821	1.26101	-1.1347	0.382279	1.84464	1.48714	-4.15292	-1.20137	-1.70595	2.40427	1.16539	2.40633	-0.129005	-5.07395	3.005	-2.46278	2.00705	0.0628324	4.0978	2.55622	0.0185425	-3.56712	-0.794799	0.333879	-1.15547	-0.918522	-1.15814	2.06402	-0.70946	3.03664
1.46545	4.88867	0.644872	-1.7495	-6.77286	0.13014	1.01195	-3.82235	-3.56763	-2.03362	-1.52389	3.71312	5.02723	-1.3637	-1.90794	1.96318	-3.86148	-0.342586	-1.82767	1.4722	-2.74195	4.29097	2.67644	-3.8949	-1.61442	-0.0504183	2.88313	3.02176	-0.517132	-0.263335	1.05134	-1.69661	-1.69964	-3.89184	-1.37636	0.632599	3.72632	-1.3969	-2.81794	1.0312	-1.27179	0.884541	2.39879	2.00132	1.38263	-1.00555	0.202173	1.34366	-2.66378	-1.08816
5.70448	5.83003	-1.46152	2.57336	-0.960944	1.03559	-2.4885	0.754454	-4.00778	0.414308	0.512644	1.53254	3.82087	-1.49631	0.670263	1.39765	-3.30851	-2.27148	-1.49781	4.41685	0.059979	-1.37267	0.598887	0.758495	-1.65582	-2.55263	4.72311	0.586129	3.2289	-0.657864	-3.83796	-0.196603	-0.326537	-0.0886854	-1.77342	2.04634	-1.39474	1.64781	-0.615889	-0.0194882	-1.07945	-0.775231	-0.823173	-0.0162853	-1.31883	2.93549	1.2694	-1.03432	-1.41898	-2.53996
0.832223	1.91092	-0.0339848	-0.870387	-7.46222	2.48533	0.267662	2.09079	-0.199661	-2.90019	2.42064	-2.62633	0.556909	3.69794	2.0961	2.06179	-2.00297	-3.82663	1.99774	1.54394	6.14648	-0.362918	1.01532	2.22716	0.219101	1.57988	1.14939	-2.63189	0.415716	-2.84066	-0.544799	-3.5911	2.0105	-3.1192	2.33576	-2.60035	-1.81665	0.624885	1.98351	0.20951	0.495321	-0.310755	-1.34597	1.87459	-0.749532	0.159004	-1.01784	0.58137	0.160545	0.888478
-10.1792	3.69881	-1.24545	1.53577	-2.02549	1.66956	1.14438	0.0919851	-1.70833	-2.97529	-0.551158	2.45397	-2.39676	-2.90105	-0.189105	-0.334457	-0.901232	0.702269	-1.69785	-1.24312	-0.369823	1.20096	-2.50289	0.635544	-0.00421631	3.34852	0.279497	-1.46169	0.399026	0.0964763	-0.734079	0.744923	-2.07642	-0.44971	-0.784574	-0.0480199	-0.976509	1.28625	1.41591	0.477944	0.586412	-0.394481	-0.988925	0.0624997	-1.40239	0.373443	0.383283	0.0341019	-0.564255	-1.59964
9.73898	-0.629639	-3.54266	11.3456	-3.06137	1.82873	-3.84424	2.23503	5.33016	-4.36807	-0.670648	-2.86462	0.931626	0.666241	1.11645	0.824802	-1.3591	1.93092	0.489502	1.65558	-1.16061	0.0526363	1.66491	0.180201	0.248136	1.69836	1.95495	1.75513	-0.847553	0.560076	0.598422	-3.61058	-0.738078	0.00190899	0.638236	1.46984	-2.59329	1.23279	1.30971	-2.07513	-3.60479	1.37629	0.730501	-0.957024	-1.81767	-0.157998	-0.202188	-2.74747	0.626637	-1.66283
16.9392	-11.8195	0.695599	-4.83801	2.77664	13.6804	2.54476	-2.99893	-3.45987	1.33304	-2.13433	1.83333	-3.92507	-1.79182	-2.00241	0.78385	0.527089	2.96236	3.03947	1.6856	-1.69172	-4.87801	0.861783	2.49352	2.20888	0.840449	2.52024	-1.0764	-0.859483	-1.10971	-2.18577	-2.66527	3.36475	2.28897	2.62624	0.218143	3.25134	-3.21121	1.26918	0.892522	2.45014	-0.183061	-0.55606	1.62126	0.603655	1.00506	0.851934	0.21207	-1.88684	2.44441
13.0301	2.55549	1.89379	-2.69315	-3.43002	2.10433	-4.87674	1.13851	-0.731541	3.43939	-4.98224	3.37343	4.04183	-4.68624	1.6457	-2.59929	-2.21059	1.60663	0.806156	2.33718	-1.3808	-1.05953	-0.512478	0.392495	-2.53592	0.165887	5.37795	-1.52614	-2.85037	-2.00306	-4.9408	-1.57025	0.131602	2.00335	0.513141	-0.133223	-1.56847	0.214153	0.663365	-0.495861	-0.420576	2.21932	-1.97286	3.75604	1.9604	-0.280179	1.26294	0.219267	0.581541	-3.96936
-17.6633	-2.94977	12.769	7.12246	-1.63426	-1.67372	0.753553	0.777957	-4.54472	-1.32571	3.05159	-1.54794	0.291159	1.69065	4.27856	-0.273534	2.61434	0.367562	0.16437	2.28728	2.60251	1.19399	-2.48182	0.0675352	-0.0478705	-4.11712	-0.264567	-2.28378	-5.84497	2.01206	-1.55444	1.79509	2.3544	-0.106796	1.65138	-1.16919	-1.4159	1.39001	-0.40062	-0.978054	1.75123	2.06227	1.42561	-1.75126	-3.00842	-1.14287	-1.56794	1.87496	-1.0711	1.0639
6.64662	-0.684069	1.02896	-1.70217	-4.28289	5.1386	-1.76908	2.6361	0.991275	-2.30024	-3.67431	1.63485	-1.5586	2.05554	1.34153	-0.298617	-2.41267	1.60708	1.9385	-3.18824	-2.42421	-5.0227	-0.092776	-4.66403	-1.76428	-0.271246	-5.55396	0.89768	0.435016	-2.38605	-2.34098	3.34848	-0.092212	-1.11921	1.0896	-1.20432	1.38453	-1.65682	2.09323	-3.28503	-1.54	-4.14081	0.498408	-0.292548	-0.193546	3.51104	-2.221	0.860251	-1.89122	0.366066
-1.46469	0.8472	2.62781	0.595607	-4.30895	0.976184	-1.14504	-2.11127	4.81593	-5.17108	-1.83543	1.37016	2.4627	-2.51348	0.523213	0.441258	0.0585648	1.43567	2.1515	0.447214	-1.01895	1.18337	1.48013	-2.65768	1.90493	2.4053	2.20663	3.55769	0.202091	1.31971	-1.20175	-1.06442	0.706804	-4.36838	-2.45415	1.49432	-0.368969	3.59815	-0.669219	-0.894523	-0.0834254	0.454063	1.22322	3.77062	0.332954	-0.618765	-0.333091	-2.52715	-1.95578	-0.88638
11.6829	3.94618	-5.02365	7.67294	2.74715	-0.778086	-2.92366	7.31172	0.242384	0.226321	-0.296591	0.267819	1.70166	1.16345	0.0530295	3.90734	-1.70198	-2.56848	0.323904	-0.251939	-2.25354	0.764306	0.670051	1.11653	-1.7323	0.490095	2.51728	2.74704	0.585933	0.963366	2.31228	0.128064	-1.6335	1.00496	-0.00191869	-2.01364	0.419858	0.734525	3.76625	0.237643	-1.64007	-0.0292219	1.30241	0.82559	-0.179934	1.6799	-2.07879	-1.01207	-2.90275	0.200558
8.10695	4.17479	1.34964	-1.6334	-4.28668	2.44973	-0.391486	1.86426	-0.0839385	-1.98462	0.0110032	4.37128	3.82936	-1.49838	-0.136699	-2.98066	-2.7769	-1.6796	1.1833	2.98369	2.05423	-3.42323	2.2228	0.471436	-2.41518	-0.0786886	1.60836	-2.45979	-0.893164	-0.91445	-5.3812	-0.691859	-0.254506	1.16314	-1.05753	0.533053	0.365407	1.1698	0.758029	0.587339	-0.12951	-0.709074	-1.20451	1.01713	0.608627	1.53413	1.22831	0.206052	-0.458527	-2.28156
17.1092	3.46037	2.12689	-4.91164	-3.25477	2.9507	-4.96977	0.128362	-0.632188	-1.91832	3.94883	-0.699188	-2.60452	-3.07953	1.00247	-1.24048	-0.641737	-2.82902	0.875585	0.646732	-0.326499	-0.290918	-0.0959686	2.68602	0.475029	1.14306	-2.60025	1.35192	-1.27157	0.248599	4.93608	-2.33889	-1.23837	-0.318516	-1.6942	1.36319	-1.46868	1.80468	-1.18942	-0.872625	0.480652	-2.64169	-2.05865	1.45852	1.38888	-1.33087	-0.0761204	2.48311	2.47827	-1.28772
-0.96663	1.84289	-0.403594	0.0572156	-3.65534	1.24903	-2.44179	-0.974538	-0.646993	-2.09067	-3.24921	-1.64093	-0.526232	0.761351	-1.39332	1.58829	1.0651	-0.935242	-1.52358	-0.891863	-0.423041	-2.43098	5.34413	3.00711	-1.77005	0.548266	4.71866	3.98196	1.47568	0.957115	-0.234981	-0.645139	0.460305	0.689315	-0.854945	-7.07839	-3.16971	-1.19192	-0.399109	1.83316	0.727511	0.57906	-2.04098	-0.704338	-0.913685	-2.24878	-0.352175	3.96193	-1.99974	0.562571
-13.398	-14.7425	-5.62978	1.12319	3.75195	17.1183	-3.73636	0.0653972	-4.06305	-3.84293	-3.57893	1.15443	-0.447929	5.63583	3.94567	2.61362	6.93054	-5.61706	1.09147	4.14014	3.95209	-2.26379	3.73093	0.163702	0.530419	0.124708	-2.58617	-3.5084	3.22621	-1.27168	0.751911	-5.07607	-1.70937	1.2368	1.80072	-1.79088	-4.06178	6.13957	-4.06629	3.55597	1.47089	-1.63377	3.83334	-0.71371	4.86931	-0.956371	-2.16604	1.88645	1.53167	-1.05281
5.77635	-20.7598	-10.6245	14.94	4.02279	8.64818	-2.48964	0.396061	6.95706	-1.45876	1.50933	-3.43541	4.23762	-1.61212	1.82895	-0.288268	-3.80391	-1.61224	-5.59942	0.885918	-4.20832	9.69789	2.66761	-0.772428	0.55182	0.379098	-6.35242	-3.45748	0.829446	0.365849	-1.5689	-2.46764	-2.7891	2.3408	-5.89643	0.252279	-0.4747	0.401089	-1.41118	0.676014	-1.29483	-2.71865	-6.65978	0.159591	-4.70697	3.21501	1.20871	6.78643	3.0148	-1.16771
6.56045	-0.711412	10.1881	0.538178	0.165505	-0.225815	-4.68343	-1.75074	1.0777	-2.98798	1.37614	-3.20092	1.20138	-0.0458794	-1.03218	-0.558056	4.25245	1.94717	2.47571	5.09806	-3.71266	0.0246827	2.12247	3.04789	0.721397	4.88416	2.66141	-1.23905	-0.975006	-5.41584	-0.0499345	0.431518	-0.916683	0.291344	0.460131	1.2017	1.28641	-2.28872	-5.21128	0.325833	-3.19192	-6.69809	1.4532	-2.87071	-1.37106	4.17258	-0.951894	-1.45138	-0.526102	0.348415
-10.0482	1.89515	0.880898	0.981732	0.571445	0.508351	-4.44963	0.254649	1.23892	-3.74946	-1.06476	-1.01553	0.285309	1.1754	-0.783828	-0.315235	-3.88425	1.64351	-1.75656	-1.09585	-1.90993	1.63389	0.461401	2.38129	1.07414	0.661511	-3.0045	-3.16706	0.82825	2.00006	-2.03334	-3.64782	0.704143	-1.21925	-0.073396	-2.06425	0.855347	-0.390048	0.460078	4.52401	-0.25836	-0.422995	-1.33172	-2.5732	2.83661	-0.36811	0.82318	1.25144	2.01193	-1.74644
-12.7796	4.68992	-1.59686	1.7144	-4.60571	0.165446	0.944694	0.967119	0.154147	4.4404	-4.80455	0.450495	0.744634	0.327248	3.92996	2.85169	4.18543	-3.53824	3.12069	1.71461	4.03634	-0.0599376	-1.19072	0.965201	3.66466	-0.769584	-2.52882	-0.223311	1.20503	-2.64735	2.04255	-1.25949	-0.122889	-1.82957	-2.97128	-1.82487	2.55952	-0.195971	1.73937	-1.64284	-0.673342	-1.10445	0.3375	-1.15808	-0.837328	2.60508	0.179968	1.32544	1.94028	1.60522
0.641218	4.43432	-0.832362	-1.8747	-2.69454	0.193617	-3.28027	-0.318927	-4.15284	1.12113	0.665432	0.687706	2.07458	-1.22684	-3.07347	0.0887413	-1.03662	-2.45189	-3.69007	4.25349	-2.38201	-2.87981	5.60917	0.176874	-0.277304	1.80306	5.60807	-0.118584	-0.577948	0.96976	-3.06313	-0.957694	0.491811	-1.38985	-4.06389	-1.47593	1.47215	-2.22927	-1.77463	-0.123875	0.844667	0.515006	1.91254	-1.89145	0.0342412	0.501798	1.78226	0.0231881	0.749446	0.457934
-0.981702	1.69071	-0.0522911	0.0226181	-4.91913	3.03003	-1.39463	0.456556	-0.440344	-2.88669	0.0658575	2.01186	-2.06337	-2.57738	1.57034	0.672427	2.10408	-0.00424224	0.933701	0.0215596	-1.21508	0.0864683	-0.353393	0.759078	-0.290302	0.554117	0.728691	-0.211757	0.700845	2.14577	-1.55141	-0.413692	1.28679	0.210353	0.43616	0.310349	1.22746	-0.147689	-0.686381	-0.710831	0.234054	0.342716	0.533563	1.02597	0.0142105	2.39879	-0.627168	1.59875	1.23123	0.0652176
-4.38184	2.13152	-1.13623	-0.0522724	0.49644	2.48746	-6.31661	-0.560747	-2.53506	-2.44511	1.25573	-1.36675	3.01905	-0.767482	1.00176	2.77237	1.96764	0.496255	-0.0961545	-1.08505	-0.485608	0.987032	-0.946625	-0.820522	-2.4033	0.305783	1.09827	-1.25223	0.581157	-1.46699	-3.2675	0.458416	-2.35867	1.15928	2.81838	1.67893	-0.762792	-1.75003	-0.392385	1.16398	0.972956	0.619933	0.347713	0.104447	-0.407268	-2.64052	0.931969	-1.49314	-1.55973	0.466152
-5.32616	-10.725	1.93285	1.404	-5.43988	1.0978	-7.53012	1.26186	8.02993	-4.79354	2.84919	-0.513698	1.69569	-0.18393	0.688688	-1.23057	-1.4912	-0.684472	0.825148	5.08058	-4.06552	4.96991	-2.73072	-5.02022	-2.05113	-2.80372	-2.16849	-2.25295	0.0470137	-0.649011	-1.98271	-1.58679	-1.54073	2.80342	-4.34821	1.83939	-3.35116	1.16346	-1.93436	4.30461	3.50214	2.09636	-0.86014	-3.80511	-3.64096	2.68291	-3.33688	5.13763	-0.334772	0.996813
-11.2923	1.77978	-1.72491	0.262626	3.47965	0.7536	-4.82603	2.83909	0.468383	0.929644	0.626783	3.678	3.6109	2.56064	-0.738499	-4.27187	-2.8176	-1.97762	3.25346	2.81149	1.60379	-1.29673	1.89402	-1.17816	-2.86178	-3.98556	1.02902	1.16675	-0.502425	-0.939037	-4.73274	0.18701	-1.08615	-1.29658	-3.33001	-1.42402	-1.73494	-1.33508	-4.98224	2.09094	-2.5856	1.64762	-4.53401	-1.75548	3.68575	1.80937	4.67157	-0.310021	-1.03686	-1.33594
-0.579753	3.32103	2.6903	0.395589	-2.08794	2.55267	-1.65553	0.208659	-0.513777	0.372528	-2.02077	3.16619	-8.60732	-0.535336	-5.02399	3.66845	-2.8076	-0.870683	4.43288	0.363472	2.50587	3.93052	-4.23311	-0.878295	2.12142	2.85757	-0.542061	0.195781	-1.96785	0.485196	-6.83401	0.328782	-2.06333	-1.76581	1.87346	1.95489	2.49732	1.80264	2.92677	1.2492	0.557915	1.36574	0.184603	-0.606892	2.07834	-1.21499	-1.42657	2.83951	1.29761	-1.06898
-21.1042	-8.41598	-0.754087	3.73164	0.505737	6.92867	-3.73111	-4.22696	2.66378	-0.469233	1.8592	-3.02334	6.64281	3.01901	4.73912	-2.36876	5.5517	-3.18116	1.14634	-0.491851	-6.9633	-2.11945	-6.47533	2.0612	0.295705	-0.24391	-0.441795	5.55405	-1.24733	-0.0313842	-2.44155	-2.97542	1.15336	-0.416979	3.48343	2.53547	0.0875021	-1.06807	2.63253	-2.75115	-2.32601	0.779103	4.16561	0.270422	4.01969	-1.51689	-0.548526	2.49358	-0.15914	0.104039
8.43952	5.95847	0.495528	-3.14272	-1.07733	0.91923	-0.827207	0.0333211	-0.077954	-1.52883	0.0452732	-0.757484	-1.28211	-2.2499	-2.69965	-1.55777	-0.175749	-0.543705	3.92074	1.23985	0.334779	-0.0194646	2.45617	0.822223	2.82041	-1.0039	0.419995	0.16823	0.477007	-0.445492	0.492614	-0.393381	1.14902	-0.0564963	1.54212	-0.978432	-0.163976	0.217235	2.74652	0.936409	1.4047	-0.044052	-0.851343	-0.0733974	-0.517003	-2.31897	-0.514601	-0.0115131	-0.905554	-0.370389
2.25218	3.73017	-0.50776	-2.9828	1.58682	-0.913491	-5.08023	3.6226	0.653106	3.02113	-5.19756	-2.09728	2.23013	0.563237	1.79059	2.79129	-1.8011	-0.668992	-1.26852	0.199439	0.309457	2.64165	2.78779	-0.421806	-2.24013	2.55643	-0.449595	0.621799	-0.36282	0.148909	2.02784	-1.35143	1.12312	0.313924	-2.24318	0.0832343	-0.549429	-1.20933	1.23452	-1.80275	-0.435532	0.391077	2.42549	0.815565	-1.66458	0.625227	-0.758164	-4.15153	1.96222	2.34769
-8.85037	4.01834	1.00543	3.25006	-2.7493	1.36757	-0.303328	4.15126	1.80929	-2.66908	-2.59425	-0.632137	-0.703701	0.759313	-3.44341	-1.21749	0.24472	0.332156	3.47467	2.09974	0.931173	0.963613	-3.44627	1.64371	-1.30103	-0.542756	-1.46672	1.40534	-4.81517	1.03025	2.05595	1.66284	1.41826	-0.408565	-0.102357	0.675901	-0.778566	2.2342	-0.310351	0.227105	-0.776641	-1.18625	-1.73382	-2.50343	-1.96215	0.446157	-2.36526	0.756733	0.328835	0.326273
-2.18903	4.56433	-1.6917	-0.791595	-2.48524	1.44109	-1.00222	4.02343	-0.312099	-0.651525	0.980438	-0.796314	-0.612116	-1.78521	-1.67578	1.77057	1.04044	0.681483	-0.807096	1.316	-2.46031	-1.41841	-0.103074	-0.466273	-0.00864121	0.820115	-0.505796	-0.124154	-0.55562	-0.293295	1.14319	1.4255	-0.338433	0.428328	-0.62803	-0.358602	0.0320275	-1.51755	2.92292	-1.1873	-0.346331	-1.13938	1.32532	0.142991	-0.704708	-1.4809	0.355753	1.19493	-0.310088	0.291097
0.158777	2.85384	-1.1528	-1.29023	-3.53957	1.68822	-3.91965	0.5243	-3.88377	0.998371	0.980681	-4.24787	0.766123	5.92992	-1.64682	2.18993	-0.208993	-2.14702	-1.94226	-1.82205	-2.99787	2.59739	5.51873	-0.354177	-1.91835	0.683962	2.08146	-2.82027	1.69389	5.76599	-1.05991	-0.245933	0.653833	-0.765633	3.19511	-3.79055	-5.50954	-1.45726	-3.8573	-0.793104	-2.6105	-4.02759	-0.763986	0.173529	-2.23981	3.29858	-0.864806	1.34771	0.799341	4.12168
-1.01401	4.53752	0.340007	-0.982664	-2.70661	0.589542	-1.40611	-2.10969	-5.23015	-0.273779	-0.503321	1.42828	2.0561	-1.47793	-2.41799	-0.0626055	-3.57125	1.35693	-1.11575	4.46143	-3.38208	-0.162033	-1.41137	-4.10917	-0.944529	-0.346834	-0.186794	0.499429	-2.31549	-3.60525	2.8551	-3.78946	-3.65477	-0.264705	-0.549072	0.731788	-0.0452771	2.5819	-2.48688	0.195944	-2.04826	1.76749	0.237676	0.595831	-1.37435	1.29628	1.17746	0.24256	0.182188	-1.82177
-14.542	-6.10241	-7.59292	-1.01867	-6.85029	-11.593	-0.510012	-1.65882	-2.34649	-5.28852	1.31675	2.37123	-1.95427	-3.73338	-3.70631	-0.936925	0.00265363	-0.57508	2.08711	0.709658	2.10178	-1.33942	-2.73108	-0.77159	-1.2196	-0.36897	-1.3753	0.102019	-0.687452	-0.817844	0.683368	0.940232	-1.63615	-2.63954	-0.841899	0.266186	1.68699	2.0744	1.90101	0.887588	-2.85554	-0.0735068	-2.83177	-0.943774	1.06396	2.91429	-1.08478	1.64049	2.00127	-0.611329
-12.3239	2.20042	-0.889681	1.11737	0.492773	1.47277	-4.36299	1.67173	0.274935	-0.549419	-0.255044	-2.12498	-1.67438	2.50814	-2.56924	4.35738	-0.474584	1.10386	0.115568	1.67679	1.48586	0.388358	2.02471	-2.26301	1.2296	0.22373	-2.52561	0.115496	0.108089	-0.763185	-2.01381	-0.0657759	1.88733	-0.599608	0.688364	-1.2104	-1.3971	0.925852	1.97927	-0.299483	-0.434524	1.25556	0.526201	-0.854937	0.800173	-1.99389	2.80139	-0.493936	0.186873	-0.979864
-6.57901	0.944121	4.07595	2.12697	-3.61999	0.856124	0.12099	-1.21293	0.198131	0.608708	-3.36465	0.134774	1.09044	-0.470734	0.543025	1.75552	-3.05248	1.60624	2.097	-0.378097	-2.27966	-0.141853	-0.800488	-1.57848	1.4907	-0.782009	-0.158402	0.366923	-4.23255	0.023416	-0.309062	-2.47841	1.02296	0.179171	-1.29803	-1.7249	2.92811	3.2421	3.10856	-1.56245	-2.71453	1.42011	-1.03306	2.12727	2.46442	0.0525636	1.42646	1.9071	2.29381	0.0756724
-8.74547	3.08412	-1.44063	0.572906	-4.67993	1.99646	-1.88126	-2.30736	-2.81512	1.32288	3.10014	2.96134	1.37521	-0.437789	0.060556	-1.34721	1.36956	-1.7983	-0.0102297	-0.720377	-1.14991	-0.675125	-0.370571	1.09842	1.32058	2.41331	-2.57489	-1.35756	-2.29993	-0.0238308	1.92539	3.82863	-1.19489	-1.06923	-0.15318	-0.71744	-0.53874	1.75981	-0.667526	0.364679	3.18239	1.39232	-0.334414	-2.90185	-0.204659	1.86953	2.09501	-0.5638	1.95158	-1.33935
-4.28068	1.53314	-1.64428	0.262391	-6.48654	1.62573	-3.26949	-0.264509	-2.48282	5.94997	-3.22869	-3.05034	-1.00813	-1.73549	4.34978	-1.66958	2.60327	1.10989	-0.74324	-2.64702	0.891048	0.535143	-0.486862	0.113506	-3.98187	2.82202	-2.18764	-0.904038	-0.818333	0.335499	-1.9363	-1.62373	-2.1097	1.30861	-2.01688	-2.5489	0.0175062	0.836585	-2.06255	-1.24216	-0.00535878	0.390254	-0.466455	1.94253	0.097202	0.840121	1.24775	-0.747933	-0.759089	-0.633126
-1.38225	-14.1572	35.0132	10.6901	-0.464433	-6.6095	-4.88107	7.28109	-4.42717	1.22202	-5.64405	-6.07993	6.94111	-5.38144	-4.35512	0.663129	0.587335	-1.72271	2.69767	-5.62097	-2.45737	0.353549	-0.819346	1.68555	-0.842341	4.79231	-0.589664	0.52521	6.20721	-2.34675	0.138504	-0.272312	-0.612786	-4.08263	-3.97976	3.22089	1.37787	-0.919881	0.881728	-1.61267	-2.40207	-1.56215	0.898399	0.417391	1.94465	1.24603	-3.49871	-2.31937	0.364193	-1.11666
-8.30492	4.37659	-1.17906	-0.835917	1.52152	-0.749947	-2.47075	0.5082	-2.19355	-0.994978	0.600426	-2.7831	1.57154	0.337404	-0.881649	5.11379	0.694771	-0.833553	1.30352	-1.03634	-2.32137	0.794683	-0.0426575	-2.23341	0.877581	-0.727107	0.6603	2.4117	0.0711341	2.35002	0.221471	2.36309	-1.10875	0.0313682	-0.857371	2.73337	-0.265847	1.02101	-0.294897	-0.247243	-0.948835	0.565722	-0.387518	-0.538704	0.0640241	0.308933	-1.87711	0.300674	-4.49383	-1.80578
14.3017	3.03989	-6.34151	15.3506	3.5461	-2.10665	-3.50701	0.709993	-1.50829	-1.00155	-0.889107	-3.2283	3.60855	0.398303	-2.04354	0.921025	1.67307	1.20785	1.4225	1.44769	1.9262	3.05208	-0.893909	-0.729705	-0.300619	0.438131	-1.22354	-1.84589	-4.76645	0.238124	1.81167	2.78744	-1.24228	-1.69529	0.342755	1.79604	-1.40095	0.843351	0.51607	-1.12182	0.558372	1.65422	0.0209514	-1.35663	1.52391	-1.06589	0.496381	0.14414	-1.66166	1.1021
5.09991	4.55886	0.37288	-1.43975	-3.56465	2.10859	-0.372619	3.47598	-1.59916	-0.388437	-0.739255	3.59972	3.17753	-1.34332	-0.792594	-1.68451	-0.310994	0.243118	0.997347	3.13509	-0.758086	0.0351252	0.65105	-3.45855	-0.387094	-1.04023	3.10753	-2.82236	-1.44488	-0.769717	-4.98798	-0.305019	-0.130902	-0.490511	-0.717063	-0.0472417	-0.385882	0.929342	-0.680363	-3.8969	1.90855	0.896672	-1.49972	-1.36832	0.402531	1.0244	0.640485	2.41658	-2.06378	-1.72654
11.9736	3.68258	1.42617	-3.49477	-4.86172	2.07044	-2.45007	0.630335	-1.07365	0.281061	2.19113	-2.28697	-0.553489	-1.26926	-1.48996	0.971511	1.07115	1.3459	-0.693501	1.59364	-2.72088	-1.53432	1.22568	-1.70507	0.0820189	1.45202	-0.909446	-2.87578	1.02833	1.59628	3.704	0.274449	-1.14918	-1.55411	0.859238	0.760415	-0.538953	-0.809794	2.73748	-1.66778	0.0779513	-1.39121	-0.473718	-0.942332	-2.27181	-0.586486	0.203436	-0.46461	1.49036	-1.24364
3.50124	-10.4691	-3.51716	-3.01996	0.726382	11.4312	1.46841	3.82024	-1.51199	2.54145	-8.7923	-1.56077	-2.14512	3.64417	-3.43637	-5.60395	-5.12905	-1.91885	2.02975	-6.83662	-2.1105	0.740768	-2.88076	1.97965	6.63691	-2.82717	1.83061	-1.37457	-0.502175	3.07523	-0.406971	2.8095	0.712966	-1.27374	0.447377	3.3656	0.560741	-1.01578	-1.42605	-2.30431	0.580614	1.53696	1.19404	0.595377	-0.499592	-3.40127	-0.831062	-0.96951	1.63389	-0.871757
-0.294562	3.7775	-0.0960108	-2.33218	-2.88081	1.11829	-2.90208	-0.990807	-5.13003	0.575022	0.187786	2.88824	1.94198	-2.46998	-3.25686	-1.6172	-3.95024	-2.24427	-0.6473	0.628659	-0.871711	0.472898	-0.167731	-3.1958	0.0641777	0.961663	2.57209	-2.14911	-2.1586	-3.34162	2.40076	0.300637	-2.53199	-0.609292	0.883165	2.01283	-0.554505	0.0914721	-0.0833077	1.88098	0.398337	1.20008	-0.421343	1.63803	-0.773132	-1.0279	-0.590325	1.49281	-2.11847	0.496917
-10.3893	-0.0344606	-3.03846	1.72923	-2.76633	4.61791	-2.73316	-1.10199	5.71118	-5.03457	-0.250812	-1.01174	4.42429	-1.25311	1.72343	-4.11625	2.4526	0.616952	-1.44757	2.1617	-0.510769	1.21928	1.34047	4.89386	3.48342	0.399035	1.89118	3.12312	-2.13925	3.12701	-1.94093	0.742498	-1.40948	0.125794	0.960504	-2.16637	-0.419425	-1.62788	2.92369	-5.56704	-1.61987	0.945722	3.28751	2.15556	1.97095	2.03142	0.427334	-2.41447	0.00493014	2.54688
-25.3538	3.13933	-2.37043	2.78259	2.1287	-0.220904	-2.68416	-2.71263	-2.12384	0.1939	-1.49257	-0.485902	0.0452094	3.05496	-2.97425	2.26044	1.59133	-0.952631	0.455444	3.40066	-2.828	-1.39468	1.23983	-0.212173	-0.116643	-0.856835	-3.71489	-1.19487	-1.07304	-2.93788	2.14032	-3.79028	-0.215781	0.0541802	1.02881	-0.149878	-1.91491	1.03865	-0.139187	-0.291531	-0.486354	-0.633206	-1.9334	0.544804	1.47839	-1.36364	1.99861	1.77698	3.36819	0.203123
5.37409	5.42746	1.02524	-0.556179	-4.7213	1.44534	0.198373	1.83213	-0.503686	-3.5212	-0.816183	1.38158	-1.0325	-3.4918	0.646808	0.770828	-1.74307	1.74164	1.20899	2.39592	0.241491	-1.79943	-2.95791	-0.105336	-0.29591	2.62605	-0.229017	-1.64417	-0.431917	2.26318	-1.03985	-0.684112	-0.623214	-0.774513	-0.698732	-0.0961135	0.258823	-0.39886	-0.756522	2.62347	-1.02704	-0.638537	-0.92106	-1.01796	-1.98079	-0.960734	0.990465	-0.987575	0.951965	-0.0627237
2.26713	4.20173	-0.936315	-1.54058	-3.28585	1.74496	-2.67061	0.994499	-1.35494	-2.15531	1.21696	-2.15571	-0.216618	-2.55578	-2.35021	0.088505	-0.855911	3.90244	0.0271657	1.41822	0.841176	1.26874	0.972214	1.39204	-2.10947	-1.17399	-0.413292	0.206571	-0.728951	1.18888	1.13433	-1.27894	-3.85966	0.165061	-0.559975	1.90293	0.309247	-1.84019	-3.2303	-0.238686	0.367179	-0.548455	1.03509	-2.03646	-1.02187	0.141676	0.92877	-0.248707	-0.438866	-0.200739
-7.48449	1.20732	-1.20271	1.65965	-6.11462	2.87346	-0.93339	-2.41035	-0.514212	-2.01856	2.04522	5.05476	0.808962	-1.51429	2.3332	-1.17243	0.443745	1.57091	-1.16096	1.9372	0.145681	0.428839	0.185935	-0.861152	-3.53767	1.81464	-1.03933	-0.977222	-0.550269	-0.834481	2.65496	-1.17008	-0.156686	1.27163	1.80689	-2.81423	4.78785	-3.0554	-0.098535	-1.72877	0.94662	3.04919	1.54209	-2.01353	4.34387	1.26329	-1.42264	0.913919	-4.24864	-1.08558
-5.29992	-9.05834	-2.64962	0.0741356	0.869397	11.2534	0.190399	-0.419952	-1.70824	-4.3744	-3.32466	-3.68946	-2.17698	3.1712	-0.873731	-2.97938	1.56241	-1.0761	-1.73809	2.05561	1.49633	-4.3724	-2.39004	0.497284	0.702478	1.54363	4.3701	1.78458	0.924	1.98078	0.640343	-1.67747	-0.802596	0.193085	0.627949	-1.25703	0.395978	-1.46113	-1.22059	-1.17279	-0.904945	-0.574794	1.00472	1.7863	-1.0694	-0.0915673	-0.699833	1.19149	1.42776	-2.22675
-7.40766	0.549901	-1.42273	-0.0446239	-0.584621	2.11899	-1.75386	1.40485	1.51967	-1.88171	1.13688	-0.207043	-2.28998	-1.02308	2.32185	-1.37532	0.551714	0.667932	3.43783	0.0285728	-1.58738	-0.98046	-1.32849	-1.23486	1.15102	0.185752	1.35725	-0.0181762	0.305459	0.0372024	-0.399185	2.42561	-1.88435	1.1735	-0.232763	-1.33359	0.763305	0.777598	-0.742411	-0.908967	-0.112358	-1.18884	0.471481	-0.422507	0.373801	0.688673	0.837781	-0.358259	-3.35018	0.566968
13.3532	-7.99992	-14.8643	20.7124	-4.65247	-10.4539	-1.52583	-1.44958	-1.92272	-4.30089	-0.116804	-0.0231777	-0.206802	-0.361681	-1.42886	-3.53298	0.874861	-3.32235	-1.36002	-0.191219	-0.435927	-3.0258	-2.13696	0.995613	1.60734	2.41808	-2.20591	-4.10718	-1.60775	1.32594	-2.36265	-0.574341	0.84501	2.20068	1.74857	1.78968	3.28904	-4.53088	-2.07267	1.82226	-2.15325	0.622589	-1.38169	-0.0344698	1.49633	-2.72315	-0.253432	-1.13774	0.203639	1.96965
14.4504	-18.4942	-10.4144	14.3179	7.33272	13.5553	1.25422	1.65302	-3.69866	-0.506212	-2.32563	-3.48673	3.03163	-0.930693	1.40735	0.762442	3.54716	-2.28572	3.86172	1.55604	1.22918	-0.65184	0.96945	-2.06668	-1.02407	4.02169	-3.31828	-1.92785	-3.62715	1.86234	2.28209	0.315166	1.60879	0.137631	-2.84084	-0.895781	-0.773101	-0.147799	0.0465236	2.14965	-1.92458	2.93099	-0.0914428	-1.68482	1.69754	1.08348	-1.36119	-2.02584	-0.758914	2.93909
-24.2553	-0.868288	-4.17106	3.79966	-0.0317741	3.04102	0.277866	-0.630872	3.30071	1.97048	-0.660504	1.76458	3.76941	3.07693	-5.16031	-7.14775	-2.26989	-4.16455	3.75078	1.13142	2.42167	-0.672834	0.859932	2.10643	3.76785	-2.46843	2.24963	-0.760587	-2.03355	-2.25896	3.0918	1.93132	-1.51278	3.04262	-2.55076	3.43157	1.93925	1.25757	-3.52545	-2.61817	0.57189	1.76241	1.08806	-2.69903	1.51769	-0.12093	-1.36947	0.80313	1.5951	4.27802
8.32151	4.15594	-8.86904	16.4565	0.427684	-1.35513	1.08931	13.7921	0.250032	3.07359	-0.431426	5.39569	3.04016	-0.810167	-1.42855	-2.35803	0.60925	1.63974	1.33075	3.20041	-0.542638	1.61431	-1.93962	3.25724	-1.02485	-1.43623	0.450974	1.76508	-0.183683	0.162532	1.9662	0.427725	-2.27047	-2.89815	1.92264	-1.93573	2.99741	3.32625	2.21029	2.82963	1.19736	-3.29301	1.33699	-2.77033	-1.02521	1.45924	-0.275508	4.22454	-0.622954	0.902789
-32.986	3.17847	-4.00845	3.70864	0.756011	0.239924	3.32118	-7.73341	-4.0347	-0.673289	1.25205	6.4561	-4.60414	-0.397075	2.8852	2.88341	0.59591	-10.0238	1.3014	-7.31993	-0.23676	5.08191	-2.67071	0.109852	-1.60641	5.51128	4.16548	2.24175	-5.41496	-1.01641	1.48981	-4.86493	-1.83553	-2.80071	-0.49823	5.07041	4.67517	0.71998	-0.161523	-0.721704	0.650048	-0.806146	-3.85751	-0.0900487	-1.56811	2.70406	2.22574	-0.358942	-4.61192	1.79287
13.3594	2.35919	-14.1587	35.1995	1.53832	-2.7029	1.472	1.81108	1.26998	2.17862	-0.790501	0.198249	0.710521	-2.7943	1.31023	-0.290606	0.392807	-3.1534	1.05731	-3.12653	1.40456	-1.99418	4.26962	-2.68741	2.16506	4.1995	-2.42294	-0.108481	-5.47945	4.16111	-0.0574285	1.37881	-1.36858	2.73377	-4.29495	2.7946	-4.97627	-7.75421	0.391093	-0.886539	1.65481	-0.326071	-1.83107	-1.6379	4.51837	-5.46022	1.63704	-0.431702	0.964524	-0.164018
0.397171	4.73117	-1.28929	-4.83322	9.90805	-5.00543	4.1756	8.71772	-0.083168	8.66872	-0.349558	4.30426	5.49826	-0.369571	-3.15349	0.964628	3.40455	-6.22866	-2.14293	4.45913	-2.04224	-2.26721	1.25349	-0.551931	-0.145381	0.768105	-0.482382	0.910725	-1.9786	-4.72892	-0.209212	-0.874734	0.0134678	4.14439	-2.56577	1.26302	-0.504345	-0.854448	-1.26506	-0.176998	3.28251	-0.176523	1.53065	-0.669202	4.29018	-1.38214	-0.714816	-0.50477	-0.688796	-2.10309
-2.07341	6.96446	-1.68937	-1.32841	-0.367787	-0.00540485	2.4618	-1.06971	-0.189604	-1.36577	-0.740308	1.6102	-1.013	-0.54547	1.33978	-0.192878	-1.94905	0.270394	-2.28097	-0.488157	2.1334	-3.15516	2.74165	-0.240656	-2.73507	-1.73069	0.337539	3.18722	3.52502	0.958917	4.32642	1.90197	0.488703	0.040894	-0.48965	0.970389	-4.7917	1.36411	-0.14261	-0.666273	0.00820959	0.448395	0.806923	0.111378	0.730131	0.016841	0.745033	1.00059	-0.115564	-0.882201
3.44291	2.00069	3.46924	-1.70507	-3.21081	-0.140992	6.13426	-3.10659	3.10187	0.249475	-1.73417	7.53192	-7.2908	-1.41646	-0.953618	1.5755	-0.654967	-0.14187	-1.12969	-0.262919	1.25275	0.75075	-1.71801	1.31025	2.71479	2.59263	0.498461	-0.0821554	-0.595642	-2.18701	-3.92852	-0.601214	-0.688811	2.0234	1.27369	1.04821	-2.49527	1.21989	-0.164395	1.01218	-0.993877	-3.02765	2.56337	-0.0453849	-0.19343	0.590432	0.788005	0.738949	-1.41729	-0.0774906
13.1993	4.43577	0.426346	-4.64122	0.481413	-1.61899	4.50299	-1.93594	4.83603	-5.79903	-2.59212	3.75981	4.49898	3.89696	1.71044	2.25531	-2.15529	-3.56438	-4.05213	-2.43855	-2.34453	5.82465	-1.55427	-0.309539	-4.35153	0.510275	-0.753151	-1.84811	0.593847	3.24774	-2.03477	-0.0819418	3.29975	0.651516	-0.688517	-0.413829	-2.39801	1.76509	-0.687891	-0.315474	-1.36137	-0.252197	-3.68784	2.31024	-0.00502803	-1.87573	0.772722	-4.37502	-3.14479	-1.1401
11.4506	4.57699	0.413084	-5.07313	1.8244	-2.0826	4.19515	2.49446	0.411595	1.60782	0.498171	-0.473803	0.678176	3.25982	-1.48637	3.72604	-1.35526	3.4465	0.111209	1.87698	-1.5334	-1.34881	-0.515845	0.459635	-0.556226	-2.32318	-2.49375	-0.282191	0.35337	-0.753872	0.0607706	-0.304585	-1.14339	-1.20437	-1.07211	-0.0571813	-2.34454	-2.38473	-2.76274	0.13703	0.38829	1.27259	0.00659967	-1.41253	-0.42397	-0.0719405	0.319902	-0.467026	0.0755575	0.868765
1.90497	3.61465	-1.05364	-2.59142	3.15289	-1.49388	4.29718	7.96152	3.09034	3.31093	0.934087	1.4929	-0.442607	-0.288001	-3.27825	-1.91402	-0.372197	0.589123	-0.14626	1.87048	0.420118	-0.386874	1.24329	0.805524	-0.0917399	-0.873464	1.32504	0.776777	-0.145954	-2.17062	-0.6005	0.516249	-0.675419	1.16503	-0.0224035	0.137965	-2.39401	-0.732482	-0.359153	0.459134	-0.468767	-1.12409	0.539708	0.165502	0.540697	0.283727	-1.053	-0.951247	0.897707	1.77374
0.380924	3.35701	0.12002	-1.88139	0.935204	-2.23827	6.70799	-1.17648	6.03721	0.164042	0.603927	-1.08873	4.0666	-0.457294	0.198569	2.52081	0.51042	2.05029	-0.148596	2.32968	-6.29789	3.30353	0.400198	3.24312	1.61044	5.10973	-2.43381	1.73954	-4.43931	0.157209	0.668248	-4.81574	-0.0807019	2.68621	3.15779	2.04953	-1.2251	-1.70224	3.83061	-3.13587	-0.0948727	4.24937	-2.47621	0.870606	0.282012	1.46936	1.49866	-0.599174	0.609498	-6.48834
-8.80075	3.76751	-1.30459	-0.365652	-0.446511	-0.0550731	-3.70898	-1.1972	-3.68692	1.66973	-5.11579	0.00681379	-1.81322	-2.00305	2.85175	-0.443182	-2.24055	0.57329	-0.183904	1.56095	0.71455	-0.325047	-0.936128	-0.0901484	-1.05052	0.813446	-1.28444	1.08965	1.67124	0.292627	2.3451	0.868815	-0.241839	1.91014	-0.133133	0.213247	-0.780686	-0.536433	-0.109396	-2.63159	1.36761	-2.90354	-0.773388	1.78507	-2.7069	1.13056	-2.20433	-1.81677	2.29981	-0.600122
-13.6437	1.57948	-2.86649	1.0348	1.78493	0.0972036	-1.02292	12.3807	7.08427	2.94666	4.1657	4.28275	5.338	-2.38713	1.9575	-1.14451	0.655216	-1.46879	-5.24026	1.21991	-1.27615	2.12832	-0.797022	2.50146	1.14239	-1.00319	0.977133	1.61628	-0.479574	2.086	-2.02145	-0.10327	-2.94981	-0.711248	0.76351	4.44698	-0.510199	1.73454	2.02434	0.969055	-0.989952	-0.336319	-0.695567	5.66267	-0.845227	-0.257681	-1.49067	0.484014	-1.1488	0.950822
-0.635446	1.82366	3.78345	-0.328815	0.392664	0.330204	-4.25632	0.640751	-0.513737	-3.25235	0.0606084	-2.52803	0.875911	0.747289	-1.41698	0.0966996	-1.3947	-3.12878	-0.464939	-0.505373	0.340067	-0.31616	2.64633	-1.60086	-0.293865	1.15613	-0.31291	2.23689	-3.81036	-0.775722	0.681094	0.382559	2.86766	-1.10415	-0.227146	0.224688	0.667474	0.535086	2.49212	1.87981	0.935054	-1.95044	-2.74741	2.60857	0.27836	0.237142	-0.890004	0.400395	-0.447406	-0.540867
-2.71649	0.774138	2.75009	1.36957	-6.77953	2.06473	-6.26497	-5.51974	0.673672	3.59169	-8.77898	3.23516	8.95657	-0.0833235	2.82358	2.7369	4.64314	-1.78494	9.46908	10.4635	-6.38371	4.32853	-7.34887	2.54613	3.43462	-2.36915	-5.61733	1.8994	-3.95355	0.229403	0.815527	0.471496	9.29966	-2.50202	-0.175138	2.66399	-2.01364	-3.82589	-6.09173	1.59919	10.574	1.86153	0.830577	4.41288	0.282747	-2.52027	-2.25776	-1.39331	-0.448933	0.136023
3.87463	1.2468	-0.407711	-1.03098	-4.85526	3.87755	-1.98406	2.50876	3.32874	-4.69086	-0.823652	-0.552787	-1.2295	-0.757066	0.14723	-1.50892	-0.173664	-1.22771	-0.783443	-2.52542	3.52624	-0.743607	1.41041	-4.22501	1.38284	0.376226	-1.85196	-1.08403	2.43856	-1.90237	-0.82858	0.402388	1.7074	-1.83744	1.5251	0.331201	1.46422	1.05279	0.938686	-1.39779	2.57124	-0.573923	2.71828	1.04814	-0.578942	-0.746843	1.48423	0.779904	-0.433435	1.38986
5.05608	2.84691	0.627504	-1.22602	-5.54859	3.38863	-1.41659	0.757348	-2.83242	0.112634	2.60887	-1.78297	-0.255246	-1.90401	-1.33816	1.88784	2.21789	-0.0968339	-0.951201	-0.279462	-1.68545	-1.18966	-0.597845	1.21217	-1.43632	-1.91624	-1.30884	1.55152	-2.95817	0.136948	-1.00774	0.256837	-1.3116	-3.51651	-2.32732	-1.46762	1.34469	-1.42029	-0.406735	-4.16876	1.35816	-1.21798	0.573292	-0.0216646	-0.662315	-1.00354	2.42869	-0.0436162	0.621304	-2.30782
-1.14162	-15.2006	-5.19879	-3.43351	7.74233	16.7705	4.01128	1.26673	-3.56635	-2.61849	-3.48253	-3.09473	0.725197	-4.45088	0.347715	-1.15585	0.47575	0.5813	-1.00532	3.67645	5.04973	-2.14216	0.760231	-1.16885	2.84422	2.74757	-5.13116	4.6375	2.25148	-0.353288	0.990351	-0.209564	3.38541	-3.66487	2.78579	-2.73899	-0.657044	-0.741571	1.28894	-1.34579	-2.2909	-0.0985992	0.420016	0.784144	0.862489	-3.85784	1.39627	-1.1742	-5.08269	-0.674127
-12.2761	2.04416	-1.04824	1.33035	0.0416849	0.423842	-4.39075	-1.09483	1.30366	-1.99367	-0.791506	-1.24686	-2.03991	1.59498	-1.07561	0.399942	-2.72382	1.37814	1.10618	-0.0189352	-0.385638	-1.71863	1.71006	0.730167	-1.43009	-1.66683	-0.487261	1.0767	1.38576	-0.0624133	1.59748	-2.65654	0.95317	-1.78983	-0.282214	-0.616235	-2.10027	-0.569973	-0.0439587	2.44783	-1.00531	-0.571719	0.327069	-0.617027	3.02859	-0.663542	0.965683	-0.22915	0.692028	-0.0610674
-13.5537	4.8185	-1.3312	2.95131	-4.27286	0.07624	0.945081	-3.10916	1.81636	-1.30827	-4.23051	1.81949	0.403936	-0.480808	-0.109791	-1.74157	-1.2114	1.52021	3.59038	1.25005	1.19305	-2.3364	1.49088	-0.582561	1.07164	0.309974	-0.547901	-1.57143	-1.43947	-0.288857	1.9313	1.04162	-0.993175	-0.275084	-4.24279	1.45583	2.18817	2.15237	1.2843	-1.47849	-2.22799	-1.85948	-1.92645	-2.53413	0.941576	-1.08274	-2.8929	0.085204	-0.935682	4.19934
3.59676	-2.71482	-0.85911	-3.36983	-3.7103	1.54931	-3.68148	6.8874	3.5206	11.121	-3.97684	4.14251	6.69089	-0.540621	-0.241043	-1.35857	-2.22699	-1.36378	2.03226	-9.19363	0.153458	3.65914	-2.40413	0.956321	3.9855	-4.23793	8.29144	-3.62488	-2.57031	5.09332	-1.58848	3.87915	-0.394416	-3.7782	3.06192	1.58645	-1.78704	1.03746	-1.6605	-0.731593	2.33267	-0.436182	0.159056	0.248457	-0.0420241	-1.05795	-0.562888	4.65679	1.07998	1.03889
-3.71903	0.63119	-0.672812	0.59727	-6.96575	5.17679	-2.41545	0.545417	-1.27407	-1.62883	0.566381	4.12066	-0.161675	0.381427	2.65907	-0.63999	1.00897	-3.07179	2.57553	-1.67823	-3.29798	-0.239873	-1.69613	-0.183994	-1.58047	-0.359919	-2.91133	-1.30029	-0.634417	0.505773	1.28896	-1.00532	0.660252	0.767054	3.1139	1.5218	0.549006	0.281818	-0.0547802	0.696559	-1.45832	-2.21736	0.377216	0.277359	-0.316667	4.77069	1.1838	1.1307	1.3316	-1.69844
13.718	-29.5073	9.207	-1.07751	-9.24176	-5.38112	-20.8281	-7.54825	17.7336	18.8362	-2.11178	2.17173	0.773612	4.31825	-16.3102	10.8029	-6.94241	-9.5971	3.14343	1.05159	-2.91083	-7.84459	-1.97993	4.9545	2.61686	-0.14048	1.41705	2.7133	-1.28704	2.69949	5.47087	-5.45333	-6.07212	4.2426	3.33147	-1.98487	-1.01325	2.71081	0.496279	-2.12516	-3.53213	-9.19996	0.202831	-4.1079	-4.02256	-6.50806	2.27509	0.306714	-5.85095	-5.19782
-3.25322	4.48216	-0.589197	-1.58137	-1.3742	0.65613	-2.92788	-1.6333	-4.64229	0.967913	-0.347447	2.35806	3.67151	-3.33189	-4.21199	-1.09262	-5.03052	-0.472717	-0.979346	3.66017	-2.81948	0.837279	1.13465	-0.999016	1.57416	0.342501	3.4923	0.768074	-1.97453	-2.14684	1.57915	0.619164	-1.861	1.11702	1.48745	0.518273	1.24746	0.221172	0.230403	1.05919	0.291587	3.21108	0.724301	2.43263	-1.77366	-1.86113	-0.684732	1.1084	-0.384728	0.757319
12.7626	-11.2331	-4.0445	0.922609	-2.42204	1.53348	-0.269561	1.89021	-5.22616	-2.04081	1.71609	0.407323	-6.23647	2.93786	3.14605	-2.58357	-2.67102	1.80091	-1.12151	1.13084	-4.01364	1.34146	-0.874094	3.41312	-1.78909	4.35327	0.475192	1.63539	-2.33541	2.60643	-6.3883	-2.12583	4.0313	2.14827	3.21723	-3.8487	6.33215	-0.068846	0.148847	-3.22548	1.96311	-2.75736	-3.14406	-2.25579	-5.67279	0.581183	2.04275	2.66798	-2.19237	-0.131607
-1.25922	4.71905	-0.301146	-0.283486	-1.02136	1.02817	-1.51635	2.17974	0.512052	-1.30794	-1.81987	-1.2375	1.64478	-0.106069	0.211699	3.39526	0.433889	3.25901	2.27717	1.54892	-1.12138	-0.167907	-0.981333	-0.0966624	-1.84795	-0.175592	0.705037	-0.945344	1.42641	1.77366	-0.215564	0.0193939	-1.272	0.0359774	0.644044	1.56019	0.475685	-0.413878	2.42257	2.31371	-0.811835	-0.278847	-1.452	-2.51281	1.43489	-2.70268	-0.110454	-0.140609	-0.222504	-0.190024
5.59139	3.77899	0.0650409	-2.55012	-2.86748	1.19573	-2.52303	2.38531	-1.16074	0.0823911	1.42339	1.12058	1.57853	-0.33123	-0.743944	-1.34306	1.1542	0.620828	-0.79864	3.05378	1.31871	-0.257822	1.10752	0.420947	1.82017	-1.17217	0.208414	-1.54847	-0.97911	-2.22823	0.72408	-0.171373	-1.3999	-0.111834	-0.733268	0.690373	-0.76925	0.277499	1.46002	-2.26818	0.419141	-0.960212	0.580309	-0.0864305	1.50835	0.417836	-0.601705	-0.697443	-0.276187	-0.169115
-3.19818	-0.953467	0.635401	0.96632	-3.85943	3.92341	-2.42634	5.9677	1.05903	0.703746	2.0886	3.3963	-1.71348	3.50734	-0.916119	1.01546	2.39628	1.3703	1.50657	-0.413434	0.874911	-2.01326	-1.04398	0.250586	-0.516819	-1.50417	-1.0878	1.30716	1.36213	-0.0616362	-0.401422	0.815487	0.108707	-0.84256	0.62112	3.0312	1.1828	-3.45632	-1.6901	0.776803	-0.700583	0.568862	-0.766751	-0.915857	0.0605752	1.29294	-0.616562	1.96654	-3.23342	-2.04222
-2.80144	3.37858	-0.781931	-0.310289	-3.42288	1.78002	-0.558577	0.314665	-3.05034	-0.461712	2.42715	-0.354325	1.52987	-0.417487	-1.28889	0.641212	3.04971	0.441722	-1.48812	-3.44244	0.602677	2.43475	2.30497	-0.360116	-0.128923	-0.221353	-0.442356	1.83404	-1.81124	-1.48532	-1.84568	-0.116703	-2.63141	-1.59832	-1.09446	-2.7337	-0.599601	2.2371	-1.19479	-3.06928	1.06987	2.88317	0.0655719	2.2263	-2.88477	-2.56809	0.341174	-0.0443812	-0.207273	-1.67901
-3.1401	-2.22118	2.65457	1.27537	-1.40994	4.60108	-6.35545	-1.46459	1.68704	1.69887	0.90044	5.34406	-10.3146	5.13244	-5.17395	2.85794	-2.3263	0.818971	1.06663	5.88097	7.56037	1.50505	-3.88705	-2.42709	0.624657	3.59449	-0.773442	3.86593	-0.0498175	1.92036	-4.58941	1.75268	-0.102053	0.989632	1.09262	0.477893	-1.59463	-2.19517	1.76161	-2.53079	-3.51513	1.85099	5.83329	-3.28687	-0.903697	-2.63325	2.93068	-3.37435	1.81615	-1.42142
-2.39582	4.15453	-1.25851	-0.277627	-3.94334	3.88312	-1.96809	1.41224	1.91926	-3.77118	-0.768331	0.115308	-1.20176	-0.767067	1.05895	-2.57249	1.84273	0.0383524	0.96197	-0.0117424	0.917432	-0.402526	0.939668	1.55826	-1.06292	-1.67706	-0.812935	-1.04489	-0.860312	-0.673942	-1.34368	-0.623764	1.12458	0.399595	1.47428	0.873963	1.42519	-1.50492	0.942503	-0.680583	1.13073	-1.30679	-1.76458	2.86282	-1.0369	1.24137	-1.8666	1.3874	-0.92294	2.4762
8.23339	5.04266	-0.987572	-4.45374	3.10185	1.56115	-1.63516	13.2493	0.448356	1.84771	1.44575	4.28917	1.69993	-0.982509	-0.0746582	-2.0065	-1.8214	-5.9029	-3.59436	2.68045	-0.638501	1.69132	-1.01896	-0.194803	-0.883939	1.28561	-1.52028	-3.13479	0.855463	-1.37744	-1.28	2.95335	2.02408	-1.98385	-2.76738	1.35387	1.1086	4.18195	0.021921	0.971285	0.974999	-2.24782	1.84547	0.168905	0.0632945	-3.52199	0.0950255	-2.13751	0.965542	1.05496
-5.08645	-10.6453	-4.73328	-0.940207	-5.09229	-0.53305	-1.69974	-0.918461	4.27344	-5.24771	0.612103	0.773221	3.13879	5.28178	2.14053	1.50588	-0.359695	0.437959	2.99577	2.86127	-1.45089	3.199	-4.62105	-3.38977	3.50077	-1.1057	5.27439	-0.991723	2.86512	1.35734	-1.35919	0.554314	-3.33021	0.463885	0.224651	-2.64938	2.02003	-1.39022	0.3962	-0.631443	-0.0879026	-1.32603	-3.57315	-3.19977	2.18642	1.62592	0.365189	-3.33231	-1.21437	4.29174
-0.643672	-0.187395	0.43623	-0.155484	-5.16259	5.10241	-4.88158	1.0045	-0.640684	-1.05744	1.07442	2.30738	-4.79452	0.86842	-1.1625	1.43559	1.72417	-0.961296	-0.456406	-1.33496	0.920743	-0.239192	-1.22284	-1.57347	1.79509	0.9452	-1.49787	-0.698841	-1.48253	-0.193839	-1.4196	1.364	-0.0697434	1.0638	2.66574	2.24518	0.221891	-0.654953	1.90874	-1.49327	0.326037	-1.76032	0.218896	-0.564725	1.93857	3.28421	3.39189	0.679553	0.715241	-2.13758
-9.07417	3.38196	-1.93364	1.19971	-2.55687	2.80264	-2.75474	4.29092	-1.03499	-0.441321	1.19791	-0.908863	-2.00062	-2.55493	-2.14281	-0.917767	-1.22758	1.24658	-0.0685099	0.825449	0.823121	0.4546	0.287548	-0.270747	-0.678635	2.2548	1.10263	1.78064	-1.0966	0.664979	-0.225376	-0.739759	-1.49396	1.62063	-0.395943	0.881471	-1.42157	1.40801	-0.625647	0.143878	3.29372	0.911589	1.28486	-1.18574	-0.772026	-0.543526	1.15054	-0.249458	1.49051	1.2404
-2.58592	4.32937	-0.692986	-2.20293	-1.23529	-0.618055	-3.62074	-0.256682	-5.87274	5.55856	-4.82839	0.873848	2.23485	-3.79262	-0.619791	-2.08718	-4.2654	-4.12229	-3.73079	2.39641	3.30831	1.10369	-0.152703	-3.57469	-1.11406	3.13287	0.687713	1.29786	-0.423644	-5.45681	0.453224	1.3425	-1.47882	-0.384924	-0.511524	0.620911	2.12894	-2.4229	-0.361303	-0.0325878	-1.25109	2.17619	1.12206	-0.419688	-3.16377	2.48653	-2.70382	-4.072	-1.02577	-0.15707
-12.0545	3.60535	-0.969905	0.380755	-0.307326	0.369883	-1.63795	-1.05972	-1.72719	-0.0139578	-1.55851	-1.16511	-0.975018	-0.58145	-3.31328	0.983029	-1.76411	0.951881	-1.47808	1.98577	-0.439986	-1.61668	3.01617	-0.413607	1.70176	0.343108	0.47248	-1.43745	0.70367	-2.09765	-0.114801	-0.972199	0.649504	-0.845547	-0.0525366	-1.83244	0.540343	-1.13222	0.0297389	1.07687	1.81121	-2.20834	-2.10319	0.0570682	1.20134	0.798128	-0.239676	1.21624	1.11417	-0.692582
-7.28284	3.30327	-1.781	1.34506	-5.01536	1.51135	-3.7095	-0.12501	2.93182	1.08613	-4.77527	-1.09414	2.67337	1.3717	3.13926	0.705465	1.56674	1.50939	-3.40287	0.219738	-0.284597	4.79315	-0.772395	5.01325	-0.592521	0.19316	-1.93289	-2.22368	1.38997	1.13129	-0.0502293	2.02341	2.79336	2.33301	-1.4157	-3.19661	0.903126	1.03083	-1.85308	0.832395	-2.15345	1.26218	2.58982	-5.85853	0.128954	-2.32159	-1.50009	-0.115363	-1.07651	-2.28102
-4.86925	3.16871	-1.99173	-0.392392	-3.60713	2.69586	-3.4204	3.95646	0.919518	-2.07615	1.89793	-3.57959	1.56638	-0.0101935	-1.01062	2.45648	3.4306	1.79365	-1.69926	-1.08205	4.01705	1.61885	0.0574676	-2.54288	0.73389	1.89492	-0.887947	-2.18939	2.68645	-2.021	-1.70525	-4.02893	4.01691	-4.66032	1.29056	-0.0658308	4.29615	0.977526	-0.758312	-0.495208	2.78183	-2.52216	4.43641	-2.42541	-1.55608	-3.2128	4.72484	-1.92326	1.03118	0.731356
-5.62679	-4.41577	15.501	6.59003	-6.76207	-2.43199	-0.925437	2.80964	-4.34899	-2.93131	-8.84029	0.135507	-2.03006	-0.424893	3.70219	0.610915	-0.220806	-2.27402	-3.92845	0.562935	0.785993	-2.35307	5.79854	0.648544	2.65012	0.55647	4.70017	-1.1063	-4.08826	1.23103	2.05138	-0.859224	-0.322224	0.189495	0.678289	-4.70578	-2.06998	-0.0208236	1.30047	3.84144	0.724277	0.813599	-1.48992	0.0393129	1.5467	-1.15156	0.110364	-1.21554	-1.74011	0.0103018
-4.32159	3.62161	-0.676222	-0.711354	4.80806	0.653219	-7.80024	-1.05544	-4.6292	-2.84193	-2.91283	1.12779	0.0696139	-1.17291	1.30107	0.234967	-2.72282	-0.190012	1.95623	0.785007	0.490942	0.906178	-2.4172	-2.33311	-2.31539	2.78689	-1.00771	-2.81578	-2.09888	0.730696	3.10826	0.623431	-1.04208	-1.67297	0.384455	2.41445	-2.39257	0.871096	-0.414913	0.605024	-0.54677	0.540916	0.349939	-1.00942	-1.49225	0.842549	-0.327493	-2.48301	4.07883	1.29545
-7.66394	-0.118454	0.836134	0.412387	0.756237	1.94927	-4.92645	-0.296275	-1.24662	-1.2218	1.56269	2.82972	-2.0551	0.918386	0.981366	-0.242716	-0.769349	2.23598	1.81984	0.685484	-0.781977	-0.577892	-1.54423	-1.16725	0.326162	1.76107	-0.955605	1.3163	-0.431551	-1.58375	2.29399	0.778476	0.726066	0.792023	1.51129	-0.618253	-1.60932	-0.282103	-0.797407	-2.46732	-4.26701	-0.699007	-1.27745	-1.84614	-0.325785	2.91308	-0.549596	-2.41269	-0.963684	-0.193591
-3.31956	-5.7334	10.3117	2.0595	-2.63412	-10.4352	-2.18352	-5.3563	-4.61646	-3.01842	5.2096	2.42356	2.74784	-5.49134	-0.348547	-6.78109	3.95749	6.93666	5.03597	2.48602	-3.92576	6.24609	1.68507	-1.58878	9.6717	2.66951	-1.7676	7.22406	3.16313	-1.87603	3.44632	3.18153	-0.759372	3.87889	-4.12188	-3.25126	0.547139	-0.808734	-1.58414	5.56458	-4.24423	-6.25927	-2.3459	3.56633	3.51011	-3.86771	0.879889	-0.828814	-1.89816	1.4262
0.697195	4.20828	-0.723434	-1.0702	-1.20273	0.735936	-0.992881	8.6225	0.460301	4.30159	-2.00697	1.46113	2.19526	0.605911	0.494134	-0.394339	0.727737	-2.29947	1.63711	2.98212	-0.439779	0.647305	-0.254279	0.0299713	-1.51098	2.82445	-1.98137	0.869349	-1.82438	-1.7723	-3.54401	-2.13144e-06	0.668633	1.02274	-3.34028	-1.77352	1.33475	3.32385	-1.02917	-1.38198	-0.621721	-1.05631	-2.29153	-0.383717	-0.552511	0.544951	2.14731	2.03752	-0.310608	1.31143
0.31063	-2.40006	0.0977643	-1.50358	-5.00983	-0.886804	-4.47887	-4.78511	-0.335075	0.539921	3.65599	-0.913637	2.06894	-1.49913	-1.16675	-1.49335	-0.150852	0.945507	-2.11855	3.88636	-2.40067	-3.00373	-0.339597	-3.28573	2.66205	-1.55945	3.21751	-2.48341	-0.89854	-2.49696	-0.393986	-0.921079	0.464237	0.556321	-0.147106	1.41789	0.152338	-2.18431	3.77537	2.06839	-1.07052	-1.33695	-1.89625	-1.23008	-0.296875	1.25111	1.15898	-0.239745	1.06521	1.49335
10.7335	0.0336369	0.184307	-1.76254	-6.9007	5.94015	-2.32228	8.79339	0.376698	-1.55181	0.858077	4.0154	1.55542	1.70026	2.31912	2.52767	4.52471	-0.852649	-0.911299	2.23334	-2.77695	-0.551723	0.124029	-1.55069	-1.31445	-3.85888	-2.31448	-0.120028	1.06493	-0.477545	1.60475	2.32777	-0.724722	-0.60594	-1.08973	-0.524289	2.42773	-0.821707	0.462085	-0.409367	-0.168149	0.244221	4.47009	-1.46916	2.02929	-0.100834	-2.03434	3.1079	1.3825	-0.439733
4.29854	4.04085	-0.921594	-2.73417	8.39865	-0.111409	-9.60042	0.109816	-3.93383	-3.5822	-1.01028	3.55117	-0.388087	-0.351296	2.9897	1.22219	-2.92517	0.775973	1.37053	-1.46749	1.90171	0.848517	-1.87427	-0.17832	-1.59921	0.327243	-0.00066575	-0.335155	2.15814	2.46277	-1.00837	1.6916	-1.19829	-2.87154	-0.609953	-1.3599	-1.45104	-0.869051	-0.241009	0.303572	-1.07489	0.256954	0.388566	0.534525	-1.7541	-3.50632	1.4879	0.294195	0.588781	1.24819
-3.35397	0.749503	-0.512605	-0.927275	2.11563	2.01096	-5.61987	2.61633	-0.978949	-2.2151	-0.332111	-0.21588	-1.916	2.67832	0.362086	-2.56466	-3.51432	3.53988	1.53639	-1.41058	-1.15851	-3.96562	0.399497	-4.86532	-0.858088	-1.31227	-5.86843	1.94998	1.06484	-1.19079	-0.555006	4.65627	-0.0905086	0.654415	1.32985	-1.43035	0.65376	-1.66013	2.49695	-2.67858	1.06789	-1.71661	0.100939	0.857026	0.45319	3.0198	-2.80184	0.721375	-2.66439	-0.942015
-1.10181	2.91005	0.372873	-1.30285	0.216554	1.12496	-4.26879	-1.28333	-0.517571	-0.777562	0.228745	-0.780546	0.851248	-0.370822	-1.40107	-0.83628	0.883458	0.421291	0.412384	1.84421	0.542279	-0.988719	0.861503	0.908031	-0.273121	-0.288289	0.040227	-1.6987	0.470792	-0.57489	-0.471109	3.90265	1.90782	-0.665003	-0.0748647	-0.07113	0.338013	0.756284	0.0351877	0.532102	0.950559	0.191888	0.138978	0.235938	1.1955	-0.470133	-0.609939	2.49591	0.7238	2.4006
0.751101	-19.8778	-8.26505	-4.84857	-3.30614	-2.548	-1.64061	0.50467	-3.6928	-5.71608	-0.116988	-1.07397	-0.785425	-0.321129	0.822603	-0.0541917	-4.02717	-0.355694	6.43644	-0.221616	-2.26849	1.13281	0.709284	-0.992126	-1.14464	-1.10576	3.0957	-1.46988	-3.113	-0.748303	-1.20135	-3.57655	1.03793	-0.152245	-0.634189	0.668572	0.130957	1.14777	1.2999	-1.5539	2.34392	0.850206	2.61235	-3.52084	-1.29051	-1.88186	-2.03137	-1.70767	1.00677	-3.0554
0.898887	0.252901	2.97517	0.432704	-4.55563	2.68282	-2.46965	-0.979832	-0.254388	-3.08309	1.59473	-0.671141	-0.313897	-1.78411	-0.327158	-1.73023	-0.35695	-1.76118	0.440081	1.01393	0.436003	-1.7769	-1.2014	1.61324	-0.572261	0.987047	1.05253	2.49214	-2.90395	0.481094	1.22591	1.91633	2.02026	0.620701	-0.0665051	-1.19404	0.746726	0.879299	0.198373	1.07019	-1.50335	-2.11253	-0.329519	-0.222259	0.738399	3.15777	1.60464	0.483239	2.66917	0.930266
18.3577	0.56639	-0.863721	4.17173	9.22366	-0.29382	-14.6629	-5.06372	-3.59523	-2.51057	2.33451	2.68987	1.73739	0.984247	2.9356	-1.03161	-3.65573	1.34518	4.1927	4.211	0.125399	-0.933375	-1.1437	3.9956	-3.26933	-4.68496	2.30755	4.61221	4.69378	-1.21031	0.589478	1.58785	3.01881	-1.82807	-1.42139	-3.45323	6.48461	3.81564	-3.54306	1.33122	-0.246074	-2.98222	-1.94974	-0.970743	-0.423211	-2.26665	-1.88928	0.28871	-0.762012	-1.25147
[truncated: 508 more columns]

## Sheet: Fig5b-2
PC1	PC2	PC3	PC4	PC5	PC6	PC7	PC8	PC9	PC10	PC11	PC12	PC13	PC14	PC15	PC16	PC17	PC18	PC19	PC20	PC21	PC22	PC23	PC24	PC25	PC26	PC27	PC28	PC29	PC30	PC31	PC32	PC33	PC34	PC35	PC36	PC37	PC38	PC39	PC40	PC41	PC42	PC43	PC44	PC45	PC46	PC47	PC48	PC49	PC50
1.30318	-1.89421	0.439555	-5.10287	9.29473	-1.92752	1.76399	-3.88248	6.75563	-0.391858	2.08855	-5.10838	0.214924	-0.197764	0.0334349	4.77637	7.7174	-4.46031	0.45069	-0.367342	0.975853	-0.849221	1.50021	-0.369227	1.892	-3.00618	0.859097	-1.3417	1.24648	1.20438	-1.85013	0.135187	1.00395	-4.43595	-1.04695	1.45443	0.0501071	-0.0407019	1.2595	-0.0716896	0.00760024	-3.16166	2.84846	-0.512606	3.39018	-0.000360228	4.38245	-3.48986	1.16965	-1.41714
6.97331	4.34814	2.76106	-3.24694	-1.72618	-2.1184	8.80222	-3.892	3.4714	-2.84997	-1.45341	3.06355	-0.567974	-3.35777	1.5889	2.50732	2.20135	2.60889	-0.423892	0.19276	-1.59619	-0.747063	-1.85833	-3.03824	4.45035	0.378773	2.36823	-0.254131	2.42695	-2.33194	-3.12021	-2.39226	0.374725	-0.542208	3.19279	-2.26792	0.329556	0.119492	1.37198	0.793692	-2.53068	1.77539	1.30884	-2.40662	-1.35258	-2.98377	-1.88056	-2.0113	-1.2104	-1.44537
9.83874	2.86965	-7.96578	16.1806	6.45186	-4.11321	4.23084	-5.33489	3.52974	-1.40162	-3.89431	0.344837	-1.64222	-0.0959969	-1.01719	-1.57465	-4.60078	-1.70151	1.97762	-2.52379	0.476089	-4.70572	-0.0271943	-3.27512	-1.25295	0.857698	-1.53446	-0.187393	2.29851	-0.622819	1.49262	1.3986	3.0595	-1.40091	1.572	1.56789	-1.05427	-3.23364	-4.04358	1.89061	2.17095	-1.97322	-1.14173	-2.48087	-3.64238	2.85617	0.70253	-2.24786	4.47832	1.24569
-4.57019	3.84752	-0.468172	-0.0913079	0.251777	-3.07388	5.75684	-5.6907	0.996444	0.203295	0.280957	-1.64056	1.55927	-1.88697	-1.12535	1.56913	-0.863562	8.30482	1.32467	0.266771	-3.6631	-1.15916	-0.172432	-0.839712	2.78534	-1.21437	2.40496	2.00005	-2.97731	0.231247	-3.52717	0.0342913	-1.6192	-2.26201	-2.4952	-3.00104	0.361989	-0.429319	-3.79258	5.25104	2.10378	1.49924	-0.361834	-4.14282	2.03462	-3.24519	-1.4883	0.0551042	-2.44496	2.45395
-5.90144	4.96293	-1.43759	-2.80302	6.88743	-5.69088	3.32164	-1.42365	1.55886	5.52374	-3.58973	-2.3495	-2.86826	-4.76615	0.0204863	-0.655605	1.36758	-1.9644	1.27243	-0.0625273	0.633925	-2.74832	-1.19809	0.932937	-2.57627	0.472896	-1.58711	-1.86486	0.922032	0.424698	0.0161867	0.956051	-1.78134	2.28708	0.530132	-1.96256	1.14115	0.952789	-0.242147	2.25494	0.0742817	-1.44418	-0.550266	0.179905	1.41764	-1.35061	-2.73824	0.0794864	-2.23873	0.0879069
4.47606	3.2317	2.05588	-1.92018	-4.22888	0.155168	7.38162	-1.1428	6.18972	-3.59919	-3.20822	6.13517	-0.145845	-0.973944	1.45554	0.821537	2.42951	1.79185	-0.221046	-2.78554	-1.26517	-1.25735	-0.907719	0.444759	3.40498	1.6562	0.658494	1.01076	0.580035	-0.0534593	-1.66466	-0.56648	2.32966	0.962258	-1.94928	2.1746	-1.23507	0.993467	-0.901921	0.43388	2.96175	-1.39843	0.340352	0.296094	-2.6087	-2.26892	-3.53611	-2.48423	0.131241	-0.521142
4.71119	6.00124	0.976023	-2.37064	-1.9464	-0.932773	7.14685	-4.4832	2.70773	-4.06989	-3.99796	2.46658	1.24335	0.26867	-0.333589	4.815	-0.13538	-3.3504	-0.0798425	-0.395051	-2.78678	0.825351	0.895814	-3.88761	-1.76205	0.360323	0.730745	1.43828	0.734138	1.05069	-0.693773	1.95804	0.191659	-3.1512	-1.98576	2.26119	-2.96873	1.86702	-0.0299165	0.625444	-1.3785	0.073067	1.34988	0.871207	2.41886	0.851576	1.1718	0.0407777	0.261487	2.10539
11.2045	4.20155	0.617393	-5.04994	0.957319	-0.951302	2.11528	1.03157	-0.274596	0.0666415	1.38538	-0.639596	-0.122988	1.16233	1.44953	3.74635	-2.76187	-0.0995348	-0.654457	-0.347692	-0.19497	-1.94935	0.212648	-1.62512	-1.21666	-2.61834	-1.3874	1.16785	1.7127	-1.00886	2.30179	0.809652	0.444136	0.53652	-0.565866	1.94012	-0.679409	-2.56337	-0.550392	-0.0256502	-0.978606	0.348334	1.96089	0.0297729	-1.69002	0.837197	-0.342489	-2.7061	-1.45796	-1.69251
-7.5584	2.74904	-1.00975	-0.368617	1.19	-1.87812	5.33551	1.32416	1.94201	1.6547	1.24075	-0.676564	-1.40872	1.26855	-2.11798	0.231041	1.51497	0.910554	0.829713	-0.106779	-1.20636	0.804212	-1.03408	1.86832	-1.85442	1.01666	-1.3281	-0.30072	-2.24707	-0.298657	1.21767	-0.164307	-0.354691	3.87977	1.12964	0.463957	-1.71476	0.741759	0.333533	0.000608993	0.525163	0.520247	0.314861	0.645589	-0.33575	-0.0673975	0.424338	0.436832	-2.19005	2.89347
-8.56881	4.00718	-0.813742	-0.368464	-1.05623	-1.76893	9.58039	-1.49579	0.414124	2.35788	4.34174	-2.38703	3.98173	4.02581	3.36468	3.62255	-5.31661	1.6199	7.71555	3.2234	2.56067	-1.25757	-2.27085	2.81642	-1.15674	1.39469	-2.63247	-2.21232	-0.839286	2.36027	-1.61062	0.742679	0.100156	2.4205	1.97297	2.85489	0.199231	-0.788648	0.3195	3.6067	0.22173	0.49694	-2.32354	0.140823	-2.43268	-0.329631	1.36379	0.473355	-0.982209	0.536445
2.5006	-7.89289	-1.65651	-5.0495	8.75387	0.688386	2.67457	-1.79697	7.36106	0.144119	1.71312	-3.31555	-2.71049	-3.57616	1.1212	-2.15824	1.94841	-4.63228	-0.426773	-0.557075	1.01802	0.419577	2.2458	-0.622164	-0.689849	-1.8235	1.28891	-4.04877	-0.963955	-0.19194	-2.45308	0.502232	-0.658879	-0.350802	-2.37249	-4.56245	-1.5567	-1.56279	3.31778	-0.381065	1.71226	-2.24621	0.211306	0.0938225	-0.303841	1.78492	1.63152	1.8396	4.17093	-0.87404
-0.630387	1.89021	2.70719	-0.751135	1.93444	-1.29909	1.5286	1.22445	0.65435	-3.68366	-1.73159	-0.45812	-0.316955	3.0015	0.874266	0.927696	2.88149	0.0623904	-0.870707	0.0187649	0.00752056	-0.435773	-0.0462674	-4.63012	0.261075	-3.64926	0.494071	-2.01143	-1.2555	-1.05918	3.04869	0.312691	-1.16378	-1.87034	-2.13841	-0.786292	-3.27027	0.525358	1.37289	-0.143115	1.13258	1.75836	-0.478083	-0.159902	-2.36776	-0.304073	1.13241	1.39118	0.0297012	-3.42309
-12.157	3.68235	0.601472	0.548306	-3.15853	-1.23976	8.54956	-6.5607	1.69321	-0.0405804	-0.524761	6.11336	-3.94304	-3.8652	0.0115434	-2.21066	2.87986	-0.0953826	0.588636	-0.0572999	-0.726617	-1.10877	-2.72846	0.60798	2.01709	-1.57976	0.57619	-0.361157	0.0485514	-2.81623	-0.734365	-3.58529	-1.57767	1.53831	1.54078	-0.29704	-0.213955	-0.596759	-1.12613	-1.13506	0.678334	-1.0601	-2.32567	0.824731	1.63159	-2.29783	-2.43731	-1.48713	2.74944	-1.16756
11.133	6.62748	0.816831	-3.78899	0.242407	-2.41001	6.23855	-1.42815	4.18675	-5.23536	-4.57675	2.27186	1.52055	0.471758	-1.52048	2.53526	1.1812	-0.386959	-0.822945	-0.240506	0.858855	2.1962	1.62405	-0.688131	-0.531779	0.995172	-0.526118	-1.30058	1.21201	0.943567	0.219699	2.40101	-0.0752365	-1.17664	-1.87304	-1.6416	-3.02019	1.30728	0.0520861	-2.16717	2.19272	-1.57173	2.01976	0.780217	2.27036	-0.271305	1.29423	2.38581	-0.902671	0.817435
-13.3542	4.75509	-2.99299	-0.124481	3.00682	-2.0298	4.18001	-4.53615	-0.998129	2.60255	1.9143	-0.755219	-3.84003	-0.225525	-0.739021	-3.8372	-0.885858	0.985996	-0.815556	-2.08902	-2.16462	-0.86985	-0.479323	-1.64449	-1.48677	-0.822999	-3.15207	-0.226305	0.789148	-0.814146	1.28528	-1.5503	1.17897	-3.09679	1.22342	-0.962963	-2.06189	0.0525354	1.48416	0.127574	-1.01943	0.197055	1.68857	0.158089	-1.85788	1.5502	1.67148	1.85478	-0.394571	-0.14349
0.277467	3.38706	-0.480122	-2.52588	4.90784	-1.67304	1.06931	-2.49375	-0.554733	-0.023572	0.537855	-1.06632	-2.35877	-2.03908	-2.43769	-1.35848	-0.88037	-0.963862	0.393318	1.51242	0.441283	-0.852198	0.745419	-0.179919	-0.815725	-1.50782	-1.87769	0.681654	0.400985	-2.473	0.364364	0.0173924	1.41799	1.32172	0.867961	0.598838	0.951703	-0.601323	-0.234533	-1.02556	-0.659567	-0.80232	-2.56228	0.76228	0.0867843	-2.50334	-0.757249	-1.03794	0.135095	1.02966
-0.517011	3.89362	-0.398702	-2.08559	1.46985	-1.85494	6.16514	0.800245	1.27508	0.764411	0.222554	-0.223852	0.410264	-0.599635	-1.35058	2.43625	3.1621	0.66611	-1.18364	0.906862	-2.827	-0.0592124	0.845101	-0.827944	1.11829	-1.30364	-0.401607	0.671918	-0.122375	-0.654623	-0.345839	0.224094	-0.202056	1.21477	-1.37458	1.29673	2.05439	-0.472706	1.4549	-0.311678	0.123229	1.50779	1.25047	-0.889111	-0.308678	0.0286052	1.05847	-0.477202	-1.09857	0.276101
2.95382	2.33132	2.74333	-4.01433	3.90079	-3.91229	-1.05105	-4.68162	-2.90825	9.13272	-7.12727	1.76942	2.28245	-4.20473	-2.97754	-2.86882	-3.59124	-4.01695	0.972447	0.0737353	0.454097	0.681029	-0.588333	1.31005	0.297717	2.18321	4.13716	-3.41346	-1.80977	-2.29797	-0.431681	0.449999	2.78068	2.50541	1.58201	2.0508	1.2841	0.16307	-2.8249	1.17608	0.433827	4.78588	2.15934	1.0577	-0.142681	-1.75881	0.405317	1.06067	3.20825	-0.297393
-4.67101	2.69628	-1.00613	-0.681428	1.14076	-1.31874	0.697394	-2.6634	6.09671	-2.92813	-1.22627	1.56519	2.80321	-1.90178	-1.46351	2.44177	0.541172	3.50924	-1.19739	-0.395954	1.06515	-2.87703	-0.539681	-2.31577	-0.299945	-0.58551	-0.217996	0.128926	0.914443	1.14782	0.182619	0.771513	-2.87395	-0.711914	-1.96475	-3.96654	-4.10091	0.41676	-2.72934	-1.71271	-0.269486	0.522662	-2.78482	-3.30512	-1.30295	0.530965	0.76103	1.90631	0.0582365	-2.89975
2.64107	-3.05366	1.40969	-0.899089	1.95518	3.69446	7.47483	1.5631	2.81323	-3.42019	-6.47459	1.49072	-2.24561	2.66167	-2.81663	-0.280308	-3.06391	0.488713	2.32068	-3.45999	-1.80944	-0.96129	-1.80509	-2.84792	0.967575	-2.75304	3.64943	2.04352	-1.11248	1.89707	-1.62205	-0.23365	2.30497	-0.489664	1.92786	-0.444423	0.755356	-0.554324	-1.93824	2.1092	-1.98631	1.58307	-1.39994	0.20302	-0.324043	0.898976	2.91041	1.55724	-1.21577	2.6406
9.04057	2.25789	0.323643	1.57985	1.93104	-2.38598	3.99259	-4.72258	1.64507	2.0511	1.04931	0.667885	-1.82433	1.7061	-1.45323	-0.184168	1.71431	3.26144	-1.17476	0.0195021	-4.54651	-4.43331	2.01337	-1.92799	0.868299	-1.86245	-0.502773	2.77055	2.47199	-3.52605	-0.00585572	-1.22837	2.83633	1.00328	0.457045	-0.622594	0.902938	6.40706	-1.64806	0.315081	0.112276	1.95762	-2.21388	0.503311	-0.619178	3.09199	-0.235762	-2.27588	-0.0588516	2.00578
-6.46055	3.89457	-2.59274	-2.12293	9.70585	-3.42076	-0.456456	-2.0053	-1.41319	0.672514	0.511808	0.220399	0.00179681	-1.89512	-2.05914	-1.08975	-2.02943	2.08401	-0.240841	0.720513	1.66024	0.953507	0.264328	0.2961	1.16933	1.54787	0.307578	-1.01818	0.497694	-0.0518578	-3.13707	-0.439669	-1.76558	1.12312	-0.444446	1.77232	-1.34372	-1.13427	1.3036	1.29766	0.230193	2.4691	-1.07796	0.991303	0.0954101	-0.21808	0.23709	-2.54559	-2.13032	0.275333
4.76673	-2.01846	3.56807	-2.31079	-3.96908	-1.15856	3.89501	-4.67424	0.206841	4.34638	5.63495	4.75953	3.48772	7.53418	-1.48806	-1.07339	5.14624	4.27564	1.89984	1.58371	2.51542	-3.0092	5.63225	-2.03936	-5.0498	-3.24818	-1.93277	1.0018	3.0805	9.01152	3.62401	0.626576	1.78723	-0.426366	2.15486	8.72	5.07169	-1.41418	0.370075	-0.284007	-7.07558	3.1357	-3.4332	-1.40735	0.361829	-0.371216	-2.51374	-3.57146	-1.11131	-0.359746
-4.98729	5.08481	-1.5226	-2.73293	6.53042	-3.406	2.92717	-1.49548	1.38429	0.0571911	-0.965914	-1.3907	-1.34607	-4.01748	-1.72863	0.571757	0.492652	-2.90281	3.74415	2.07302	-2.17724	-0.786754	-1.64718	1.4973	-3.84875	-0.382862	-0.544238	-2.05164	-0.461177	1.95933	-0.0270333	-0.579414	1.82615	1.88911	1.68436	-1.66668	0.175518	1.39146	-0.905112	2.2475	1.55906	-0.195967	1.36877	-0.390643	2.58715	0.310676	-0.955181	0.918216	1.72325	-1.46137
9.53051	6.20121	-0.222009	-4.3735	2.84878	-0.283136	2.82952	5.10715	0.295532	4.01648	1.48018	3.72067	-1.5953	0.913229	-1.37453	-0.785115	2.2238	1.70479	-1.57884	0.434708	2.69911	-1.92065	0.47967	-2.88036	-0.828241	-0.87049	-1.34014	0.59681	1.44139	-0.642906	-0.856856	-1.90511	-1.13159	-1.76135	-0.953254	1.49743	-3.80789	2.24029	-5.67504	-0.399691	-0.21345	1.4838	2.78573	-0.403107	0.494685	-0.296291	-0.522967	0.616434	-0.369677	-1.6485
4.34636	3.44581	0.385453	-3.56607	2.5692	-0.292041	1.43235	-3.1794	-0.203853	-0.681703	1.59851	0.819523	-2.281	0.0194744	-0.0191267	-3.32232	-5.57489	1.65654	-2.71113	-3.47007	-2.08679	1.47199	-1.38614	2.05292	-2.0531	-1.29193	-0.00256076	-0.441877	-2.85244	3.74077	-1.45652	1.52033	2.58148	-3.90282	-5.28796	1.14108	-1.32951	-3.73904	-3.68823	-2.92201	8.19708	-3.31355	-2.34738	1.33725	2.44223	-0.282243	-1.41663	1.17959	-2.24316	-3.37611
8.22348	4.39502	0.620892	-4.25463	1.70453	-1.12493	1.55283	-1.42983	0.595207	-0.974306	1.42771	0.0965671	0.0562211	-0.204003	1.06166	0.797008	-2.2987	-0.668346	1.60651	1.04481	1.11701	0.124248	-0.890849	0.935018	1.18307	-0.707153	-3.19494	1.59748	0.454527	-1.25783	2.13459	2.07937	1.9737	1.29816	-0.584553	0.979868	-1.63848	-0.746852	-0.583667	-0.793443	-0.680641	0.0120007	0.373647	2.46334	-3.86658	-0.210802	-1.02131	1.41339	-0.074581	1.18441
5.99883	2.96545	2.58117	-2.1433	1.02893	-1.39488	3.26575	-1.30936	2.5909	-1.7518	-0.492145	-1.86402	-1.92614	-2.98306	-2.45952	-1.28319	0.782664	-1.21573	2.33552	1.58214	-1.45173	-0.318886	0.702516	-0.292034	1.7494	0.599475	-1.49702	1.92809	0.66816	-0.968893	-0.831116	-0.0852332	0.523132	-0.288361	-0.375735	0.215402	0.444781	-1.07476	-0.278453	-0.365638	-1.05672	2.287	-1.75542	-0.385767	-0.412609	1.36902	-1.74615	1.44575	-0.041303	-0.802867
-1.74999	3.05788	-0.182636	-3.05183	7.45767	-4.27649	0.467991	-1.51263	2.74897	1.49079	-2.6527	-1.71977	-1.02502	-3.51438	1.3173	-0.758848	2.79597	-1.50262	2.02293	0.00299276	0.691597	-1.52211	-1.52382	1.25261	-1.26453	0.204869	-0.790871	-0.80119	0.686844	2.67628	-2.06587	-0.569355	2.40033	-0.169298	1.10829	-2.52378	-0.0553497	0.369785	1.41988	1.27506	0.612621	0.991552	1.01697	1.91022	2.00648	0.146186	0.121554	0.06257	-0.383822	-1.6906
5.22053	1.63723	-1.0724	-4.09419	-1.51219	2.0015	3.5854	-2.56389	-0.425602	3.20522	-8.02906	-2.95437	1.89309	1.67396	0.923128	0.867439	2.43096	0.416191	0.171529	-0.804497	1.25034	-1.86858	-1.76331	0.692623	1.10032	1.63813	2.44015	-1.86788	0.912068	0.232533	1.74106	-1.02098	1.08738	1.88574	0.572047	0.617529	1.12536	-1.40389	1.48212	0.0168766	1.14482	1.48872	1.10481	-0.311527	-3.03748	-0.971229	2.17504	2.92549	-1.19566	-1.83958
19.1944	4.67452	-1.56008	4.69845	1.36327	-2.73853	3.97571	-6.04004	-2.00789	0.498566	1.88212	1.24158	-1.80069	-4.36484	2.15118	-1.97332	-0.365611	-2.21776	-1.88118	0.293291	-0.792349	-0.26175	-3.43511	2.29111	-2.87228	1.02814	2.37077	2.83133	-0.374965	-1.50832	4.80055	0.101908	-0.316681	-1.30417	1.57333	-1.34031	2.28029	4.05749	0.600115	-1.69509	0.76763	0.905709	0.533755	-3.79147	-1.42609	2.31892	1.49879	0.509915	0.200988	-0.260807
8.23761	5.44932	-0.202083	-3.47707	2.38637	-2.9249	4.2083	3.88564	1.49165	1.12782	-9.39974	0.214246	4.40728	2.17398	0.16254	4.80756	2.62191	5.33275	-1.15007	1.64997	-0.870745	3.30112	-2.8974	1.20205	-4.74385	-1.56873	-0.646562	-3.70958	-2.62944	0.420898	-0.547843	-1.93707	-3.14463	-2.62814	1.40568	1.27374	-3.89068	1.85611	1.25807	-0.982282	3.28998	-1.54608	-0.695054	-1.53249	0.589553	-2.61852	-0.487294	-1.99662	-0.939838	0.995093
9.35222	-12.6591	-1.73484	-5.91286	8.12961	9.88846	9.53913	0.0949221	-5.55699	3.78574	-0.0638032	-2.66055	2.14762	6.0363	0.7993	-1.02553	-5.03046	2.60969	3.72647	-4.97145	-1.52432	0.570829	3.98942	-3.18126	6.37384	1.79885	-6.56985	1.79546	-0.644459	-2.99446	-5.97893	2.81718	-0.609745	-1.7979	-0.694109	-3.66614	-1.38069	-1.80846	0.301579	-1.7177	3.12253	1.03528	-3.64483	-6.17085	-1.31966	3.07493	-0.450375	-1.23943	-8.93765	0.12584
-2.04059	0.917551	-1.01266	-3.36733	15.8585	-5.65036	-7.71797	-4.31071	1.63117	-0.0558329	2.59638	4.63463	0.931236	3.25327	1.4718	-0.0886045	-2.58904	5.74908	-0.773922	0.0165613	1.34315	-0.971161	3.80596	3.45138	4.97923	3.35183	1.10858	-2.10614	-3.03197	2.15661	2.28978	-5.20444	0.744603	3.47652	-4.64546	2.44868	3.67298	-0.111702	2.20556	-3.03334	-0.20576	2.05989	3.08854	1.53902	0.380805	4.72991	-4.44366	3.30817	1.19416	1.08701
7.54925	4.23788	-0.145591	-3.87976	0.68214	-3.54961	8.87359	8.93211	1.75649	8.25892	4.67272	1.82035	0.133012	1.2537	-0.0268615	-3.4164	-0.694732	-1.43024	-1.51207	0.326797	-2.92231	2.57434	-2.913	1.15884	1.04768	-0.281778	-1.83619	-1.98411	-3.19136	3.09289	-2.74976	-4.22713	0.580729	-5.78979	-1.8231	-1.33475	0.326055	1.0007	0.735198	-0.074197	-3.95858	-0.256423	0.00997718	3.55381	2.17787	-0.0848027	-2.37954	-0.219512	-0.0420272	0.741418
2.34808	-5.61731	-1.31723	-4.33078	7.46768	0.571364	1.30734	-2.40821	6.23949	-0.572148	1.99102	-2.76984	-1.98973	-3.57307	1.51247	-1.46004	0.771504	-1.77492	2.11898	0.789757	2.19004	2.02947	2.76275	-0.338495	0.106643	-1.17643	1.65734	-3.23062	0.760843	-2.53481	-2.24777	1.76326	0.584541	-2.11516	-0.828069	-0.154605	1.67104	2.40867	-1.58479	2.55977	1.72521	-0.27428	1.40231	-2.40432	-0.175945	-0.240932	2.22315	-0.0466386	1.78526	-1.063
14.0125	-11.8532	-4.66404	-9.7326	-3.89635	-9.15075	0.685857	-1.78448	-0.572169	2.17905	1.99978	-2.38425	-1.72162	1.79492	5.90178	-3.98557	4.5166	-2.08185	2.29318	-1.07995	2.47569	5.43534	-1.37118	-8.78412	1.67601	4.39348	5.26066	-3.57542	4.90219	-0.131837	4.38935	2.21615	-0.3506	1.44462	0.497408	-0.976046	-2.46441	-2.07585	-2.95491	-1.24154	-1.47083	-0.413299	-0.0780453	-0.672362	-2.11811	-0.518151	-1.01825	0.651562	-1.40197	0.589787
15.8461	-3.37645	-1.16846	-4.48219	-3.75854	-1.89759	-7.09459	0.454423	-0.833695	-0.0730359	-4.19127	-3.49701	-1.40028	0.275405	4.33634	-3.27602	-1.3924	0.45893	0.172343	0.668455	-2.82988	2.82744	-3.19375	-3.41332	-3.31953	1.51798	4.20843	0.071495	2.52048	0.049076	-3.6645	0.397329	-0.281834	2.4713	-0.276697	-1.32932	-0.635022	-2.42728	2.33677	3.0227	1.12451	1.10626	0.422363	-1.37704	1.71549	0.601019	0.921476	-1.22083	-0.468848	1.67597
7.78248	1.45908	-0.469635	-5.20865	13.7667	-2.76412	-7.19673	-7.05314	-3.86109	-2.92906	-0.246722	3.15751	1.77475	2.19306	1.68244	-3.11497	-1.03575	2.16462	1.07459	0.443707	2.09565	-1.80364	-0.00923552	1.93121	3.2509	-1.82771	-3.04511	-1.32869	0.328646	-0.106506	1.59808	-0.0784663	-1.37179	-1.35659	-1.41817	1.69284	-2.25711	2.06658	-0.893558	-0.0944853	-2.39119	0.386693	0.627046	0.568121	-2.50611	-0.212783	-0.749341	-0.506068	-1.91977	-0.710247
2.46507	3.32677	0.255126	-2.05629	0.581809	-1.55508	4.69017	-2.60158	0.648577	2.80105	1.97553	-3.06777	-2.5442	-2.47531	-0.568338	-1.08898	-1.54453	1.01945	0.720929	2.23482	-1.75985	-0.951238	-0.196297	0.807362	-0.548612	0.570766	-0.704483	-1.23873	-1.09069	-0.957121	0.825462	-0.379937	2.32238	1.79819	0.140496	0.770872	-0.929488	0.212909	0.106346	1.95328	1.027	2.32184	2.37857	-2.90446	2.31335	1.93939	1.42822	2.35293	0.413382	1.24842
-4.32243	2.20813	-0.944027	-2.83414	7.74863	-2.55268	1.91024	1.07104	3.14564	1.57534	0.76284	-1.35376	-2.04268	-2.81452	-1.61048	-1.14712	0.50453	-2.74134	2.32857	-2.8697	-1.45466	-2.55613	-1.27935	1.66704	-2.45173	-1.05301	2.65137	-2.08221	-1.0795	-0.483918	-0.0662056	3.46269	1.94815	1.18775	1.83631	-0.153805	1.67299	0.584747	-0.570858	2.77075	-0.387704	-3.36941	-1.34728	2.69561	1.54827	-1.0641	-2.40974	0.327221	0.788968	2.38817
-7.5091	7.09549	-2.23759	-0.824004	-1.59042	-1.51388	0.716013	-3.3828	-1.46663	2.49093	-8.5568	-2.51182	-0.0205575	-2.48152	0.315377	-1.51308	-1.7435	4.84311	-2.63044	0.134793	1.80719	0.169788	1.71555	0.805497	-0.968741	1.34217	-1.28851	-2.13576	1.04875	-1.13406	1.60551	-1.63476	-1.15563	-3.65383	-0.0337996	0.955321	-1.49573	2.04796	2.45624	2.1364	-1.47984	-0.71883	0.293839	1.38719	1.61463	1.95242	-0.866547	2.13303	2.52401	0.224024
1.26618	3.13207	0.234543	-3.11214	3.89116	-1.163	1.85614	5.24646	3.03685	1.043	2.31006	1.9798	0.865113	1.21189	-0.843887	-1.13868	0.808939	1.37317	-1.27295	-0.284543	1.11902	-0.268161	0.832466	-0.0561149	2.1597	1.66697	-1.90697	1.18618	-1.09257	-1.0184	1.48888	-0.95548	-0.0803177	0.876539	1.58882	0.701781	1.73771	0.270993	0.0863584	0.196172	2.19717	-0.559396	-0.484436	-1.55872	-1.35526	2.37478	-0.0653274	1.06764	-1.52809	-2.4486
4.29107	1.65452	-0.577745	-2.96555	3.1017	-1.27678	0.868339	-2.91173	0.130609	4.48621	-3.98222	-3.16216	-2.24333	1.56542	2.90874	-2.63245	0.609703	0.518111	-0.834323	-2.74493	1.05074	-1.69563	-0.723845	-1.15772	-1.94025	1.72784	0.0838388	1.62853	2.15592	2.04344	0.967592	-3.97331	-1.76537	0.186367	-0.0764389	-1.35759	0.650828	-0.560643	0.592732	1.25784	0.148838	1.88534	3.51598	0.984149	0.881109	-0.213261	-0.872494	-1.15274	-0.164519	0.338137
-10.1568	4.39927	-2.81202	-1.1313	3.44242	-2.00416	0.376137	-3.54116	-1.27083	-0.959392	-1.4944	-1.83262	-0.837945	3.07379	-3.17736	2.31649	1.50588	-3.8847	-1.46645	-1.14913	0.825092	-0.25061	4.60177	0.583638	0.00594227	-0.915182	1.53961	1.59848	1.41296	-0.878725	1.12565	-0.561186	0.246036	0.33965	0.42738	-0.932207	-2.75829	-2.04707	-0.389366	0.892745	-2.03467	0.53161	-0.340325	-0.953142	-1.92567	-0.400274	0.26518	2.02964	-1.04386	1.74334
3.91304	0.972842	2.95147	-3.06562	13.6534	-5.15152	-4.99718	-5.60383	-2.27141	-0.60416	-1.5944	0.88617	1.83464	0.0174243	2.26712	-3.23254	0.812463	1.74172	3.21291	0.105021	1.24786	-0.0955227	-0.378767	4.4329	3.31347	4.07608	1.18551	-0.957	1.95117	1.84588	-1.6888	-1.33212	-0.436354	-1.18048	-1.14317	1.09485	-3.97768	1.42331	1.57924	-2.17525	0.200517	0.254425	-0.524425	1.1684	-0.27545	1.05959	-0.0237588	1.08638	-2.17261	1.36636
1.20955	3.45326	-0.591708	-1.6143	0.144555	-0.484759	1.76189	-1.04537	1.71709	-0.463823	0.465149	-1.80574	-1.04843	-0.926552	-1.25133	-1.00279	-0.0352943	0.262414	-0.211798	0.139894	0.326027	1.77401	2.10621	2.07797	0.385456	-1.86922	-2.37358	1.62608	-0.574692	0.4307	-1.18768	0.652716	-0.0438445	0.982515	0.573073	-0.129941	2.02348	-1.66051	0.519982	-0.80118	1.7026	2.90935	0.926154	0.0820763	1.51103	2.04726	1.86278	2.17719	0.452016	-0.68869
-1.55452	4.87196	-0.514274	-3.94683	6.53041	-3.38827	2.54222	1.20151	0.191428	0.790952	0.354951	-0.115249	-0.861255	-1.00631	-1.63589	3.903	5.81319	-3.79491	0.329187	-1.06002	-1.59683	-1.6337	-0.791818	-1.09562	0.867342	-0.208952	-1.15378	-2.21315	0.945478	2.28589	-1.15138	1.13612	-0.406486	1.61867	0.691429	-2.67826	0.00314469	0.692521	3.45283	-0.965954	0.637562	-2.89965	-0.968888	0.173031	0.705295	-0.575527	-2.48457	0.477403	-0.973256	-0.308749
1.39533	2.21957	1.43537	-1.03886	-0.972043	1.8283	0.105542	-1.34756	3.16747	0.859865	1.75218	3.70806	-3.30633	2.95099	-0.561806	-0.332769	3.60395	2.27826	1.42363	0.0149935	1.6549	-0.256935	-2.40776	-2.02045	0.560883	1.16459	-0.703111	-1.15187	0.199489	-1.9593	0.0630205	0.617241	-1.41103	-1.05834	-1.05522	1.10418	-0.414199	0.284983	-0.755846	0.388315	-2.75315	1.30199	0.362995	-0.118639	1.06372	3.06586	0.115689	0.0486527	-0.792771	-5.10066
8.70652	2.00172	3.83637	-4.3014	-3.57067	-0.369323	5.05072	-2.7717	-0.358285	2.9135	9.76287	-5.48803	4.3485	5.08069	7.88304	4.16873	-4.34275	-4.48818	5.56768	0.23689	4.3986	-2.51039	-6.70609	0.0506631	3.14464	1.85109	-3.00701	-1.55805	1.52701	-2.19486	-0.137042	-1.35272	1.73147	1.38272	1.58776	1.07884	-4.92262	-0.581935	-0.390795	2.82486	-1.23544	3.91631	-0.612849	0.461948	-0.546525	2.61292	-2.75797	1.74557	0.159259	-0.833318
0.117102	5.94861	-0.713051	-2.80067	4.92013	-2.0221	1.94762	-6.27751	-1.17942	-1.30032	2.39737	-0.256103	-1.32468	1.06091	0.28961	-2.07499	-3.46705	-3.77317	-5.04145	-3.65959	1.32276	2.25741	0.331794	7.5919	0.338997	-1.92246	-3.54828	-1.857	0.443537	-2.22125	2.20403	0.157074	0.352478	0.878337	-2.1566	-0.44722	-1.44531	0.602609	1.96495	1.54387	-2.10009	-1.95635	-1.37124	0.620345	0.924893	-2.51179	0.964368	2.73914	-3.82433	-0.0517018
2.60371	3.71703	0.387564	-2.71478	1.94298	-0.916013	1.25361	-1.59102	-0.359649	0.390464	-0.266587	1.66678	-2.99016	1.0969	-2.14558	-2.41656	-4.18574	1.31745	0.422688	-5.34287	-2.64273	1.12404	0.503561	0.942976	1.32046	-1.02204	-2.55321	-3.13993	0.228603	0.866163	2.22194	-1.87693	1.4392	1.26484	1.4656	2.49099	-1.26887	2.61972	2.10977	-1.33093	-1.44584	2.20345	-0.143043	0.974599	-0.706966	-2.84408	-0.636624	-2.04556	-1.54994	0.353698
3.98106	0.409677	5.53352	-3.44647	17.1954	-6.77114	-6.05263	-5.17207	-5.64655	-2.39157	-0.518543	1.40217	3.21103	1.21447	0.982563	1.74504	3.37678	1.92008	-1.93246	1.9446	0.5885	-3.70524	-1.64153	-1.21554	3.74773	0.925494	0.82719	-0.6152	-2.0575	2.0036	-0.510451	1.14831	1.47745	0.574145	1.10919	-1.04464	0.934021	2.46456	2.27075	-0.254319	-0.260819	-1.0094	-1.75962	-2.69898	-0.781529	-1.70331	1.60614	0.00157598	0.574752	0.444847
13.9245	3.43443	-2.01591	5.14862	-0.827604	-3.54429	6.49755	-3.47375	-0.0882816	5.44772	5.80988	-6.45636	1.36665	2.23081	3.26543	-1.35409	-3.7245	-1.91654	2.95605	4.32129	1.87779	3.1223	-3.18029	2.08911	0.529709	-3.10158	1.45006	1.96959	2.76069	-1.9829	-0.426421	-1.22512	1.54674	-1.96006	0.748542	-4.13525	-0.381309	5.18456	-1.5873	-2.15688	-5.72022	0.0174471	-1.87004	1.2136	-0.0176196	3.27331	-0.169255	2.62045	-0.684744	-1.27524
-5.75671	4.54973	-0.344154	-1.52826	4.30238	-2.7846	1.42267	0.498307	0.710668	0.161285	-0.52082	1.45473	-1.13889	-2.53303	-1.35716	-1.20052	0.667767	-3.66703	1.03638	1.18398	1.38269	-1.02161	0.40212	0.939438	-0.786335	-0.607637	0.0157727	0.558243	-1.09607	0.309388	-1.45128	-0.737996	1.62526	1.35537	0.119302	-1.28673	2.22377	-1.77326	-0.182395	-1.3594	-1.21341	1.01987	0.102605	-2.23238	-0.290834	3.53865	-1.58118	-1.65113	-0.477294	-0.511481
7.78502	4.42045	0.490859	-3.40102	3.42394	-0.711594	-0.494317	-0.952097	-0.684106	2.09206	2.12003	-1.34716	-0.235129	0.165602	-1.81751	2.06887	0.257673	1.09793	-0.830874	-2.31413	-1.46411	-0.980005	2.03276	-0.665766	-2.0252	0.748442	-0.112488	-1.58522	2.03011	-1.42064	1.68412	-1.34062	0.431	0.856101	4.03517	1.24527	-2.25192	1.47926	-1.43469	-1.41112	0.519992	1.25858	-0.434927	-0.208342	0.0520903	-3.61894	-1.09267	1.07635	-1.21717	-3.2669
6.31327	0.930423	-7.57583	13.4021	9.36997	-3.49681	-2.65137	1.79459	5.10159	-1.12432	-0.607784	5.15527	0.251193	2.62169	1.5578	-2.91041	1.7827	-0.262626	3.33285	-1.30725	2.21139	-0.0284474	2.11891	0.109613	0.12418	-1.16234	3.67377	1.62571	1.63217	-2.47258	0.945882	-1.57029	0.3131	-0.517473	-1.3579	2.18112	2.52848	2.20166	0.746318	1.94316	-1.07183	0.589555	3.17931	3.0335	-1.4181	1.16724	3.76012	-0.415295	-3.03031	-0.567055
5.10047	1.63591	1.24518	-4.7164	15.9986	-4.93131	-7.89765	-6.19052	-3.26894	-1.60089	0.0172118	2.56343	2.19004	1.51395	2.86792	0.248705	-1.5136	3.07527	1.98717	-3.68483	0.0525608	-0.317794	0.849423	2.74946	4.49658	-0.79709	-0.482635	1.01362	0.360305	2.32216	-1.05107	-1.79007	-1.78754	-3.77019	-1.77757	2.36593	0.402341	0.671687	-0.254826	3.37082	-0.470267	-1.99197	-0.397799	-0.146048	0.92327	1.68649	-2.62518	-0.564096	1.40789	-0.226087
21.8109	2.42137	2.99666	-5.40168	-1.71158	-0.736183	2.11603	0.230086	3.88066	0.235031	-0.791683	-2.02262	2.01189	-0.0669277	-3.08912	-0.890171	4.43255	0.514405	-0.114629	2.6314	0.121536	-0.920827	4.1744	0.995891	4.43616	-2.94794	-1.51759	1.73956	-0.017345	-0.993454	-0.14684	1.66848	-2.48078	0.902547	-1.35581	1.26679	-0.11633	0.50529	-1.03633	-1.16853	-0.878608	-0.232871	-1.18736	1.78771	-0.00706944	1.14325	0.423975	1.03542	-1.75002	2.51665
3.51804	3.67724	0.857161	-3.59049	4.75089	-1.60015	0.454355	-0.700186	-0.542236	-1.84438	-0.243713	0.242786	-2.36518	-0.683288	-1.16299	-1.42887	0.419551	1.07173	2.13133	1.23458	0.674735	-1.50784	-0.573372	0.1981	-0.867603	0.235123	-2.15546	-2.41543	0.286037	1.12328	-1.50424	1.04519	2.24557	1.09099	0.234348	-1.57336	0.973622	-0.59456	0.543195	-0.125681	-3.08271	1.04115	-2.12321	-1.35334	0.38929	1.73581	1.59384	1.04906	1.79136	1.48916
-9.79514	2.43499	-6.44405	20.9109	5.17606	-0.225971	-0.589305	-1.7527	2.61085	-2.33856	-2.20986	1.55961	2.62106	-0.834544	4.36519	1.27531	0.505535	-2.94255	-1.49923	-2.31207	-1.49112	-0.865095	-1.14734	0.145317	-6.35879	-3.06005	-3.60135	5.01212	-1.45919	-0.873668	1.49973	2.27881	0.595917	-1.81252	0.93739	-1.45729	-2.18582	3.42005	-4.34331	-3.07437	-2.01911	0.573811	2.49753	2.84693	-3.96916	2.93408	0.516388	-3.73942	3.2375	-3.01786
1.00103	3.83323	0.523809	-2.59147	-2.06812	-0.310643	4.73505	0.458007	-1.17727	2.39834	2.80619	0.52635	-2.65142	0.312764	1.53747	3.29425	2.72111	5.39088	0.427334	-3.05601	-3.04904	-1.46925	-0.808638	-0.436697	1.46592	-2.46605	-0.691991	0.733209	-2.55419	0.621419	0.0832173	-1.20526	-3.53449	1.20271	-2.11534	0.461832	1.75578	0.206187	-5.33347	-0.82463	-1.46342	0.447668	0.941378	1.3713	-0.225969	-0.359397	3.16223	-0.687255	-1.27045	-2.11772
12.1017	-3.67231	-5.95882	4.26389	5.89988	7.11436	3.96501	0.0716558	-5.38949	0.931822	-0.828613	-2.28777	-3.42053	3.16893	-0.0888305	0.761114	3.09756	-3.34513	0.18175	-1.73108	-1.72768	-0.190619	-1.69584	-1.61167	-1.65642	-2.7236	3.54909	2.2889	4.00143	0.69107	-2.10554	-1.77935	-0.583438	1.70976	3.87634	-1.87641	-0.218087	3.68169	-0.382133	0.230025	2.99156	3.40578	-2.42536	-1.05316	-2.64582	-3.31152	2.11404	0.0105339	-0.500842	0.705444
8.2915	2.04937	0.530005	-5.09353	12.409	-4.9661	-7.54461	-6.79522	-2.25852	3.1212	-5.07786	0.949807	5.61604	-0.24525	4.40603	1.6931	2.61214	2.61373	-2.91183	1.079	-0.907217	1.51948	0.795887	2.56709	4.38792	2.79176	-0.0260139	0.43985	0.613066	0.722342	0.104298	-0.758929	0.863096	1.22081	0.205077	2.08836	-1.36953	0.713383	2.51949	-2.93608	2.91265	2.48373	-0.681042	0.917158	-3.48837	-0.580352	3.22129	1.38824	2.11994	-0.475949
3.87922	2.47371	-1.06343	-5.28501	6.91386	-5.39963	4.20875	0.116823	0.824459	-0.422737	-0.878774	1.39353	-2.08998	-0.968493	-1.4172	-2.3828	1.77653	-3.82871	2.20284	1.50006	-2.32161	-0.381218	-3.44858	-1.73704	-2.83307	-1.17139	-1.01483	-1.83767	-0.189191	0.529954	-0.389123	0.304693	0.153396	0.112764	0.663633	-3.89709	0.136692	-2.93616	3.0818	1.82124	0.697565	-1.0233	0.42149	-0.0290135	-1.24364	0.0141706	0.954058	1.59996	2.01991	0.122351
21.4954	5.28848	2.62305	-6.29201	2.36183	-0.816255	0.934963	-0.733384	0.978864	0.311931	-1.58631	2.47811	-1.54162	1.78394	-0.748392	-0.155407	0.305723	0.124354	2.26606	-0.079797	-1.13287	-1.15824	-0.302436	0.584436	-0.766615	0.235222	-1.3424	-1.51212	-1.53741	-2.06123	2.4444	-4.00177	2.72593	-0.0582549	-1.72187	0.128445	-0.506256	-5.20387	0.891752	0.425075	-1.12277	2.52079	-0.159562	-3.55417	-1.93979	2.44795	2.48067	-0.00405635	0.900999	5.31371
6.6865	4.47007	2.32985	-3.78955	-2.3187	-1.9218	8.14237	-4.97336	1.96646	-2.53917	-0.919646	4.01456	1.54538	-2.17729	4.37944	3.48859	-0.360714	-0.703721	0.470743	1.37581	-0.251937	-0.367952	-2.25196	3.27556	2.76116	-0.668772	3.74879	0.0681277	0.40646	-1.27039	-2.88795	-0.570953	-0.865419	0.982782	0.69168	-1.54694	-0.128474	-3.57393	0.0587038	-0.590031	-1.50882	-0.729805	2.18303	0.371845	-2.6504	-1.36305	-3.06064	2.47288	-0.693759	1.5134
2.89423	1.8561	9.08341	0.87497	1.13289	-3.82948	6.19824	-2.45306	3.02524	-7.15589	-3.48621	-2.29915	3.67763	3.11643	-0.929945	1.29161	-4.17058	-1.53477	4.17329	-0.0311411	0.558153	1.23739	-0.277755	-2.53312	-5.59897	2.11999	-1.34726	5.39724	-0.00215651	-0.76118	-0.716183	-0.812337	1.91205	-2.71107	-0.928489	0.962126	0.579942	-0.563071	-3.01704	-0.233561	-1.48484	-3.378	-1.43463	0.44527	1.74208	-0.668624	0.228041	1.88935	-2.23727	-0.675716
-7.35416	3.37236	-1.20941	-0.718419	2.85324	-0.50338	2.82998	-3.14789	2.49921	-1.31938	-0.661808	6.00804	0.0418519	-1.08984	-0.115354	-2.49442	1.72887	0.227274	1.00184	-4.48116	-1.17141	-1.85507	-1.26622	1.41937	-6.54316	0.767667	-3.17662	2.37587	1.32482	-3.56144	-2.1573	2.20897	-1.16959	3.56661	2.99528	-5.78599	-1.70276	-2.72309	-4.04	0.899038	2.10204	1.37213	-0.292314	0.231874	-4.4009	-3.45628	-0.209036	0.459984	-0.820385	-1.09952
-0.116596	3.27075	-1.39455	-3.59138	7.45288	-2.42666	3.11259	3.72828	0.752682	3.7433	1.57888	0.882809	0.248658	1.77756	-3.22434	1.20748	3.55568	-1.89838	-1.9133	0.891474	0.729786	-1.63286	0.554857	-0.858073	0.00873634	-0.45905	-0.717018	-0.74221	0.445765	-1.76497	-0.339244	1.77179	-0.207535	3.46722	0.0353786	2.21639	-1.14599	-1.25964	0.815733	-1.49497	-1.15137	0.439115	-2.46633	0.126155	-1.53024	-0.329633	-0.0876232	-0.608991	-2.37889	1.72719
0.827929	3.85212	-0.822026	-2.6756	1.77894	-2.83664	6.33248	-1.39505	0.927974	5.39251	4.09735	-2.20705	2.19753	3.41437	1.09137	0.00272155	0.401217	-0.133934	1.22598	1.50145	-1.62687	3.543	1.19469	0.151526	1.48235	-3.34464	1.34088	0.81444	0.624019	-0.118306	1.34538	-1.07709	1.77484	-0.746217	0.53164	-0.320233	-1.66836	0.79956	-0.307795	-2.80163	-3.16428	2.80085	-2.06995	-2.02761	6.85222	0.232765	-0.524938	0.876123	2.47556	0.622289
-0.777785	-8.7358	-2.08982	-4.35117	10.6891	1.0137	2.51001	-2.26654	10.4586	0.543195	2.3952	-4.62459	-0.516799	-3.99529	0.685804	-0.468478	1.63603	-4.62018	2.51796	0.989012	0.0741163	4.89346	5.40737	0.465548	-0.593391	-0.835483	-0.100615	-2.61328	-2.91933	0.373901	-2.34176	-0.901392	-0.0548372	-1.09211	-2.18063	0.368901	1.53613	1.2198	2.70636	0.812017	-0.0459921	-0.98509	0.244149	-2.80619	-0.0953916	3.97915	2.13083	-0.44658	3.94416	-1.32823
-3.39887	5.84103	-2.07089	-1.96986	4.61848	0.154147	-1.07781	1.25928	-0.321688	-2.64709	-2.30859	0.956675	-0.908351	1.56569	-0.624672	4.76028	-1.97936	-0.276672	1.6136	-0.0326367	0.00196051	0.397532	-2.1218	-2.74932	-3.49	0.132758	-0.990371	0.984356	1.40873	-0.961639	1.87583	-0.216418	-0.843918	-4.10106	-0.788945	1.04062	-0.181803	-2.48852	1.08927	1.88441	-1.4809	1.39615	1.43665	0.0284993	-1.18312	-1.44358	-1.67559	-1.10256	1.33924	-3.81893
18.7928	-1.68859	6.13754	-3.48844	5.64358	0.400654	-3.0023	-0.419945	-2.83629	-1.4528	1.9362	3.19639	1.16521	1.44733	1.13416	-3.20764	-1.29155	1.71717	1.52473	-7.52432	-2.9394	0.0157654	-2.83606	0.131122	-6.0595	-1.35515	-2.11048	0.480859	-1.26401	-2.85435	-1.21536	-3.27621	2.63581	2.71628	6.61571	0.00249434	-5.37534	-1.95688	1.83229	3.43975	1.48966	-4.28835	-3.30892	4.76021	-0.432151	-0.833833	4.84603	1.15827	4.21536	-1.56551
2.93764	-12.1081	-2.76701	-2.98167	-1.71399	3.36329	-1.42018	5.98514	-2.07587	-3.42938	-0.363804	-0.927001	-1.09181	1.92119	-3.97416	-8.88083	0.816599	-2.57464	3.1304	1.63892	3.30412	-2.18251	0.183748	-3.38669	1.56857	3.79672	5.05776	1.18038	0.329993	3.06109	-0.389577	-6.46357	2.24514	2.06062	-7.34235	-2.66115	-1.61614	2.0299	-0.925581	1.73014	2.42415	-0.504189	0.188922	-0.338894	0.924865	-0.0341448	-3.04218	-0.199515	-3.14615	-2.97354
0.0241627	3.43885	-1.99443	-4.22387	16.0446	-4.89049	-3.44537	6.93839	-2.69696	2.97388	0.892346	8.91764	1.98381	3.77341	3.4083	0.496557	-2.01625	3.40323	0.807231	-0.640944	1.02638	-0.373158	-1.04922	2.61173	3.25317	-0.330025	1.17624	2.76435	0.47663	0.373779	0.284417	-3.74216	-3.22735	-4.20493	-3.0397	-0.222248	0.874331	-0.149451	-1.03824	3.58331	-0.247328	-2.02521	1.37538	-2.40105	-0.443722	1.27748	0.560296	0.276742	2.55068	3.51962
-1.02975	4.19286	-1.06633	-1.59163	1.46382	-1.63466	2.17504	-0.507375	0.986522	0.135919	1.35815	-1.43703	-2.28478	-1.27383	-2.08251	-0.523477	-0.322928	-1.2307	-1.09922	-0.67564	-1.25219	2.32308	1.25521	0.96506	-0.769654	0.125478	0.809369	1.12834	2.06082	0.704986	0.182059	-0.436691	0.721495	1.65915	0.83602	1.64568	-0.864856	-2.39224	-1.01621	2.94007	-0.930492	1.70411	0.352566	-0.989956	0.835447	1.95442	-2.59663	-2.7567	0.357397	-0.264555
0.465277	5.38531	0.0777125	-3.24042	1.78165	-2.46521	1.79891	-4.93238	-4.04287	-0.64193	-0.462609	1.09511	0.83107	-3.5343	-2.53893	0.302061	-2.0989	-2.58189	-2.19642	0.871055	-2.04962	1.54508	0.324138	-0.524874	-1.25452	0.640887	0.331671	0.222461	-0.857272	-1.58655	-1.87261	-1.34125	-1.68917	-1.79411	1.35098	-1.30624	1.35936	-2.32043	1.34384	3.03166	-0.522504	2.51674	2.87429	-0.884272	0.155833	-2.36085	-0.332994	0.879069	2.02183	-0.201278
12.3184	5.70755	4.04615	-3.84973	1.01446	-2.98563	2.27796	1.75989	0.289916	3.69199	-6.5822	-1.48797	-2.19793	-2.31957	1.34841	0.933945	0.544323	1.66023	0.340493	0.591726	2.98965	0.257846	0.245188	-1.58619	-0.188571	0.550637	-1.30311	0.444547	-1.09612	-1.43885	0.529865	-1.79374	-0.396512	-1.71239	-1.56683	0.446832	2.10241	-0.385692	1.88308	0.493433	-2.16961	3.90285	0.656099	-2.92737	-3.73495	-0.0253629	1.15557	-0.887032	0.587231	0.201278
1.84415	-10.3046	-3.98483	-5.77263	-7.00548	-14.0399	-0.747684	-0.545397	3.67824	10.0038	2.38941	1.25793	-0.30048	0.425464	8.03145	-4.26049	3.66161	1.52995	-2.79365	-3.10437	2.22168	3.431	-5.81735	-8.78669	0.442585	0.867752	4.07978	-2.22164	4.32051	2.88205	4.99249	-5.41878	4.82777	-1.80927	2.08708	-4.06401	1.3461	-2.41467	2.74068	-3.13075	-3.4833	-1.01136	-1.06924	-7.13757	1.96194	-0.180095	-5.03129	-1.69569	-1.14935	1.82823
-21.1118	3.57667	1.55024	4.82963	3.09071	-2.9687	3.77216	-2.34447	1.00099	-1.08481	0.117544	-1.3141	-3.06585	1.75695	-2.56428	0.55433	-0.550686	0.911276	-1.84468	-0.348843	1.35725	-1.61094	3.54041	0.280482	4.53376	-3.51929	-0.252406	1.16205	-1.47714	0.966759	3.34142	1.14509	3.35195	-0.445007	-3.97133	0.195808	2.75382	-0.544525	1.3726	1.11434	2.58905	2.20224	-0.346093	0.164175	-1.44295	0.561993	-2.35801	2.00823	-2.60094	0.0896547
-5.23882	4.73341	-3.68904	3.45509	2.70537	-2.15356	2.51939	0.353939	-0.371599	1.20154	0.838721	-1.0475	-1.52016	-1.53419	-1.14965	0.644062	-3.24329	-0.157464	-0.121436	-0.807844	-0.640929	-0.546057	-0.164043	-0.869501	-0.330996	-2.17469	0.674799	3.35489	3.06649	-0.701059	-0.224724	0.11115	-0.126442	-1.41315	0.325909	-0.155385	1.7868	0.104307	0.632757	0.411591	-1.68241	1.08887	-0.0110838	0.68674	-1.81082	1.16624	1.39187	0.143992	-1.83606	-0.0209266
5.06305	0.850124	8.69349	0.688425	-1.23759	-2.14938	4.0048	-0.444113	-2.36447	-3.04525	-0.657633	0.0543783	-1.43765	-2.54536	0.937588	-1.13986	0.490271	1.25719	-0.286342	2.05512	1.97821	1.32786	-0.0588145	2.39359	1.55095	-1.59511	-0.0169538	-0.125855	-4.84591	0.708444	2.25302	2.00067	0.442233	-1.31133	2.651	1.26053	2.81393	1.07475	-0.0941312	1.01537	1.22751	0.531624	-0.358432	-1.29328	-0.164789	1.883	0.146982	2.32856	-0.477982	0.342797
0.738778	1.091	2.82613	-1.48624	4.11255	-1.10275	-0.547431	1.443	3.62061	-1.96568	1.60952	-2.33284	-0.717049	-0.699379	-0.0942232	-3.30741	1.0876	-2.21544	2.13066	-0.725996	1.91263	0.0955728	1.80579	0.616441	0.489896	2.12004	-0.674376	0.385971	1.19176	-0.321817	-2.14426	-1.11699	3.72594	-0.553339	-0.453904	0.779018	-1.45645	1.89333	-3.5414	-0.602852	0.0445561	-1.02378	-0.737626	-1.97992	0.123929	0.775226	1.49707	0.250297	-0.516859	2.86552
-0.223208	-3.77743	-3.67476	-2.45628	0.124136	5.00401	2.72282	0.247565	1.35675	2.7344	-10.0957	-1.92881	0.0709057	3.10846	2.98018	-3.79681	-2.7364	0.113251	-3.10075	-2.74495	-1.27997	0.568739	-2.63927	1.07664	-1.08379	0.493819	-1.36132	1.3425	1.00813	0.212492	-0.00596965	-0.962578	2.8205	3.71171	-3.06452	-1.83874	1.17021	-2.06731	-1.08552	1.60832	-1.72476	2.01148	1.47181	0.14499	-1.14143	1.00011	-1.00045	0.0501976	-0.823953	-6.32872
4.56797	2.77225	0.920574	-3.46179	-2.39853	-1.36244	-0.606866	-1.5058	-0.445707	6.74192	-5.00982	-0.475767	-1.73812	-1.66176	3.20829	-1.11737	3.25862	3.43757	-0.0926619	0.0628355	1.22022	1.14688	-0.208494	-0.0877858	1.26787	-2.66241	-0.734099	0.703453	0.790518	-1.07755	3.10669	0.376084	-0.755988	1.54211	1.52736	1.84827	-0.367529	-1.03727	1.19067	-0.0100418	-1.09204	2.36524	-0.302573	-0.156257	0.282015	1.1784	1.48155	-2.27449	-1.98031	-0.109298
9.9695	4.11009	0.918735	-4.07341	-0.535059	-0.104759	-0.395035	-1.48466	-0.613851	-2.76993	-0.698847	-1.60019	1.02425	-0.120261	-2.81828	0.214199	0.940178	-0.90447	-1.44673	1.26199	0.21421	1.323	-0.578337	1.20463	-0.493985	-1.45234	-1.63249	-0.450748	-0.864998	-1.05596	1.80863	1.31422	-0.864779	0.567266	1.88161	1.26498	-2.04192	-1.19581	0.0360454	-1.92687	-0.918938	-0.165575	-0.393155	0.559212	-2.11097	2.0937	-1.76495	-2.23714	0.176513	-1.64406
-7.50564	3.66434	-2.96103	-2.6052	16.5404	-4.49225	-4.33102	4.88715	-1.66082	1.03679	1.33572	8.33916	2.9897	0.535168	2.33106	0.0803385	-3.1537	3.0138	1.02577	3.66103	1.83493	0.236627	-0.801386	2.4561	2.8392	4.73415	0.584963	-0.772979	1.27104	0.46389	1.85221	-0.175429	0.347978	-1.34142	-1.53342	-2.25131	4.47339	-0.0893078	-2.4283	-1.01558	1.38434	1.91061	2.57405	-0.242761	-3.93101	-2.19308	0.673811	-1.28374	0.917635	-4.29866
11.3149	3.28219	2.36459	-3.26662	-3.88013	-0.900039	6.82975	-3.8686	-0.0530682	1.02375	3.137	-0.978925	2.45731	0.100498	2.64732	-0.655501	-2.22566	-0.0364135	2.3527	3.93688	4.123	-1.39138	-0.0599762	2.89195	-0.140067	-1.07546	-1.06916	-1.30404	-1.50929	1.79444	0.0625597	-0.110439	-0.284606	-0.255249	-0.320006	3.35328	1.03273	0.64604	2.51329	0.0909716	0.726478	-1.04672	-1.02476	-0.915092	-0.335986	-2.40063	1.63268	1.45593	-0.918512	-0.598888
-1.4229	1.79092	0.226078	-2.15094	5.01695	-1.34899	0.02012	0.389217	3.97709	-1.43081	1.6784	-2.53944	-1.56617	-2.68258	-0.104962	-0.72036	1.31364	0.00629696	0.470568	-1.03466	-0.631156	-0.413689	-0.22221	1.61255	-0.425854	0.516256	-0.023547	1.14196	-0.738975	3.26834	-2.53853	0.984923	0.711769	1.3518	1.64078	0.201522	-1.52658	0.491925	0.511223	0.930519	-0.545577	0.453521	-0.808574	-0.386882	1.75581	1.25056	-0.759533	0.289623	0.941269	0.205778
9.3499	-13.9194	-1.0633	-4.29876	-1.94082	14.5066	2.49102	0.227116	-5.20837	2.57572	5.32276	-2.11886	0.808074	1.2979	6.0861	6.99427	1.0952	0.196242	2.20242	-3.1302	0.976247	0.194958	-1.28238	2.88701	3.13743	-0.296028	5.0632	-4.31123	-2.49382	-2.41575	-1.5531	0.457152	-1.24524	0.877058	0.0987909	-1.47791	3.12283	-2.15126	-0.879801	0.759111	0.00416026	-3.92782	1.24901	1.48071	-1.54293	0.402646	3.3614	0.921954	0.488451	4.74451
22.5159	2.71298	1.12428	1.54207	-3.38036	0.0929649	2.95626	-5.638	-0.436062	0.565033	1.92275	1.76495	-1.15994	1.69959	1.06735	4.18353	-1.11424	-4.40936	-1.24541	0.623462	-0.708258	2.47729	-1.67908	-0.552887	-3.33808	1.33047	2.44855	6.12569	3.5219	2.4205	2.69026	10.1231	-0.640756	2.67858	-1.7225	1.07258	2.93714	3.18838	3.59897	-0.660904	2.89796	0.739061	6.89911	1.32402	2.31745	2.47639	3.008	8.12212	-0.744049	2.20139
-6.40236	5.32252	-0.494235	-0.00707417	1.58467	-1.61076	2.52421	-2.24578	-0.0664141	1.74568	-0.614091	1.15632	-1.02857	-1.00966	-5.79037	1.47562	0.191733	-1.25027	0.414599	-0.206813	-0.359991	-0.268095	2.03419	1.48404	1.97482	-1.2635	-0.178234	-2.47712	-0.503199	-3.15967	3.64178	0.582944	0.951926	0.134362	-0.851653	0.0454546	-0.214807	1.69692	0.0325064	-3.49414	-0.408539	-0.838696	-1.47632	-2.27005	0.0504609	0.435242	-0.372327	1.46858	0.149713	-0.275695
-2.5872	0.162465	7.94293	1.43886	0.507802	-1.74244	2.54738	5.29519	2.17952	2.04622	1.94968	-1.05723	-4.4736	1.518	-0.830774	0.680291	-6.29165	-0.104458	2.30658	4.50379	3.2107	-0.311828	-1.76844	-2.27545	2.34597	0.483363	-2.66758	2.89057	-5.85431	-0.725627	-1.39501	1.82272	-0.655661	2.43347	2.84232	-2.76228	0.146219	-0.0669891	-0.601444	2.6196	-4.4289	-0.980116	2.95459	0.325689	1.70138	1.2331	2.56945	0.227697	1.60354	-0.794914
6.03852	2.04373	-0.239972	-5.26159	14.9648	-4.22073	-8.70996	-5.19636	-2.25905	-2.35923	0.10818	3.15773	5.07211	1.47646	1.83829	2.36195	4.05568	1.02383	-0.242588	0.553319	-0.519753	0.388595	0.353451	0.916154	6.31562	0.0089717	-0.0189964	-0.6878	0.96565	3.5769	-2.18575	0.311547	-0.707268	-2.17773	-3.3653	-0.609443	0.90103	0.511982	0.00482562	-0.456081	-0.968956	-0.790952	-0.955438	1.64602	0.292967	-0.391905	1.09282	1.05038	-0.0174112	1.03301
16.4462	2.29114	-4.42177	15.4782	-1.45376	-1.70215	2.99384	-1.57767	-1.02745	2.28849	3.48703	-1.22619	-2.22074	-3.34051	1.44987	0.656362	0.898973	-1.06775	-0.302625	1.78756	-2.5707	-0.53365	-2.20056	0.886479	-1.5305	-4.1885	1.18864	2.23746	2.11852	-1.16505	-0.734175	-2.14777	1.1967	-1.15358	-0.218569	-3.64766	5.64323	4.46603	0.0314348	-2.0972	-0.867645	1.06678	0.0224779	-0.0578609	2.30349	2.03928	0.980839	-2.9839	-0.292598	-1.10103
-0.0493122	4.68221	0.554959	-2.54202	2.25516	-1.09439	-0.10728	-0.676841	-2.27561	-1.26793	0.213243	-0.521651	-3.34861	-1.50009	-1.94334	3.05033	0.120232	-1.05325	2.05658	-0.990101	0.220517	0.160406	-0.844727	1.37376	-1.80281	-0.441594	-2.18613	0.509261	-0.0584612	1.83406	-0.554846	-2.24896	0.256151	0.291541	0.41113	1.47813	1.2446	-2.04559	0.505369	0.860114	-2.01074	0.778966	-1.90505	-0.52939	0.839448	-0.545098	1.86731	-0.908361	1.08866	0.846144
6.41624	-27.2922	3.83402	-4.49989	12.3536	-9.85629	8.73568	12.8611	-1.32666	-0.898043	0.338592	-0.0509416	-1.59846	1.14417	1.37276	5.99029	-3.005	2.04459	-2.26345	-2.81415	-7.08755	1.15157	5.40155	0.258625	1.25099	1.34057	0.878271	-0.239501	-3.85562	-0.802241	2.14235	-2.16623	-0.520775	2.0567	7.65995	4.4925	1.85997	0.110893	-4.62294	-1.18503	3.65717	-3.04586	-1.56382	-4.26635	4.14079	-1.60577	-1.94666	-2.48713	0.370742	1.84142
0.499114	3.53988	-2.01181	-3.85811	13.5881	-4.2537	-4.3322	-2.20318	-1.21702	-1.24999	-1.25561	4.2768	0.336413	-0.238374	1.73748	-0.348907	-1.05392	2.72353	1.97128	1.1567	-0.327638	-0.238372	-0.0151138	0.0575217	1.83917	0.104703	-1.45936	-2.52714	0.0279518	2.06505	1.87187	-2.35415	-1.78642	0.337606	0.886312	-4.70469	-3.52244	-0.177908	2.36079	-1.33434	0.0446632	1.28195	0.837379	-0.354236	0.4581	-3.04268	0.607223	-4.16232	-2.58642	-0.716716
-2.34627	4.02083	-0.187211	-1.04086	-2.45688	-1.24951	3.93878	-6.01559	-2.0399	1.43544	1.18898	-2.63619	-0.917678	-1.7133	-0.486209	0.174578	-0.940092	2.52566	-0.764664	1.91982	-1.73055	-2.14254	-1.10841	0.870941	0.607035	1.00503	0.85147	-0.556142	-4.53267	0.884847	1.14429	-2.31448	-0.773847	-1.15621	-1.43032	3.758	-2.13135	3.40997	-1.16637	3.66999	-0.691115	-3.02348	0.665545	-0.282889	-0.823606	2.35119	4.06022	-0.648693	0.682477	1.01136
1.31621	4.26971	-0.127085	-2.76752	2.59299	-0.970641	0.0723407	0.560854	-0.85284	-0.624558	1.49822	-0.436577	-2.29953	-1.04092	-0.353092	1.94746	-0.337275	-0.181477	-0.540863	-2.1272	1.81795	-0.793511	0.951463	1.6785	-2.76655	-1.3942	-0.760694	1.9192	2.77183	-0.01883	0.060103	-1.41916	0.598378	0.713094	0.575945	1.00187	0.238171	-2.30732	-3.1672	1.62798	0.210403	-1.06988	-0.875069	0.1451	0.00302216	-2.79484	0.396934	0.197369	-1.38171	-2.20861
4.63809	8.25212	-1.41035	-4.06402	3.5255	-1.22897	5.51303	4.24364	1.78716	0.818301	2.90399	-2.24738	2.3966	-0.567863	1.96424	4.74885	-0.422199	-1.05224	1.89028	0.502942	1.02212	0.357956	-4.60508	0.234228	1.62792	1.36129	-4.14187	-0.0403869	-0.880885	-2.40661	0.208213	-1.72998	-1.79317	-1.28819	0.454264	1.85369	0.393643	1.73128	3.54925	-0.892647	-0.133108	-0.516158	-0.794268	2.42405	-2.28642	-2.67309	0.713323	-1.03863	2.12324	2.33778
5.7357	4.12661	0.646356	-3.44741	-2.06272	-0.885268	5.36398	1.70913	1.91564	-1.05178	-1.34473	2.02244	2.24768	1.76173	-1.74675	0.145892	3.7469	1.06054	0.726523	-1.18597	1.80593	2.85115	-1.42375	1.6266	1.71332	-0.634451	-0.359636	-1.53424	-4.83973	1.07419	0.886576	0.982091	-3.01668	-1.82316	0.418745	-1.02759	1.02193	1.06985	1.06175	-2.07163	1.88913	1.81694	-1.09447	-4.52192	0.940572	0.871373	0.958778	0.678417	-1.65075	-2.00657
1.87215	-11.6668	-0.670988	-1.64883	6.69151	11.394	6.03297	-1.1992	-4.7448	-1.87001	0.340411	-2.6706	3.14667	-6.55702	-1.35528	0.305468	4.93529	5.07051	-2.43956	-0.215499	2.11218	-2.3363	-1.41071	-0.424706	0.129203	3.59842	-0.539666	3.31906	1.39626	-0.380962	0.699199	0.741293	0.941181	1.54563	-0.00315034	-0.870453	0.861591	0.36117	1.14046	0.840089	-1.1563	-3.73809	1.49036	-1.07198	-0.82644	-2.29953	1.51573	-1.44053	0.451109	-2.14631
6.46315	-4.32352	-1.98112	-5.22106	2.45904	5.53246	3.69217	-1.67616	-1.15246	0.16779	-3.20758	-3.9736	-1.0491	2.03387	-0.472379	-2.32639	3.28996	-2.90422	-1.03736	-0.178409	-1.11484	-1.09283	-2.51037	-5.15664	1.13651	1.88966	0.750587	3.09023	1.38234	3.95126	1.16476	-1.95751	-0.513656	0.818193	-0.77746	-0.192031	1.90447	-0.819558	-3.31081	-0.60959	-5.02991	1.96965	-1.54802	1.90325	2.18074	-0.732506	-2.22896	0.430047	1.74477	1.90515
-3.37797	3.48194	-0.754303	-1.11031	-1.63264	-1.45779	5.79979	-2.37784	-3.10757	2.69834	4.41981	-3.40018	0.0676588	-0.250122	-1.64476	1.86851	0.856365	1.74537	-3.08977	-0.0385961	0.315808	0.351733	-1.69361	-0.294329	-0.0392733	1.42538	1.58593	-0.0730773	-0.709882	1.46173	2.27483	0.70973	-0.325447	-1.51578	1.02938	0.504794	-3.66595	-0.222123	1.05162	-0.293706	2.78725	1.49521	-2.86674	-3.74809	0.863619	0.0252885	-0.312705	-0.538714	-1.86598	-2.5803
-14.8763	-4.08629	-2.87899	1.51446	0.829363	-4.99633	-1.95086	-1.83637	5.74357	-0.840414	2.55586	-0.495949	1.52522	1.35335	-0.317581	-1.35833	1.69251	3.03394	-1.51237	-2.43256	3.33855	-3.3526	-2.915	-4.85594	0.446162	-1.54268	0.996221	-5.78334	1.21531	-0.325163	-0.991583	-6.47429	8.96627	3.42529	-2.21801	1.30299	0.678797	2.27208	4.02555	4.28182	4.86252	-0.789041	4.79172	4.98457	6.61107	1.35696	-0.693053	0.446862	-1.40946	-2.09694
-2.05142	7.62217	-2.07829	-1.90311	1.31876	-0.62826	3.05375	1.28278	1.93862	-2.27393	-1.52221	-1.16816	-0.472066	-0.662	-0.472445	1.86319	-3.88577	-0.279791	-2.79732	-0.393536	-1.3494	0.587155	1.87667	2.71074	-0.975995	1.12565	-0.972699	-2.65214	0.215715	1.80229	-0.922267	1.00452	1.20527	-1.70056	-4.50649	-1.48015	-1.40035	5.34245	-1.12685	-0.410645	0.426883	-0.597917	0.996716	-3.22354	-1.35384	-2.31235	0.262519	-4.02798	2.52546	-0.104123
2.97866	2.96289	4.33713	-2.46841	3.83089	-1.81531	0.290894	-4.08661	-1.6568	-0.461683	3.72027	1.56897	-0.49313	-3.62745	-1.22184	0.538694	4.70239	-1.60546	-1.74328	-5.21322	0.846005	3.1492	0.977279	0.522143	-0.652391	-0.658524	1.0272	9.63946	-0.870363	1.12623	-2.34486	0.785627	-0.862542	0.484496	-2.05345	-5.70691	-0.905389	3.01056	-1.91307	2.53483	1.21262	2.1837	-3.17001	-4.67231	-5.66738	-2.14884	-2.78648	-0.623846	3.08702	-2.37218
-20.069	3.09121	-2.1571	2.77832	-2.18201	-1.37018	2.33978	-4.6181	0.441516	6.74665	-3.30227	-1.23326	-2.39475	2.42182	-3.00856	0.346093	1.91825	-1.39298	1.54867	-5.4785	-0.248754	-2.72405	2.58938	1.08815	2.94458	-2.89868	0.450357	-0.5393	0.741897	-2.14145	6.71645	5.01788	1.42422	-1.50792	-2.6083	2.21046	3.16214	-1.52632	3.6015	-1.21951	1.43954	-0.60907	1.17582	2.64865	-2.68579	-0.626689	-0.158064	0.529933	0.171814	-0.142879
-9.6723	3.0182	-1.66178	0.231192	1.0799	0.0334442	0.45181	-1.15845	-2.24748	0.126928	0.698357	-0.401958	0.728484	1.81914	-0.981371	2.05132	2.45993	1.02044	-1.43799	0.204314	-2.12603	0.141694	0.0778885	-1.18643	-1.51988	-1.15851	2.56414	-0.637009	-0.405444	-2.50299	-0.221629	0.770626	0.669548	-1.0357	0.833459	1.14788	0.284089	-0.683118	-0.316401	-0.344264	-0.579822	1.43438	-0.737177	-1.67634	0.667271	1.67794	-2.36532	0.89501	0.31652	0.700644
9.89515	-0.0151595	-3.08427	14.6592	3.02975	-2.33188	-2.29612	1.37718	-1.83387	-0.148799	0.64117	-1.91174	-2.77023	0.621842	-0.0532546	-3.2773	0.313964	-0.194229	1.84268	-1.1552	1.66009	-1.16947	-0.117282	-2.99912	1.57897	0.785115	-2.2064	-2.1586	-0.0284827	-0.828254	-1.07943	0.401159	-0.00448694	1.90098	-0.292314	0.851706	-2.08276	-0.381091	0.324996	0.148598	-2.3114	-0.367629	-3.95088	-2.38235	0.0114929	-0.360168	0.391229	-0.710692	1.33481	1.08837
-0.779748	6.2612	-1.26209	-1.87765	2.48579	-0.296071	0.237413	-3.15186	0.675742	-1.96043	-2.4369	-0.675923	0.66764	0.766485	-1.37415	-0.272746	-3.04975	0.430353	0.115788	-0.441056	-0.904264	-1.19133	3.88569	-2.10657	-0.670398	0.218608	-0.398003	-0.345882	0.0797462	0.961713	1.39419	0.675474	2.45456	-4.23925	-0.249305	-2.17874	-2.62428	-0.225463	1.47669	0.494043	0.443343	-1.90781	0.577953	1.52266	-1.21811	-1.03704	1.09829	-1.38239	-1.92898	-1.79926
-1.55348	-17.9932	-15.17	8.32035	0.285034	-13.0582	2.82278	1.97837	-6.89762	0.10222	0.580053	3.52614	4.24599	1.92006	-5.79524	-4.73912	-0.222295	0.563252	-1.44702	3.57524	2.61298	0.289785	-2.66533	-4.34158	2.44531	-1.96755	6.30228	-1.00324	2.44337	-2.23907	-2.66073	0.76062	-2.218	5.69613	-3.56457	1.28878	-0.379782	0.807367	1.48731	-2.23422	1.69283	-2.49967	1.07299	1.96723	-0.244511	3.2905	1.97922	-1.89563	0.795458	-4.62252
8.17111	1.33337	-11.0327	40.141	7.51324	-6.89807	0.838836	-1.5451	-0.0150002	2.08625	-0.889365	-3.45549	1.13422	-1.22671	0.367977	2.90364	0.996366	-0.248016	-0.188931	-4.22489	2.23539	-3.77082	2.47753	-2.65354	1.76739	3.5455	0.117403	-2.00327	-4.35819	1.63497	-0.582624	2.82915	-1.27997	1.76431	0.651794	0.597322	0.508095	-4.42866	-1.18179	1.11167	-0.0191156	-3.07033	1.97724	0.78048	-1.84002	-1.47811	-1.92632	1.45054	-2.96443	-5.89401
-10.8877	4.34363	-2.77043	-0.758261	0.203171	-2.41597	1.09245	-1.7295	-1.68516	4.12166	-3.88489	-1.11446	2.47368	0.114717	4.84035	3.87013	-2.10462	-0.87289	-0.157248	-2.72436	2.39827	0.960996	-0.77426	0.0638751	0.360646	0.0467117	-0.301263	1.06574	0.203392	-2.37394	-1.0848	0.519179	-0.388143	1.6511	-1.2407	1.0201	0.266156	-1.05691	-1.88652	0.118659	-2.23422	0.242444	-0.839711	1.50038	-0.9694	-1.20457	-0.570101	-2.09456	0.00211063	1.27994
3.63175	2.06375	1.09835	-0.73736	-4.85851	1.53175	1.91591	-1.26826	1.78785	0.380857	2.71693	4.93856	0.479326	-1.17506	0.0766974	-2.28843	6.63636	-1.02395	1.3103	-2.4703	-0.209878	-0.577009	1.68849	2.40593	-0.441422	-0.368967	-2.36135	5.48544	0.283964	-0.60408	3.13607	2.59666	-0.184208	2.75343	-1.46695	-4.33692	-2.35933	0.538063	-0.663171	0.905891	1.84109	3.43329	0.0211373	-2.84959	-0.60397	-3.28081	2.55639	-1.02109	3.00623	1.73766
-1.72873	3.9475	-1.01337	-1.2209	-0.671186	-2.22751	6.41229	2.48525	0.398657	4.44209	4.59151	-0.741019	-0.859186	-0.208597	3.18606	0.718262	-2.47702	0.133029	-0.298939	-0.243902	-0.451455	-0.096667	-1.49831	-0.141649	0.519335	-1.81787	1.17157	1.26545	0.622829	-0.190031	0.570962	-1.90688	1.35435	-1.04556	1.5805	0.828925	-0.698151	-1.65908	2.21148	1.1025	-1.07303	1.35377	0.580927	-3.36152	1.89639	0.891348	-2.01839	-1.53384	-0.301409	-1.64625
-0.181725	-1.34601	1.01046	-2.0322	3.15755	-0.384773	-1.55488	-0.370079	6.85826	-1.27341	1.6398	-2.70697	-0.101749	-0.321078	0.816265	-1.13394	-0.456813	1.98426	-0.288416	-0.358283	-0.994177	0.700775	2.7404	1.01056	-1.53743	3.33422	-1.5729	-0.80602	1.54409	-0.726438	-1.43782	0.267749	1.56336	-0.240996	3.97029	0.904604	1.31025	0.493631	-1.38792	-1.2361	2.06236	0.0243691	3.24846	0.0395812	0.659278	1.46285	-0.437854	2.04967	2.94722	1.53685
13.563	-25.149	-8.83252	-10.0987	-2.23432	-7.40687	0.391392	1.22431	-1.03448	-5.96332	2.42011	-0.0509259	-4.36134	2.51484	-1.51154	-4.3849	-0.959402	-0.363787	1.77812	0.496156	0.967433	1.73627	1.9737	1.89711	-3.17133	2.65359	0.196187	2.82104	-5.15976	0.834006	-2.2256	1.10769	-0.13488	0.498825	-0.619039	2.10555	-4.19919	1.6431	0.950998	0.678109	2.40731	6.45695	4.9678	1.42923	1.4607	2.99994	3.18311	1.28493	-0.708377	-1.36193
-0.755895	-31.6218	8.20932	1.59047	6.64902	6.40929	-0.684505	-8.66144	6.64388	5.77229	8.26696	9.13288	-13.2088	-1.40679	0.649078	9.45585	-0.567735	5.97132	-12.048	8.17142	7.78665	0.653047	-2.98185	2.2137	-4.57789	-0.127812	5.46256	1.09632	-7.51741	2.02236	3.55808	5.10557	9.64267	-4.12877	-2.54385	2.72632	-0.0535895	-6.40738	-6.1894	-4.02423	1.06548	3.57031	-1.2512	0.933152	0.904873	-0.662063	-3.54275	2.9966	2.15003	3.02698
18.7898	3.94206	-2.68833	5.33364	1.679	-1.55028	0.335114	-1.77628	0.23291	-2.67604	-0.335135	-1.51956	1.67722	0.317997	-3.0137	4.97737	-1.78997	0.757015	-3.15459	-0.0130738	-1.73396	2.26748	-0.000302675	0.732359	-0.200817	0.199329	0.529781	-0.170031	5.29299	0.706858	1.84868	1.40211	-0.727755	3.50368	0.365924	1.548	4.72507	2.69974	-0.503035	0.818948	1.47971	0.42322	0.106374	3.02576	2.40357	1.0893	-0.749184	-2.03364	2.01911	-1.18405
-2.46841	3.69861	-0.526229	-0.485195	-0.515937	-0.697226	3.5187	-0.12943	0.546242	-0.761734	0.390406	1.26682	-0.777072	-0.924676	-0.167816	-0.741842	-0.972769	2.34096	0.978325	-0.742898	-3.0081	0.239903	-0.114114	-0.785753	-0.856602	0.183306	-0.27368	0.796024	-1.05588	-0.388325	0.255201	-1.7919	2.40598	1.55288	0.571403	1.72118	-1.20327	0.0888445	-0.119985	0.0583588	1.3217	-0.499011	0.736836	2.29936	-0.465793	2.70429	-1.18663	-2.42495	-1.95563	-1.64818
-2.02753	-1.28477	10.9243	1.89185	-0.948634	-3.35951	-0.344434	0.54473	-1.26926	4.18543	-2.72524	-6.88121	3.56519	0.400449	6.40795	-0.13097	-4.34741	-0.396965	1.67136	-3.13077	3.58527	-1.2037	-1.69153	-1.64659	2.5752	-1.2744	-0.569353	-2.35322	-2.23831	-2.55406	0.406537	-0.264589	0.610147	0.764548	3.34972	-0.362233	-1.21288	1.03929	-0.959252	-1.23951	0.939355	1.936	-0.881269	-1.18778	-0.544831	0.260456	-1.5443	0.580522	2.39725	-1.52372
9.30499	4.28781	0.658874	-2.28059	-0.2446	1.21713	-0.72914	1.21014	-2.24362	2.64236	2.09043	-0.575111	-2.91939	-1.50795	-1.02563	1.57248	1.32344	3.67714	1.41306	-3.03468	-0.74682	0.120777	-0.17543	0.0182095	-0.781086	-1.83049	2.56553	-0.548254	0.921858	-1.04941	0.573507	-0.697316	-1.27108	0.240679	3.28331	0.373191	-1.05161	1.28897	-1.56361	0.623338	-0.395751	1.72299	2.17304	1.30181	0.513691	-0.427368	1.29085	-0.641215	-0.487386	-1.04565
24.6818	1.33956	-9.93785	28.2521	-2.57526	-5.18403	6.05697	-6.7196	-2.59525	3.39255	-0.0650899	-3.40898	2.01706	-1.16503	-1.9976	-2.51019	1.55634	1.69599	-1.25312	3.02366	-2.29873	-1.28934	2.01046	0.0178415	1.43966	0.515956	-2.63684	-5.44727	-5.97305	1.89247	-2.46959	1.72312	-0.435674	-5.54147	0.235739	-3.84908	-2.30611	-5.61343	-0.623589	1.00503	0.103356	-3.11557	2.35146	2.3751	-0.480255	-2.26826	-0.385589	1.32594	0.799443	3.04555
-0.33498	4.1704	-1.041	-1.86474	2.51542	-0.885963	-0.37229	-0.466047	-0.919218	-0.0385857	1.14942	-3.16861	-2.84583	-0.0700962	-1.9142	1.85157	-0.581655	-0.645994	-1.0138	-1.43107	1.41407	2.72793	0.826187	1.56023	-1.39768	-1.68073	-0.996943	0.560571	0.131979	-0.174289	-1.07353	0.670176	-0.840836	0.868671	2.36939	2.43747	-3.36249	0.0270003	0.487578	2.51594	-0.831019	-0.136902	-0.101189	-0.402787	2.14925	1.11454	1.34419	-1.08127	-1.02793	1.65133
-8.15826	2.77483	-0.0424946	-0.772274	4.67695	-2.07522	-0.0861672	-1.41277	1.38309	2.28336	0.328042	0.857595	0.363973	-0.388869	3.2517	0.359173	3.63998	-4.48434	2.44024	-3.15802	-0.601902	-0.590274	0.267206	4.69635	-3.4087	-4.06409	-2.72641	2.09823	0.570455	1.10473	1.07414	-2.38921	0.467683	3.78571	0.392859	0.61941	3.71419	-4.20442	-5.88135	3.14846	0.436523	-0.0736463	1.91023	-0.787097	2.09663	-2.81396	-2.71855	0.709886	-4.82028	-0.0190418
-9.60643	-0.717801	14.3392	5.37019	4.99836	-3.40409	0.70614	-0.953046	-0.587357	-3.58983	-4.10997	0.918182	-0.379775	1.66721	-1.52981	3.10027	0.171698	-0.98087	-1.81096	1.16263	0.0145732	0.12939	1.51779	-1.49359	1.52206	1.86662	-2.91866	0.0985123	2.68455	1.99341	-3.1142	-0.0454319	-0.909444	-0.983152	-1.14315	-0.307782	-2.94752	1.71028	-0.104023	-4.26632	1.71624	1.20447	3.17284	0.103404	2.09574	2.11704	-4.3622	1.33216	0.371401	-3.70181
-11.8237	-7.00825	24.4757	8.7629	1.12372	-7.559	8.33855	2.04486	3.2017	-5.00797	-1.81291	-0.578145	1.76701	-4.91325	3.88712	-3.54721	-1.32593	4.7259	-0.796524	0.972102	-2.48657	3.01653	3.38801	1.66859	3.5518	3.31407	4.82595	-0.181903	1.50242	-4.07204	1.89141	-2.90667	-1.87543	-1.17539	3.9	0.102037	0.413076	-1.24841	-3.19163	-3.37626	-1.2268	-0.423146	-1.25844	3.53652	2.12734	-4.65516	1.33913	-0.384534	0.76318	-4.61836
0.755042	1.69914	-2.4487	-3.9316	2.04797	-5.15056	7.8988	0.91554	4.20084	-4.68625	-2.70947	1.99505	0.842688	4.884	0.148653	3.34431	0.92262	0.24143	-0.138687	-1.7699	-1.3242	1.8363	-2.09239	-6.33762	-3.3658	-0.113082	-0.00105385	0.248204	0.451522	-1.183	3.01791	-1.27435	-1.48088	-2.40725	-2.26844	1.46605	-0.605889	-1.35671	-0.610874	0.65458	1.51592	-1.44691	0.484538	0.274265	-0.373727	-1.02882	1.06846	4.31723	-2.21695	3.38579
-1.58546	-3.44991	1.04008	-0.895311	2.77509	0.795746	6.83282	-4.96866	-0.773663	-1.06229	-1.77713	-1.68661	-3.43709	2.77857	-5.65396	-5.34735	-1.55358	0.555016	-4.74239	2.19713	-2.79794	0.499133	-1.73962	2.0442	1.77868	-0.762634	2.04587	-3.52464	1.00987	-2.17436	-3.35406	0.859595	-0.625514	1.40201	-1.69013	1.07466	0.359599	-3.41655	1.41281	4.56852	-0.735189	3.61375	0.449269	-3.99121	-5.16363	-2.35423	-2.7031	-1.55778	-1.66565	0.404881
-2.97706	3.73478	-0.42607	-1.50313	1.92632	-1.72832	3.35604	-2.65516	-0.556551	2.14911	2.13916	-2.16436	-0.786813	-0.639065	-0.728156	2.48423	3.29672	2.26529	-0.688469	2.04089	-3.16227	-2.59365	-0.00194759	-0.466128	-0.725797	0.788446	0.69385	-0.596355	-0.563954	0.414868	0.41176	-1.14588	1.83506	2.59787	1.00726	0.577231	-1.22937	-0.212422	-1.03305	0.688196	0.923642	1.69104	1.33498	0.691899	-0.775198	2.32551	1.57885	1.07426	-1.13548	-0.818558
1.92669	-5.87364	-3.76615	8.76118	1.03036	0.844231	4.47544	3.13999	4.9319	-1.47857	-3.38478	0.16757	5.0805	5.86244	-2.91731	-4.9673	3.05006	3.02972	-2.93068	0.982365	3.70552	1.47561	-7.6131	2.30587	-0.196228	-2.56673	-1.35553	-0.274041	-2.34277	1.5766	0.589185	-4.04038	-3.10489	-4.05798	3.93559	-1.4532	-0.0698228	0.329247	-0.0604452	-1.77967	2.99827	-3.25964	-1.31383	1.19619	-0.161581	3.39471	0.203134	3.10933	5.50159	-0.458183
3.65041	3.4397	-1.21587	-3.07299	-3.18883	-1.9145	0.0822271	0.142342	0.839849	3.81844	-6.554	-1.5665	0.123789	0.386949	0.993335	2.03451	2.29841	0.365805	-3.50422	0.773206	-0.316818	-0.116827	-1.69195	-0.658587	-1.88244	0.974532	-1.63148	-3.69726	2.61834	-0.354299	2.02893	0.085439	1.12391	2.19308	-2.93314	2.83447	0.718462	-0.300488	-0.194376	0.343284	0.551237	-1.05076	-3.81057	-2.03217	-0.534348	0.811943	0.623344	-0.9627	0.836765	-1.46301
17.5876	4.877	-0.0129665	-2.03548	1.90277	-0.856546	-2.01796	3.89044	-0.602277	1.84406	-4.24542	0.220793	-1.42354	-4.87972	2.02973	-1.64614	0.919214	2.67758	-2.34074	1.9739	0.366902	-1.05829	-1.30791	1.44099	-1.99071	-0.172667	3.14957	0.677536	3.55989	-1.67742	-0.684284	-0.250309	0.561406	2.10655	1.45159	-2.33083	-1.9038	2.59156	2.75397	-0.0702674	0.792802	0.994698	0.948703	2.19076	-0.461204	0.02814	1.71005	-0.843247	-1.1979	0.447095
2.27028	3.26774	0.850365	-2.58804	-1.50693	-0.847709	4.49643	-5.97878	1.2717	-0.0585335	2.10562	3.55005	5.79365	0.272673	0.414574	-5.82614	-5.17968	2.48905	2.15327	5.7666	4.16571	-1.02062	7.34754	-1.98653	-8.55065	-0.624729	2.52247	-1.51176	3.02044	12.2096	-1.10243	0.480421	2.09544	1.32224	3.37241	0.363696	8.15384	1.9816	0.476728	-2.74233	-0.401629	-0.952644	-7.02361	-2.984	2.58809	-2.78845	4.76749	-2.10113	-0.318097	0.198025
0.953925	2.84538	-0.298802	-1.97967	-1.50145	-0.572155	4.70037	-3.92479	-0.237584	0.531857	3.43561	-0.606252	2.60358	-0.352909	-1.60504	-2.58249	-0.572317	3.83921	-0.863732	1.52824	0.422387	-0.554191	6.76899	0.963617	-5.15493	2.23437	-1.06109	-0.746633	0.898555	4.90449	-0.144394	0.0375734	-4.19201	5.09184	2.92298	1.7137	3.55782	-0.139817	-0.140006	-0.0698729	3.20209	2.59564	3.1153	-0.48762	1.63888	-0.778188	2.44239	2.00728	0.514535	0.239829
6.12896	3.34915	0.344503	-2.29042	-1.16145	-1.098	-0.422491	-0.377388	2.28646	3.30492	-5.97	-1.99907	-0.381942	-2.94361	0.157731	-1.1351	0.641177	-0.000940181	0.0550007	-0.972803	1.64167	0.48922	0.890542	-1.04079	-0.522474	0.928977	-1.81401	3.27427	1.65383	-1.1509	-0.0278889	0.695529	-0.156406	2.89821	-0.206337	0.275192	0.0194364	-0.181415	1.03204	2.23344	1.54007	1.68382	-1.32998	-1.09695	-0.197515	-0.326602	-1.34299	-1.3771	1.57629	0.616868
2.6607	0.67874	0.331264	-1.92576	0.119986	0.737759	-0.988623	0.897988	5.29683	-2.76115	1.46986	-3.03647	-0.439399	-0.338004	2.19851	1.02467	1.75518	1.95281	0.368306	-2.41574	0.84811	0.342377	1.88056	1.89546	0.836713	-2.36148	1.85799	3.59049	2.30205	0.426513	0.582655	0.915182	0.750032	-2.47735	-0.458404	4.15489	-1.17602	0.0756427	-2.19195	1.63527	0.539629	-1.8924	0.938251	1.77784	-0.263948	-2.22116	1.15414	-1.23561	-0.664506	-1.26685
13.1601	6.70936	-0.382551	-5.26	2.0246	0.0694244	2.4888	7.57011	0.274293	3.14402	2.22638	1.61127	3.86204	2.49022	2.50571	2.1546	-0.0330313	-2.99215	1.28197	2.85136	2.08279	-2.32956	0.960748	0.827304	2.00003	0.279513	0.937624	-1.27859	0.288991	-4.78738	-1.31474	-2.28197	-0.802531	0.442836	-0.433569	-0.322107	-0.0108794	-0.41632	-1.63733	0.0720584	2.32919	1.059	1.11983	0.337257	0.02566	-0.192383	0.745179	0.823369	-0.506046	-0.934666
10.3984	3.38331	1.4643	-4.98994	-0.00517545	-1.01544	-2.04665	-0.765797	1.48835	1.88859	-3.87868	-2.17827	-1.4481	-3.32576	2.83183	-2.1855	-0.631435	1.17373	-1.21328	-0.877059	3.08212	0.51424	-1.02058	-0.735809	-1.3002	1.03238	0.0789819	-1.2257	0.323175	0.413999	-0.359229	0.197231	2.0227	0.156401	-0.80654	-0.273916	0.917316	0.256533	1.00142	1.23376	1.55454	0.830242	0.00295931	0.17726	-2.95302	0.940756	1.26191	-1.15269	-1.37838	1.42554
-6.23694	4.07875	-0.984641	-0.584407	-2.21826	-0.352096	3.33049	-5.31681	-1.26728	-1.04636	-1.74844	3.5752	-0.0109416	-1.62979	-0.106024	-0.541249	1.20426	0.128328	-1.56912	-0.20782	-3.62495	-1.18224	1.21831	-4.48829	-0.698163	0.74702	0.975461	-2.89533	-1.46757	-1.08799	-1.17308	-3.04122	-1.41337	-0.911784	0.781086	-1.85983	0.569208	-0.12163	-2.822	-2.71095	-2.55202	-0.817606	0.976026	3.00868	0.448419	-1.24756	-1.86526	-2.06273	2.09607	3.03743
-4.58571	2.62762	-1.97765	-0.939554	-0.681875	-1.5911	1.59734	2.91818	0.036432	6.04592	-1.75348	-2.60953	-1.2414	-0.132825	0.906977	-1.53532	0.17062	2.05034	0.0102693	-0.205365	0.226266	1.41986	0.0846909	0.0381804	-0.555017	1.58034	-0.388816	0.735526	0.0603853	2.01045	1.52161	0.0297017	0.87645	-0.0166092	2.11998	-0.339116	-1.67938	-0.841548	0.430457	0.265314	-2.03625	-0.776347	-0.502493	-0.56848	-2.1904	1.655	-0.664278	0.0299234	-0.832728	1.13009
-6.99054	-7.28359	20.8848	7.16566	2.22874	-4.63491	1.93739	5.41634	1.61988	-5.67786	-1.44433	-4.19682	2.55297	3.17269	3.27249	0.968882	-2.47537	-3.24123	-4.27938	-2.62314	0.887838	-2.99177	5.24985	-4.63986	3.78299	0.450931	-1.56314	4.14348	-7.38562	-0.269142	4.40753	1.28141	5.82558	-0.767042	2.68969	-5.99413	1.96423	1.6248	-3.75078	2.1963	2.03841	1.00418	-0.449332	-1.84994	1.66086	3.34366	3.89478	-1.60395	1.04143	-1.28941
0.79622	2.99343	0.857198	-1.74784	-3.33603	0.780159	3.61814	2.64057	0.598243	1.23017	-0.888565	2.93758	-1.49351	-2.64472	-3.15076	0.283191	-0.799417	0.477194	3.5655	-4.69271	-2.08069	-1.24926	-0.688573	3.10872	3.56531	-1.64045	1.8132	-0.861092	-1.36223	0.957232	0.0957299	0.346817	2.88271	1.98357	2.26673	-1.07567	-0.12692	2.99085	-1.17499	-2.19526	-3.287	0.034346	-0.260557	-0.497944	0.0610013	0.237347	1.85672	2.92029	3.35842	0.950298
-10.2736	3.92177	-1.23581	-0.445475	1.95025	-0.936711	1.08776	-1.7494	0.383628	0.353948	2.47916	-2.3938	-0.876402	-0.130253	-1.58713	2.48244	1.50764	3.57594	-1.91657	-1.36745	-0.725682	0.083096	0.577296	-0.452633	0.790447	-1.68278	0.479547	1.38737	0.439344	0.727022	-3.6291	-1.36445	-1.81346	0.747014	-1.14845	-1.51522	1.08541	-0.256503	-2.38481	-1.27404	1.07756	0.409618	-0.141004	2.70986	-2.26349	-1.52669	1.77868	1.04949	1.93287	0.980765
-9.9678	3.93322	0.713221	2.1432	-0.138167	-0.689606	1.76669	-0.951169	1.59371	-0.0434315	1.7657	-2.13832	-0.365357	0.0702401	0.914198	-2.21572	-3.65777	-0.311247	0.206968	1.51403	1.96813	-1.71522	2.8561	0.466739	1.41681	2.44508	0.329203	-1.1903	1.37833	1.11925	1.57666	1.29475	-0.302524	-0.584177	1.8308	-1.57681	-2.06681	-0.884911	-0.640826	1.63827	-1.97543	-0.639357	0.959034	1.37895	-2.97984	0.578035	-3.24177	2.61734	-0.264837	-1.60791
11.7638	1.64111	2.2545	-3.80521	-1.8557	0.92519	2.03946	-1.57733	5.07994	-3.61218	-0.330102	0.530673	0.493064	0.597559	0.596055	-1.11894	3.16697	-5.92422	3.49679	-0.76718	4.40092	0.25848	2.12333	-2.24242	-1.00205	-1.32657	-3.38019	0.161725	0.0348449	-1.93423	-1.69798	-2.16521	2.65929	-1.54382	0.937916	2.01795	1.28672	1.73656	-1.69939	-1.61413	-0.012117	-0.540823	1.05	0.798464	-1.47152	-1.11885	0.689856	0.137171	1.10675	0.671219
-13.0312	4.38703	-2.56144	1.18058	-0.313316	-0.615894	3.97628	-0.434525	0.940432	-1.75248	-0.948059	0.524105	-0.184137	-0.560795	-1.27919	0.942305	-1.02903	0.448763	-0.391097	-3.52568	0.409799	1.95692	-0.50158	0.659999	-1.33787	0.851596	0.540603	2.48547	-1.06987	-0.592203	2.78181	1.88813	-1.20063	1.90404	-1.62947	-1.768	-1.26327	1.10075	-0.603757	-2.27857	-0.119621	-0.459613	0.454143	-2.42226	2.23251	1.1704	3.18812	-2.3509	0.586602	1.25401
-15.9797	6.88821	-3.80109	0.812575	1.99572	0.3483	-1.47596	-0.00565388	-1.20191	-1.50047	0.198401	-1.90973	0.399357	0.754259	-0.48414	2.94157	-0.954342	-0.306089	-0.220301	-0.583197	-0.539524	0.139604	0.624374	-1.93678	-4.58031	-0.0318829	-1.99216	0.121991	2.4961	0.0339064	2.42387	2.26694	0.478196	-0.712905	-1.02208	0.302867	-0.981912	-0.928388	0.120333	-1.66998	-1.24171	-0.187926	0.85274	0.277453	0.814356	-1.9593	-1.36368	0.207436	0.245922	-1.09571
-16.1253	3.74215	-0.825935	2.75221	-0.269775	-2.04363	0.468608	-2.77264	0.00989018	5.28535	-3.83974	-2.21291	-3.37207	0.92823	3.27238	1.71211	3.81396	-0.191513	1.62913	-2.85284	2.90509	-0.268452	4.63988	0.609	0.286328	-2.01668	-2.61994	-0.20406	-0.0817204	-2.47217	3.42218	0.890321	0.317327	-0.206317	-2.5038	-0.663496	3.025	1.3111	-1.97923	1.55333	1.28977	3.07113	1.53314	3.42329	-1.30287	0.864452	-0.270377	-0.326737	-2.02603	-2.92467
7.39955	-35.5207	17.4071	13.4303	6.08776	2.53613	4.2339	-1.45577	-3.16499	4.06001	0.229269	2.00483	-5.94899	-6.92578	-11.8422	7.87241	-1.50954	4.3611	3.56324	4.05084	1.23272	5.22233	-5.24199	3.13857	-4.52867	2.31251	2.85142	-3.44485	12.8428	-0.0856831	3.48677	-1.06587	1.71927	-0.987331	-5.38915	-0.693807	-1.54204	0.726091	-1.59534	0.987037	3.33521	-1.9865	-1.94992	4.10763	2.56079	3.53016	-0.888008	-2.05335	0.489512	1.53424
9.06181	2.24471	0.430645	-2.88133	-3.77134	0.136192	0.989541	0.851552	2.64995	-0.377714	-6.51006	-0.869833	0.184891	-0.311053	1.14258	0.226753	0.279597	0.137891	0.493413	-1.76299	-1.42592	0.744094	1.07836	-1.53476	-0.901565	-3.30269	-1.77103	2.81964	0.257184	-1.11868	-1.26614	0.646343	0.838806	-0.00251655	-0.940612	0.269295	-0.0555336	-1.36782	1.63429	0.548627	0.624161	-0.408461	-0.584423	1.25747	2.3874	-0.484106	-1.55497	-1.53906	2.70388	-0.894127
7.30275	3.10471	0.882605	-2.82366	-0.598514	-0.741399	-0.104963	-3.98211	3.62044	-2.79466	0.614509	1.87811	4.77749	-0.941478	-2.19917	-1.93117	-2.37625	0.955232	-0.375555	2.48096	0.901773	5.55438	5.54333	1.22298	-0.81471	2.46203	-1.18261	1.76903	-0.436751	2.68275	4.57109	-3.15168	1.36931	1.91466	3.40149	-2.55406	4.2125	-4.81552	-3.75557	-7.51528	2.3058	0.586142	2.39319	1.13196	2.16268	1.35184	-0.889094	3.57157	1.86112	-2.44198
7.34926	4.99199	1.90658	-3.59911	-6.29425	-1.31656	5.07097	-4.33481	-3.88038	2.8627	4.62084	1.00514	3.26386	-1.2476	0.634741	-1.48037	-2.70581	-4.77443	-2.64769	0.264152	1.69933	-1.01117	1.96686	-1.67026	0.824268	1.82676	2.23617	-0.339848	0.157095	-0.605162	3.15208	1.33792	-1.87509	-0.0404415	4.07438	-1.557	-2.92249	0.460707	-0.704102	2.38688	-0.244528	-1.45405	6.42763	1.17098	1.26021	0.353109	-4.42627	-1.28517	-2.7255	1.78485
1.78328	-7.55579	-3.23983	-4.21135	-1.74203	-8.53857	2.12259	-1.67025	0.618569	-6.56178	-1.10898	1.59854	0.405182	3.64644	-4.03556	-2.65877	-0.940038	0.236117	1.3031	-0.136275	-0.747258	0.46022	-3.03896	-1.01428	-1.88076	1.65011	-1.47352	-2.72463	0.868303	2.36432	1.79984	1.36666	1.56313	2.08182	-2.82966	0.813143	1.49506	-0.631274	0.699135	1.81415	-1.13737	-1.50197	2.5529	-2.50811	1.45757	-1.86761	1.22982	-2.98365	-1.6979	-1.28845
1.03742	4.53758	-0.446075	-1.37443	4.14504	-1.43276	-0.0159521	4.73072	4.33672	-0.410978	0.142797	0.309401	-1.87065	-2.6869	-1.3029	-1.87278	-0.76283	1.28956	1.18189	2.26267	-0.0561368	-0.226914	1.16605	1.36746	-0.463851	-0.0431232	0.647	1.07208	-0.199849	-1.70621	1.46177	-0.122153	-0.901226	-0.330428	1.0811	-0.992488	-1.91311	0.29952	1.46421	0.666166	-2.49519	-1.42295	-0.534245	1.38834	-0.806225	-2.24732	0.821476	-1.67868	-3.60812	2.17047
10.3614	3.4145	0.750636	-3.86248	0.415173	0.414115	0.596966	5.26168	1.1599	0.217812	-0.145501	3.02058	0.0684813	0.0793647	-2.45685	0.285996	1.88705	0.129499	-0.346005	2.08069	-0.882616	-0.0409927	-0.0535654	0.616764	-0.483333	-0.158846	-1.14972	-0.762875	0.677586	-1.21225	-0.427028	0.320995	0.99166	2.52852	-1.75937	1.73814	1.13913	0.0361792	-1.58757	0.747853	-0.341125	1.06589	-0.746869	1.45353	0.889081	1.2621	0.152159	-0.24444	0.558607	-1.47629
-0.173917	-8.21209	7.0647	1.21573	-1.99924	1.11092	2.14729	-0.987154	9.888	-1.25476	2.1871	0.510054	-6.27659	4.88638	2.16484	-2.43565	7.90108	4.30039	7.00424	3.19998	2.40397	7.82217	1.55463	1.37757	1.6532	-2.38427	4.71849	-7.07668	-1.63038	-4.9532	3.58966	8.35555	-8.95879	-1.76043	-0.33207	-2.86184	-0.171098	0.763196	-4.0269	2.44122	-3.31089	-2.47575	-1.33513	2.44224	0.86066	-0.102619	4.63815	-5.03736	-0.131135	-3.85936
4.34584	-0.500505	2.61807	-0.242185	-6.72915	2.84901	0.22577	-1.05959	2.20641	-3.19373	0.546472	6.23743	-2.61653	4.47043	2.1129	-2.97755	1.82876	3.66665	-3.04203	-5.15763	-2.06246	2.16471	-0.183003	4.22715	1.99784	0.878431	-2.58999	0.0215927	1.30716	-0.277737	-1.85677	-1.17185	0.651079	1.70368	-3.46735	-0.800994	-3.47258	0.536445	-7.05278	0.432557	-3.29941	-1.99706	-1.96483	-0.570262	1.84619	-1.39612	1.01436	-3.49403	-0.218093	0.296091
-0.373506	6.11351	-2.34575	-2.29335	2.42873	0.293832	0.366588	2.46419	0.672607	-2.46493	-1.21728	0.535554	-0.711186	-1.07795	-0.213659	-0.245961	-1.49578	1.2334	0.641581	0.482182	-0.279528	0.844484	1.22654	-0.79103	-1.37334	0.379131	0.165577	-0.925869	-0.440651	0.366269	0.557265	-0.112379	-2.99342	-1.33093	-0.584059	0.392358	0.373437	-0.104612	3.62719	-0.260086	1.57606	-0.568854	-1.33944	0.308011	1.21568	-2.4877	-1.56319	2.06517	1.85568	1.18603
5.27463	5.09882	0.63991	-3.05011	1.31786	-0.747837	0.845611	-2.2386	-1.17829	-1.05083	1.47255	0.618047	-1.07878	-0.989172	-0.0991452	0.540061	3.06194	0.00255588	-2.02258	-0.00845977	-0.266141	0.0553725	2.07757	-1.09634	0.0715787	3.25959	-0.931408	-2.05696	3.28201	1.20764	0.678775	-0.304103	-0.522437	1.91613	2.09901	-0.389904	-1.23334	-0.442278	0.17116	0.29596	1.20732	1.77341	-0.607807	1.15832	0.815682	-0.209773	0.579895	3.32871	0.634392	2.04103
4.32856	-28.7728	-7.0622	-6.61307	4.4965	3.26837	1.41247	-0.339008	12.5203	-1.2903	5.3364	0.806345	2.17953	-1.53055	4.39433	4.4881	-4.85716	2.97948	1.49609	2.92776	2.77407	3.07481	5.15525	0.650653	3.39092	4.03612	-3.83216	-3.10625	2.4868	-2.8201	2.50947	0.263229	-6.14422	-0.281807	5.02754	-5.16722	4.41428	-2.77782	0.536266	-0.158385	5.1987	6.43381	-4.16683	5.74884	0.629943	3.64783	-2.54354	-2.73563	0.652933	-3.25011
6.09174	-3.35738	4.32032	-2.05227	-11.3573	-0.721693	4.70278	-4.27518	-3.06453	2.05944	6.88522	3.72367	22.4179	10.774	-16.5212	0.667898	7.21284	12.0034	4.45692	-13.7023	14.3543	7.14524	2.51252	2.85429	-10.0019	5.78374	0.689116	-0.684879	-5.20976	-5.79715	-4.32247	-2.18167	0.39231	1.69388	-0.355247	-6.08524	3.20643	-0.287376	2.19315	1.94726	0.21035	-0.11839	3.77599	1.81661	-2.45164	-0.554141	-2.15916	-1.08411	0.685434	3.29956
-5.2897	3.69087	-0.389048	-0.946338	-0.381211	1.2339	-0.686627	3.73582	-1.1129	3.03305	1.61447	3.68686	2.70764	-1.27297	-1.36248	-1.5153	1.01645	-4.27299	-1.22825	2.78848	0.459062	-1.29091	0.856586	-1.81856	-0.18517	-1.25022	1.10147	1.43696	1.66573	-3.12208	-3.21534	1.88742	1.29821	2.02111	-1.71959	0.508144	-0.31714	-0.386072	-2.32932	-0.462775	0.745507	0.694334	-0.123527	0.383892	-1.09008	0.134587	-0.308437	0.607526	0.900997	-0.468007
13.4023	-0.0589452	1.93882	-4.32499	-0.726009	-2.45291	-4.95277	-2.22206	2.72347	2.76673	-0.711767	-1.36896	1.95685	-0.165396	2.1312	0.220062	1.72237	1.88795	-3.68156	-3.57087	0.317855	0.198124	0.37404	-1.61895	-2.27329	3.61995	2.98399	-0.606427	-0.102477	2.91344	1.39609	1.8366	0.441535	3.56808	-1.38329	-0.150236	1.7417	-0.511441	-1.7346	1.13633	-0.306443	0.655325	-0.831341	0.314268	-0.256249	-0.858014	0.884706	1.18136	-0.924758	1.44822
8.24986	1.97896	1.1878	-2.85192	-0.311934	-0.358699	-1.81492	-0.38893	2.29347	-3.7886	-0.72931	-2.78482	-0.460854	1.11205	-1.27253	-1.43472	-2.03362	1.79224	1.86872	1.07405	2.07478	-1.52066	0.601411	4.46767	-0.947761	-2.02289	1.00475	-2.23172	-2.39081	0.846586	0.338323	-0.884806	1.05964	1.73019	0.244327	-0.895287	-3.26307	-0.795849	-0.0893449	-0.00574291	-0.409123	0.947559	-1.09689	2.6255	2.39686	1.27005	-3.70396	-1.06368	-1.67545	-0.208382
-5.96001	2.54045	-0.217332	0.420007	-1.70358	0.286254	2.42053	-1.10396	0.846999	-0.896634	-0.137584	-1.08313	-2.0523	-0.76143	-2.78527	-0.241348	-0.269763	1.55705	1.22333	1.64369	-1.99249	-1.6919	-0.840742	-0.825701	0.838181	-0.310603	0.551388	-0.821017	-1.10792	-0.498828	0.236046	-0.229986	-1.37472	1.27273	-0.736948	-0.307203	0.224227	-0.856985	0.67707	-0.185476	-1.64377	2.0835	-1.84942	-0.528763	-0.276297	0.0962289	0.45626	0.0243542	0.327213	-1.43968
-17.0096	4.3102	-4.00395	1.35481	2.55192	-0.942627	2.10554	7.14683	1.33367	-0.593448	-1.90061	0.325136	-0.615077	0.896974	-1.29625	6.22367	1.05764	-0.659236	-1.44453	1.24989	-1.83248	-0.712044	2.31976	1.71345	-1.36295	3.35934	3.18464	-0.202688	0.492353	1.25357	0.689692	-0.0890891	1.62809	1.30607	2.20099	-2.54004	-3.76058	0.978573	1.93433	0.972309	2.04961	2.04975	-0.682602	0.794095	-0.504501	0.2779	-1.12027	-0.624093	-0.774631	0.476223
10.2283	3.08554	3.03923	-3.25463	-9.66907	-0.319199	5.38364	-8.63282	-5.35177	4.10196	2.25652	5.36161	1.92816	3.81852	1.39921	-4.56995	-5.93917	-3.72592	-12.7052	-0.392426	-3.37999	1.11888	-2.8483	8.96092	2.97629	3.55572	-6.8678	-5.13226	0.436054	-3.51876	6.40076	5.0573	2.51747	-3.16822	-4.22321	-4.37081	3.32649	0.250092	4.0293	1.97991	2.55865	-2.15949	3.79889	-1.15539	2.69619	-0.5724	1.94654	-3.78723	1.19049	-4.04444
-4.29311	-2.27189	-5.87821	-3.00416	3.60813	-3.37626	-0.821298	4.82872	4.5941	0.131318	-2.71656	-1.40101	2.37637	2.073	1.36725	-0.420038	-0.490825	-0.178715	-1.42185	0.243039	-1.66797	-0.218791	-0.815504	-0.424128	0.11168	4.02543	0.508506	2.39485	-1.71597	4.69169	3.47152	-0.920658	-1.96678	3.30603	-0.873605	-0.614543	3.57025	-1.47338	3.76064	-0.821669	0.107379	-0.209069	0.804624	2.86421	-0.608244	-0.868144	-4.11633	-2.32484	-1.9954	1.48296
-14.1998	-20.6724	-8.27596	-3.21449	-6.72079	-16.4538	-7.7934	-2.24562	-0.163546	2.1867	-0.368979	-2.08221	-0.682105	0.736184	-0.0857289	3.3109	2.83476	1.52601	-5.79998	-0.711132	0.828145	-6.65935	-4.39165	-3.65035	-2.59775	-1.84291	-4.4971	0.333261	-1.58396	1.36431	-3.19288	-4.17089	-3.7123	2.37249	-2.27644	0.322528	2.32309	3.12211	-8.65211	0.453935	0.481444	-2.16771	-0.631628	4.03561	-0.621379	0.919862	-0.709111	-1.52182	3.02711	3.88447
3.85525	-26.0725	-1.09715	-3.89158	9.28848	-3.26585	6.02279	17.9412	-3.96325	-1.82356	1.14836	1.74751	2.82427	-0.127317	2.71292	-0.819264	0.871081	3.77638	-3.89602	2.13371	-2.37649	-2.13414	2.42095	2.21137	-2.04675	-0.314698	-2.64325	7.60092	-1.97841	-1.46459	-0.996737	4.05281	1.51778	-0.438498	4.44607	4.02745	0.954239	-0.758661	0.639492	3.59865	-3.53946	-2.77636	3.41762	-0.319881	3.65	1.0067	-0.175928	-0.00641661	3.86024	-1.467
-10.9945	2.72344	-1.8748	0.39986	-0.997226	-0.159417	2.54699	-4.41053	-2.76009	2.03019	7.0323	-3.96181	-0.049011	0.0613187	5.25597	2.79379	-8.0912	-2.42594	2.99008	3.3452	1.05329	0.31423	-2.40961	0.831385	-1.95112	-0.660654	1.77858	1.37781	-0.437983	-3.54022	-1.96913	0.79636	4.05173	-2.10412	-3.50035	-0.137259	2.51869	-1.67537	-1.86383	-1.01095	1.84868	-2.26333	-2.55884	-0.542766	0.48887	-5.24956	-1.69303	2.18612	-1.05415	-1.13204
2.12358	0.38785	-0.953379	-2.19633	0.0397567	-0.052501	2.16538	2.03053	-0.308895	6.45	-4.182	-1.95088	0.925557	2.36573	0.565186	-4.32538	-0.222956	0.0142321	-1.49456	0.0378897	2.01488	-2.22286	-2.02939	0.436322	1.38955	-1.61626	-0.166056	6.14508	-0.898161	0.649646	-0.472068	-0.183892	-1.94358	-0.136954	-6.12455	-0.856343	-1.04474	-1.64893	0.0478715	-1.20985	-0.313695	-0.586971	-0.947073	0.166992	3.40312	-1.5133	0.968217	-2.40079	4.12284	1.51366
5.74553	3.14621	3.83565	-2.23267	-9.58177	0.749693	6.89034	-5.38321	-5.49622	3.97572	3.49087	7.2023	9.73254	5.8834	1.5174	3.27058	-4.28608	-5.10419	-6.01715	2.75739	0.788659	-4.1629	4.20182	-1.92059	4.02916	3.9487	2.476	0.0544952	1.81952	1.0369	0.221542	2.3101	-1.66716	-1.17342	-0.197516	1.01168	-4.73792	2.28317	0.650195	2.3335	-0.358817	-0.0349348	-0.469021	-3.50774	0.761095	0.806052	-3.36228	-3.45913	5.52849	-0.925098
23.8572	3.08724	-4.94376	13.2605	1.71393	-1.24726	-2.12405	-0.881921	-1.11067	0.194553	-0.044939	-0.814858	-0.38777	-2.0095	2.39902	0.325707	0.291311	-2.20157	1.07661	-1.45327	0.943416	-1.44159	1.49975	1.17608	-2.59247	-0.822994	1.89575	0.382352	-0.889949	0.965562	-0.136212	-1.52812	1.18644	-1.00654	0.213114	-1.57525	-0.6906	-1.76656	0.75674	2.77654	0.146641	1.15739	0.496243	1.88314	1.26152	-2.5404	-0.216076	0.801739	-2.28343	0.172666
3.23115	5.62928	0.733078	-2.21784	1.21536	-0.500027	-0.380449	-2.57186	-0.837073	-0.630953	4.36293	-1.22425	-1.83274	0.0521244	0.397211	-1.33045	-0.210927	0.108117	0.0982767	-2.03751	1.15734	2.12502	3.55141	0.475242	0.925005	2.27289	-1.38091	-0.208554	0.048945	3.6504	-0.596399	-2.93784	-0.47647	-2.95613	-1.09935	-2.30198	0.563657	1.11305	-1.5902	0.967807	-3.15326	-0.416256	1.64642	2.06823	-1.15887	-0.633791	1.05249	0.541174	0.431734	1.03723
10.0073	1.79047	0.232201	-3.70392	-4.33508	-0.758897	-0.582377	0.408813	0.586205	5.77501	-3.18883	-5.52732	0.170768	0.760118	1.53107	-2.39601	1.06558	1.66179	-0.151261	-0.607306	0.606109	2.79594	0.391692	-1.91409	-2.65664	-3.63986	-0.355582	0.78684	0.862705	3.3638	-0.896345	1.28054	-0.383756	-1.33783	-0.14845	-1.54283	-2.45853	-0.981077	-3.13247	-0.200042	-1.55408	-0.107074	-0.471314	1.05035	1.70093	1.22597	-1.78324	-0.392505	-0.581655	1.7105
0.761002	-5.42883	-1.30744	-1.77859	-5.10613	-7.65273	-0.195401	-0.4319	-1.45068	-2.3602	2.99778	-1.43989	1.21818	-2.51189	-6.01517	-2.44892	3.14056	2.2948	2.95103	1.07832	-1.57641	-0.407853	-2.43367	-5.02218	0.17709	-0.374763	-0.619074	-0.747973	-1.08212	0.104101	0.589376	-2.59583	6.00712	2.57604	-6.04453	-1.86913	-1.68162	-0.992101	2.63723	-0.9501	-0.912936	-3.25854	-1.34809	0.855565	-2.22184	2.60545	0.500289	1.10765	0.215277	-1.83091
5.4827	1.49943	1.52888	-2.04551	-4.0247	0.832047	0.198299	-1.94482	2.2642	0.100401	1.34731	2.35006	0.0243444	1.79443	3.28948	-2.74845	0.875076	2.38831	0.946585	-3.53475	0.257149	-0.993106	1.8668	0.00448771	-0.384254	-0.962202	-1.69878	5.9819	2.30002	2.63389	0.520057	2.85338	0.779346	1.68163	-2.44167	-2.72248	-4.43503	-0.396119	-0.465005	-3.44339	1.81217	-2.30873	3.39136	0.729432	-1.37258	-0.919985	0.346452	3.31314	0.798697	3.03238
0.0863009	2.12668	3.38406	0.224114	-1.32665	0.920084	-0.72306	2.99183	1.5309	0.937498	0.819469	2.91341	-1.16637	0.919053	-0.476324	0.128201	1.20363	0.202416	1.06245	-1.69668	-0.212503	0.110753	2.35675	-0.428871	0.463605	-2.7979	-1.11768	-3.57653	-4.74469	0.494386	-0.968054	-2.03659	0.169525	1.34192	-0.855473	0.963126	1.46701	2.20322	-1.64542	1.17048	-1.04425	4.73898	2.46978	1.60487	-0.448405	0.627898	-0.256094	-0.144186	0.296369	0.353927
-1.1099	-8.47357	-3.19973	-3.18589	2.71333	10.4062	3.81457	0.723665	-3.51012	2.15092	-4.07918	-1.33127	-3.59875	2.01937	-4.78598	-3.71654	-7.26386	1.37875	2.18811	-7.96945	-5.95426	-2.06788	-3.85028	1.73816	2.92852	-1.9117	2.33211	-3.96518	0.114044	1.70235	-1.16592	2.05646	-0.374345	1.26529	1.44576	-1.40497	0.464434	0.115681	-2.20802	-1.03134	-0.95032	1.68525	-1.31305	-0.387486	0.510535	-2.42515	1.0743	3.82269	-0.212554	-0.0466996
-3.63344	-23.1074	-10.5641	-5.61499	2.23181	-2.88326	3.2929	0.482899	-3.65456	-1.95887	3.17354	-4.36625	-1.67682	-0.678597	1.19812	1.276	-2.36193	1.34714	-1.22716	0.0771324	-2.59524	-0.995347	4.29307	0.292516	0.705357	2.05184	-0.197738	0.0543371	0.138202	1.6871	-1.06622	-0.0799483	-3.44209	-0.888616	-0.0353722	0.345783	-1.76568	0.834821	-0.000960975	1.42362	0.0148616	1.81308	0.387032	0.0376948	1.27774	1.8053	-2.04589	0.499675	3.5174	1.55287
17.9999	3.43753	1.45374	-5.80263	0.211082	0.15707	-0.614067	5.06674	1.7528	0.22283	1.01391	-1.52205	0.449064	-0.0228625	1.78148	1.53744	1.29043	1.78781	0.456505	1.41902	0.391388	-2.88733	-0.360158	1.08416	-0.310057	0.0141438	-0.346361	-2.35333	-0.472482	0.540685	2.17186	0.315438	-0.804008	0.405961	-2.66523	-0.93911	1.58036	0.427232	0.616284	-0.408963	0.00334111	-1.13542	1.30448	1.0196	-0.448227	-1.79535	-5.25456	2.51698	0.488825	1.02192
7.84316	0.45992	1.93822	-2.93826	-3.15683	0.432376	0.238846	-0.610995	0.696384	3.98908	2.82104	-1.97892	0.777756	2.87967	-0.763709	-1.01559	3.38902	-2.53465	-0.0483296	1.5204	-2.22946	-0.230287	2.19621	-5.41711	-1.04542	-0.172618	-0.790516	-0.179519	4.38792	-0.36933	0.161944	0.308168	1.44639	2.01223	-1.07232	1.03864	-0.399813	0.180415	-1.70822	0.347715	-3.29199	3.36484	-1.58131	2.6938	0.281681	0.507276	-4.33919	2.14453	2.62923	0.271009
5.60533	3.45613	0.521026	-2.3502	0.36965	-0.412549	1.65993	-2.53823	1.01273	-1.28304	-0.118114	1.19356	-1.99815	-2.15187	-0.857784	-0.834941	1.34963	-3.0065	-0.261872	-0.566774	-0.213373	-1.03122	-0.412574	-0.499464	1.60691	0.261001	-1.89337	2.01702	-0.686131	-0.478079	0.739331	-0.155192	-1.53563	0.148433	0.203347	-0.570322	0.556441	-1.55676	0.473537	-0.0542596	-1.34407	0.392479	-1.29983	-0.696815	-0.0246994	-0.0478112	0.859017	-0.716722	1.70918	1.93631
1.8354	3.05597	0.662227	-4.3791	8.55318	-3.30957	2.33095	-1.0968	3.8162	-0.531181	0.650522	-1.32918	-1.93402	-3.08642	-0.0641472	-0.770747	3.60488	-3.19727	0.827239	-0.0512177	0.333523	-2.55621	-1.7442	1.98135	-0.988538	-0.6042	-0.273759	-1.40312	-1.99237	2.6869	-1.57589	0.241903	-0.130858	0.964185	0.873271	-2.1922	0.220128	-1.04889	0.284391	-1.02149	0.593161	-0.820784	2.68375	2.26377	1.53713	-0.953187	-0.763307	-0.76073	-0.316394	0.366717
4.87553	4.38644	2.50553	-3.31313	-2.64351	-2.05921	7.8381	-4.92541	3.20919	-0.690347	-1.44056	2.33705	0.448404	-3.31435	2.69145	-0.457404	-1.1445	-0.627569	1.23157	0.371115	1.15359	-2.69576	-1.60597	2.544	4.95057	-0.626482	1.75828	1.12717	-0.584492	-2.38799	-2.55986	-0.461712	0.256126	-1.81625	-0.776888	-1.74397	-0.270009	0.237676	0.238923	0.724512	0.161951	-0.571593	-0.573581	-0.254596	-1.64409	-0.908661	-1.7891	0.452665	1.10575	-0.0489608
-7.05034	4.38525	0.00829069	0.55226	1.80523	-3.12964	6.23688	-4.96038	7.04912	-4.61135	-3.87762	-0.545973	1.8173	3.028	-1.96689	1.47142	-4.6911	-2.59186	3.12967	-0.505639	-0.339784	-0.742628	1.99106	-1.03013	-0.995053	1.13093	1.30478	3.83799	-0.513307	-1.97006	0.227261	0.428264	1.46164	-3.49337	-4.34869	0.276872	0.848834	0.814858	0.937065	1.71907	-1.60744	2.0318	2.56666	1.73006	-1.02303	2.91352	1.12328	-0.828911	-1.6925	2.56422
-10.5663	5.26515	-2.99337	-1.90521	9.37219	-4.64982	3.76247	-6.44163	-0.0192238	-3.51261	-5.67035	0.389639	2.76232	0.368777	-3.24339	2.94629	-2.11801	1.7345	-2.01156	-0.441747	-2.08935	0.713284	-0.0674348	-0.0695224	-4.17559	-1.07654	1.95713	0.905444	-0.583323	-1.12371	-2.08237	0.993222	-2.00685	-0.793001	0.891524	1.1791	-2.59835	-3.43003	-0.323213	-0.474321	1.61394	-1.89502	1.83177	-5.44181	-3.27759	2.51181	0.240282	0.504548	3.52618	0.256295
2.1651	2.45801	-0.871557	-3.20037	3.80997	-1.31044	3.26039	0.342436	0.51328	1.78082	2.88463	-3.02943	-2.17352	1.65493	-0.504129	-0.389942	-4.70542	-0.182056	1.36813	-1.31557	1.35942	-0.62752	-1.08432	-1.06127	0.84291	-2.98891	-0.84673	1.46192	0.840552	-1.9626	-1.59818	-0.166631	-0.0394923	2.96129	0.867969	-0.191468	-1.76383	-4.65325	2.33957	-0.0282796	-0.742655	-0.681095	-2.95382	-1.44442	1.29763	0.619271	1.57728	-4.39607	0.0968617	1.1627
9.23669	-9.31257	-1.70524	15.4198	-4.475	5.53517	2.35288	-1.02754	2.36666	2.88969	0.15333	12.1448	-11.3352	10.9727	1.50891	3.59455	3.29127	4.01241	0.164451	-3.76638	2.77172	-0.760128	2.23448	1.95199	-0.00858351	3.6176	-1.37118	1.95373	2.93673	-2.22157	-2.37833	1.50072	-0.0602743	-0.791245	-2.15337	5.54712	-2.55041	-3.33251	3.0646	2.02322	-2.33948	4.0019	-3.68981	-0.386569	2.11933	-0.193173	5.40605	0.557678	1.60491	-0.974387
-4.75481	3.00312	0.315092	-0.653996	-1.60221	0.489168	-0.198922	-0.863092	-1.40653	0.342963	1.65613	-2.15135	-1.62315	0.0253286	-1.1526	1.12016	3.10603	1.24183	-0.309686	1.04906	-0.649431	-4.99829	1.45648	0.147659	-0.254842	1.49527	-2.64599	-2.55563	-2.57037	0.532729	-0.926136	-4.32236	0.780937	0.965099	-2.47098	-1.59926	1.32351	0.613073	-2.9092	0.506937	-0.572224	0.971886	2.07658	3.97414	-1.16716	1.77679	3.15388	2.15488	1.17532	-1.18664
-3.05692	5.2766	-1.79334	-1.70303	2.77516	-0.527243	-0.219858	4.81738	-0.69374	3.19363	3.4555	-0.749283	-1.22384	-0.172293	-1.59288	-1.08435	1.65044	-1.38613	0.347215	1.24098	0.502554	2.4599	2.65264	-1.87927	0.367338	-2.38622	1.43814	0.362977	-0.0219004	-1.17502	2.11251	2.17518	0.681378	-2.76227	-0.855353	0.894185	2.15048	0.726639	-3.12209	-0.286931	-3.0655	0.513463	-1.36295	2.56082	0.101907	-1.42267	-1.42769	-0.226399	-1.37325	-1.91923
8.21286	3.61097	0.123262	-3.6925	-2.74635	0.302924	-3.07485	-0.651875	0.483616	1.79119	-6.06288	-2.64574	-2.10186	-3.71805	0.765114	-1.78303	0.560597	2.25446	0.326127	-0.698943	0.922344	1.0561	0.665144	0.248607	-2.28792	0.254847	-0.930873	0.0465504	-0.173019	-1.01727	2.97882	-0.662726	-0.405863	1.5046	0.451791	1.34122	-0.0358114	0.00473571	0.977459	-1.31453	0.368866	-0.383745	-0.271922	0.375708	-1.30116	0.342254	1.33576	-0.127796	1.02078	-2.18847
-14.2171	-1.89411	2.59588	2.00514	2.17489	-1.42344	0.471177	4.11004	-1.05311	5.73939	-5.14592	-2.42972	-1.97457	1.81771	2.00316	1.73934	0.944195	0.596976	-2.48838	-2.34675	0.483965	-1.33264	-1.15091	-4.17729	0.357709	0.82791	1.8776	1.15022	-1.6856	-0.348737	0.192624	-0.0700157	-1.42671	2.54875	0.0504569	-0.634693	2.576	2.09079	0.459554	3.99493	-0.44828	1.58452	-1.99127	-0.764304	0.0147431	-1.65559	-0.196469	-0.602501	-1.37976	-0.97745
-2.79702	4.06071	-1.51752	-1.29021	1.82289	-0.116699	0.633936	1.61719	1.09296	-0.834337	0.653995	-1.15646	-0.176049	-0.164335	-1.0981	0.523193	1.60404	0.469934	-0.0174658	0.504255	-0.168674	0.422208	0.170689	0.798116	0.0711425	0.29117	-0.0225689	1.31277	0.210776	0.0890624	1.43283	0.796697	1.00857	2.21434	0.8853	0.477459	-2.98675	1.3317	-0.119876	-0.281015	0.687522	0.25295	-0.794579	2.24697	-1.84365	-0.0393437	-0.773487	0.402829	-0.140287	0.225588
7.81848	-0.288454	3.95592	-0.490135	-8.53384	4.19203	-2.33001	-0.671711	0.538783	0.701944	0.161179	6.19118	-2.60439	5.0282	0.940962	-3.20997	3.43492	1.80632	1.17561	-2.8688	0.776598	-1.85045	0.241524	2.85279	-0.885648	-2.73573	-3.06785	4.06081	0.538745	-3.31559	1.28165	0.155263	0.0994097	2.29276	-1.06022	0.363518	-2.1603	1.46645	-0.975373	2.24662	4.33236	2.57612	-3.17392	0.104172	-1.86667	-1.00538	-3.23273	-3.49466	2.3835	1.04472
-15.5377	1.21708	-5.36731	0.642098	-1.38637	4.84984	3.39611	0.934158	0.803429	-1.67406	-3.73441	3.40306	-0.641049	5.05428	0.82115	-2.45839	0.819756	-4.68617	-0.936571	1.17046	-0.271218	6.2154	-1.30551	1.72574	-0.268964	0.979057	-1.01586	-3.18423	3.76437	3.72968	0.206842	0.0940235	-1.66578	-1.33628	1.34498	-1.94665	-2.04177	3.16213	-4.25062	1.98142	-8.29711	0.989851	2.69647	-1.10061	1.74203	0.110012	-0.797392	2.777	1.0263	-3.08571
-15.7088	4.04467	-1.21565	0.00771451	0.893682	-0.608582	1.73491	-5.94162	-3.31826	0.332937	1.1717	2.02508	-1.99789	-1.32576	-0.58524	-1.7841	0.947424	-1.14618	-0.514776	-3.17602	-0.235536	0.662548	0.0396161	0.746947	-1.85176	-4.28887	0.107049	0.803553	-0.337703	-3.19926	1.45448	-4.68662	-3.18423	-0.871237	3.14736	2.06006	0.492311	-2.03618	0.991532	-0.832225	1.98566	-2.49262	-1.07962	3.36897	0.0112047	-0.413441	-0.844878	-1.79598	0.115457	-0.550434
0.162165	5.12545	0.392447	-1.39865	-1.21868	0.280511	-0.144154	-2.95901	-3.24573	2.19269	4.3838	-2.2696	-0.552584	1.90426	-0.734184	1.27717	-0.346088	-0.575187	1.23362	-0.969862	1.20843	-1.55774	2.04401	-0.979397	0.154727	-0.0382968	-0.32651	-1.6204	0.517724	0.173654	0.635199	0.809108	0.556763	-1.07727	0.271097	-2.32836	-1.18324	0.972264	-1.27945	1.0431	-3.78526	-0.561862	2.10607	6.09303	-0.106451	0.542316	-0.125701	0.909598	1.08144	2.20414
-0.398031	2.16709	-0.862769	-1.07047	-1.09967	0.856886	0.0682283	-2.30463	0.172838	-0.74202	0.580127	-2.8253	-0.319212	-1.19113	-1.83058	-3.31621	-1.64038	-0.777899	-0.699629	3.3722	-0.0726164	2.2831	-1.33723	2.76024	-2.98029	-4.77231	-0.297649	1.42853	-2.3332	-0.311476	0.19316	3.17841	2.05103	-2.09096	1.2551	-1.5031	-1.90358	0.13846	-1.53015	-1.33346	3.4338	-1.77601	-2.15973	-1.6754	2.35413	-1.06395	-1.68861	-1.90092	-1.98141	1.70955
-1.71257	-33.2485	-6.82099	-4.37417	-7.74119	-17.6626	-7.85559	-6.74871	14.0727	2.31661	-4.32307	3.09057	0.432317	1.99341	1.63043	-3.20739	-4.82961	-1.07916	-4.13006	-3.45889	-0.532591	-13.0363	-0.731277	-3.55156	-2.04971	2.55085	-4.26483	-2.26117	4.11903	-6.05853	-3.63366	9.13871	-10.9917	-13.0683	3.94898	-1.97202	2.78025	4.10539	-0.882842	0.811991	5.99511	3.96126	-2.58762	-1.18168	1.53656	1.36712	-0.12104	2.00215	-1.87314	4.23791
3.32493	-1.96405	8.13806	-2.66309	11.1983	-1.3528	-5.20502	-2.13007	-13.1526	-2.07593	-1.27815	7.16694	5.72039	8.66677	2.85414	2.63209	2.05421	-0.9756	-7.44134	-3.60521	-2.49734	-1.93659	-3.98036	-4.63361	-0.978799	-7.23176	4.65618	-0.187678	-4.24678	-1.70827	4.06577	0.757664	-0.468514	-2.47507	1.7955	-1.35668	0.995715	-3.63472	3.74873	3.89428	-3.51193	3.30841	-2.24735	4.06641	3.58159	2.85691	4.87341	0.766848	2.83463	-5.50389
-0.0410811	-6.65501	-1.84705	-2.2664	-0.455343	-0.264845	-3.10449	-2.88308	6.64479	0.605558	0.784312	4.32469	-0.490731	-0.653034	-1.99978	1.23155	-1.5514	0.333858	0.868477	-0.331898	-1.97105	-0.451611	-4.13593	-2.033	1.38903	-2.41985	-0.582959	0.184025	-1.10563	1.2734	2.71846	-0.0632177	-1.55182	0.514893	2.03901	0.569015	-0.217016	-0.837321	0.248754	-2.36953	-0.142162	3.41831	-0.578064	1.93868	1.26251	-0.302649	2.25925	0.82481	1.76808	0.406805
-5.32619	-9.67598	1.24964	-0.830485	2.7889	5.7713	0.551623	1.85818	8.04427	-0.413815	1.55764	-4.94661	3.83114	4.13949	-0.843271	-3.58654	1.32782	0.995541	-2.00742	-0.50424	-3.04728	-3.87361	-6.57885	-0.642694	-2.47182	7.15786	2.84058	5.83952	-0.580561	1.6853	-0.470866	0.503638	-1.84388	0.140484	1.84597	0.371889	0.93386	-3.71852	1.00241	-5.93826	-2.82905	2.23793	2.75186	0.783538	-2.3108	-0.0748605	-4.06096	-4.02054	4.0113	1.46247
4.49809	0.0755086	2.2745	-0.989433	2.90823	1.29169	-4.02209	-1.38678	4.13204	-1.29981	3.25069	-1.04326	1.25679	-2.27825	0.557141	-1.59722	-0.478821	2.8305	-5.25763	-1.01621	-4.10157	-1.84689	-2.179	1.85344	1.44479	2.56664	-1.84875	0.0695831	0.742715	1.5306	-2.13941	2.94427	-0.13052	2.72322	0.852748	3.05912	1.71529	1.44461	-1.48726	-0.662409	-3.40569	0.98484	0.65971	0.352822	-1.29003	3.3352	1.21674	-0.821903	-1.44315	0.914931
13.1415	-3.26651	-3.79646	4.73868	3.4111	4.76907	0.716366	-3.46037	-3.30379	-1.14707	-0.372721	-3.05982	-1.32608	2.34081	-0.738866	0.861392	2.35228	0.567395	-1.83761	2.20409	-1.76675	-1.51691	-3.8844	0.91057	2.5664	-0.727549	3.51528	2.87818	4.68763	-0.736115	2.26922	-0.3913	-1.04752	-1.48497	0.0483092	-0.0457463	4.18659	1.57572	0.393387	1.17624	1.97918	1.62598	1.27343	2.44816	0.817696	0.435145	-1.01074	0.361615	-0.0910867	-1.34851
-1.72494	-0.570308	7.64562	1.88685	-0.782078	-1.10006	-1.24132	0.843536	1.1522	-5.85802	-3.52128	-2.14079	0.871544	5.32577	-1.3049	1.00325	-1.48109	-3.13298	-6.13083	-0.617166	2.82713	3.01971	3.30766	-2.69156	1.58529	-3.81579	0.85929	-5.26349	0.504402	-0.708397	-2.28207	-1.83641	4.25887	-0.675198	0.771065	-1.96541	3.89342	0.230413	-1.79481	1.07348	-0.0202737	0.120576	2.44108	-2.07777	-3.09823	-0.143984	-1.22116	-8.11294	-0.0429593	4.55794
5.30128	-34.3621	-16.6367	-11.7332	-17.2678	-24.8947	-1.86865	5.66429	-13.3067	-7.60066	-11.7771	-3.21162	-7.0558	14.779	0.569003	3.34618	7.77692	-4.86575	2.59492	5.9281	0.0790612	-2.7649	7.16327	11.0294	0.143439	0.0921746	2.73095	5.94658	0.0960302	0.50049	-0.443336	0.870509	0.0148072	-4.53654	2.76118	-1.99587	0.137005	-0.536255	-0.559369	-2.30516	1.90392	2.91938	-5.07996	2.25716	-0.598502	-0.691878	-0.516279	-0.371749	0.161793	0.21826
-1.87756	3.55214	2.7226	0.567377	-3.8438	1.09883	0.0640935	-4.00307	0.881179	-1.85778	-0.967761	3.53522	-3.57602	0.597583	-2.13686	0.968218	3.37956	-0.127729	1.20532	2.30244	1.68252	-0.267491	-1.12065	0.748618	0.438278	-0.785803	-0.0449637	0.624823	-0.352999	-0.0364943	-0.0219558	-1.69348	1.10368	-1.92275	0.57604	2.16792	-1.39884	1.5875	2.11265	2.78286	-1.20791	2.35896	1.55171	-1.02228	1.32231	2.22624	-0.940568	-0.102319	-1.45152	0.35788
-12.2021	4.52667	-3.23779	-0.627738	1.30662	-1.88728	2.12704	5.53509	-0.220706	6.48214	-3.64248	4.92504	1.50336	-2.43841	1.46824	-1.47052	0.354265	-1.79992	-3.07015	1.03958	0.962479	0.75702	0.0130883	-0.548509	-0.214978	0.21318	2.14932	1.97771	0.945152	-2.44396	0.311015	1.78594	2.86288	1.02664	-0.544338	-3.36807	0.296826	-2.4354	2.87384	-4.63014	0.80326	-0.600889	-2.14854	-2.11393	1.26297	0.414647	3.32878	-3.64288	0.471196	2.51625
10.6779	2.13213	-4.44273	10.8454	-0.423332	-1.29686	3.31616	-3.49438	2.88421	-1.42353	-0.25003	-2.22957	2.64828	-2.84335	-0.696997	-0.236518	-1.4173	1.34316	-0.364434	1.60186	-2.16425	-0.0294271	0.503827	0.653722	-1.39596	-3.95465	2.09876	5.94838	3.5033	0.000728584	-0.319152	-0.36218	0.481306	4.07813	2.06241	-4.41841	-2.32236	5.53553	1.78111	0.271587	2.67018	3.22753	-0.544131	0.212003	-1.76984	-0.900279	1.75959	0.145535	-1.03251	-4.92394
12.3383	2.20538	-2.90846	11.6314	-3.97683	-0.187309	1.83258	1.63164	1.01063	-2.3119	-2.97311	6.31327	-1.39855	0.276599	1.73287	0.694733	2.33627	5.52119	-0.659068	-1.23325	1.16016	-2.06227	-0.698114	1.99479	2.1798	0.262487	-0.252802	1.10542	3.03633	1.33681	-0.762074	-1.08104	1.65817	1.43741	2.20066	-0.0625176	-1.63824	1.20486	1.29493	-0.691304	1.06676	0.38631	-3.01943	-1.67456	0.642324	-2.10542	-2.23082	-0.0625952	3.43754	-1.03919
-1.81388	-10.148	10.3893	2.35868	-2.37668	-3.27454	1.57114	1.44706	1.32215	-1.25534	1.83876	0.167379	-1.36203	5.38432	3.4657	0.00741206	-6.17296	-3.91134	0.235249	-1.78963	1.31459	1.21996	-4.06329	1.79876	3.26381	-2.13654	-1.67359	-2.28793	1.10363	4.48274	-0.732237	-1.03804	-1.00841	0.908814	0.0165274	-2.23312	-0.342551	-0.188687	-1.31896	-1.42473	-1.84469	0.144119	1.19131	1.09522	-1.45089	-2.12598	0.258362	2.94949	-2.02726	0.0299735
-6.46456	-12.5115	-2.501	-1.53724	4.33428	11.3103	2.40117	-2.92806	-1.30324	2.15397	-2.78689	-2.13171	-4.33912	3.58098	-5.82004	0.348567	-0.948723	3.4807	-2.61273	4.92572	2.56618	-1.95962	-1.68239	1.90385	-0.171961	3.29653	5.38399	2.51716	-0.532634	2.32468	-2.32451	1.29285	-3.36359	-2.24424	1.81279	-1.49544	-2.79833	-0.822864	-0.0535824	4.2731	-0.888424	0.723557	1.49814	-0.298495	1.972	-1.58816	-0.183398	-1.46681	-0.834347	-0.301531
-6.88336	5.31391	-1.36636	-0.212842	0.754624	-1.25456	1.05276	-0.720456	0.263725	2.16621	-0.235885	-3.14704	1.06014	0.872112	0.409973	1.83351	-1.48774	2.35328	1.14816	0.907643	4.51654	-0.793914	2.71755	1.80969	-1.51408	-1.28535	-1.05625	0.143914	2.58229	2.50521	3.2504	2.56793	-1.59375	1.12524	-0.784198	2.67395	2.90719	0.941797	0.0308915	-0.0711978	0.336623	-0.06544	1.06602	-0.182938	-0.133564	-2.04331	-0.103483	-0.265691	2.07497	0.650216
1.36406	4.15151	-1.16627	-2.37094	-1.59563	-0.0205703	-1.33599	-0.0245445	-0.640383	-2.72704	-1.6763	-1.56648	-1.48142	0.498732	-1.28473	1.18251	-0.943959	-0.681774	0.402431	1.36232	0.552188	0.0992464	1.64463	3.73694	-0.783931	-1.82651	0.546647	-0.327232	-0.752857	1.50296	1.77195	-3.8064	-2.02119	-1.46476	0.338653	-1.05024	-1.7901	-1.72289	-0.109682	1.99947	-1.31423	0.985515	-0.44253	-1.12497	1.40315	1.0696	0.489076	1.0846	-1.37427	0.247109
-4.47176	3.86105	-3.82504	6.12212	2.08985	-1.80269	1.29597	-4.2806	-3.16228	-1.40295	-0.879636	-1.39397	1.84937	1.32815	-3.41608	0.504816	0.602459	-0.419759	-4.4827	1.00417	-2.85733	4.84702	-2.92729	3.1906	-1.5737	-1.49285	1.09962	-4.98449	3.38117	-3.55551	-1.68633	2.83939	1.62084	2.1396	3.11184	0.375807	0.705119	5.23606	0.456825	-0.025743	0.0843357	1.08222	0.115386	0.681659	-2.50871	2.3171	-0.54841	-0.627305	-2.36295	2.281
-8.67057	-16.9004	38.4621	14.4795	-0.894661	-6.47661	4.31017	10.8211	-2.48398	-4.85153	-2.21041	-0.0272514	-1.14649	1.6747	1.03831	-2.30746	-1.16046	0.20194	-2.23314	-0.664848	-3.22681	-0.519474	-2.69489	2.05741	-2.65014	-1.80913	-0.0635853	-4.16258	7.7448	0.409257	5.07932	-5.92151	-2.56099	-2.80125	2.92928	-0.0160969	-0.133344	-3.98196	3.36531	-2.60457	1.29945	1.14427	-1.29625	2.9003	-4.16438	1.19143	4.04216	3.3552	2.07588	3.2088
-9.13362	7.13281	-2.35316	-0.221736	-0.85157	0.44444	1.89136	-2.27132	-1.82071	-2.47399	-2.01078	1.37985	-0.986992	-3.09246	-0.0966027	-0.862713	-0.915569	1.23725	-1.64585	2.34119	-0.327363	-2.56334	0.740394	-0.517408	-3.16489	-0.188508	0.618817	-2.02275	-0.0491181	-0.783813	0.452214	-0.827729	-1.09061	0.272862	1.22748	-0.736858	0.876812	-1.38422	0.480487	2.26601	-1.77986	-1.57225	-2.62169	0.0279526	2.15654	-0.966109	1.61141	2.66578	-0.446062	1.48058
-8.76257	3.32365	-1.64344	0.451837	0.886431	-0.957455	-2.56304	1.25661	-0.671397	7.70605	-2.65864	-3.44706	-1.96495	1.03199	-1.42086	1.65979	1.12913	4.65853	0.0873983	-2.78253	-0.195907	-1.45172	1.97081	-0.301418	2.48257	-1.09132	1.42303	-1.21028	1.88054	0.392985	2.24571	0.00261327	0.630442	0.602553	-0.619362	0.356717	1.0574	0.937348	-1.9985	0.456127	-1.64966	1.6851	0.589958	-0.910513	-1.72023	-0.266483	1.54968	1.21076	1.351	2.56299
2.54042	4.62061	-1.04336	-2.50424	1.35787	0.0101701	0.422216	5.47828	0.707145	0.0377844	-0.0923455	2.62221	-0.472391	-1.03516	-1.84226	-1.82732	-2.79658	-0.00589598	0.0901743	1.49036	0.726117	-0.297053	0.514044	0.322805	-0.00547015	-0.833406	0.0656325	0.290284	-0.537473	-1.32606	-0.042786	-1.19426	-1.66271	0.637884	-2.12627	-1.19734	0.1842	-0.721381	-0.585107	-1.22029	-0.238702	-0.124132	0.141407	1.46602	0.253032	0.0227655	2.86488	1.71724	1.02012	-0.279495
1.10353	2.49581	-0.213163	-0.698257	-4.79936	1.89184	1.62176	-0.676761	1.94495	-2.91345	-1.8866	2.20787	-0.339128	-2.40388	-0.31515	0.268114	1.15672	0.197809	2.37495	1.22371	-1.94334	0.42801	0.770857	-1.65082	0.36516	-0.920292	-1.30047	0.0272087	0.428397	0.492053	-0.653514	-0.611855	-2.79838	-0.0746783	0.60168	-1.89117	-0.239091	0.571611	-0.147859	-0.895923	0.884256	-0.0513565	-0.273925	-0.601505	0.607471	0.183251	-2.29304	-1.75966	2.34833	-2.03039
-14.1649	4.1033	-2.90849	1.59958	-0.0495784	0.385434	0.532185	1.76576	-0.847972	-2.82868	0.171506	0.270606	-0.0697108	-1.13591	-1.27111	1.88757	0.236036	0.289694	-2.87937	-1.34873	-0.025508	2.11657	-1.502	1.23878	-0.351328	3.46739	2.97201	-2.55192	2.55123	1.42024	-1.26983	2.27656	1.15012	1.63426	-0.418065	1.08014	-0.71238	1.24751	-2.64216	-0.112315	-0.629124	0.837671	0.747275	-0.279173	-0.662919	1.48594	-1.82649	-1.08377	-1.84552	-1.971
1.54835	4.39976	1.07397	-2.57306	-5.05462	-0.536827	4.47213	-4.13879	-1.3228	-0.0775303	1.90959	4.7961	0.793575	-1.79809	1.51488	-0.543546	1.2057	-3.74101	-0.479551	-0.24957	1.03823	1.17422	1.19456	0.736909	1.31282	3.05774	-1.17479	1.02539	-0.13961	0.253484	2.43134	-1.04644	-0.198616	1.11814	3.03716	-5.1144	0.248305	-1.8071	0.488947	-3.39739	-1.42283	1.81605	-0.745591	-0.864146	3.17654	-0.825946	0.520812	1.49985	0.662375	0.196558
-5.52936	2.70352	0.146973	-0.761183	0.983123	0.345953	-1.19791	4.06753	1.62945	-0.86707	0.547284	1.14394	-0.0199628	1.55543	-0.0611023	0.888007	-0.0288867	-0.443627	0.534059	0.144849	1.4187	-1.16323	2.27764	0.335002	0.190327	0.0626135	-2.47934	0.149338	0.778196	-1.36559	1.35444	-2.81001	0.227422	1.12859	0.757488	-1.07992	0.360892	0.0839353	0.337539	0.80423	0.345521	1.93945	-2.51696	0.326023	0.0182186	-0.0526914	1.66608	1.48916	-2.74889	-1.01065
4.30899	2.75712	1.97299	-1.64238	1.32026	0.431375	-2.13372	-1.04024	-0.171722	0.222723	3.82767	-1.6119	-1.48357	-0.0942538	-0.854143	-0.614628	3.80266	-0.357219	-0.82363	1.24229	2.38068	0.596421	-0.679631	-2.33703	0.90707	2.49671	-0.852377	-0.776286	-0.269917	1.82566	-4.73762	-1.20614	-0.77293	0.28897	3.02999	-1.01265	-2.02911	2.35831	-0.176623	-0.956755	-1.59282	3.143	-1.66885	0.491874	-0.171568	0.274478	2.43734	0.239599	-2.47783	0.964433
-6.64353	2.49297	1.94635	0.540127	-0.79631	0.110962	-0.900497	-1.67626	-2.50318	-0.482193	1.12817	-2.65223	0.90083	-0.394914	-2.47505	-0.327139	2.92255	0.00332876	1.48661	0.2944	-3.44923	0.235302	-1.08507	0.795452	-0.791674	0.066927	-1.77551	-0.424492	0.825873	-1.7862	-1.72292	-2.61279	-1.08826	-2.33949	-0.750995	0.899375	0.897221	-0.193064	-2.12102	1.68389	-0.822279	1.52447	-0.662845	-0.175421	1.80183	1.69891	1.32718	2.20743	-1.46435	1.41392
17.3353	1.08315	-7.47917	20.1492	-0.955388	-2.22333	3.28255	-3.04585	2.48269	-3.53023	-3.86324	1.39074	1.00206	-0.460989	-0.905177	0.797139	0.404593	-1.81302	0.63558	1.26096	-2.45491	0.443851	0.0726322	-0.0105657	-0.844695	-3.10498	2.39581	2.80773	0.622609	-1.51581	1.59884	0.222386	-0.199814	1.86327	1.24902	-0.662817	0.2451	1.29646	-0.348235	-2.15447	-2.97904	-1.01863	4.96236	1.35376	-0.080534	3.899	-2.07938	-3.78	-1.01983	2.38137
-7.34475	5.12413	-2.22793	-0.109564	0.72419	-1.09755	3.56619	1.59721	-0.34001	-1.50552	-1.95761	2.26204	0.708516	-3.38327	-1.32649	0.540637	0.629305	0.596486	0.707884	-1.01891	0.394376	2.56997	-0.984718	1.98495	-1.52306	1.48476	3.2517	0.91847	-1.1631	0.381506	-2.85976	1.56353	-1.77292	-0.322899	0.434396	-2.38577	-1.5275	0.553873	-0.876595	-0.768541	1.11468	1.48393	-0.49572	-1.49648	-1.1789	-0.359309	-1.71135	0.346816	-0.0358687	0.478942
-10.4107	6.23403	-2.2754	0.964453	-1.79423	0.358889	0.788688	-2.57704	1.49414	-3.82575	-2.18201	-0.447261	0.978931	-2.18888	-0.62204	-1.02774	-1.96095	1.93053	-0.190278	1.16542	-0.0813865	-0.829674	1.75342	1.1658	-0.678988	-1.23891	1.45304	0.103205	1.53254	1.19873	-0.675286	1.46489	-0.477621	-0.229486	-0.128734	-0.294081	-1.33399	0.391098	1.25288	-0.879136	0.563712	-2.46619	-1.30238	1.72262	1.08149	-0.780389	-3.57398	0.433929	1.28896	-0.818395
-20.9229	3.17093	-3.26549	1.68933	1.63627	0.0871707	-0.0102849	0.410485	0.90642	-0.344211	0.682835	-1.61771	0.511799	4.48348	-3.83718	-0.633812	1.32752	2.81265	-3.01373	0.360854	1.73861	3.46749	-0.91803	2.93941	0.0936312	-5.69755	-5.99286	-3.03209	0.866001	-0.713986	-1.38776	1.05313	0.830427	0.254951	0.981275	1.12706	-0.366977	1.1581	-4.90134	0.0661775	0.595038	-0.718941	-2.04402	-1.0764	1.86638	-0.0700859	1.54258	-4.44289	-1.64096	0.209651
2.00218	5.45522	-0.482003	-1.36723	1.16743	0.141427	-2.27013	0.782576	-1.57639	-0.406116	-0.428502	-1.36255	-2.3903	0.0953864	-1.04329	1.84418	1.15965	1.30311	-0.0661126	-0.368455	0.0850389	-1.7169	-0.172533	-0.0354624	-0.785064	-1.17411	-0.566059	-2.22493	1.55995	-0.0423131	-1.08562	0.0911222	0.70051	-1.02521	2.62304	0.0936147	-1.17882	-0.983514	0.109602	1.28993	-0.389219	-2.40829	2.10334	0.246285	-0.394047	1.98591	-1.16562	-1.6791	-0.505658	-0.342849
6.25526	3.14183	0.290428	-2.66198	-3.30612	1.08395	1.64675	0.856789	-1.53203	0.217931	1.33848	-2.70736	1.35	-1.44899	-2.44752	1.0892	2.54443	-1.37523	-1.64545	3.27839	-1.49686	0.889717	0.0411472	-0.0567567	0.983435	-2.51035	0.322157	-0.569688	-0.403967	1.28517	-0.813867	1.83037	1.09449	-0.869094	-0.595308	2.21278	-2.09674	2.08099	0.582194	-0.996376	1.16926	2.31625	-0.365349	0.606492	-0.78461	-0.0390647	-0.112065	0.524853	0.699633	-1.47412
6.20855	3.07567	0.948594	-2.07348	-1.4747	0.922036	-1.07151	0.0942238	0.706359	-2.22189	-0.507451	0.912028	-2.79152	-1.19345	-0.330854	-1.03534	0.742156	-1.27015	0.436533	0.0103843	0.622163	-0.0319015	1.91166	1.16775	0.709033	-0.146532	-1.07072	0.738955	-0.932403	-0.686525	1.26693	-0.864789	1.2824	0.708501	0.415926	0.119018	-0.161312	-1.06145	-0.320589	-0.810958	-0.894703	0.190478	-1.97333	1.61361	-1.23417	0.103833	-1.77827	1.3828	-1.24023	-0.6401
12.0568	1.75289	-2.02029	9.06208	-4.8195	1.09086	-0.414897	2.70231	2.79458	-1.83613	-1.51823	0.36841	-2.02707	0.828946	0.205603	0.958372	0.29552	2.76954	-0.933774	-0.470415	3.52749	-1.18858	1.21816	-0.293989	2.01175	0.221259	-2.52731	1.03414	2.26622	0.292142	0.684748	-3.89972	3.60044	0.122255	1.80716	2.2193	-1.44981	1.89824	1.49211	0.0764195	-0.253641	2.68288	1.00694	-1.87414	-0.747958	-0.893011	2.9088	1.81666	-0.0884242	1.64761
0.902044	1.11177	2.15673	-0.904222	0.841714	0.643316	-5.72392	-5.19623	-3.25849	0.092957	3.96251	0.123335	-2.76778	4.2761	2.84761	-2.53921	-3.4115	4.06873	-6.2084	-0.678231	-2.88425	2.42404	5.00246	-1.02388	-1.53609	-2.55433	2.38404	1.86044	-2.69999	-7.75517	-2.87351	-0.0636648	3.28815	-0.390788	4.21615	1.09047	0.452017	0.593019	2.83209	2.99355	-3.06844	-2.9136	4.26923	-3.95557	5.96784	-3.49831	-2.59926	3.48172	0.476378	3.41889
-9.46848	-0.773486	0.71879	1.74512	1.84117	-0.822592	-2.47589	-4.63054	4.2184	4.09688	6.12793	-3.7908	5.44866	-3.48229	-3.58021	-2.76766	1.20105	2.37413	-1.6734	-0.593658	-0.699176	-4.4035	0.208927	2.69287	2.76956	-0.282902	-0.425203	-1.51552	-1.64074	2.93907	-2.25287	5.82293	3.31115	-4.78432	0.633278	0.388119	-0.494946	-2.64063	3.56824	-1.10386	-0.443888	2.90803	1.08318	-1.8494	-4.77222	0.962376	1.56558	3.49654	-1.59813	0.0997155
-17.2822	-29.2693	-19.6963	-7.4788	-6.27675	-19.9671	1.60565	-0.156788	-11.3282	-9.59668	2.88268	-4.35893	0.984076	3.4312	-1.55313	-3.31464	-1.88966	0.785799	2.19694	-3.69688	1.20164	1.03077	-2.56544	3.31567	1.98815	-1.28684	-2.04525	1.46815	-3.34845	0.788922	-6.33194	-0.833493	1.89999	3.83026	-0.831064	5.44895	-0.857673	3.3839	3.73815	-4.05607	-0.774166	-1.74553	6.48043	0.47707	-0.419388	-1.48346	-2.30534	-1.32983	-0.281327	-3.71546
-4.02826	2.52649	-0.816858	0.238356	-1.08343	1.34399	-0.887335	0.19409	-0.0659954	-1.78055	1.01549	1.39284	-2.57352	0.271178	-0.498548	1.48913	-1.17667	-0.90629	-4.58727	-2.20544	-1.08897	1.15169	-1.61765	0.116828	0.151037	2.77801	0.0494888	-2.31558	2.42919	0.0446705	-1.4662	2.00184	1.35064	2.12025	-1.50838	1.4747	0.494984	0.153109	1.44183	1.71583	-0.994938	1.13286	-0.746796	-0.423162	0.648649	-0.154433	0.625602	0.476063	0.2981	-2.32996
-6.82875	2.62471	1.4391	1.08672	-4.07277	-0.0899042	2.87226	0.878178	-0.415634	1.77699	4.64695	-0.0925871	-0.740165	1.7625	1.11486	1.17174	-2.00931	4.43842	0.422295	-3.96898	0.0991379	-0.753168	2.87037	0.119429	1.08217	0.163229	1.16575	1.12432	6.22475	6.66356	0.87175	-3.254	2.01217	-3.72077	2.2453	5.11173	-3.54802	0.348715	-0.617768	2.70815	6.88013	-3.42855	-1.13616	-2.44221	-1.488	2.82119	-2.9139	-1.85948	-2.28573	-2.85368
3.55419	-10.061	-7.79948	17.8003	4.53527	1.30841	-2.63842	-4.44055	1.72381	1.38629	1.31807	0.880853	0.317601	1.40457	-1.15997	-1.28869	-1.48621	-0.405762	-2.25654	-3.25114	-0.863302	4.28473	-0.201667	2.78012	2.87316	-4.63907	1.21572	-4.57305	4.61846	-0.860226	0.410581	-2.17243	-0.327533	3.42541	1.74706	-1.07253	5.71916	0.736619	-0.397987	2.93169	1.16526	3.36954	0.257115	-1.70913	0.56985	2.30406	-1.75934	0.917441	-1.28918	-0.106157
-8.19268	5.42032	-1.72505	0.143543	1.38423	0.384899	-2.0886	0.996136	-0.0688582	0.507562	2.14475	-1.61857	-2.48361	-2.59469	-1.59657	-0.0863661	-2.08078	-0.379406	3.28891	-1.7353	1.65518	0.823795	1.82853	1.56087	1.60818	-0.796681	-1.76545	0.359723	1.25188	-0.988622	3.85389	-0.463354	-2.16077	-0.532237	0.140087	-0.131352	0.22532	0.856747	0.177506	1.15772	-1.56996	2.41346	1.96278	-1.55502	0.118264	0.2095	-0.470694	1.1798	0.5959	-0.839405
-2.77475	4.58526	-2.09453	-2.15993	0.986197	-0.276193	1.05902	2.32327	-0.234808	-1.01308	-0.443	-0.969155	-0.0247273	-0.309729	-2.65987	0.200154	1.11817	0.423375	-0.864515	-0.927598	0.458622	2.73171	-0.4864	2.16628	0.127028	-0.113062	-1.6546	0.0982192	-0.330753	-0.0782351	-0.184334	1.7232	-0.837607	-0.0225516	0.913513	0.577981	0.722936	-0.850307	2.55397	-0.983137	-0.624331	-1.0407	-1.29867	0.881212	-0.586238	-0.15497	0.181159	-0.217302	-0.877721	0.0968348
-2.99762	2.82987	-0.844738	-0.699017	1.10262	-0.682699	-0.36578	-1.51911	0.714903	-1.49582	0.574739	-3.28809	-2.35945	-1.17242	-2.28204	1.29639	-1.1964	2.34039	1.68503	-0.295455	-1.73656	-0.849453	0.493529	-0.511655	-2.29663	-0.434045	1.88797	2.35635	-1.4547	0.41041	-0.449629	-1.06095	-0.583153	-0.434161	-1.82402	1.75189	0.321543	-1.51254	0.433331	0.222416	-1.69999	-1.34846	-1.6194	-2.4089	-1.93695	-0.946384	-1.18806	1.89674	1.39577	0.757819
-10.7274	4.07163	-1.83016	0.93848	-0.738993	0.436846	1.68698	-0.37056	0.333502	-3.59315	-0.961966	2.20554	-1.30212	-2.22429	1.52624	0.081719	-0.0497318	0.119772	0.315	-1.65598	0.847986	0.838061	0.797738	0.959566	-2.52667	4.29403	2.08316	-3.03662	-0.0214136	-0.819424	-0.252341	0.335013	-0.277013	2.10786	-0.133471	0.0094405	0.907771	-1.61354	-0.635757	-2.34372	-1.30032	-0.72916	-0.0191362	1.12537	-1.40304	1.86163	-1.0268	2.45973	-2.08618	1.18799
-0.835686	-10.1643	-3.14466	-5.31523	8.88124	-0.104364	4.19293	-1.0044	5.77248	3.67444	-4.42489	-6.56694	-0.239382	6.6257	-1.47425	-9.08415	7.5937	-0.910529	2.24368	2.97942	4.80094	0.469545	-8.53111	3.50675	-6.98659	-3.50492	3.49836	-1.81323	-3.36944	3.65858	3.39494	2.58269	-1.7381	-2.53404	-1.04819	1.03997	3.00533	0.0555472	0.724125	1.74163	-0.275598	-1.26246	-3.46921	0.426301	-2.07074	0.24545	-1.60602	1.33563	1.27773	-3.13716
24.6231	-3.09975	-7.12477	12.9681	8.56214	0.390915	6.36005	2.68798	-1.7083	7.59247	0.56411	6.44536	-4.26305	5.52806	-3.00691	0.756698	-2.21591	1.13514	-0.00398947	-0.391442	-0.794176	0.552654	2.27992	-3.4353	1.48408	-1.6013	4.92633	1.31526	0.326776	-3.31391	0.495901	-3.43073	1.85715	-2.89971	0.449119	-1.4253	-2.37177	-1.88218	-1.63373	-1.79466	3.39724	-1.53259	3.63985	-0.614616	0.369015	7.2586	1.41242	0.162753	-4.23137	-1.5911
-8.99803	-24.7859	23.8338	7.24789	3.13618	8.80553	19.288	-6.81478	-11.0558	-2.03583	-2.12624	2.88445	5.699	-0.690528	12.2546	-3.07888	-0.837314	-2.11904	2.71717	7.26855	1.87095	-7.28965	5.9088	0.288504	-3.7612	-7.46284	-1.14255	-5.54306	3.30566	5.14358	-1.14003	-3.10379	-7.72208	6.54176	-0.21167	6.75889	0.028123	3.34549	1.62769	-2.76897	-0.39729	-3.91162	4.87804	-3.52021	-4.61308	-2.86801	2.15008	-1.15402	-1.0025	4.75713
6.35603	-0.652999	1.55415	-3.79053	6.97029	0.8209	-1.13791	-5.36669	0.796318	-1.73236	-3.64801	3.46653	-4.47507	5.6626	-2.79794	2.47001	-0.186707	2.583	-0.559041	-0.417411	-0.853313	-4.49093	-2.92716	-3.67055	0.640095	2.64251	-1.38731	0.245737	0.401332	-0.619243	-2.91818	-1.57333	-3.78665	2.38598	-1.60125	0.501556	-0.165512	1.21654	-2.32733	-0.318575	1.46853	-4.25748	1.90451	-0.650553	2.31746	-0.77257	-2.04291	1.78545	1.69584	-0.6006
4.4243	-9.0568	26.6621	5.96161	0.80863	-8.05724	3.4089	-0.811576	-2.85933	7.48179	-6.2499	-4.72748	-6.23423	3.37413	-1.70654	-0.0139461	-1.29526	-0.379513	0.399822	4.17703	6.3708	6.9299	-3.39926	2.27787	0.70604	2.93953	-4.58557	3.09275	1.46051	-0.652528	-3.45822	2.594	-1.15637	3.48412	-0.341858	1.61626	-3.39546	0.97223	-1.09372	-3.32688	1.04239	-1.82617	4.63548	-1.6902	2.92982	1.01159	-0.647468	2.19878	-1.28016	2.2418
-6.71185	4.386	-0.0888951	0.452856	-5.36491	1.11567	3.28494	0.523162	-0.932365	-2.68272	-2.02606	2.53984	-1.5388	-3.08131	0.256581	1.93438	-0.729121	1.96601	0.689846	1.57295	-0.646811	-0.770683	-0.469727	0.647517	-0.311438	-0.864883	0.815335	-1.25022	1.72224	2.58627	0.39583	0.220277	-0.444593	1.60983	-0.00347806	2.99921	0.379981	-0.726347	-1.08055	-2.33073	1.17466	-0.803996	-1.24349	-0.386792	0.297288	1.15946	-0.292479	-0.0259858	0.484131	0.719834
1.04509	1.66726	-4.28717	-3.39955	-1.30604	-3.58297	-0.380813	3.26294	-0.299261	-0.359805	2.01494	0.489537	-1.79997	0.13868	-1.11625	-1.98539	0.495789	0.513613	1.26516	-1.59362	-1.60769	0.182784	-1.21466	-2.13316	-1.22332	0.0804229	-0.18636	0.350297	-1.53408	2.69588	4.91831	-2.48595	0.00864614	1.84335	-4.21168	-1.22253	-2.51995	0.572234	0.788797	0.604245	3.9573	-1.73091	1.24244	3.65652	1.54286	0.0340304	1.92212	-0.588486	-1.6979	2.82971
-3.38407	3.08393	4.21588	0.526833	1.5368	0.535432	-3.35374	-2.20755	-1.60048	0.386155	1.66653	-0.130218	-7.7708	-0.0231937	-4.56035	2.69768	-1.5307	-2.9193	0.782868	1.50702	4.98378	2.96661	-0.481307	-0.369351	2.17592	2.97395	-2.05274	2.62791	-1.70036	-0.991782	-4.26427	1.65636	-1.19557	2.61111	1.93051	2.59568	-1.95011	2.09364	1.9027	-1.70369	0.842096	-4.38355	3.54641	0.905949	2.35134	-1.82523	-1.61358	-0.342385	0.723816	-1.9628
-12.8421	4.44315	-2.83575	0.215319	0.630765	-0.534503	1.95005	0.331556	-1.48849	0.616648	1.03464	1.09908	0.298291	-0.0542096	-1.00573	-0.851304	2.95164	-2.01956	-1.9584	0.239831	0.909312	2.59789	-0.623434	1.34605	-0.683441	-1.05934	-1.42767	-1.21731	-0.373943	-1.34962	-0.621913	1.12077	2.22737	-0.911994	1.61325	1.60741	-1.05735	0.582978	2.63308	-3.86192	-1.45516	-0.0120444	-2.4619	-0.807112	-0.181285	0.296738	1.7971	-0.00243941	-1.59884	1.31986
-3.34652	2.41662	-1.36378	-0.1956	-4.69124	0.338309	-0.463715	-2.66953	-2.43386	5.16473	-0.553201	-5.70616	-1.53595	-1.89008	2.27574	-1.14822	-1.75189	1.23281	-0.408457	0.68544	-0.489294	-0.398188	-1.33843	-0.0414933	-2.08689	0.742585	0.274862	-0.855613	-0.790683	-0.245867	0.183138	0.113069	1.50198	-0.671586	-1.44134	-1.94475	0.581809	-1.07964	1.24082	0.092352	1.06689	0.837376	1.12381	0.410277	0.0397092	1.59565	-0.125728	0.815537	0.874794	-1.418
10.6264	-25.0426	8.50489	-0.282334	0.70855	8.07888	-0.733584	-3.22371	4.16024	2.5085	2.99452	7.23614	-9.7754	2.801	1.61793	2.73457	-0.703172	-2.98374	-1.77077	2.80553	2.57497	8.75848	5.99389	-6.97656	-2.53758	-11.4136	-1.68171	-0.304461	-5.64342	0.484429	-3.41669	-2.12597	-6.93361	3.85114	-7.94489	-3.1777	2.0223	-0.0606251	6.35881	1.58683	0.721329	-0.265698	1.49749	3.89366	-7.95535	-1.48501	-6.39613	-1.228	2.30955	-0.113487
1.88516	-1.50479	-0.0120698	-1.02482	-6.7761	0.999542	-0.0532611	0.0927878	0.819305	1.09142	6.16213	1.25056	-1.95172	3.27129	2.79946	-0.982132	-0.827371	4.38712	-0.179522	0.77771	-1.98504	-0.381458	-1.12742	-1.48812	2.0583	-0.809079	1.28916	2.98663	0.784842	4.73194	1.99235	-2.23192	1.99208	3.5348	-2.69575	-1.3784	-1.99943	-0.0559808	1.70869	4.8651	1.1579	2.88444	-0.592093	1.06466	-2.39035	2.17946	-1.23552	1.58532	0.783182	0.904111
-3.29053	-3.27631	14.9846	4.58747	-4.23733	-0.65251	4.37653	-0.561373	-4.87737	1.29803	8.02059	-3.71343	3.93592	-0.34589	-0.260673	-4.31934	0.390513	-0.334957	3.74459	-2.69636	0.130579	-4.01712	-0.411996	-0.575648	-2.47373	0.927242	1.28766	-1.33943	-2.7297	4.85813	3.32614	1.70822	-4.29917	-1.65613	-2.7989	-2.51346	0.409953	1.35428	-1.56347	0.764423	2.97368	4.47494	2.73449	-7.43676	-1.65872	-3.55856	1.89672	-0.529919	1.71998	-7.47789
-9.82416	3.76653	-2.06006	-0.0372608	1.34598	0.0302107	0.575995	11.3962	1.77509	3.89334	0.739447	5.28167	-0.251538	-0.161787	-1.40895	-2.94875	-1.79342	-1.66527	-0.238775	4.60352	2.68118	-2.56704	2.13112	0.0604727	-1.76774	-0.36231	0.064367	-0.221444	0.650114	-2.59857	0.998566	-3.51583	0.186983	-0.014741	0.575099	-1.88818	0.940328	-1.19863	-0.412283	0.931528	-0.559264	-2.47422	-0.566588	1.71347	0.888081	-3.89821	2.01383	1.03865	0.0349134	1.42463
-1.72542	-13.2384	-8.81983	-4.24601	-2.59078	-4.59348	-0.899932	1.25564	-3.86826	-2.7524	1.89553	-0.945897	-4.9322	4.03938	0.884669	-5.30876	-2.26033	-0.880697	-1.49999	-1.49331	-5.21345	4.83942	0.710361	3.26511	2.21438	1.54769	0.153203	-1.78598	3.18791	0.884853	0.122037	-0.34775	-2.08722	1.21314	1.24	0.976724	2.69064	1.26547	-0.473116	1.71452	1.16185	-0.179328	3.51117	-0.215425	-0.998082	-3.97385	1.21388	-1.99436	2.35185	-0.495915
-10.3295	2.61783	-1.26069	0.483122	-1.11428	-1.68209	-2.83564	-0.699605	-0.319093	2.89432	-6.46579	-1.86557	0.479266	-0.166307	-0.14902	1.38505	3.9787	4.11329	-0.697765	-2.15784	1.4666	3.12679	0.770336	1.47719	1.75808	-2.62455	-0.19961	1.05119	1.13035	0.470535	-3.55044	0.431776	0.169879	0.769532	-0.0200612	1.31146	0.986794	-0.257495	1.00349	-1.83801	1.1058	-1.44709	0.993567	0.325554	-0.29148	0.889772	2.16826	4.03823	-1.73119	1.06961
-0.145293	2.52219	-2.01117	-0.8943	-0.71856	-0.13911	5.24313	13.5663	1.60858	6.53562	4.315	2.61362	-1.74266	2.28839	-0.120092	-3.86903	-1.69622	-0.300549	-3.78426	-0.628571	-6.73602	0.679	-1.41737	0.470992	-0.622923	0.603567	-2.80755	-1.38928	-1.75595	1.70878	0.430172	-1.48582	0.607033	-0.392654	-3.19742	-2.5128	1.26302	3.11956	-1.7539	1.048	-1.35025	-3.18189	2.86547	-1.30518	0.115468	-2.31411	0.797491	-0.244507	-1.89047	2.03454
5.62962	3.031	0.536	-2.93238	0.518803	0.428307	-3.01494	-4.26755	-2.08888	-1.38186	1.56409	0.032586	-0.522052	-1.71948	0.189349	-0.672226	0.0880174	-1.78138	-0.422465	-2.94607	-0.335115	1.51659	1.60447	2.29702	1.18547	-1.42495	2.4089	1.71003	1.75779	-0.678206	1.86535	-1.14591	-0.372321	0.281467	-0.502497	3.51514	1.16826	-0.12163	1.36272	-1.86072	0.124541	-3.0772	0.518628	-0.292679	-0.130324	-0.485424	1.06071	3.43189	-0.846385	0.378873
4.78025	4.23968	0.933893	-2.08852	-5.32139	1.67397	0.332136	2.19316	-1.76238	-2.8608	-1.85681	2.10554	0.316384	-0.088627	-0.601101	3.99295	3.88242	-0.997743	-1.0779	0.738856	-1.3521	-0.392481	0.739004	0.557165	2.85154	0.458897	0.173028	-1.19922	-0.430877	0.177303	0.251934	0.212056	1.93222	-0.174154	-1.21104	-1.13764	-0.241505	-0.178841	1.94435	-2.3679	-1.07549	-0.766719	-1.16593	0.757452	-1.19039	0.767141	1.58643	0.565645	-2.78403	1.10672
-2.07981	5.05506	-0.726567	-1.80827	0.348586	0.76701	0.0134128	-1.3226	1.39541	1.4425	4.36759	-3.61278	0.443795	0.379814	0.464954	3.53597	-5.83652	-1.21632	4.91745	0.851144	5.02032	0.801658	-2.02003	-0.326901	0.0731845	-0.127065	2.07947	0.516439	-0.51557	-1.18805	-0.444429	2.97138	0.391471	3.01253	2.36436	-0.573315	-1.24633	-2.87871	-1.16055	-2.49293	-2.10115	-1.07559	1.09694	1.20346	-0.502869	-0.038258	0.835588	0.990363	0.453765	-1.78059
-10.8805	3.77086	-0.772202	0.184705	0.420461	-0.0899569	-0.206622	-1.81908	-0.252989	-0.127238	0.412242	-0.978767	-1.56099	-1.96634	-3.53189	-1.41269	-2.62192	2.62227	-3.03325	0.342157	1.51839	-2.04552	1.13322	1.15447	-1.49927	-1.73829	1.07693	1.21884	1.03256	-0.103418	-0.134125	-1.05444	-0.166578	-1.56209	0.553365	-0.389204	0.592527	-2.67323	0.742188	0.666651	0.923982	-2.3002	-0.146583	1.56801	0.754936	-1.45138	1.61863	0.795834	2.35322	-0.287475
-1.25167	2.80674	0.659883	-1.24655	0.463743	2.52558	-1.82005	-0.965357	-1.03427	1.5336	2.17978	-0.325111	-2.76546	2.32108	-1.13582	-0.505773	1.3331	1.86783	1.90037	-2.89162	-1.5491	-4.71068	1.64367	-5.32302	-0.339521	4.5517	-4.22792	-2.20564	2.71042	-1.70817	0.603938	1.86643	-1.22097	0.879572	1.25894	0.0823269	2.653	3.76065	-0.160352	-2.81135	1.53414	0.0889419	-1.55326	1.23247	4.07379	0.109378	-2.29377	1.16446	-0.686728	-1.0733
-13.3252	5.05988	-3.30696	-0.266853	-0.0731779	-0.706553	4.01051	3.17395	-1.67719	2.6099	2.30368	2.00273	2.21877	-0.4041	3.31921	2.14028	-1.66438	-4.22746	-0.62823	0.333803	0.468786	1.10324	1.33696	-1.57521	0.428982	-1.18522	2.25406	1.62377	2.16696	0.758745	-3.78209	1.26414	0.0667803	-2.74346	-1.45472	2.18406	-0.588462	-2.3246	0.14283	0.6456	-2.54063	-0.514192	0.0767431	0.913596	-2.664	1.22102	0.174746	0.425107	0.751118	2.23837
-7.12473	2.46321	-2.08709	0.570514	-3.1388	1.80667	0.552323	2.97401	-0.737398	2.33989	3.0319	0.282424	-3.30165	-1.56808	-0.18607	0.692821	-0.0475979	1.07561	-0.288041	1.16846	-2.35614	0.000850754	-1.9534	-1.5465	-2.15464	0.950737	-0.767657	-0.453374	-0.202553	1.89184	2.44243	0.433056	-0.025777	-1.15139	-0.489588	0.076529	-1.53485	-1.06614	-1.97519	0.772075	2.73222	0.423707	0.95171	-1.84769	3.28405	1.48055	-1.12097	0.258522	1.0589	-0.297377
2.65142	-10.4847	-7.5244	-5.36458	-3.96995	-10.9874	2.59152	5.53437	-1.90708	-2.1646	1.01767	-3.30001	-5.60547	0.677995	6.74448	-5.95152	1.87815	5.23262	5.86299	1.27783	-1.72038	3.93571	4.56289	-0.999966	-1.18393	6.45062	6.30644	-1.99905	0.415477	-10.5892	-0.14543	7.52257	1.9198	1.10102	-2.24095	4.91575	-1.51352	-4.14956	-1.21319	2.80235	-3.01975	-3.22861	-0.52709	0.0426131	-2.66174	-3.22059	3.35197	4.50715	4.60145	-5.51861
-0.559939	4.19178	0.201128	-0.774401	-4.76458	1.38972	-0.708238	1.16505	-1.90287	0.49449	-0.230535	-0.86486	-2.94538	-2.48985	-0.398305	1.37465	-0.778201	2.99451	0.6095	1.41034	-1.86949	-1.69048	-0.483114	0.836831	0.00193999	0.799983	-1.42042	-1.61425	0.708882	1.80428	0.864478	-2.36512	-1.8864	0.380418	-0.437215	-0.328367	-1.3024	2.17897	-1.59813	1.07176	-1.23687	-0.919562	-0.308719	-2.48271	-0.160411	2.71227	-0.480338	1.94761	1.27464	2.3726
1.10695	4.17434	-0.480065	-2.42519	-0.288587	0.545879	-0.893842	2.84991	1.09172	-1.54868	1.19899	-0.978439	1.12972	-0.552198	-1.41513	2.28196	1.16163	2.12522	-1.37021	0.470246	0.832987	1.88701	0.521137	-1.09452	0.628081	0.870965	-0.456858	-2.61371	0.314463	0.52869	-0.400671	-0.0102092	-1.73961	0.44491	1.46177	1.64991	1.1297	-0.0325221	0.907567	1.83677	1.7022	-0.637179	1.61636	-1.40352	-1.80811	0.822673	-1.00756	0.261802	-0.858362	1.57593
-4.62615	-6.00626	-4.36666	-1.51016	0.15507	-1.17518	0.183434	-1.67469	-1.34928	1.45415	6.2737	-0.641223	-2.23396	2.35546	1.59515	-6.4541	1.91538	-0.13176	0.101744	0.692927	-2.75393	2.25153	-2.26218	-5.39268	1.82132	-2.15897	2.26155	1.0113	1.80506	4.32913	2.86545	-0.272464	0.786334	0.107153	-2.06513	0.368725	0.737065	-2.86259	1.63546	-3.85207	1.36809	0.117437	-1.28382	0.702191	-2.20871	-1.16108	1.02213	-0.98428	-1.64703	-1.40045
-14.4782	5.09894	-3.96318	0.601787	4.61126	-0.268081	0.187399	9.07227	-1.73687	1.86613	1.6349	5.33134	-1.08565	-2.35242	1.99025	1.19415	-2.68949	-2.09139	1.58939	0.332427	0.91759	-0.507059	-1.77116	0.738044	-2.50463	0.30755	2.95288	0.937263	1.58846	-1.8799	1.43062	0.120533	0.0680576	-1.43499	1.95972	-0.4097	0.875801	-0.0961051	-0.809545	1.11813	1.72554	-1.43413	2.47483	-2.37132	-1.47622	-1.36278	-1.84786	-0.312381	-1.02608	-0.514283
4.88752	3.54123	1.01438	-1.88633	-4.82641	1.45883	0.855255	0.28294	-1.96633	-0.0467695	2.10599	0.343247	-2.37236	-0.429455	-0.551998	-1.12338	-3.88266	2.52431	-2.18086	0.655603	0.379056	-0.845582	1.11048	0.098771	1.85161	-3.40637	-1.87302	-0.30939	-0.65206	2.84349	-0.485428	-0.561418	1.598	-0.418896	0.327046	-1.12005	-3.10519	-0.22426	1.05355	-2.63961	4.33231	-4.08181	-3.48912	-2.19003	1.14184	2.19	3.69845	-5.87969	-0.794272	1.20234
-2.46013	-14.7323	2.04871	-0.564453	5.45325	12.1073	4.9008	0.225581	-3.3467	-0.232576	-2.96219	-2.0919	1.57931	-1.07421	-3.25611	2.70746	1.78868	0.687575	0.690936	-1.87737	-1.93798	-0.254677	1.33117	-1.37569	2.3602	-0.66314	0.713291	1.65672	-3.43249	1.38031	-0.545025	2.7371	1.60843	1.21924	-0.403829	-1.68051	0.97026	1.89182	-0.177491	-1.52114	0.249033	0.597384	-1.05048	-0.951095	-0.623539	0.793363	-0.33253	-1.97669	6.87877	1.0627
10.7801	4.15128	-2.35937	3.15302	0.0187562	-0.306462	-1.37779	0.384656	0.207107	-2.11907	-0.0476057	-3.27375	-0.251245	-1.69285	-2.51675	-2.66213	-1.28458	0.370976	0.896591	1.85359	4.56537	3.27541	-1.84608	1.47465	-1.23398	-2.05836	-0.816767	0.214457	0.762315	-0.726669	1.50595	1.99431	0.770558	-1.9772	2.76126	1.4047	1.98608	3.82561	1.05663	-1.02259	0.514958	-0.421802	-1.0001	-0.222344	-3.01922	3.69151	2.45005	-3.15609	-1.65611	3.42217
3.06613	4.33189	-0.100074	-1.64994	-0.11008	0.863553	-1.72777	0.818081	-1.93223	1.16885	0.830153	0.321986	-0.936915	-1.9358	-1.47864	0.456522	1.16037	0.87503	0.817184	-0.420758	-2.1528	-0.991589	1.29135	0.0296389	1.46028	-0.88547	0.257254	-2.64072	0.968976	-0.322348	-0.477596	0.450298	1.72564	0.575759	3.13718	-3.05518	-1.37581	1.42199	1.5944	-1.93899	0.942368	1.07849	-0.0657895	2.43359	-1.3504	-2.0892	0.437112	0.130543	-0.0456312	1.99321
0.615636	4.13436	-0.715344	-1.52023	-2.66433	-0.593435	0.0369824	-2.49481	-0.610728	0.430884	-0.826295	-2.36389	0.634996	-0.706268	2.76107	0.571351	-3.37023	2.97139	0.52999	-1.13655	1.2237	2.44566	-0.269908	0.245639	1.90816	-1.37016	1.5619	1.77858	2.37923	1.17436	0.1275	-0.00496961	-1.15134	-1.039	-0.969108	1.6185	-2.2067	-1.39035	-0.930682	2.95059	-0.121998	-0.795397	-0.410583	2.74081	-0.664064	-1.61112	-2.74979	-0.50516	2.12632	2.00912
-2.15885	2.92676	-1.0048	-1.01607	-3.21773	1.43664	-0.0710679	0.281835	-1.8425	-0.481037	3.81103	-4.76716	0.517556	0.985598	1.86437	3.71338	-3.73442	-0.339091	-0.0418157	-0.390917	-0.581327	0.599844	-2.00914	1.33664	-0.300751	-0.676633	-1.03371	-0.0866326	0.435079	-2.09881	-1.6992	-0.12659	-1.01329	1.87652	-0.886155	-1.40248	-0.52669	-1.67683	-0.693079	0.735144	-0.557255	-0.790716	-1.25631	1.7025	0.333025	-1.31033	0.257146	-1.8091	0.48436	-0.0209259
2.90984	-1.14705	0.526033	-1.94384	-4.75294	2.64772	-0.0745017	0.686666	4.66229	-1.91655	1.87053	-1.3089	-0.0542725	-1.68959	1.82389	-0.769525	1.15832	1.53428	-0.294671	-1.27607	1.10815	0.271458	1.41471	-1.84339	3.77109	1.95384	3.48837	-1.03081	0.933656	0.776476	1.8136	-1.52983	-1.85847	-3.76291	1.61859	2.71598	-1.63452	0.220895	-2.74699	1.14551	-1.70415	0.532197	2.75841	-1.65995	-0.454888	1.20757	-0.319068	-0.652582	-1.96201	1.11519
-12.2851	-0.60556	-1.9557	0.155489	-0.403305	-0.841466	-3.80125	3.19515	3.80858	-1.26342	1.96959	-1.56321	1.58932	2.69331	-0.951414	1.36594	-0.106317	0.434673	-0.535518	-0.468679	0.954942	-1.15394	1.48538	0.132143	-0.615795	-2.09253	-1.68975	0.53602	0.256003	0.310478	0.517322	-3.61975	0.172239	1.33309	1.70831	-0.509783	-0.604885	-2.31169	1.6191	1.39021	0.702251	-0.0137689	-2.12626	-0.127529	0.959519	1.22608	1.49996	2.05002	-2.5564	-0.393373
6.11035	0.755636	12.0347	1.35324	3.40804	-2.24523	-1.96515	1.34218	-3.18749	-1.53673	0.290394	-3.98881	-1.4791	-3.08131	0.00347986	1.59093	-0.941455	-1.73791	-2.86674	-2.63575	-1.02322	1.87046	1.85803	-2.4089	1.4172	-2.6006	0.307403	-1.19274	-6.34234	1.60801	1.33471	1.0038	-0.439507	2.21652	1.24985	-0.108605	0.90445	1.54183	-2.13652	-3.32493	-0.942032	1.65345	0.844595	3.95949	-1.02347	-0.716052	2.27164	-2.86198	2.09331	-0.132532
-11.5155	-0.904	9.83803	4.84824	1.87543	-3.23683	1.38302	7.21319	1.25585	-4.32745	-0.689525	1.08147	-0.903528	-3.9808	3.27836	-4.10706	0.637059	1.02076	-0.331937	-1.83261	1.59991	0.0427895	0.102521	-0.194551	3.61088	-3.56693	0.469499	1.6876	-3.20793	0.855624	0.320851	3.06291	0.249051	0.607883	2.86402	-1.54454	-0.204094	0.57532	1.18481	1.14674	-2.43203	-0.230728	2.0952	-0.679016	-0.525572	0.0800514	-1.21217	0.139212	-3.71608	0.248562
-5.48648	-20.2372	28.2572	9.47659	0.851661	-4.97308	-2.78806	2.89059	6.15785	-0.706722	2.43682	-2.93077	1.27903	-2.65069	-7.34268	-2.11248	-1.15779	-2.98817	1.49602	-5.06362	-0.0276649	0.309983	-2.52567	-1.5654	-4.30297	0.00209205	4.12449	-2.23258	0.866359	-1.26781	0.310732	-1.14294	3.44772	-3.66144	-3.21179	2.12863	-5.22795	-1.58815	5.63388	0.333628	-0.808504	5.62253	0.617106	0.656465	-1.12115	-3.64244	1.85878	-1.48893	0.522118	2.54364
23.4017	0.872897	2.88997	-4.82866	-2.20621	2.6437	-4.45837	5.49048	2.19931	0.105387	0.365746	1.23776	-0.0935582	-0.149665	-1.16801	-2.60086	-0.905384	-1.77395	-1.16406	0.60369	1.44718	-0.127271	2.20595	-0.648466	1.91454	-5.43718	-2.73021	3.65934	1.22649	-2.91749	-0.675634	-2.15415	0.503551	-0.7136	-2.28781	2.51608	3.58991	-4.4997	-0.602749	-0.677275	1.51334	0.372451	0.910809	1.61301	-1.3924	-1.79538	1.90138	0.195557	0.531523	-0.160044
1.28166	1.88352	1.13326	-0.457907	-6.31331	0.914516	-1.2768	0.808598	1.27633	-0.175602	-3.024	0.820242	-0.276704	-1.28533	1.44758	0.864546	-0.252549	3.24949	0.931687	-1.88744	1.00662	-0.985808	1.99558	3.19595	2.74962	0.439606	0.605142	-0.142096	-0.31216	1.27364	-0.768039	-3.35495	0.259811	1.36486	-0.187159	-0.981006	1.9584	0.121432	1.64019	-1.8003	0.732981	-0.494751	-0.502971	0.203682	1.34973	3.08724	-0.270154	1.72254	-0.600366	-0.660331
-8.4242	2.88164	-0.442727	0.288413	0.456952	1.11312	-2.60645	1.99411	0.569898	-1.38826	1.64937	-0.859925	1.9292	0.916999	-1.07339	1.23139	0.895655	2.02295	-0.933543	1.84677	-1.11421	0.807808	0.366989	-0.538182	-1.45379	-0.768242	-2.69469	-1.12492	-0.165192	-2.04924	1.15159	1.15576	0.269047	2.45535	2.03923	-0.130987	0.308304	-2.65155	-0.955365	-4.37432	-0.625816	1.08565	-1.49672	-1.36436	-1.9314	0.00550974	-1.02664	0.194949	-0.0898498	2.09492
-0.670346	5.16224	-0.568204	-1.08165	0.441176	-0.615889	-3.51189	-1.78571	-2.85861	1.24064	1.8695	-2.59669	-1.08294	-2.04311	-2.19724	-0.888356	1.93751	0.519012	-1.30451	1.55873	0.867194	-0.870594	2.6836	-0.362723	2.48803	1.07643	-1.32452	-3.37801	0.414534	0.290912	0.0950565	-0.432016	-2.15421	-1.39556	0.251291	-2.86724	0.914808	2.29348	-0.711539	0.965788	-2.17346	-0.0175295	-0.0966157	3.34089	-1.21915	1.08503	-2.11415	-0.523249	-0.00238075	1.31585
-4.84119	4.31668	-2.30696	-1.44353	-1.65047	0.481741	1.51492	3.24012	0.713762	1.35952	1.31292	3.02184	-1.60409	-2.30385	-0.584753	-2.89518	-0.800556	-1.41523	-0.606821	-0.757614	0.656621	0.198592	2.19977	-2.29655	-1.76151	1.33034	-0.37744	-1.04437	1.64623	1.96907	0.542562	-0.190588	-1.06747	0.50972	1.39814	-1.01731	-0.546186	0.170775	-1.3251	0.251137	-2.02675	2.2183	1.23755	1.95247	1.75775	0.377979	0.176517	0.312031	1.42348	0.913436
2.17023	2.91655	-0.94067	-1.63163	-3.33226	1.20871	0.649615	2.69126	-0.00230032	-0.31718	-0.992435	0.0794682	-1.56957	-3.27743	-0.0776924	0.605502	0.146275	1.09653	0.611292	-0.42995	-0.623206	0.342672	-0.225213	-0.476623	-0.136798	-0.311908	0.862062	-1.58854	0.40865	-0.312775	0.363022	1.27935	-0.82297	0.868592	0.0868662	0.0356995	-1.00601	0.607458	1.50258	1.78292	-0.882265	-0.839254	-0.211429	1.59342	0.390295	-1.00442	-0.430618	0.127391	-1.00631	0.772619
-6.97436	3.47092	-0.528781	0.249213	-3.16132	1.05584	3.56757	1.35904	-2.50356	-1.0765	3.00905	0.123411	2.37109	0.312467	5.67103	7.17534	-2.77053	-0.711925	1.86522	-0.0381457	3.54353	-1.59683	-4.56057	0.606267	-2.95459	2.81694	3.00994	-0.448761	1.9848	-0.416726	-3.55822	3.50426	0.397314	2.28072	0.719403	-2.50808	2.34018	-1.71386	1.25578	-1.51359	-0.748535	-0.200519	0.000173786	4.20219	3.35806	-0.196553	-0.408015	0.0713662	-0.246783	-0.478704
-1.73296	3.76598	0.326467	-0.922245	-8.29676	0.243016	2.22614	1.79967	-2.26838	3.25248	-4.98095	1.28548	2.00655	-1.61523	5.0725	4.85534	2.46295	4.57505	-2.45353	-0.414585	0.383381	-1.42727	-1.62384	1.65175	1.54234	1.60683	3.15653	-2.97534	1.22031	1.24095	0.484798	4.06358	-0.309134	0.325417	-2.1322	2.41992	-0.916882	1.98131	0.850721	-2.96866	2.70888	-1.99838	-1.86882	1.07463	-1.35874	2.08287	-2.69405	0.909691	0.680533	-3.18662
6.28103	3.6815	1.17248	-3.42605	0.790065	0.995576	-3.56918	-0.727838	-1.0424	-1.55129	1.91693	-2.6805	0.0763242	-1.26061	1.1819	0.596301	-1.19447	-1.1596	-0.0975465	-0.140686	-0.710301	0.984821	0.931349	0.129246	1.05872	-0.21546	-0.859092	1.70237	-1.10137	0.922271	-0.0728884	1.91176	-1.1564	-0.686523	-0.421988	1.62259	-1.52393	0.493435	2.69344	-2.0081	-1.42846	0.458472	0.319309	1.6032	0.392621	1.12874	0.910418	-1.84975	-0.441949	-0.250413
-3.03053	1.98067	0.525855	-0.0838301	0.589583	1.36007	-2.92598	-0.970785	-0.0777369	1.86287	4.1964	-1.02896	0.398756	2.0398	-1.44816	-3.23503	0.362989	-0.628057	-0.117354	-0.689286	-1.25018	-2.58552	1.39872	-2.21376	0.286469	1.24777	0.335527	-1.44335	0.464843	-0.340992	0.739593	-0.919864	-0.70784	1.08438	3.67201	-2.70399	-1.58613	-2.09021	2.38684	-1.41224	-0.358391	-2.01767	-0.910843	-1.20635	-0.696343	2.66509	-2.46586	0.057466	-0.166972	-1.7039
0.62252	3.37373	-1.08959	-2.15478	-1.52478	0.0357141	-0.600396	3.53794	-0.538828	-1.17569	1.62607	-1.03706	-0.162245	0.308327	-0.788688	2.539	1.00362	0.630148	-1.91965	-1.27191	-1.22892	0.431909	0.144077	-1.83896	0.232758	-0.185762	0.788028	1.42938	1.45898	1.75654	-0.889145	0.318165	-2.98684	1.46548	1.36956	1.15764	-0.793885	-1.59472	1.14585	2.00303	-1.13224	0.831512	-1.48495	0.143952	1.42815	-1.71626	-1.01896	-0.91225	1.38155	1.18453
0.168471	2.63821	-1.31357	-1.42083	-3.10809	2.24141	-0.0564656	5.58766	-2.44517	3.19587	3.18611	-0.304511	0.454986	-0.178493	-0.19914	1.50652	2.29864	0.365607	-0.0429854	1.32792	-2.3631	-1.56161	0.162015	-1.80075	-1.94165	-1.05054	-0.265906	-0.44739	-0.0928103	1.73217	0.385487	1.69237	2.08321	-2.79266	2.90658	0.438482	-0.476109	-0.445029	-0.383533	0.336538	-1.42691	-1.7302	2.50603	1.18909	-5.81765	0.575579	-0.565826	0.0710175	-1.52015	-4.59508
4.4276	-16.8391	-3.71264	-3.70806	1.72743	15.2325	3.3844	-1.40204	-3.03141	4.05312	-9.67875	-3.02377	-2.36703	0.481298	4.87933	-2.71703	-2.65604	1.93566	2.1101	-2.43894	1.65796	0.508793	5.64677	-0.82119	2.92701	-2.61627	-3.75293	0.273804	-0.21018	-1.74945	-1.69115	-0.282891	-1.18761	0.543912	0.0840111	-1.189	3.31885	-1.7282	3.34548	-0.205887	2.49782	-3.15677	0.771313	1.31614	1.19936	2.14991	-4.00818	-1.23344	-2.40137	-0.196994
-6.05797	3.59247	-1.55716	-1.31459	3.80222	-0.937478	0.351692	5.26641	0.467807	1.17447	1.395	1.45281	-3.06515	-1.64977	0.426408	-1.17747	1.10821	1.09327	0.78552	0.354165	0.00119389	-3.16987	-1.69145	1.07957	-0.888292	-1.7676	0.470489	-0.955495	0.564567	0.827602	1.46659	2.58118	-0.445449	-1.07235	1.5467	-3.90688	2.27222	1.02535	3.23681	0.499083	-1.64304	-0.733099	1.31492	0.69269	1.05809	-1.10106	-2.52248	0.686915	-0.401891	0.321323
-7.37726	4.17878	-1.58534	-0.221263	-2.27629	1.40353	-0.473777	2.55635	-0.478649	0.459852	2.45648	-0.799234	-0.181063	-0.233319	1.01208	1.84913	-3.4441	2.51794	2.25897	-1.27693	1.18472	2.26564	-0.732603	3.05584	1.037	-1.55493	-2.29589	0.641349	0.174779	-0.530661	1.19845	-0.0686949	-4.39621	-0.461489	1.09122	0.558181	0.382171	-3.03936	2.81597	1.01552	-1.23891	0.104395	2.42933	-1.84348	0.504148	1.21545	0.55898	-0.206917	0.975075	0.918611
-4.99257	-7.60129	-3.32265	-0.648412	-3.5104	-1.32682	-4.1922	-0.918195	1.48886	-4.06374	1.33265	0.782978	-0.104056	6.39249	1.89875	-1.21279	0.475381	-2.71108	4.79628	7.58648	-4.07541	4.15368	-4.63861	-4.31959	2.15281	1.216	0.481324	-0.692244	0.133572	-0.823734	5.47599	0.40601	2.72212	5.28085	-1.93662	-2.87386	-3.08962	-1.34594	0.111531	-1.74057	2.07117	0.237271	2.64737	-3.06064	3.3506	-0.307969	4.48226	-3.93819	1.46789	3.62258
-14.1272	-6.83207	14.1205	5.80658	1.65438	-6.31321	-5.1722	-0.340729	-0.433946	7.50973	-7.55759	-2.79868	-3.49872	-1.22604	4.54001	-0.644663	2.35466	-1.30642	-3.20954	1.35716	5.16781	4.15855	-1.42683	-6.24599	0.840255	-1.33963	-0.841686	-0.318534	-2.47207	3.164	-1.6776	4.07892	0.221308	3.00003	0.341265	-2.65992	0.128562	0.5819	1.20398	-0.985448	1.29505	-2.29089	0.255021	0.967198	3.40542	-0.0678446	2.34082	1.31889	-3.48244	-0.249958
-22.5615	3.41583	-3.56507	2.019	-0.978918	-0.0190997	4.87754	-5.97952	-3.21794	2.75495	4.63909	3.76965	-4.39459	-1.26557	2.20476	-0.4714	1.59949	-5.22474	-0.73581	-5.7982	-2.92053	2.23072	0.491358	-0.116416	-1.74744	7.21154	1.52771	0.542468	-3.95942	0.757327	5.1414	-2.6901	-1.50431	0.746297	-0.00322161	1.5107	2.87425	5.3535	-0.757459	-1.09958	3.42004	-1.43964	-0.454026	-1.34604	0.101236	3.18627	4.6023	0.230827	-2.22839	2.66793
0.0266247	-1.07633	-0.00396497	-0.555257	-3.59237	0.27212	-3.18411	-2.40653	0.822941	-2.57955	1.29546	1.40326	-0.305887	-1.75777	-0.321721	-3.33643	-0.799232	-0.333121	-0.611241	0.633414	0.385807	-0.457908	-1.63833	-3.45925	0.119815	-2.15715	1.04356	-1.83377	-0.225289	-2.13512	-0.86553	0.00398548	-0.56869	0.434167	1.50493	-0.310816	-0.953985	-1.87185	2.29942	0.347157	1.17656	-1.12089	-2.74061	0.839722	0.271935	-1.13267	-0.107514	-3.60263	-1.20983	3.15652
-3.79988	-1.42341	-0.562939	-1.56572	2.505	2.09258	-3.06881	-0.0222424	5.57811	-2.20032	3.30818	-4.14226	0.395505	-1.93302	2.00482	-1.87294	0.712786	-1.33136	0.0113359	-1.64212	1.53632	-0.768022	1.16832	0.390821	1.65577	0.662731	0.691685	-0.911046	-0.90812	-1.34581	0.015912	0.351864	-2.12625	-1.02371	1.35123	-0.50396	-0.380325	1.42827	-1.47506	-3.7372	0.723052	1.61317	1.14626	-0.105337	-0.983543	-1.85626	1.0477	-1.53716	-1.51067	-1.38519
-10.7324	-18.1447	-6.59338	-1.50569	2.65067	6.81851	0.610078	-5.34091	4.99736	0.856157	-1.65038	4.82534	2.92432	-3.04133	-1.79447	2.36286	-6.05888	-0.812996	0.453355	1.04234	0.314627	2.72842	0.709393	-1.01652	1.28625	-3.32795	0.636319	-0.577112	-1.29941	3.93193	-2.68709	1.20791	-1.19464	0.223791	2.61824	-3.33012	-1.39266	1.84945	-0.236537	-4.03485	1.31046	2.85586	-0.881582	2.46116	4.95522	0.504056	0.239696	-3.89267	-1.69219	1.89665
18.2397	2.74765	-5.20674	14.001	-0.848135	1.04703	-4.13994	0.850231	-2.66251	0.255792	1.88017	-0.852574	1.28074	-0.404434	1.60284	2.61852	3.8343	-2.10253	-0.23635	-1.93416	1.45863	0.626221	0.384481	-0.791408	0.691979	-0.600425	-2.30069	-0.791493	-1.4521	-0.156679	0.237704	2.35483	-1.05174	-1.6323	0.312846	3.43878	1.67389	-1.08908	0.413598	0.462444	0.329104	1.18916	1.03624	-1.9874	0.867875	-0.263975	0.663171	-0.449903	-0.449317	1.69081
0.280546	4.19315	0.0037584	-0.421781	-2.16513	2.91849	-4.04837	-0.118366	-2.41423	-2.68674	1.20844	-1.39479	2.41739	0.509395	0.847498	3.21454	1.37017	0.0143952	3.31539	4.02411	-2.08629	1.27848	-3.17534	-1.4986	0.281963	-4.13933	-1.77864	-0.649334	0.495178	-1.20463	-1.27752	-1.22697	0.868937	0.781174	-0.10997	-1.5004	-0.062727	-1.8226	1.34011	0.390469	3.78032	1.97828	1.13728	-3.669	1.90369	-0.52946	-0.854628	-2.38993	-1.07249	-0.513008
2.08288	2.53716	-1.03623	-1.84219	-4.75633	0.339289	0.11189	-1.40781	-1.30454	4.94489	0.191421	-5.07843	0.784276	-0.21591	1.16556	-0.451561	1.10954	3.6249	-1.27736	-1.5973	-0.136071	3.23008	-0.318118	1.99244	-3.85112	-1.98638	0.663697	0.132801	-2.72659	2.03692	1.84667	-4.02755	-1.6868	-3.88283	0.854384	1.99454	-1.55268	-0.451221	0.529579	-0.700162	0.747729	-2.66662	-0.132274	-1.62946	4.68331	1.01204	-0.294956	-0.0190793	0.395244	-2.67306
-2.21873	-9.02401	-2.57277	-4.81772	10.5647	3.84543	5.5998	-2.96023	2.09826	0.861956	1.33335	-5.98603	-0.0605295	-0.193972	0.299179	2.73825	4.13661	-3.39919	-0.271125	-1.11853	-1.10551	2.33017	3.53597	0.0906864	0.185758	-1.45308	2.12314	-3.02499	1.24797	-1.81807	-3.86977	2.74062	1.40601	1.59016	-2.58365	-0.575102	3.22452	-3.1552	0.642788	-0.486322	1.05859	-2.97503	0.718965	-2.66994	-1.70279	1.15695	1.65723	-0.62355	1.71399	-0.541698
-9.33208	5.21634	1.1614	1.7605	-1.10598	-0.0349158	2.25074	-2.16722	-1.35554	-4.03978	-3.10331	2.89582	-0.735242	-0.844763	0.691898	-1.06684	2.44655	0.118727	-0.807277	-1.06602	-1.14372	0.225182	-0.582291	-0.534108	-0.529779	-4.56822	-0.767662	0.794963	0.124343	-0.62699	-0.728623	1.26635	-1.07858	-0.214943	1.2309	-1.57679	-4.18421	0.390364	2.98019	1.49939	-2.17405	0.226899	3.22907	0.592505	-0.357727	2.38727	-2.85365	0.842828	-1.08898	1.07658
8.70023	3.20925	4.21805	-3.3044	-2.77596	-0.441451	6.70072	-5.26824	1.34443	-2.02957	-2.08806	4.01282	-0.701762	-4.36155	0.132169	0.242908	1.91882	0.264763	-0.262747	-1.68015	-2.2932	-3.09016	-1.95622	1.20587	4.50114	-0.216352	3.2551	-0.161562	-2.69387	0.243663	-1.57209	1.22274	1.69016	-0.00815755	0.774074	1.60868	-1.91198	-0.0934985	-0.478652	-2.71371	-2.10508	-2.63289	-2.15491	0.912303	-0.12117	-0.259543	-0.887851	0.678083	0.335702	0.914351
11.4046	1.64147	0.638075	-4.24515	1.76097	1.87624	6.09325	-0.443781	2.83299	-4.43929	-3.68322	1.25065	1.12137	1.48393	1.68508	4.66613	-0.0525851	-0.911233	-0.388225	-0.710955	-0.393999	-0.156279	-2.80314	-2.03383	-1.56029	0.663748	-1.17458	-0.518008	0.415947	-1.72248	-1.01982	-1.54074	-1.95022	-0.71944	0.116832	0.500553	-1.81197	-1.22025	-1.27116	-0.98674	0.460314	-0.517446	-0.746531	1.70622	-1.12828	-2.14459	0.466582	-0.422056	-0.31208	-3.82873
5.83104	4.17228	-0.70805	-3.95651	3.21398	-2.09717	3.62907	4.06853	2.23052	2.36531	-0.33956	-0.0614359	0.18126	-0.660716	-3.3365	-1.43435	-1.21823	-3.01939	0.29298	1.26459	-0.706077	1.20301	1.06883	-1.21076	-0.771003	-1.01269	-1.37852	1.35903	-0.904695	-3.30152	0.233242	0.409714	-2.09865	2.39793	1.41983	1.0805	-2.30536	1.56434	0.722776	-1.37419	0.912069	-0.0656364	-0.703862	1.58331	1.43924	-2.0206	-0.614394	-0.90408	-0.717035	1.91273
8.25734	1.37652	3.08138	-2.13982	-5.82237	-2.06966	3.22381	-7.03858	2.37451	6.71943	-7.37183	-0.303419	2.12512	-0.00860968	3.9606	-2.76327	-1.52667	1.88075	1.38816	3.45992	-1.60463	-2.4392	2.23316	-0.950479	0.989203	-0.441994	-3.14833	1.72542	0.40704	-2.28029	-0.589723	-1.63058	0.759774	0.52509	-2.86124	0.943732	1.4182	-0.986163	-0.144476	2.45514	-1.90173	0.581261	-0.402698	1.32878	0.0265921	-0.884721	2.08466	1.92654	1.61126	1.41679
-4.72953	3.98659	-1.69375	-1.58293	-1.56462	0.293345	-1.09097	-1.42365	-4.89504	1.04915	1.73738	-4.4038	1.82974	2.31521	-2.2012	6.63609	-0.363346	-0.81328	0.543374	-2.15376	-5.29382	1.23343	-1.16049	-1.58691	1.1868	-0.52156	3.0273	0.118131	-1.93554	1.03874	-1.60453	-0.35487	-2.62828	2.11719	-3.62886	-0.255624	1.57127	0.137241	-2.2738	-0.114322	1.83869	1.4713	1.51692	1.45756	-2.11742	-1.66563	0.444119	1.35848	1.18954	1.26895
16.9583	-5.36278	-2.8263	-7.9717	-5.88585	-12.2078	-2.27311	0.606536	-1.20467	0.916079	-2.03745	0.174259	-0.230612	-4.42033	-1.67519	-1.04161	1.22693	0.0220328	4.30014	-1.1491	1.36128	-2.29988	-0.553122	-1.00433	1.18205	0.994192	-0.0390172	-0.145523	-0.810863	-1.88771	-0.322038	-0.0328938	2.52242	3.1137	0.741191	2.16146	3.70084	-0.00671843	0.437092	0.87584	0.358053	0.102357	0.122773	-1.51907	0.469666	-0.089115	0.99264	-1.29023	-0.0944469	1.14763
6.45836	2.56703	0.120247	-3.94766	0.540064	-0.311164	-6.04891	2.97602	-0.173672	3.40077	-5.89663	-2.74207	0.8295	0.723391	2.6227	0.62945	1.86325	2.07476	-1.67613	0.122288	3.31226	0.887227	1.17738	1.14639	0.0737541	0.846804	-0.669564	-0.540416	-0.341945	1.59198	1.11446	2.34962	0.24537	2.10014	-0.80202	0.512441	-1.0977	1.71605	0.259038	1.41983	0.867786	1.51414	-2.0911	0.999885	-1.79469	1.7876	0.628567	1.36182	-1.57831	2.55104
3.66518	5.49135	0.190671	-2.3588	0.896534	0.927097	-1.99453	-1.15919	-2.43728	-0.952974	3.77614	-2.48444	-1.92023	-2.05017	-1.12547	0.872542	2.8964	-3.21644	-0.0651879	-0.406753	1.28798	0.813145	0.520759	-1.71151	1.46961	-0.179541	-1.72985	-1.03289	1.18366	-2.21715	1.63739	-1.82189	-1.50708	-0.878907	1.50728	-0.0204002	1.69198	1.24697	2.02021	-1.15828	-0.150361	0.621363	-1.52462	-1.07688	0.852593	-0.569882	-1.865	-2.66702	-0.123726	-1.28221
-1.23169	-6.59866	13.084	2.75822	-0.91656	-4.46599	-4.43465	0.92903	-1.48444	-4.10998	-0.819933	1.18614	-0.190353	2.04655	0.443724	4.37824	4.48905	-3.71785	-0.488441	-1.56423	3.41346	-0.0730634	1.18117	0.358504	-1.02287	-2.05079	3.31483	-0.217556	-4.4866	1.65797	2.17855	0.212784	0.00151851	2.22653	-0.933013	-2.86511	-1.22695	-0.999684	3.01607	4.22681	-1.23292	0.377157	-2.25034	-1.38042	2.09128	0.196706	1.09021	1.01396	-0.190212	-1.44235
4.1203	2.0345	-0.408624	-1.52326	-4.8762	0.90561	-0.849799	3.59102	-0.427307	4.34404	-4.45758	-1.12997	0.251081	-3.76289	3.18566	-0.0602981	0.542228	0.749936	-0.884665	1.16479	0.603175	0.604927	-2.01161	0.762587	-1.09496	0.145358	-0.116634	0.768402	0.897872	-0.589762	-0.273497	0.830934	-0.484126	0.820097	0.269326	1.06551	-0.155265	-0.928466	-0.579787	0.793519	-0.873509	1.22278	-0.0404901	-0.429365	-0.951474	1.16358	-1.0268	-0.0483041	1.21456	-1.22073
3.43986	2.35003	-1.00828	5.71363	-1.87803	0.766252	-2.27524	1.31107	-2.34983	0.974736	-0.185662	-2.72191	-1.22428	1.95852	-1.27159	2.76422	1.01363	2.6819	-1.04307	1.79353	-3.51808	1.10243	-1.32964	-0.501423	0.462481	-2.77351	1.71767	2.89497	2.60563	-0.590159	-4.74075	-0.756164	3.03291	-0.860916	-1.5426	-0.31262	1.81324	5.0197	3.58819	-1.87803	-0.413824	0.844496	-1.86952	-2.47545	1.27119	1.73521	0.639157	3.43576	-2.71182	-1.75237
5.60617	4.17904	0.440586	-3.17509	0.934477	0.265665	-1.94445	-0.675629	0.146553	-1.97294	1.05478	-1.49609	-1.66414	-2.43152	-0.612033	-1.54158	-0.784996	1.44205	0.905444	-0.789476	1.33022	0.898897	0.690877	0.314943	-0.654181	-1.2907	-0.0364673	1.2464	-0.628147	1.15623	-0.217124	0.249748	-0.106784	-1.83995	-0.136344	0.181383	0.752658	0.900645	0.326026	2.1522	0.966036	1.42337	1.51558	1.72606	1.89934	0.723234	-1.19083	-1.21582	-0.675952	0.665791
-8.77957	-16.7961	-9.98409	-4.221	-0.22274	-4.54801	5.23372	-0.739836	-4.55449	1.06255	4.39112	-2.43138	-4.57538	5.03659	2.90647	-0.712448	0.799998	-5.4779	2.25766	1.82703	-2.85518	4.68023	5.75867	0.22474	0.315044	-0.0738787	-0.0726934	1.77446	2.7417	-2.64742	4.08199	2.50493	-3.07972	-1.50918	2.03909	-0.495675	-1.10684	-2.67906	1.9136	-2.5916	3.79193	-1.25901	0.367933	1.35557	-2.75825	1.52785	1.14839	0.484897	2.67503	-0.557386
10.3739	1.39476	6.77373	-1.46256	-5.23024	-0.0873507	1.18804	0.0136763	-2.01221	-0.565419	3.70841	-1.25863	-0.567445	-0.107536	1.28419	0.7282	-3.49921	2.57756	1.0053	-1.80013	1.99237	-0.109924	0.494596	1.14194	-0.0734961	-0.819495	0.990647	-0.614932	-3.62399	1.52412	-0.2038	1.50803	-1.97369	0.0265229	-0.690119	-1.24561	2.3469	2.04485	-2.24069	4.78638	-0.344761	-1.03523	-2.12561	2.73236	4.4602	1.30954	-1.72731	-2.10778	2.1188	-2.19275
0.902066	-2.51049	2.32774	-0.402955	-2.92859	1.75678	-1.61119	-0.941634	4.58567	0.434635	7.08023	-8.16114	5.8078	1.26446	3.53161	4.97729	-1.55339	-1.72675	-3.17358	1.05926	-1.25256	-5.3914	-1.50291	1.34442	1.85906	2.17335	-0.112552	2.99237	-0.0581323	-2.25096	-3.07291	0.71957	2.55853	-3.85937	-0.0833466	1.68601	-2.30428	1.14435	0.0225379	1.79342	-0.120293	3.08981	-0.368385	3.29218	0.029678	0.102556	2.68791	-3.10059	0.744748	1.98416
-7.32154	-1.78361	-2.12308	-0.265752	-0.498238	-1.92723	-1.51392	1.6334	4.19266	-3.09042	2.17779	0.853764	-1.71255	-0.602047	0.597874	-3.40295	0.811806	0.0866025	1.05844	-2.86671	4.11012	-1.71639	-1.21734	-4.91719	2.2621	-0.368284	1.44898	-1.79877	2.73672	-0.0747918	1.04574	-2.81232	4.81792	1.07097	0.82209	1.90128	-0.531239	0.462174	1.81218	3.21342	3.38829	0.532	-0.156855	1.05514	-2.55898	1.27137	1.51777	-1.2046	-1.86235	1.06701
7.14439	-3.12191	-3.95064	13.6157	0.485876	0.6584	-5.86548	-0.283915	2.6194	2.47245	5.91323	-0.0471974	-3.63235	7.4569	6.43538	-1.02742	-3.55801	8.97505	-2.79426	-0.824246	-2.48949	1.53259	3.0732	-2.07543	-3.52193	-2.37836	-0.421951	-2.28937	-3.55197	-8.72631	1.80553	-3.12325	6.02038	-2.06762	-1.30945	2.6498	-1.59436	7.57757	2.86412	-10.7798	-3.60538	1.9602	-0.300007	-3.08269	1.19786	-9.52788	-6.31041	2.1204	0.91344	1.27588
-1.92479	6.14852	-1.05491	-1.55945	-0.42963	1.51516	0.901544	5.8538	0.978422	3.70762	4.39957	1.80332	3.37898	-0.56313	-0.437166	-1.71037	1.8451	-2.84278	-1.55613	4.64951	4.54837	-2.44971	3.84267	0.483108	-3.64487	0.659197	2.85741	-0.679489	2.8685	3.70172	-1.69858	2.10487	1.22581	1.86246	-0.76749	5.0072	0.890218	0.495902	-0.36339	-0.771498	1.92106	0.551747	-3.85051	-1.1235	-2.75786	-1.53606	1.07243	0.650899	-0.569851	-3.43738
-8.24339	4.00225	-3.80721	5.46432	1.856	-1.31067	0.303617	-1.25956	-0.999725	0.265595	0.608941	-2.65542	-0.990873	-0.76789	-2.59108	2.47796	-0.230192	0.31773	-1.15713	0.115277	-0.279233	1.54737	-1.04197	-1.01152	-0.396044	-3.3579	0.966168	0.894176	3.77758	-2.22411	0.123197	-0.775176	0.295294	0.00363612	0.937688	-0.300633	1.62225	1.71174	0.690254	-1.88305	0.0395847	-1.15536	-0.925733	2.92502	-1.566	-0.0111443	1.00681	-1.44973	2.00333	-0.4636
-9.7808	4.2484	0.389233	2.25587	-0.990232	0.187656	-0.0813799	0.868855	-2.52935	2.12345	2.91249	-3.14067	-2.15275	0.386007	-3.27689	-1.25634	3.31207	1.45637	0.711597	3.41518	-1.62389	-2.37975	1.36549	-1.38382	-0.228436	0.215973	-1.50592	-2.95784	0.629563	-0.726968	1.08719	-1.0999	-0.518683	-2.27257	-1.05009	-1.3861	-0.908075	0.35228	-1.77047	-0.330778	-0.910145	-0.954806	1.10571	-0.535357	-4.84718	1.02013	0.808693	1.27297	1.46742	-0.948179
-16.3486	2.76567	-0.381599	2.57264	-4.64468	0.686194	3.55155	-1.19374	2.18486	0.506688	-0.0708296	5.98707	-1.3939	-1.05599	1.33143	-2.77995	2.11335	-1.66643	3.96713	-0.184547	-0.716092	-0.208345	-0.27105	-1.98714	0.135773	1.90831	-0.454088	-1.43151	-0.492703	2.41568	-4.23649	-1.61495	1.75442	-4.98234	-0.121463	-1.63018	-0.858086	-1.066	-2.89037	-2.79324	-2.94988	1.10146	-1.26829	1.80515	-0.170065	-0.0968716	-1.45253	0.157825	-0.254717	-0.0812037
-3.55507	3.14608	-1.63351	-0.29157	-3.38947	0.286474	-1.30939	3.74853	-0.500865	5.03095	-2.15049	0.412821	-0.129081	-2.02791	2.29882	-0.972627	-1.45055	-0.222451	-0.222468	-0.909226	1.2215	-0.347375	-0.180344	-0.145355	-0.882417	2.06325	0.343727	0.172323	0.895319	-0.572559	0.52578	0.157184	-2.36719	3.2129	0.161506	-1.05468	-0.848101	0.294495	1.12594	2.1385	-0.014342	0.196608	0.969444	0.128683	3.31852	0.697753	-0.897349	-0.665217	-0.179289	1.0405
1.30085	2.66647	0.296958	-1.04328	-6.76918	0.357736	-1.39142	2.58097	-3.4629	8.31482	-0.880982	-4.3877	-3.09149	-0.3523	2.76105	-0.35613	-2.86272	5.69963	-1.7583	-0.327565	-0.200976	-1.81397	-0.396438	-0.308592	-0.91849	1.52812	-3.04546	-3.98024	-1.88388	0.829065	-3.90544	-0.754405	-0.121274	1.27661	-3.59177	-0.640365	-0.790724	3.40597	-2.56016	-1.61968	0.0305296	3.70157	0.593874	5.06774	-0.559221	-1.34249	1.61796	-0.608225	-0.275881	0.289437
15.6731	1.86243	-1.63106	9.63344	0.312238	-0.0918693	-4.25659	-0.733334	-1.53472	-2.85984	-0.470853	-2.48731	0.24809	0.185944	-0.357273	-1.44596	-0.363467	-3.15452	3.23759	-0.547315	1.09256	0.768451	0.468487	3.01505	-2.19244	0.349495	2.2337	1.26837	1.45307	0.386256	0.364568	1.21196	-0.125089	-1.6702	-0.400363	0.345227	-0.817207	1.46083	0.213015	-0.948085	0.088905	0.827549	-0.521219	0.856622	1.65438	2.35178	-1.75407	0.545508	-3.42163	0.402766
-4.71364	-5.89382	21.5176	7.70351	4.08285	-3.27962	-1.48233	4.98956	-5.40588	1.77871	3.8406	-0.326194	4.45064	-0.656427	-1.13517	-10.5994	-0.718349	-5.59177	0.95661	-0.810101	-1.84608	-2.26309	3.11132	4.18677	-2.75565	-0.383731	-0.882867	-0.422526	6.6209	-1.31044	-6.78186	-5.1388	-3.04973	-2.49917	-4.42965	0.646015	-3.56775	-6.41161	-1.98276	-6.18922	2.87709	3.7449	0.968905	-0.958637	2.34892	3.98191	-2.34232	2.48959	-1.81092	0.260939
6.80962	3.88273	0.938575	-2.69981	-3.23544	0.805601	-0.420719	-2.41509	-0.206439	-2.92142	-3.02209	1.66115	-1.15271	-2.09265	-1.40824	-0.386349	1.60243	1.7745	0.562446	-0.492517	2.09407	1.25026	-0.604541	1.98157	0.181242	-0.494517	-1.16006	-0.0388756	-0.788153	-0.0367696	1.82749	-0.366749	-2.97114	-1.63511	-0.767029	0.936943	1.10042	2.35466	1.43115	-1.23431	-1.03795	0.700323	-0.691992	-1.80573	1.72142	-0.720204	-0.856256	-1.6202	0.40299	0.0177084
6.43097	-4.95785	-0.331198	-2.49167	-2.71282	7.65208	-1.90196	-0.338946	1.21926	-1.52628	-2.01545	-2.31032	2.47777	2.19116	-5.4058	-5.18676	-0.601022	-2.79691	2.81306	-4.61804	-0.89627	-1.20899	-1.95521	-2.11619	4.30129	-3.05215	4.02556	0.952635	0.534431	1.97166	2.01435	0.306075	2.66487	0.469648	2.79107	1.84874	3.05085	1.45944	-2.94615	0.439218	0.612181	-2.09028	0.896809	2.07089	-1.06096	-0.316469	2.20142	2.27207	4.35915	0.27067
5.42223	2.90943	1.12827	-1.43331	-2.31504	1.23956	0.0455911	3.00184	-0.227857	-0.592119	0.710733	1.66884	-2.78619	-2.30108	0.497607	-1.55183	0.169068	-1.56403	-0.382691	-0.760356	-1.95632	-1.82216	0.560704	-0.600594	0.608973	0.759308	-1.79395	0.577836	-0.700982	0.638531	-1.53521	0.426635	-1.11895	-2.30388	-2.80262	-1.52934	1.79794	-0.723805	1.27167	0.541092	0.0826375	1.6547	-0.667009	2.11925	-0.855075	-1.29011	1.20918	-0.367426	-0.293045	-0.0851334
-0.837949	4.08147	-1.36986	-1.82467	0.0930497	0.613017	-2.05233	3.87828	-0.174972	-0.164631	-0.140734	-1.33678	-0.783129	0.53698	-0.210649	3.50925	0.304078	0.836745	-0.563105	0.490358	-1.06795	-0.542788	2.15904	1.73608	-1.36811	-0.0641139	2.24139	0.81939	0.37851	1.56677	1.69599	-0.600195	0.743665	-0.123398	-1.28789	-2.21981	-1.55199	-0.269387	1.49189	1.20884	0.775996	0.369381	0.474941	1.21118	0.570624	-1.77303	0.206135	0.039434	0.700685	1.32583
3.62695	1.79053	0.472481	-0.480542	-0.906483	2.97787	-3.52732	-0.0106673	-1.42436	0.352039	2.9754	-2.83677	-0.930474	-0.0549003	1.3943	-0.628434	1.45642	1.24948	-2.27823	1.03031	-1.82605	-5.67171	-0.700386	1.57868	-1.47136	-2.72518	1.88531	0.941352	-0.0336486	1.39252	-2.15276	-0.851822	-1.25738	-0.0485536	-0.562086	-2.32364	1.32329	-1.11992	1.30454	-0.764149	0.28488	1.58929	0.79924	0.721282	0.58525	1.37326	-1.92608	-2.10062	-1.36883	-1.03846
-12.6904	1.83595	0.0482551	1.71648	-3.90433	2.115	-0.491911	-4.16277	-1.53994	-0.297971	2.56501	1.98249	0.536613	0.509084	3.52863	1.58722	2.40384	-2.71196	0.88098	-1.34256	-0.612457	-2.93759	-2.01164	0.844525	0.68636	-3.22828	-1.23391	0.183409	0.926921	-2.59478	-1.65741	-0.362806	0.473111	1.94638	1.05457	0.0777264	-0.824101	-0.375591	1.18789	1.40553	-0.406209	-0.592074	1.00668	-1.91094	0.323753	0.180519	3.19682	0.248679	-1.87535	-0.413142
[truncated: 206 more rows]
[truncated: 508 more columns]

## Sheet: Fig5c
Retention time	Name	Intensity	cell_type
2.0022	BPC	0.0175081	Epidermis
[truncated: 7,193 more rows]

## Sheet: Fig5d-1
Index	Cell	Diameter_um	Volume_pL	fmol	Compound	mM	class
[truncated: 141 more rows]

[truncated: 1 more sheets: Fig5d-2]
