# Supplementary material for: Single-cell multi-omics in the medicinal plant Catharanthus roseus
Source: Nat Chem Biol. 2023 May 15;19(8):1031–41. doi: 10.1038/s41589-023-01327-0 (PMC10374443; doi:10.1038/s41589-023-01327-0)
Supplement: Source Data Fig. 6 — (1) Fig. 6b: Average expression values and percent expressed for selected biosynthetic genes across cell types for scRNA-seq. (2) Fig. 6c-1: Specific activities of ADH candidates. (3) Fig. 6c-2: Means and confidence intervals of specific activities. (4) Fig. 6d: Z score of metabolite abundances across single cells. [file 41589_2023_1327_MOESM8_ESM.xlsx]

## Sheet: Fig6b
avg.exp	pct.exp	features.plot	id	avg.exp.scaled	internal.tag	gene	id2	tag
0.00384284	0.0519642	CRO-01G033230	Mesophyll	-0.662799	CRO-01G033230	CRO-01G033230	M	THAS1
0.000793974	0.0453515	CRO-01G033230	Epidermis	-0.70616	CRO-01G0332301	CRO-01G033230	E	THAS1
0	0	CRO-01G033230	Vasculature	-0.717452	CRO-01G0332302	CRO-01G033230	V	THAS1
0.116977	1.78253	CRO-01G033230	IPAP	0.946208	CRO-01G0332303	CRO-01G033230	IP	THAS1
0.160879	2.79898	CRO-01G033230	Idioblast	1.57059	CRO-01G0332304	CRO-01G033230	I	THAS1
5.87576	50.1871	CRO-05G015990	Mesophyll	-0.153121	CRO-05G015990	CRO-05G015990	M	T3R
20.7253	74.2857	CRO-05G015990	Epidermis	1.96096	CRO-05G0159901	CRO-05G015990	E	T3R
2.68437	26.9071	CRO-05G015990	Vasculature	-0.607468	CRO-05G0159902	CRO-05G015990	V	T3R
6.66275	45.6328	CRO-05G015990	IPAP	-0.0410807	CRO-05G0159903	CRO-05G015990	IP	T3R
1.40201	16.0305	CRO-05G015990	Idioblast	-0.790032	CRO-05G0159904	CRO-05G015990	I	T3R
2.75804	25.1715	CRO-05G017210	Mesophyll	-0.0913977	CRO-05G017210	CRO-05G017210	M	ADH20
1.83034	21.2698	CRO-05G017210	Epidermis	-1.15086	CRO-05G0172101	CRO-05G017210	E	ADH20
3.44861	30.5132	CRO-05G017210	Vasculature	0.697252	CRO-05G0172102	CRO-05G017210	V	ADH20
2.08092	16.934	CRO-05G017210	IPAP	-0.864684	CRO-05G0172103	CRO-05G017210	IP	ADH20
2.71233	22.9008	CRO-05G017210	Idioblast	-0.143597	CRO-05G0172104	CRO-05G017210	I	ADH20
1.16875	17.4912	CRO-06G024590	Mesophyll	-0.714987	CRO-06G024590	CRO-06G024590	M	ADH32
1.92336	25.8957	CRO-06G024590	Epidermis	-0.350203	CRO-06G0245901	CRO-06G024590	E	ADH32
2.98358	33.9806	CRO-06G024590	Vasculature	0.162315	CRO-06G0245902	CRO-06G024590	V	ADH32
1.11896	12.4777	CRO-06G024590	IPAP	-0.739058	CRO-06G0245903	CRO-06G024590	IP	ADH32
6.63364	47.8372	CRO-06G024590	Idioblast	1.92678	CRO-06G0245904	CRO-06G024590	I	ADH32
1.17707	18.0836	CRO-06G024600	Mesophyll	-0.457134	CRO-06G024600	CRO-06G024600	M	GS1
3.8475	31.9274	CRO-06G024600	Epidermis	1.92956	CRO-06G0246001	CRO-06G024600	E	GS1
0.918786	14.4244	CRO-06G024600	Vasculature	-0.687978	CRO-06G0246002	CRO-06G024600	V	GS1
1.52077	15.6863	CRO-06G024600	IPAP	-0.149956	CRO-06G0246003	CRO-06G024600	IP	GS1
1.81534	22.1374	CRO-06G024600	Idioblast	0.113312	CRO-06G0246004	CRO-06G024600	I	GS1
0.878149	14.6955	CRO-06G024620	Mesophyll	-0.404141	CRO-06G024620	CRO-06G024620	M	THAS2
1.01321	16.7347	CRO-06G024620	Epidermis	-0.370848	CRO-06G0246201	CRO-06G024620	E	THAS2
0.568719	11.0957	CRO-06G024620	Vasculature	-0.480414	CRO-06G0246202	CRO-06G024620	V	THAS2
1.31076	14.9733	CRO-06G024620	IPAP	-0.297505	CRO-06G0246203	CRO-06G024620	IP	THAS2
10.7784	55.4707	CRO-06G024620	Idioblast	2.03623	CRO-06G0246204	CRO-06G024620	I	THAS2
0.256165	4.72875	CRO-07G010530	Mesophyll	0.0661283	CRO-07G010530	CRO-07G010530	M	ADH92
0.18314	2.72109	CRO-07G010530	Epidermis	-0.373192	CRO-07G0105301	CRO-07G010530	E	ADH92
0.0364033	0.693481	CRO-07G010530	Vasculature	-1.25597	CRO-07G0105302	CRO-07G010530	V	ADH92
0.176549	2.13904	CRO-07G010530	IPAP	-0.412849	CRO-07G0105303	CRO-07G010530	IP	ADH92
0.535783	9.66921	CRO-07G010530	Idioblast	1.74833	CRO-07G0105304	CRO-07G010530	I	ADH92
0.23508	3.6375	CRO-07G012950	Mesophyll	-0.348799	CRO-07G012950	CRO-07G012950	M	PRX1
1.51063	18.2766	CRO-07G012950	Epidermis	1.97059	CRO-07G0129501	CRO-07G012950	E	PRX1
0.0170762	0.554785	CRO-07G012950	Vasculature	-0.745205	CRO-07G0129502	CRO-07G012950	V	PRX1
0.259236	2.31729	CRO-07G012950	IPAP	-0.304875	CRO-07G0129503	CRO-07G012950	IP	PRX1
0.103151	1.01781	CRO-07G012950	Idioblast	-0.588691	CRO-07G0129504	CRO-07G012950	I	PRX1

## Sheet: Fig6c-1
Enzyme	Specific_activity	rep
ADH92	0.148895	1
ADH20	0.518583	1
ADH32	0	1
THAS1	10.5095	1
THAS2	7.49533	1
ADH92	0.0507161	2
ADH20	0.0403313	2
ADH32	0	2
THAS1	9.86201	2
THAS2	5.5558	2
ADH92	0.161403	3
ADH20	0.229653	3
ADH32	0	3
THAS1	10.7862	3
THAS2	5.73313	3

## Sheet: Fig6c-2
Enzyme	emmean	SE	df	lower.CL	upper.CL	.group	grouping	Mean	Sd
ADH32	4.44089e-16	0.309453	10	-0.689505	0.689505	a	a	0	0
ADH92	0.120338	0.309453	10	-0.569167	0.809843	a	a	0.120338	0.0606178
ADH20	0.262856	0.309453	10	-0.426649	0.952361	a	a	0.262856	0.240848
THAS2	6.26142	0.309453	10	5.57192	6.95093	b	b	6.26142	1.07227
THAS1	10.3859	0.309453	10	9.69639	11.0754	c	c	10.3859	0.47432

## Sheet: Fig6d
feature	cell	area	log_Area	Plate	z	cell_type	Rows	z2	cell_type_2
Catharanthine	C1_p1d1	0	0	p1d1	-0.602726	other	3	-0.602726	other
Serpentine	C1_p1d1	0	0	p1d1	-0.403055	other	4	-0.403055	other
Secologanin	C1_p1d1	0	0	p1d1	-0.558534	other	2	-0.558534	other
AHVB iminium	C1_p1d1	0	0	p1d1	-0.0952675	other	4	-0.0952675	other
AHVB	C1_p1d1	0	0	p1d1	-0.135036	other	4	-0.135036	other
Vinblastine	C1_p1d1	0	0	p1d1	-0.0425628	other	5	-0.0425628	other
Vindoline	C1_p1d1	0	0	p1d1	-0.281252	other	4	-0.281252	other
Catharanthine	C10_p1d1	0	0	p1d1	-0.602726	idioblast	3	-0.602726	I
Serpentine	C10_p1d1	239054	5.3785	p1d1	2.13353	idioblast	4	2.13353	I
Secologanin	C10_p1d1	2.16913e+06	6.33629	p1d1	1.84084	idioblast	2	1.84084	I
AHVB iminium	C10_p1d1	0	0	p1d1	-0.0952675	idioblast	4	-0.0952675	I
AHVB	C10_p1d1	0	0	p1d1	-0.135036	idioblast	4	-0.135036	I
Vinblastine	C10_p1d1	0	0	p1d1	-0.0425628	idioblast	5	-0.0425628	I
Vindoline	C10_p1d1	0	0	p1d1	-0.281252	idioblast	4	-0.281252	I
Catharanthine	C11_p1d1	0	0	p1d1	-0.602726	other	3	-0.602726	other
Serpentine	C11_p1d1	0	0	p1d1	-0.403055	other	4	-0.403055	other
Secologanin	C11_p1d1	0	0	p1d1	-0.558534	other	2	-0.558534	other
AHVB iminium	C11_p1d1	0	0	p1d1	-0.0952675	other	4	-0.0952675	other
AHVB	C11_p1d1	0	0	p1d1	-0.135036	other	4	-0.135036	other
Vinblastine	C11_p1d1	0	0	p1d1	-0.0425628	other	5	-0.0425628	other
Vindoline	C11_p1d1	0	0	p1d1	-0.281252	other	4	-0.281252	other
Catharanthine	C12_p1d1	25896.9	4.41327	p1d1	1.15278	epidermis	3	1.15278	E
Serpentine	C12_p1d1	0	0	p1d1	-0.403055	epidermis	4	-0.403055	E
Secologanin	C12_p1d1	2.48283e+06	6.39495	p1d1	1.86305	epidermis	2	1.86305	E
AHVB iminium	C12_p1d1	0	0	p1d1	-0.0952675	epidermis	4	-0.0952675	E
AHVB	C12_p1d1	0	0	p1d1	-0.135036	epidermis	4	-0.135036	E
Vinblastine	C12_p1d1	0	0	p1d1	-0.0425628	epidermis	5	-0.0425628	E
Vindoline	C12_p1d1	0	0	p1d1	-0.281252	epidermis	4	-0.281252	E
Catharanthine	C13_p1d1	15203.4	4.18197	p1d1	1.06078	other	3	1.06078	other
Serpentine	C13_p1d1	0	0	p1d1	-0.403055	other	4	-0.403055	other
Secologanin	C13_p1d1	0	0	p1d1	-0.558534	other	2	-0.558534	other
AHVB iminium	C13_p1d1	0	0	p1d1	-0.0952675	other	4	-0.0952675	other
AHVB	C13_p1d1	0	0	p1d1	-0.135036	other	4	-0.135036	other
Vinblastine	C13_p1d1	0	0	p1d1	-0.0425628	other	5	-0.0425628	other
Vindoline	C13_p1d1	0	0	p1d1	-0.281252	other	4	-0.281252	other
Catharanthine	C14_p1d1	29460	4.46925	p1d1	1.17505	epidermis	3	1.17505	E
Serpentine	C14_p1d1	0	0	p1d1	-0.403055	epidermis	4	-0.403055	E
Secologanin	C14_p1d1	1.49873e+06	6.17572	p1d1	1.78004	epidermis	2	1.78004	E
AHVB iminium	C14_p1d1	0	0	p1d1	-0.0952675	epidermis	4	-0.0952675	E
AHVB	C14_p1d1	0	0	p1d1	-0.135036	epidermis	4	-0.135036	E
Vinblastine	C14_p1d1	0	0	p1d1	-0.0425628	epidermis	5	-0.0425628	E
Vindoline	C14_p1d1	0	0	p1d1	-0.281252	epidermis	4	-0.281252	E
Catharanthine	C15_p1d1	0	0	p1d1	-0.602726	other	3	-0.602726	other
Serpentine	C15_p1d1	0	0	p1d1	-0.403055	other	4	-0.403055	other
Secologanin	C15_p1d1	0	0	p1d1	-0.558534	other	2	-0.558534	other
AHVB iminium	C15_p1d1	0	0	p1d1	-0.0952675	other	4	-0.0952675	other
AHVB	C15_p1d1	0	0	p1d1	-0.135036	other	4	-0.135036	other
Vinblastine	C15_p1d1	0	0	p1d1	-0.0425628	other	5	-0.0425628	other
Vindoline	C15_p1d1	0	0	p1d1	-0.281252	other	4	-0.281252	other
Catharanthine	C16_p1d1	16358.9	4.21378	p1d1	1.07343	epidermis	3	1.07343	E
Serpentine	C16_p1d1	0	0	p1d1	-0.403055	epidermis	4	-0.403055	E
Secologanin	C16_p1d1	736690	5.86729	p1d1	1.66324	epidermis	2	1.66324	E
AHVB iminium	C16_p1d1	0	0	p1d1	-0.0952675	epidermis	4	-0.0952675	E
AHVB	C16_p1d1	0	0	p1d1	-0.135036	epidermis	4	-0.135036	E
Vinblastine	C16_p1d1	0	0	p1d1	-0.0425628	epidermis	5	-0.0425628	E
Vindoline	C16_p1d1	0	0	p1d1	-0.281252	epidermis	4	-0.281252	E
Catharanthine	C17_p1d1	0	0	p1d1	-0.602726	other	3	-0.602726	other
Serpentine	C17_p1d1	0	0	p1d1	-0.403055	other	4	-0.403055	other
Secologanin	C17_p1d1	0	0	p1d1	-0.558534	other	2	-0.558534	other
AHVB iminium	C17_p1d1	0	0	p1d1	-0.0952675	other	4	-0.0952675	other
AHVB	C17_p1d1	0	0	p1d1	-0.135036	other	4	-0.135036	other
Vinblastine	C17_p1d1	0	0	p1d1	-0.0425628	other	5	-0.0425628	other
Vindoline	C17_p1d1	0	0	p1d1	-0.281252	other	4	-0.281252	other
Catharanthine	C18_p1d1	19316.3	4.28595	p1d1	1.10214	epidermis	3	1.10214	E
Serpentine	C18_p1d1	0	0	p1d1	-0.403055	epidermis	4	-0.403055	E
Secologanin	C18_p1d1	673958	5.82863	p1d1	1.64861	epidermis	2	1.64861	E
AHVB iminium	C18_p1d1	0	0	p1d1	-0.0952675	epidermis	4	-0.0952675	E
AHVB	C18_p1d1	0	0	p1d1	-0.135036	epidermis	4	-0.135036	E
Vinblastine	C18_p1d1	0	0	p1d1	-0.0425628	epidermis	5	-0.0425628	E
Vindoline	C18_p1d1	0	0	p1d1	-0.281252	epidermis	4	-0.281252	E
Catharanthine	C19_p1d1	0	0	p1d1	-0.602726	other	3	-0.602726	other
Serpentine	C19_p1d1	0	0	p1d1	-0.403055	other	4	-0.403055	other
Secologanin	C19_p1d1	0	0	p1d1	-0.558534	other	2	-0.558534	other
AHVB iminium	C19_p1d1	0	0	p1d1	-0.0952675	other	4	-0.0952675	other
AHVB	C19_p1d1	0	0	p1d1	-0.135036	other	4	-0.135036	other
Vinblastine	C19_p1d1	0	0	p1d1	-0.0425628	other	5	-0.0425628	other
Vindoline	C19_p1d1	0	0	p1d1	-0.281252	other	4	-0.281252	other
Catharanthine	C2_p1d1	0	0	p1d1	-0.602726	other	3	-0.602726	other
Serpentine	C2_p1d1	0	0	p1d1	-0.403055	other	4	-0.403055	other
Secologanin	C2_p1d1	0	0	p1d1	-0.558534	other	2	-0.558534	other
AHVB iminium	C2_p1d1	0	0	p1d1	-0.0952675	other	4	-0.0952675	other
AHVB	C2_p1d1	0	0	p1d1	-0.135036	other	4	-0.135036	other
Vinblastine	C2_p1d1	0	0	p1d1	-0.0425628	other	5	-0.0425628	other
Vindoline	C2_p1d1	0	0	p1d1	-0.281252	other	4	-0.281252	other
Catharanthine	C20_p1d1	11025.7	4.04245	p1d1	1.00528	epidermis	3	1.00528	E
Serpentine	C20_p1d1	0	0	p1d1	-0.403055	epidermis	4	-0.403055	E
Secologanin	C20_p1d1	692193	5.84023	p1d1	1.653	epidermis	2	1.653	E
AHVB iminium	C20_p1d1	0	0	p1d1	-0.0952675	epidermis	4	-0.0952675	E
AHVB	C20_p1d1	0	0	p1d1	-0.135036	epidermis	4	-0.135036	E
Vinblastine	C20_p1d1	0	0	p1d1	-0.0425628	epidermis	5	-0.0425628	E
Vindoline	C20_p1d1	0	0	p1d1	-0.281252	epidermis	4	-0.281252	E
Catharanthine	C21_p1d1	0	0	p1d1	-0.602726	other	3	-0.602726	other
Serpentine	C21_p1d1	0	0	p1d1	-0.403055	other	4	-0.403055	other
Secologanin	C21_p1d1	0	0	p1d1	-0.558534	other	2	-0.558534	other
AHVB iminium	C21_p1d1	0	0	p1d1	-0.0952675	other	4	-0.0952675	other
AHVB	C21_p1d1	0	0	p1d1	-0.135036	other	4	-0.135036	other
Vinblastine	C21_p1d1	0	0	p1d1	-0.0425628	other	5	-0.0425628	other
Vindoline	C21_p1d1	0	0	p1d1	-0.281252	other	4	-0.281252	other
Catharanthine	C22_p1d1	0	0	p1d1	-0.602726	other	3	-0.602726	other
Serpentine	C22_p1d1	0	0	p1d1	-0.403055	other	4	-0.403055	other
Secologanin	C22_p1d1	0	0	p1d1	-0.558534	other	2	-0.558534	other
AHVB iminium	C22_p1d1	0	0	p1d1	-0.0952675	other	4	-0.0952675	other
AHVB	C22_p1d1	0	0	p1d1	-0.135036	other	4	-0.135036	other
Vinblastine	C22_p1d1	0	0	p1d1	-0.0425628	other	5	-0.0425628	other
Vindoline	C22_p1d1	0	0	p1d1	-0.281252	other	4	-0.281252	other
Catharanthine	C23_p1d1	0	0	p1d1	-0.602726	other	3	-0.602726	other
Serpentine	C23_p1d1	0	0	p1d1	-0.403055	other	4	-0.403055	other
Secologanin	C23_p1d1	0	0	p1d1	-0.558534	other	2	-0.558534	other
AHVB iminium	C23_p1d1	0	0	p1d1	-0.0952675	other	4	-0.0952675	other
AHVB	C23_p1d1	0	0	p1d1	-0.135036	other	4	-0.135036	other
Vinblastine	C23_p1d1	0	0	p1d1	-0.0425628	other	5	-0.0425628	other
Vindoline	C23_p1d1	0	0	p1d1	-0.281252	other	4	-0.281252	other
Catharanthine	C24_p1d1	0	0	p1d1	-0.602726	other	3	-0.602726	other
Serpentine	C24_p1d1	0	0	p1d1	-0.403055	other	4	-0.403055	other
Secologanin	C24_p1d1	0	0	p1d1	-0.558534	other	2	-0.558534	other
AHVB iminium	C24_p1d1	0	0	p1d1	-0.0952675	other	4	-0.0952675	other
AHVB	C24_p1d1	0	0	p1d1	-0.135036	other	4	-0.135036	other
Vinblastine	C24_p1d1	0	0	p1d1	-0.0425628	other	5	-0.0425628	other
Vindoline	C24_p1d1	0	0	p1d1	-0.281252	other	4	-0.281252	other
Catharanthine	C25_p1d1	0	0	p1d1	-0.602726	other	3	-0.602726	other
Serpentine	C25_p1d1	0	0	p1d1	-0.403055	other	4	-0.403055	other
Secologanin	C25_p1d1	0	0	p1d1	-0.558534	other	2	-0.558534	other
AHVB iminium	C25_p1d1	0	0	p1d1	-0.0952675	other	4	-0.0952675	other
AHVB	C25_p1d1	0	0	p1d1	-0.135036	other	4	-0.135036	other
Vinblastine	C25_p1d1	0	0	p1d1	-0.0425628	other	5	-0.0425628	other
Vindoline	C25_p1d1	0	0	p1d1	-0.281252	other	4	-0.281252	other
Catharanthine	C27_p1d1	4.4018e+07	7.64363	p1d1	2.43775	idioblast	3	2.43775	I
Serpentine	C27_p1d1	3.5611e+06	6.55158	p1d1	2.68677	idioblast	4	2.68677	I
Secologanin	C27_p1d1	0	0	p1d1	-0.558534	idioblast	2	-0.558534	I
AHVB iminium	C27_p1d1	0	0	p1d1	-0.0952675	idioblast	4	-0.0952675	I
AHVB	C27_p1d1	141564	5.15095	p1d1	6.61874	idioblast	4	3	I
Vinblastine	C27_p1d1	0	0	p1d1	-0.0425628	idioblast	5	-0.0425628	I
Vindoline	C27_p1d1	4.43038e+06	6.64644	p1d1	3.8794	idioblast	4	3	I
Catharanthine	C28_p1d1	0	0	p1d1	-0.602726	epidermis	3	-0.602726	E
Serpentine	C28_p1d1	0	0	p1d1	-0.403055	epidermis	4	-0.403055	E
Secologanin	C28_p1d1	681930	5.83374	p1d1	1.65054	epidermis	2	1.65054	E
AHVB iminium	C28_p1d1	0	0	p1d1	-0.0952675	epidermis	4	-0.0952675	E
AHVB	C28_p1d1	0	0	p1d1	-0.135036	epidermis	4	-0.135036	E
Vinblastine	C28_p1d1	0	0	p1d1	-0.0425628	epidermis	5	-0.0425628	E
Vindoline	C28_p1d1	0	0	p1d1	-0.281252	epidermis	4	-0.281252	E
Catharanthine	C3_p1d1	27976	4.4468	p1d1	1.16612	epidermis	3	1.16612	E
Serpentine	C3_p1d1	0	0	p1d1	-0.403055	epidermis	4	-0.403055	E
Secologanin	C3_p1d1	1.18258e+06	6.07283	p1d1	1.74108	epidermis	2	1.74108	E
AHVB iminium	C3_p1d1	0	0	p1d1	-0.0952675	epidermis	4	-0.0952675	E
AHVB	C3_p1d1	0	0	p1d1	-0.135036	epidermis	4	-0.135036	E
Vinblastine	C3_p1d1	0	0	p1d1	-0.0425628	epidermis	5	-0.0425628	E
Vindoline	C3_p1d1	0	0	p1d1	-0.281252	epidermis	4	-0.281252	E
Catharanthine	C30_p1d1	2.22757e+07	7.34783	p1d1	2.32009	other	3	2.32009	other
Serpentine	C30_p1d1	0	0	p1d1	-0.403055	other	4	-0.403055	other
Secologanin	C30_p1d1	0	0	p1d1	-0.558534	other	2	-0.558534	other
AHVB iminium	C30_p1d1	0	0	p1d1	-0.0952675	other	4	-0.0952675	other
AHVB	C30_p1d1	0	0	p1d1	-0.135036	other	4	-0.135036	other
Vinblastine	C30_p1d1	0	0	p1d1	-0.0425628	other	5	-0.0425628	other
Vindoline	C30_p1d1	3.23991e+06	6.51053	p1d1	3.79432	other	4	3	other
Catharanthine	C31_p1d1	0	0	p1d1	-0.602726	other	3	-0.602726	other
Serpentine	C31_p1d1	0	0	p1d1	-0.403055	other	4	-0.403055	other
Secologanin	C31_p1d1	0	0	p1d1	-0.558534	other	2	-0.558534	other
AHVB iminium	C31_p1d1	0	0	p1d1	-0.0952675	other	4	-0.0952675	other
AHVB	C31_p1d1	0	0	p1d1	-0.135036	other	4	-0.135036	other
Vinblastine	C31_p1d1	0	0	p1d1	-0.0425628	other	5	-0.0425628	other
Vindoline	C31_p1d1	0	0	p1d1	-0.281252	other	4	-0.281252	other
Catharanthine	C32_p1d1	0	0	p1d1	-0.602726	other	3	-0.602726	other
Serpentine	C32_p1d1	0	0	p1d1	-0.403055	other	4	-0.403055	other
Secologanin	C32_p1d1	0	0	p1d1	-0.558534	other	2	-0.558534	other
AHVB iminium	C32_p1d1	0	0	p1d1	-0.0952675	other	4	-0.0952675	other
AHVB	C32_p1d1	0	0	p1d1	-0.135036	other	4	-0.135036	other
Vinblastine	C32_p1d1	0	0	p1d1	-0.0425628	other	5	-0.0425628	other
Vindoline	C32_p1d1	0	0	p1d1	-0.281252	other	4	-0.281252	other
Catharanthine	C34_p1d1	0	0	p1d1	-0.602726	epidermis	3	-0.602726	E
Serpentine	C34_p1d1	0	0	p1d1	-0.403055	epidermis	4	-0.403055	E
Secologanin	C34_p1d1	286519	5.45715	p1d1	1.50794	epidermis	2	1.50794	E
AHVB iminium	C34_p1d1	0	0	p1d1	-0.0952675	epidermis	4	-0.0952675	E
AHVB	C34_p1d1	0	0	p1d1	-0.135036	epidermis	4	-0.135036	E
Vinblastine	C34_p1d1	0	0	p1d1	-0.0425628	epidermis	5	-0.0425628	E
Vindoline	C34_p1d1	0	0	p1d1	-0.281252	epidermis	4	-0.281252	E
Catharanthine	C35_p1d1	23927.8	4.37892	p1d1	1.13912	other	3	1.13912	other
Serpentine	C35_p1d1	0	0	p1d1	-0.403055	other	4	-0.403055	other
Secologanin	C35_p1d1	0	0	p1d1	-0.558534	other	2	-0.558534	other
AHVB iminium	C35_p1d1	0	0	p1d1	-0.0952675	other	4	-0.0952675	other
AHVB	C35_p1d1	0	0	p1d1	-0.135036	other	4	-0.135036	other
Vinblastine	C35_p1d1	0	0	p1d1	-0.0425628	other	5	-0.0425628	other
Vindoline	C35_p1d1	0	0	p1d1	-0.281252	other	4	-0.281252	other
Catharanthine	C36_p1d1	0	0	p1d1	-0.602726	other	3	-0.602726	other
Serpentine	C36_p1d1	0	0	p1d1	-0.403055	other	4	-0.403055	other
Secologanin	C36_p1d1	0	0	p1d1	-0.558534	other	2	-0.558534	other
AHVB iminium	C36_p1d1	0	0	p1d1	-0.0952675	other	4	-0.0952675	other
AHVB	C36_p1d1	0	0	p1d1	-0.135036	other	4	-0.135036	other
Vinblastine	C36_p1d1	0	0	p1d1	-0.0425628	other	5	-0.0425628	other
Vindoline	C36_p1d1	0	0	p1d1	-0.281252	other	4	-0.281252	other
Catharanthine	C37_p1d1	0	0	p1d1	-0.602726	epidermis	3	-0.602726	E
Serpentine	C37_p1d1	0	0	p1d1	-0.403055	epidermis	4	-0.403055	E
Secologanin	C37_p1d1	881115	5.94503	p1d1	1.69268	epidermis	2	1.69268	E
AHVB iminium	C37_p1d1	0	0	p1d1	-0.0952675	epidermis	4	-0.0952675	E
AHVB	C37_p1d1	0	0	p1d1	-0.135036	epidermis	4	-0.135036	E
Vinblastine	C37_p1d1	0	0	p1d1	-0.0425628	epidermis	5	-0.0425628	E
Vindoline	C37_p1d1	0	0	p1d1	-0.281252	epidermis	4	-0.281252	E
Catharanthine	C38_p1d1	0	0	p1d1	-0.602726	other	3	-0.602726	other
Serpentine	C38_p1d1	0	0	p1d1	-0.403055	other	4	-0.403055	other
Secologanin	C38_p1d1	0	0	p1d1	-0.558534	other	2	-0.558534	other
AHVB iminium	C38_p1d1	0	0	p1d1	-0.0952675	other	4	-0.0952675	other
AHVB	C38_p1d1	0	0	p1d1	-0.135036	other	4	-0.135036	other
Vinblastine	C38_p1d1	0	0	p1d1	-0.0425628	other	5	-0.0425628	other
Vindoline	C38_p1d1	0	0	p1d1	-0.281252	other	4	-0.281252	other
Catharanthine	C39_p1d1	0	0	p1d1	-0.602726	epidermis	3	-0.602726	E
Serpentine	C39_p1d1	0	0	p1d1	-0.403055	epidermis	4	-0.403055	E
Secologanin	C39_p1d1	943187	5.9746	p1d1	1.70388	epidermis	2	1.70388	E
AHVB iminium	C39_p1d1	0	0	p1d1	-0.0952675	epidermis	4	-0.0952675	E
AHVB	C39_p1d1	0	0	p1d1	-0.135036	epidermis	4	-0.135036	E
Vinblastine	C39_p1d1	0	0	p1d1	-0.0425628	epidermis	5	-0.0425628	E
Vindoline	C39_p1d1	0	0	p1d1	-0.281252	epidermis	4	-0.281252	E
Catharanthine	C4_p1d1	0	0	p1d1	-0.602726	other	3	-0.602726	other
Serpentine	C4_p1d1	0	0	p1d1	-0.403055	other	4	-0.403055	other
Secologanin	C4_p1d1	0	0	p1d1	-0.558534	other	2	-0.558534	other
AHVB iminium	C4_p1d1	0	0	p1d1	-0.0952675	other	4	-0.0952675	other
AHVB	C4_p1d1	0	0	p1d1	-0.135036	other	4	-0.135036	other
Vinblastine	C4_p1d1	0	0	p1d1	-0.0425628	other	5	-0.0425628	other
Vindoline	C4_p1d1	0	0	p1d1	-0.281252	other	4	-0.281252	other
Catharanthine	C40_p1d1	1.96534e+07	7.29344	p1d1	2.29845	idioblast	3	2.29845	I
Serpentine	C40_p1d1	1.76564e+06	6.2469	p1d1	2.54308	idioblast	4	2.54308	I
Secologanin	C40_p1d1	0	0	p1d1	-0.558534	idioblast	2	-0.558534	I
AHVB iminium	C40_p1d1	0	0	p1d1	-0.0952675	idioblast	4	-0.0952675	I
AHVB	C40_p1d1	0	0	p1d1	-0.135036	idioblast	4	-0.135036	I
Vinblastine	C40_p1d1	0	0	p1d1	-0.0425628	idioblast	5	-0.0425628	I
Vindoline	C40_p1d1	625875	5.79649	p1d1	3.34733	idioblast	4	3	I
Catharanthine	C41_p1d1	18596.7	4.26946	p1d1	1.09558	epidermis	3	1.09558	E
Serpentine	C41_p1d1	0	0	p1d1	-0.403055	epidermis	4	-0.403055	E
Secologanin	C41_p1d1	769553	5.88624	p1d1	1.67042	epidermis	2	1.67042	E
AHVB iminium	C41_p1d1	0	0	p1d1	-0.0952675	epidermis	4	-0.0952675	E
AHVB	C41_p1d1	0	0	p1d1	-0.135036	epidermis	4	-0.135036	E
Vinblastine	C41_p1d1	0	0	p1d1	-0.0425628	epidermis	5	-0.0425628	E
Vindoline	C41_p1d1	0	0	p1d1	-0.281252	epidermis	4	-0.281252	E
Catharanthine	C42_p1d1	0	0	p1d1	-0.602726	other	3	-0.602726	other
Serpentine	C42_p1d1	0	0	p1d1	-0.403055	other	4	-0.403055	other
Secologanin	C42_p1d1	0	0	p1d1	-0.558534	other	2	-0.558534	other
AHVB iminium	C42_p1d1	0	0	p1d1	-0.0952675	other	4	-0.0952675	other
AHVB	C42_p1d1	0	0	p1d1	-0.135036	other	4	-0.135036	other
Vinblastine	C42_p1d1	0	0	p1d1	-0.0425628	other	5	-0.0425628	other
Vindoline	C42_p1d1	0	0	p1d1	-0.281252	other	4	-0.281252	other
Catharanthine	C43_p1d1	36939.5	4.5675	p1d1	1.21413	epidermis	3	1.21413	E
Serpentine	C43_p1d1	0	0	p1d1	-0.403055	epidermis	4	-0.403055	E
Secologanin	C43_p1d1	1.70179e+06	6.23091	p1d1	1.80093	epidermis	2	1.80093	E
AHVB iminium	C43_p1d1	0	0	p1d1	-0.0952675	epidermis	4	-0.0952675	E
AHVB	C43_p1d1	0	0	p1d1	-0.135036	epidermis	4	-0.135036	E
Vinblastine	C43_p1d1	0	0	p1d1	-0.0425628	epidermis	5	-0.0425628	E
Vindoline	C43_p1d1	0	0	p1d1	-0.281252	epidermis	4	-0.281252	E
Catharanthine	C44_p1d1	3.70153e+07	7.56838	p1d1	2.40782	idioblast	3	2.40782	I
Serpentine	C44_p1d1	1.27382e+06	6.10511	p1d1	2.47621	idioblast	4	2.47621	I
Secologanin	C44_p1d1	0	0	p1d1	-0.558534	idioblast	2	-0.558534	I
AHVB iminium	C44_p1d1	0	0	p1d1	-0.0952675	idioblast	4	-0.0952675	I
AHVB	C44_p1d1	0	0	p1d1	-0.135036	idioblast	4	-0.135036	I
Vinblastine	C44_p1d1	0	0	p1d1	-0.0425628	idioblast	5	-0.0425628	I
Vindoline	C44_p1d1	1.54374e+06	6.18858	p1d1	3.59278	idioblast	4	3	I
Catharanthine	C45_p1d1	18551.3	4.2684	p1d1	1.09516	other	3	1.09516	other
Serpentine	C45_p1d1	0	0	p1d1	-0.403055	other	4	-0.403055	other
Secologanin	C45_p1d1	0	0	p1d1	-0.558534	other	2	-0.558534	other
AHVB iminium	C45_p1d1	0	0	p1d1	-0.0952675	other	4	-0.0952675	other
AHVB	C45_p1d1	0	0	p1d1	-0.135036	other	4	-0.135036	other
Vinblastine	C45_p1d1	0	0	p1d1	-0.0425628	other	5	-0.0425628	other
Vindoline	C45_p1d1	0	0	p1d1	-0.281252	other	4	-0.281252	other
Catharanthine	C46_p1d1	0	0	p1d1	-0.602726	other	3	-0.602726	other
Serpentine	C46_p1d1	0	0	p1d1	-0.403055	other	4	-0.403055	other
Secologanin	C46_p1d1	0	0	p1d1	-0.558534	other	2	-0.558534	other
AHVB iminium	C46_p1d1	0	0	p1d1	-0.0952675	other	4	-0.0952675	other
AHVB	C46_p1d1	0	0	p1d1	-0.135036	other	4	-0.135036	other
Vinblastine	C46_p1d1	0	0	p1d1	-0.0425628	other	5	-0.0425628	other
Vindoline	C46_p1d1	0	0	p1d1	-0.281252	other	4	-0.281252	other
Catharanthine	C48_p1d1	1.45686e+07	7.16342	p1d1	2.24674	idioblast	3	2.24674	I
Serpentine	C48_p1d1	915442	5.96163	p1d1	2.40854	idioblast	4	2.40854	I
Secologanin	C48_p1d1	0	0	p1d1	-0.558534	idioblast	2	-0.558534	I
AHVB iminium	C48_p1d1	0	0	p1d1	-0.0952675	idioblast	4	-0.0952675	I
AHVB	C48_p1d1	0	0	p1d1	-0.135036	idioblast	4	-0.135036	I
Vinblastine	C48_p1d1	0	0	p1d1	-0.0425628	idioblast	5	-0.0425628	I
Vindoline	C48_p1d1	276242	5.44129	p1d1	3.12498	idioblast	4	3	I
Catharanthine	C49_p1d1	32397	4.51052	p1d1	1.19147	other	3	1.19147	other
Serpentine	C49_p1d1	0	0	p1d1	-0.403055	other	4	-0.403055	other
Secologanin	C49_p1d1	0	0	p1d1	-0.558534	other	2	-0.558534	other
AHVB iminium	C49_p1d1	0	0	p1d1	-0.0952675	other	4	-0.0952675	other
AHVB	C49_p1d1	0	0	p1d1	-0.135036	other	4	-0.135036	other
Vinblastine	C49_p1d1	0	0	p1d1	-0.0425628	other	5	-0.0425628	other
Vindoline	C49_p1d1	0	0	p1d1	-0.281252	other	4	-0.281252	other
Catharanthine	C5_p1d1	18145.1	4.25878	p1d1	1.09133	epidermis	3	1.09133	E
Serpentine	C5_p1d1	0	0	p1d1	-0.403055	epidermis	4	-0.403055	E
Secologanin	C5_p1d1	2.24117e+06	6.35048	p1d1	1.84621	epidermis	2	1.84621	E
AHVB iminium	C5_p1d1	0	0	p1d1	-0.0952675	epidermis	4	-0.0952675	E
AHVB	C5_p1d1	0	0	p1d1	-0.135036	epidermis	4	-0.135036	E
Vinblastine	C5_p1d1	0	0	p1d1	-0.0425628	epidermis	5	-0.0425628	E
Vindoline	C5_p1d1	0	0	p1d1	-0.281252	epidermis	4	-0.281252	E
Catharanthine	C50_p1d1	0	0	p1d1	-0.602726	other	3	-0.602726	other
Serpentine	C50_p1d1	0	0	p1d1	-0.403055	other	4	-0.403055	other
Secologanin	C50_p1d1	0	0	p1d1	-0.558534	other	2	-0.558534	other
AHVB iminium	C50_p1d1	0	0	p1d1	-0.0952675	other	4	-0.0952675	other
AHVB	C50_p1d1	0	0	p1d1	-0.135036	other	4	-0.135036	other
Vinblastine	C50_p1d1	0	0	p1d1	-0.0425628	other	5	-0.0425628	other
Vindoline	C50_p1d1	0	0	p1d1	-0.281252	other	4	-0.281252	other
Catharanthine	C51_p1d1	0	0	p1d1	-0.602726	other	3	-0.602726	other
Serpentine	C51_p1d1	0	0	p1d1	-0.403055	other	4	-0.403055	other
Secologanin	C51_p1d1	0	0	p1d1	-0.558534	other	2	-0.558534	other
AHVB iminium	C51_p1d1	0	0	p1d1	-0.0952675	other	4	-0.0952675	other
AHVB	C51_p1d1	0	0	p1d1	-0.135036	other	4	-0.135036	other
Vinblastine	C51_p1d1	0	0	p1d1	-0.0425628	other	5	-0.0425628	other
Vindoline	C51_p1d1	0	0	p1d1	-0.281252	other	4	-0.281252	other
Catharanthine	C52_p1d1	0	0	p1d1	-0.602726	other	3	-0.602726	other
Serpentine	C52_p1d1	0	0	p1d1	-0.403055	other	4	-0.403055	other
Secologanin	C52_p1d1	0	0	p1d1	-0.558534	other	2	-0.558534	other
AHVB iminium	C52_p1d1	0	0	p1d1	-0.0952675	other	4	-0.0952675	other
AHVB	C52_p1d1	0	0	p1d1	-0.135036	other	4	-0.135036	other
Vinblastine	C52_p1d1	0	0	p1d1	-0.0425628	other	5	-0.0425628	other
Vindoline	C52_p1d1	0	0	p1d1	-0.281252	other	4	-0.281252	other
Catharanthine	C53_p1d1	18056.9	4.25667	p1d1	1.09049	epidermis	3	1.09049	E
Serpentine	C53_p1d1	0	0	p1d1	-0.403055	epidermis	4	-0.403055	E
Secologanin	C53_p1d1	621779	5.79364	p1d1	1.63535	epidermis	2	1.63535	E
AHVB iminium	C53_p1d1	0	0	p1d1	-0.0952675	epidermis	4	-0.0952675	E
AHVB	C53_p1d1	0	0	p1d1	-0.135036	epidermis	4	-0.135036	E
Vinblastine	C53_p1d1	0	0	p1d1	-0.0425628	epidermis	5	-0.0425628	E
Vindoline	C53_p1d1	0	0	p1d1	-0.281252	epidermis	4	-0.281252	E
Catharanthine	C54_p1d1	0	0	p1d1	-0.602726	other	3	-0.602726	other
Serpentine	C54_p1d1	0	0	p1d1	-0.403055	other	4	-0.403055	other
Secologanin	C54_p1d1	0	0	p1d1	-0.558534	other	2	-0.558534	other
AHVB iminium	C54_p1d1	0	0	p1d1	-0.0952675	other	4	-0.0952675	other
AHVB	C54_p1d1	0	0	p1d1	-0.135036	other	4	-0.135036	other
Vinblastine	C54_p1d1	0	0	p1d1	-0.0425628	other	5	-0.0425628	other
Vindoline	C54_p1d1	0	0	p1d1	-0.281252	other	4	-0.281252	other
Catharanthine	C55_p1d1	0	0	p1d1	-0.602726	other	3	-0.602726	other
Serpentine	C55_p1d1	0	0	p1d1	-0.403055	other	4	-0.403055	other
Secologanin	C55_p1d1	0	0	p1d1	-0.558534	other	2	-0.558534	other
AHVB iminium	C55_p1d1	0	0	p1d1	-0.0952675	other	4	-0.0952675	other
AHVB	C55_p1d1	0	0	p1d1	-0.135036	other	4	-0.135036	other
Vinblastine	C55_p1d1	0	0	p1d1	-0.0425628	other	5	-0.0425628	other
Vindoline	C55_p1d1	0	0	p1d1	-0.281252	other	4	-0.281252	other
Catharanthine	C56_p1d1	28484.8	4.45463	p1d1	1.16923	epidermis	3	1.16923	E
Serpentine	C56_p1d1	0	0	p1d1	-0.403055	epidermis	4	-0.403055	E
Secologanin	C56_p1d1	1.05283e+06	6.02236	p1d1	1.72196	epidermis	2	1.72196	E
AHVB iminium	C56_p1d1	0	0	p1d1	-0.0952675	epidermis	4	-0.0952675	E
AHVB	C56_p1d1	0	0	p1d1	-0.135036	epidermis	4	-0.135036	E
Vinblastine	C56_p1d1	0	0	p1d1	-0.0425628	epidermis	5	-0.0425628	E
Vindoline	C56_p1d1	0	0	p1d1	-0.281252	epidermis	4	-0.281252	E
Catharanthine	C57_p1d1	19511.1	4.29031	p1d1	1.10387	epidermis	3	1.10387	E
Serpentine	C57_p1d1	0	0	p1d1	-0.403055	epidermis	4	-0.403055	E
Secologanin	C57_p1d1	1.82519e+06	6.26131	p1d1	1.81245	epidermis	2	1.81245	E
AHVB iminium	C57_p1d1	0	0	p1d1	-0.0952675	epidermis	4	-0.0952675	E
AHVB	C57_p1d1	0	0	p1d1	-0.135036	epidermis	4	-0.135036	E
Vinblastine	C57_p1d1	0	0	p1d1	-0.0425628	epidermis	5	-0.0425628	E
Vindoline	C57_p1d1	0	0	p1d1	-0.281252	epidermis	4	-0.281252	E
Catharanthine	C58_p1d1	0	0	p1d1	-0.602726	other	3	-0.602726	other
Serpentine	C58_p1d1	0	0	p1d1	-0.403055	other	4	-0.403055	other
Secologanin	C58_p1d1	0	0	p1d1	-0.558534	other	2	-0.558534	other
AHVB iminium	C58_p1d1	0	0	p1d1	-0.0952675	other	4	-0.0952675	other
AHVB	C58_p1d1	0	0	p1d1	-0.135036	other	4	-0.135036	other
Vinblastine	C58_p1d1	0	0	p1d1	-0.0425628	other	5	-0.0425628	other
Vindoline	C58_p1d1	0	0	p1d1	-0.281252	other	4	-0.281252	other
Catharanthine	C59_p1d1	0	0	p1d1	-0.602726	other	3	-0.602726	other
Serpentine	C59_p1d1	0	0	p1d1	-0.403055	other	4	-0.403055	other
Secologanin	C59_p1d1	0	0	p1d1	-0.558534	other	2	-0.558534	other
AHVB iminium	C59_p1d1	0	0	p1d1	-0.0952675	other	4	-0.0952675	other
AHVB	C59_p1d1	0	0	p1d1	-0.135036	other	4	-0.135036	other
Vinblastine	C59_p1d1	0	0	p1d1	-0.0425628	other	5	-0.0425628	other
Vindoline	C59_p1d1	0	0	p1d1	-0.281252	other	4	-0.281252	other
Catharanthine	C6_p1d1	0	0	p1d1	-0.602726	other	3	-0.602726	other
Serpentine	C6_p1d1	0	0	p1d1	-0.403055	other	4	-0.403055	other
Secologanin	C6_p1d1	0	0	p1d1	-0.558534	other	2	-0.558534	other
AHVB iminium	C6_p1d1	0	0	p1d1	-0.0952675	other	4	-0.0952675	other
AHVB	C6_p1d1	0	0	p1d1	-0.135036	other	4	-0.135036	other
Vinblastine	C6_p1d1	0	0	p1d1	-0.0425628	other	5	-0.0425628	other
Vindoline	C6_p1d1	0	0	p1d1	-0.281252	other	4	-0.281252	other
Catharanthine	C60_p1d1	0	0	p1d1	-0.602726	other	3	-0.602726	other
Serpentine	C60_p1d1	0	0	p1d1	-0.403055	other	4	-0.403055	other
Secologanin	C60_p1d1	0	0	p1d1	-0.558534	other	2	-0.558534	other
AHVB iminium	C60_p1d1	0	0	p1d1	-0.0952675	other	4	-0.0952675	other
AHVB	C60_p1d1	0	0	p1d1	-0.135036	other	4	-0.135036	other
Vinblastine	C60_p1d1	0	0	p1d1	-0.0425628	other	5	-0.0425628	other
Vindoline	C60_p1d1	0	0	p1d1	-0.281252	other	4	-0.281252	other
Catharanthine	C61_p1d1	7.03066e+06	6.847	p1d1	2.12087	idioblast	3	2.12087	I
Serpentine	C61_p1d1	698397	5.8441	p1d1	2.35312	idioblast	4	2.35312	I
Secologanin	C61_p1d1	174728	5.24236	p1d1	1.4266	idioblast	2	1.4266	I
AHVB iminium	C61_p1d1	0	0	p1d1	-0.0952675	idioblast	4	-0.0952675	I
AHVB	C61_p1d1	0	0	p1d1	-0.135036	idioblast	4	-0.135036	I
Vinblastine	C61_p1d1	0	0	p1d1	-0.0425628	idioblast	5	-0.0425628	I
Vindoline	C61_p1d1	356374	5.55191	p1d1	3.19423	idioblast	4	3	I
Catharanthine	C62_p1d1	3.08906e+07	7.48983	p1d1	2.37657	idioblast	3	2.37657	I
Serpentine	C62_p1d1	1.55278e+06	6.19111	p1d1	2.51677	idioblast	4	2.51677	I
Secologanin	C62_p1d1	0	0	p1d1	-0.558534	idioblast	2	-0.558534	I
AHVB iminium	C62_p1d1	0	0	p1d1	-0.0952675	idioblast	4	-0.0952675	I
AHVB	C62_p1d1	0	0	p1d1	-0.135036	idioblast	4	-0.135036	I
Vinblastine	C62_p1d1	0	0	p1d1	-0.0425628	idioblast	5	-0.0425628	I
Vindoline	C62_p1d1	1.59634e+06	6.20313	p1d1	3.60189	idioblast	4	3	I
Catharanthine	C63_p1d1	31938.3	4.50433	p1d1	1.189	epidermis	3	1.189	E
Serpentine	C63_p1d1	0	0	p1d1	-0.403055	epidermis	4	-0.403055	E
Secologanin	C63_p1d1	1.33236e+06	6.12462	p1d1	1.76069	epidermis	2	1.76069	E
AHVB iminium	C63_p1d1	0	0	p1d1	-0.0952675	epidermis	4	-0.0952675	E
AHVB	C63_p1d1	0	0	p1d1	-0.135036	epidermis	4	-0.135036	E
Vinblastine	C63_p1d1	0	0	p1d1	-0.0425628	epidermis	5	-0.0425628	E
Vindoline	C63_p1d1	0	0	p1d1	-0.281252	epidermis	4	-0.281252	E
Catharanthine	C65_p1d1	0	0	p1d1	-0.602726	other	3	-0.602726	other
Serpentine	C65_p1d1	0	0	p1d1	-0.403055	other	4	-0.403055	other
Secologanin	C65_p1d1	0	0	p1d1	-0.558534	other	2	-0.558534	other
AHVB iminium	C65_p1d1	0	0	p1d1	-0.0952675	other	4	-0.0952675	other
AHVB	C65_p1d1	0	0	p1d1	-0.135036	other	4	-0.135036	other
Vinblastine	C65_p1d1	0	0	p1d1	-0.0425628	other	5	-0.0425628	other
Vindoline	C65_p1d1	0	0	p1d1	-0.281252	other	4	-0.281252	other
Catharanthine	C66_p1d1	0	0	p1d1	-0.602726	other	3	-0.602726	other
Serpentine	C66_p1d1	0	0	p1d1	-0.403055	other	4	-0.403055	other
Secologanin	C66_p1d1	0	0	p1d1	-0.558534	other	2	-0.558534	other
AHVB iminium	C66_p1d1	0	0	p1d1	-0.0952675	other	4	-0.0952675	other
AHVB	C66_p1d1	0	0	p1d1	-0.135036	other	4	-0.135036	other
Vinblastine	C66_p1d1	0	0	p1d1	-0.0425628	other	5	-0.0425628	other
Vindoline	C66_p1d1	0	0	p1d1	-0.281252	other	4	-0.281252	other
Catharanthine	C67_p1d1	8.88763e+07	7.94879	p1d1	2.55914	idioblast	3	2.55914	I
Serpentine	C67_p1d1	3.10646e+06	6.49227	p1d1	2.6588	idioblast	4	2.6588	I
Secologanin	C67_p1d1	0	0	p1d1	-0.558534	idioblast	2	-0.558534	I
AHVB iminium	C67_p1d1	0	0	p1d1	-0.0952675	idioblast	4	-0.0952675	I
AHVB	C67_p1d1	0	0	p1d1	-0.135036	idioblast	4	-0.135036	I
Vinblastine	C67_p1d1	0	0	p1d1	-0.0425628	idioblast	5	-0.0425628	I
Vindoline	C67_p1d1	1.05927e+07	7.02501	p1d1	4.11638	idioblast	4	3	I
Catharanthine	C68_p1d1	0	0	p1d1	-0.602726	other	3	-0.602726	other
Serpentine	C68_p1d1	0	0	p1d1	-0.403055	other	4	-0.403055	other
Secologanin	C68_p1d1	0	0	p1d1	-0.558534	other	2	-0.558534	other
AHVB iminium	C68_p1d1	0	0	p1d1	-0.0952675	other	4	-0.0952675	other
AHVB	C68_p1d1	0	0	p1d1	-0.135036	other	4	-0.135036	other
Vinblastine	C68_p1d1	0	0	p1d1	-0.0425628	other	5	-0.0425628	other
Vindoline	C68_p1d1	0	0	p1d1	-0.281252	other	4	-0.281252	other
Catharanthine	C69_p1d1	0	0	p1d1	-0.602726	epidermis	3	-0.602726	E
Serpentine	C69_p1d1	0	0	p1d1	-0.403055	epidermis	4	-0.403055	E
Secologanin	C69_p1d1	761916	5.88191	p1d1	1.66878	epidermis	2	1.66878	E
AHVB iminium	C69_p1d1	0	0	p1d1	-0.0952675	epidermis	4	-0.0952675	E
AHVB	C69_p1d1	0	0	p1d1	-0.135036	epidermis	4	-0.135036	E
Vinblastine	C69_p1d1	0	0	p1d1	-0.0425628	epidermis	5	-0.0425628	E
Vindoline	C69_p1d1	0	0	p1d1	-0.281252	epidermis	4	-0.281252	E
Catharanthine	C7_p1d1	18712.7	4.27216	p1d1	1.09665	epidermis	3	1.09665	E
Serpentine	C7_p1d1	0	0	p1d1	-0.403055	epidermis	4	-0.403055	E
Secologanin	C7_p1d1	1.16191e+06	6.06517	p1d1	1.73818	epidermis	2	1.73818	E
AHVB iminium	C7_p1d1	0	0	p1d1	-0.0952675	epidermis	4	-0.0952675	E
AHVB	C7_p1d1	0	0	p1d1	-0.135036	epidermis	4	-0.135036	E
Vinblastine	C7_p1d1	0	0	p1d1	-0.0425628	epidermis	5	-0.0425628	E
Vindoline	C7_p1d1	0	0	p1d1	-0.281252	epidermis	4	-0.281252	E
Catharanthine	C70_p1d1	17159.4	4.23453	p1d1	1.08168	epidermis	3	1.08168	E
Serpentine	C70_p1d1	0	0	p1d1	-0.403055	epidermis	4	-0.403055	E
Secologanin	C70_p1d1	861097	5.93505	p1d1	1.6889	epidermis	2	1.6889	E
AHVB iminium	C70_p1d1	0	0	p1d1	-0.0952675	epidermis	4	-0.0952675	E
AHVB	C70_p1d1	0	0	p1d1	-0.135036	epidermis	4	-0.135036	E
Vinblastine	C70_p1d1	0	0	p1d1	-0.0425628	epidermis	5	-0.0425628	E
Vindoline	C70_p1d1	0	0	p1d1	-0.281252	epidermis	4	-0.281252	E
Catharanthine	C71_p1d1	23426.2	4.36972	p1d1	1.13546	epidermis	3	1.13546	E
Serpentine	C71_p1d1	0	0	p1d1	-0.403055	epidermis	4	-0.403055	E
Secologanin	C71_p1d1	493963	5.6937	p1d1	1.59751	epidermis	2	1.59751	E
AHVB iminium	C71_p1d1	0	0	p1d1	-0.0952675	epidermis	4	-0.0952675	E
AHVB	C71_p1d1	0	0	p1d1	-0.135036	epidermis	4	-0.135036	E
Vinblastine	C71_p1d1	0	0	p1d1	-0.0425628	epidermis	5	-0.0425628	E
Vindoline	C71_p1d1	0	0	p1d1	-0.281252	epidermis	4	-0.281252	E
Catharanthine	C72_p1d1	14461.3	4.16024	p1d1	1.05213	epidermis	3	1.05213	E
Serpentine	C72_p1d1	0	0	p1d1	-0.403055	epidermis	4	-0.403055	E
Secologanin	C72_p1d1	486020	5.68666	p1d1	1.59484	epidermis	2	1.59484	E
AHVB iminium	C72_p1d1	0	0	p1d1	-0.0952675	epidermis	4	-0.0952675	E
AHVB	C72_p1d1	0	0	p1d1	-0.135036	epidermis	4	-0.135036	E
Vinblastine	C72_p1d1	0	0	p1d1	-0.0425628	epidermis	5	-0.0425628	E
Vindoline	C72_p1d1	0	0	p1d1	-0.281252	epidermis	4	-0.281252	E
Catharanthine	C73_p1d1	0	0	p1d1	-0.602726	other	3	-0.602726	other
Serpentine	C73_p1d1	0	0	p1d1	-0.403055	other	4	-0.403055	other
Secologanin	C73_p1d1	0	0	p1d1	-0.558534	other	2	-0.558534	other
AHVB iminium	C73_p1d1	0	0	p1d1	-0.0952675	other	4	-0.0952675	other
AHVB	C73_p1d1	0	0	p1d1	-0.135036	other	4	-0.135036	other
Vinblastine	C73_p1d1	0	0	p1d1	-0.0425628	other	5	-0.0425628	other
Vindoline	C73_p1d1	0	0	p1d1	-0.281252	other	4	-0.281252	other
Catharanthine	C74_p1d1	0	0	p1d1	-0.602726	other	3	-0.602726	other
Serpentine	C74_p1d1	0	0	p1d1	-0.403055	other	4	-0.403055	other
Secologanin	C74_p1d1	0	0	p1d1	-0.558534	other	2	-0.558534	other
AHVB iminium	C74_p1d1	0	0	p1d1	-0.0952675	other	4	-0.0952675	other
AHVB	C74_p1d1	0	0	p1d1	-0.135036	other	4	-0.135036	other
Vinblastine	C74_p1d1	0	0	p1d1	-0.0425628	other	5	-0.0425628	other
Vindoline	C74_p1d1	0	0	p1d1	-0.281252	other	4	-0.281252	other
Catharanthine	C75_p1d1	4.34675e+07	7.63816	p1d1	2.43558	idioblast	3	2.43558	I
Serpentine	C75_p1d1	1.62626e+06	6.21119	p1d1	2.52624	idioblast	4	2.52624	I
Secologanin	C75_p1d1	0	0	p1d1	-0.558534	idioblast	2	-0.558534	I
AHVB iminium	C75_p1d1	0	0	p1d1	-0.0952675	idioblast	4	-0.0952675	I
AHVB	C75_p1d1	0	0	p1d1	-0.135036	idioblast	4	-0.135036	I
Vinblastine	C75_p1d1	0	0	p1d1	-0.0425628	idioblast	5	-0.0425628	I
Vindoline	C75_p1d1	2.9458e+06	6.4692	p1d1	3.76845	idioblast	4	3	I
Catharanthine	C77_p1d1	0	0	p1d1	-0.602726	other	3	-0.602726	other
Serpentine	C77_p1d1	0	0	p1d1	-0.403055	other	4	-0.403055	other
Secologanin	C77_p1d1	0	0	p1d1	-0.558534	other	2	-0.558534	other
AHVB iminium	C77_p1d1	0	0	p1d1	-0.0952675	other	4	-0.0952675	other
AHVB	C77_p1d1	0	0	p1d1	-0.135036	other	4	-0.135036	other
Vinblastine	C77_p1d1	0	0	p1d1	-0.0425628	other	5	-0.0425628	other
Vindoline	C77_p1d1	0	0	p1d1	-0.281252	other	4	-0.281252	other
Catharanthine	C78_p1d1	50126.4	4.70008	p1d1	1.26687	epidermis	3	1.26687	E
Serpentine	C78_p1d1	0	0	p1d1	-0.403055	epidermis	4	-0.403055	E
Secologanin	C78_p1d1	1.76306e+06	6.24627	p1d1	1.80675	epidermis	2	1.80675	E
AHVB iminium	C78_p1d1	0	0	p1d1	-0.0952675	epidermis	4	-0.0952675	E
AHVB	C78_p1d1	0	0	p1d1	-0.135036	epidermis	4	-0.135036	E
Vinblastine	C78_p1d1	0	0	p1d1	-0.0425628	epidermis	5	-0.0425628	E
Vindoline	C78_p1d1	0	0	p1d1	-0.281252	epidermis	4	-0.281252	E
Catharanthine	C79_p1d1	0	0	p1d1	-0.602726	other	3	-0.602726	other
Serpentine	C79_p1d1	0	0	p1d1	-0.403055	other	4	-0.403055	other
Secologanin	C79_p1d1	0	0	p1d1	-0.558534	other	2	-0.558534	other
AHVB iminium	C79_p1d1	0	0	p1d1	-0.0952675	other	4	-0.0952675	other
AHVB	C79_p1d1	0	0	p1d1	-0.135036	other	4	-0.135036	other
Vinblastine	C79_p1d1	0	0	p1d1	-0.0425628	other	5	-0.0425628	other
Vindoline	C79_p1d1	0	0	p1d1	-0.281252	other	4	-0.281252	other
Catharanthine	C8_p1d1	0	0	p1d1	-0.602726	other	3	-0.602726	other
Serpentine	C8_p1d1	0	0	p1d1	-0.403055	other	4	-0.403055	other
Secologanin	C8_p1d1	0	0	p1d1	-0.558534	other	2	-0.558534	other
AHVB iminium	C8_p1d1	0	0	p1d1	-0.0952675	other	4	-0.0952675	other
AHVB	C8_p1d1	0	0	p1d1	-0.135036	other	4	-0.135036	other
Vinblastine	C8_p1d1	0	0	p1d1	-0.0425628	other	5	-0.0425628	other
Vindoline	C8_p1d1	0	0	p1d1	-0.281252	other	4	-0.281252	other
Catharanthine	C80_p1d1	0	0	p1d1	-0.602726	other	3	-0.602726	other
Serpentine	C80_p1d1	0	0	p1d1	-0.403055	other	4	-0.403055	other
Secologanin	C80_p1d1	0	0	p1d1	-0.558534	other	2	-0.558534	other
AHVB iminium	C80_p1d1	0	0	p1d1	-0.0952675	other	4	-0.0952675	other
AHVB	C80_p1d1	0	0	p1d1	-0.135036	other	4	-0.135036	other
Vinblastine	C80_p1d1	0	0	p1d1	-0.0425628	other	5	-0.0425628	other
Vindoline	C80_p1d1	0	0	p1d1	-0.281252	other	4	-0.281252	other
Catharanthine	C81_p1d1	1.92228e+07	7.28382	p1d1	2.29463	idioblast	3	2.29463	I
Serpentine	C81_p1d1	1.26354e+06	6.10159	p1d1	2.47455	idioblast	4	2.47455	I
Secologanin	C81_p1d1	0	0	p1d1	-0.558534	idioblast	2	-0.558534	I
AHVB iminium	C81_p1d1	0	0	p1d1	-0.0952675	idioblast	4	-0.0952675	I
AHVB	C81_p1d1	0	0	p1d1	-0.135036	idioblast	4	-0.135036	I
Vinblastine	C81_p1d1	0	0	p1d1	-0.0425628	idioblast	5	-0.0425628	I
Vindoline	C81_p1d1	904934	5.95662	p1d1	3.44757	idioblast	4	3	I
Catharanthine	C82_p1d1	22342.2	4.34914	p1d1	1.12728	epidermis	3	1.12728	E
Serpentine	C82_p1d1	0	0	p1d1	-0.403055	epidermis	4	-0.403055	E
Secologanin	C82_p1d1	199825	5.30065	p1d1	1.44867	epidermis	2	1.44867	E
AHVB iminium	C82_p1d1	0	0	p1d1	-0.0952675	epidermis	4	-0.0952675	E
AHVB	C82_p1d1	0	0	p1d1	-0.135036	epidermis	4	-0.135036	E
Vinblastine	C82_p1d1	0	0	p1d1	-0.0425628	epidermis	5	-0.0425628	E
Vindoline	C82_p1d1	0	0	p1d1	-0.281252	epidermis	4	-0.281252	E
Catharanthine	C83_p1d1	4.12313e+07	7.61523	p1d1	2.42646	idioblast	3	2.42646	I
Serpentine	C83_p1d1	1.64393e+06	6.21588	p1d1	2.52845	idioblast	4	2.52845	I
Secologanin	C83_p1d1	0	0	p1d1	-0.558534	idioblast	2	-0.558534	I
AHVB iminium	C83_p1d1	0	0	p1d1	-0.0952675	idioblast	4	-0.0952675	I
AHVB	C83_p1d1	0	0	p1d1	-0.135036	idioblast	4	-0.135036	I
Vinblastine	C83_p1d1	0	0	p1d1	-0.0425628	idioblast	5	-0.0425628	I
Vindoline	C83_p1d1	2.97954e+06	6.47415	p1d1	3.77155	idioblast	4	3	I
Catharanthine	C84_p1d1	0	0	p1d1	-0.602726	other	3	-0.602726	other
Serpentine	C84_p1d1	0	0	p1d1	-0.403055	other	4	-0.403055	other
Secologanin	C84_p1d1	0	0	p1d1	-0.558534	other	2	-0.558534	other
AHVB iminium	C84_p1d1	0	0	p1d1	-0.0952675	other	4	-0.0952675	other
AHVB	C84_p1d1	0	0	p1d1	-0.135036	other	4	-0.135036	other
Vinblastine	C84_p1d1	0	0	p1d1	-0.0425628	other	5	-0.0425628	other
Vindoline	C84_p1d1	0	0	p1d1	-0.281252	other	4	-0.281252	other
Catharanthine	C86_p1d1	29509.3	4.46997	p1d1	1.17534	other	3	1.17534	other
Serpentine	C86_p1d1	0	0	p1d1	-0.403055	other	4	-0.403055	other
Secologanin	C86_p1d1	0	0	p1d1	-0.558534	other	2	-0.558534	other
AHVB iminium	C86_p1d1	0	0	p1d1	-0.0952675	other	4	-0.0952675	other
AHVB	C86_p1d1	0	0	p1d1	-0.135036	other	4	-0.135036	other
Vinblastine	C86_p1d1	0	0	p1d1	-0.0425628	other	5	-0.0425628	other
Vindoline	C86_p1d1	0	0	p1d1	-0.281252	other	4	-0.281252	other
Catharanthine	C87_p1d1	0	0	p1d1	-0.602726	other	3	-0.602726	other
Serpentine	C87_p1d1	0	0	p1d1	-0.403055	other	4	-0.403055	other
Secologanin	C87_p1d1	0	0	p1d1	-0.558534	other	2	-0.558534	other
AHVB iminium	C87_p1d1	0	0	p1d1	-0.0952675	other	4	-0.0952675	other
AHVB	C87_p1d1	0	0	p1d1	-0.135036	other	4	-0.135036	other
Vinblastine	C87_p1d1	0	0	p1d1	-0.0425628	other	5	-0.0425628	other
Vindoline	C87_p1d1	0	0	p1d1	-0.281252	other	4	-0.281252	other
Catharanthine	C88_p1d1	0	0	p1d1	-0.602726	other	3	-0.602726	other
Serpentine	C88_p1d1	0	0	p1d1	-0.403055	other	4	-0.403055	other
Secologanin	C88_p1d1	0	0	p1d1	-0.558534	other	2	-0.558534	other
AHVB iminium	C88_p1d1	0	0	p1d1	-0.0952675	other	4	-0.0952675	other
AHVB	C88_p1d1	0	0	p1d1	-0.135036	other	4	-0.135036	other
Vinblastine	C88_p1d1	0	0	p1d1	-0.0425628	other	5	-0.0425628	other
Vindoline	C88_p1d1	0	0	p1d1	-0.281252	other	4	-0.281252	other
Catharanthine	C89_p1d1	0	0	p1d1	-0.602726	other	3	-0.602726	other
Serpentine	C89_p1d1	0	0	p1d1	-0.403055	other	4	-0.403055	other
Secologanin	C89_p1d1	0	0	p1d1	-0.558534	other	2	-0.558534	other
AHVB iminium	C89_p1d1	0	0	p1d1	-0.0952675	other	4	-0.0952675	other
AHVB	C89_p1d1	0	0	p1d1	-0.135036	other	4	-0.135036	other
Vinblastine	C89_p1d1	0	0	p1d1	-0.0425628	other	5	-0.0425628	other
Vindoline	C89_p1d1	0	0	p1d1	-0.281252	other	4	-0.281252	other
Catharanthine	C9_p1d1	18333.4	4.26327	p1d1	1.09311	epidermis	3	1.09311	E
Serpentine	C9_p1d1	0	0	p1d1	-0.403055	epidermis	4	-0.403055	E
Secologanin	C9_p1d1	1.01033e+06	6.00446	p1d1	1.71519	epidermis	2	1.71519	E
AHVB iminium	C9_p1d1	0	0	p1d1	-0.0952675	epidermis	4	-0.0952675	E
AHVB	C9_p1d1	0	0	p1d1	-0.135036	epidermis	4	-0.135036	E
Vinblastine	C9_p1d1	0	0	p1d1	-0.0425628	epidermis	5	-0.0425628	E
Vindoline	C9_p1d1	0	0	p1d1	-0.281252	epidermis	4	-0.281252	E
Catharanthine	C90_p1d1	28519.1	4.45515	p1d1	1.16944	epidermis	3	1.16944	E
Serpentine	C90_p1d1	0	0	p1d1	-0.403055	epidermis	4	-0.403055	E
Secologanin	C90_p1d1	1.61301e+06	6.20764	p1d1	1.79212	epidermis	2	1.79212	E
AHVB iminium	C90_p1d1	0	0	p1d1	-0.0952675	epidermis	4	-0.0952675	E
AHVB	C90_p1d1	0	0	p1d1	-0.135036	epidermis	4	-0.135036	E
Vinblastine	C90_p1d1	0	0	p1d1	-0.0425628	epidermis	5	-0.0425628	E
Vindoline	C90_p1d1	0	0	p1d1	-0.281252	epidermis	4	-0.281252	E
Catharanthine	C91_p1d1	0	0	p1d1	-0.602726	other	3	-0.602726	other
Serpentine	C91_p1d1	0	0	p1d1	-0.403055	other	4	-0.403055	other
Secologanin	C91_p1d1	0	0	p1d1	-0.558534	other	2	-0.558534	other
AHVB iminium	C91_p1d1	0	0	p1d1	-0.0952675	other	4	-0.0952675	other
AHVB	C91_p1d1	0	0	p1d1	-0.135036	other	4	-0.135036	other
Vinblastine	C91_p1d1	0	0	p1d1	-0.0425628	other	5	-0.0425628	other
Vindoline	C91_p1d1	0	0	p1d1	-0.281252	other	4	-0.281252	other
Catharanthine	C92_p1d1	0	0	p1d1	-0.602726	other	3	-0.602726	other
Serpentine	C92_p1d1	0	0	p1d1	-0.403055	other	4	-0.403055	other
Secologanin	C92_p1d1	0	0	p1d1	-0.558534	other	2	-0.558534	other
AHVB iminium	C92_p1d1	0	0	p1d1	-0.0952675	other	4	-0.0952675	other
AHVB	C92_p1d1	0	0	p1d1	-0.135036	other	4	-0.135036	other
Vinblastine	C92_p1d1	0	0	p1d1	-0.0425628	other	5	-0.0425628	other
Vindoline	C92_p1d1	0	0	p1d1	-0.281252	other	4	-0.281252	other
Catharanthine	C93_p1d1	10218.7	4.00944	p1d1	0.992147	other	3	0.992147	other
Serpentine	C93_p1d1	0	0	p1d1	-0.403055	other	4	-0.403055	other
Secologanin	C93_p1d1	0	0	p1d1	-0.558534	other	2	-0.558534	other
AHVB iminium	C93_p1d1	0	0	p1d1	-0.0952675	other	4	-0.0952675	other
AHVB	C93_p1d1	0	0	p1d1	-0.135036	other	4	-0.135036	other
Vinblastine	C93_p1d1	0	0	p1d1	-0.0425628	other	5	-0.0425628	other
Vindoline	C93_p1d1	0	0	p1d1	-0.281252	other	4	-0.281252	other
Catharanthine	C94_p1d1	37314.9	4.57189	p1d1	1.21588	epidermis	3	1.21588	E
Serpentine	C94_p1d1	0	0	p1d1	-0.403055	epidermis	4	-0.403055	E
Secologanin	C94_p1d1	2.43259e+06	6.38607	p1d1	1.85969	epidermis	2	1.85969	E
AHVB iminium	C94_p1d1	0	0	p1d1	-0.0952675	epidermis	4	-0.0952675	E
AHVB	C94_p1d1	0	0	p1d1	-0.135036	epidermis	4	-0.135036	E
Vinblastine	C94_p1d1	0	0	p1d1	-0.0425628	epidermis	5	-0.0425628	E
Vindoline	C94_p1d1	0	0	p1d1	-0.281252	epidermis	4	-0.281252	E
Catharanthine	C95_p1d1	0	0	p1d1	-0.602726	other	3	-0.602726	other
Serpentine	C95_p1d1	0	0	p1d1	-0.403055	other	4	-0.403055	other
Secologanin	C95_p1d1	0	0	p1d1	-0.558534	other	2	-0.558534	other
AHVB iminium	C95_p1d1	0	0	p1d1	-0.0952675	other	4	-0.0952675	other
AHVB	C95_p1d1	0	0	p1d1	-0.135036	other	4	-0.135036	other
Vinblastine	C95_p1d1	0	0	p1d1	-0.0425628	other	5	-0.0425628	other
Vindoline	C95_p1d1	0	0	p1d1	-0.281252	other	4	-0.281252	other
Catharanthine	C96_p1d1	0	0	p1d1	-0.602726	other	3	-0.602726	other
Serpentine	C96_p1d1	0	0	p1d1	-0.403055	other	4	-0.403055	other
Secologanin	C96_p1d1	0	0	p1d1	-0.558534	other	2	-0.558534	other
AHVB iminium	C96_p1d1	0	0	p1d1	-0.0952675	other	4	-0.0952675	other
AHVB	C96_p1d1	0	0	p1d1	-0.135036	other	4	-0.135036	other
Vinblastine	C96_p1d1	0	0	p1d1	-0.0425628	other	5	-0.0425628	other
Vindoline	C96_p1d1	0	0	p1d1	-0.281252	other	4	-0.281252	other
Catharanthine	C10_p2d1	37416.4	4.57307	p2d1	1.21635	other	3	1.21635	other
Serpentine	C10_p2d1	0	0	p2d1	-0.403055	other	4	-0.403055	other
Secologanin	C10_p2d1	0	0	p2d1	-0.558534	other	2	-0.558534	other
AHVB iminium	C10_p2d1	0	0	p2d1	-0.0952675	other	4	-0.0952675	other
AHVB	C10_p2d1	0	0	p2d1	-0.135036	other	4	-0.135036	other
Vinblastine	C10_p2d1	0	0	p2d1	-0.0425628	other	5	-0.0425628	other
Vindoline	C10_p2d1	0	0	p2d1	-0.281252	other	4	-0.281252	other
Catharanthine	C11_p2d1	49269.7	4.69259	p2d1	1.26389	other	3	1.26389	other
Serpentine	C11_p2d1	0	0	p2d1	-0.403055	other	4	-0.403055	other
Secologanin	C11_p2d1	0	0	p2d1	-0.558534	other	2	-0.558534	other
AHVB iminium	C11_p2d1	0	0	p2d1	-0.0952675	other	4	-0.0952675	other
AHVB	C11_p2d1	0	0	p2d1	-0.135036	other	4	-0.135036	other
Vinblastine	C11_p2d1	0	0	p2d1	-0.0425628	other	5	-0.0425628	other
Vindoline	C11_p2d1	0	0	p2d1	-0.281252	other	4	-0.281252	other
Catharanthine	C12_p2d1	231584	5.36471	p2d1	1.53125	other	3	1.53125	other
Serpentine	C12_p2d1	0	0	p2d1	-0.403055	other	4	-0.403055	other
Secologanin	C12_p2d1	0	0	p2d1	-0.558534	other	2	-0.558534	other
AHVB iminium	C12_p2d1	0	0	p2d1	-0.0952675	other	4	-0.0952675	other
AHVB	C12_p2d1	0	0	p2d1	-0.135036	other	4	-0.135036	other
Vinblastine	C12_p2d1	0	0	p2d1	-0.0425628	other	5	-0.0425628	other
Vindoline	C12_p2d1	0	0	p2d1	-0.281252	other	4	-0.281252	other
Catharanthine	C14_p2d1	115052	5.0609	p2d1	1.4104	idioblast	3	1.4104	I
Serpentine	C14_p2d1	188052	5.27428	p2d1	2.08438	idioblast	4	2.08438	I
Secologanin	C14_p2d1	4.06865e+06	6.60945	p2d1	1.94428	idioblast	2	1.94428	I
AHVB iminium	C14_p2d1	0	0	p2d1	-0.0952675	idioblast	4	-0.0952675	I
AHVB	C14_p2d1	0	0	p2d1	-0.135036	idioblast	4	-0.135036	I
Vinblastine	C14_p2d1	0	0	p2d1	-0.0425628	idioblast	5	-0.0425628	I
Vindoline	C14_p2d1	0	0	p2d1	-0.281252	idioblast	4	-0.281252	I
Catharanthine	C15_p2d1	194177	5.2882	p2d1	1.50081	idioblast	3	1.50081	I
Serpentine	C15_p2d1	253200	5.40347	p2d1	2.1453	idioblast	4	2.1453	I
Secologanin	C15_p2d1	3.64766e+06	6.56201	p2d1	1.92632	idioblast	2	1.92632	I
AHVB iminium	C15_p2d1	0	0	p2d1	-0.0952675	idioblast	4	-0.0952675	I
AHVB	C15_p2d1	0	0	p2d1	-0.135036	idioblast	4	-0.135036	I
Vinblastine	C15_p2d1	0	0	p2d1	-0.0425628	idioblast	5	-0.0425628	I
Vindoline	C15_p2d1	0	0	p2d1	-0.281252	idioblast	4	-0.281252	I
Catharanthine	C16_p2d1	163052	5.21233	p2d1	1.47063	epidermis	3	1.47063	E
Serpentine	C16_p2d1	0	0	p2d1	-0.403055	epidermis	4	-0.403055	E
Secologanin	C16_p2d1	4.00484e+06	6.60258	p2d1	1.94168	epidermis	2	1.94168	E
AHVB iminium	C16_p2d1	0	0	p2d1	-0.0952675	epidermis	4	-0.0952675	E
AHVB	C16_p2d1	0	0	p2d1	-0.135036	epidermis	4	-0.135036	E
Vinblastine	C16_p2d1	0	0	p2d1	-0.0425628	epidermis	5	-0.0425628	E
Vindoline	C16_p2d1	0	0	p2d1	-0.281252	epidermis	4	-0.281252	E
Catharanthine	C17_p2d1	0	0	p2d1	-0.602726	other	3	-0.602726	other
Serpentine	C17_p2d1	0	0	p2d1	-0.403055	other	4	-0.403055	other
Secologanin	C17_p2d1	0	0	p2d1	-0.558534	other	2	-0.558534	other
AHVB iminium	C17_p2d1	0	0	p2d1	-0.0952675	other	4	-0.0952675	other
AHVB	C17_p2d1	0	0	p2d1	-0.135036	other	4	-0.135036	other
Vinblastine	C17_p2d1	0	0	p2d1	-0.0425628	other	5	-0.0425628	other
Vindoline	C17_p2d1	0	0	p2d1	-0.281252	other	4	-0.281252	other
Catharanthine	C18_p2d1	69254.8	4.84046	p2d1	1.32271	other	3	1.32271	other
Serpentine	C18_p2d1	0	0	p2d1	-0.403055	other	4	-0.403055	other
Secologanin	C18_p2d1	0	0	p2d1	-0.558534	other	2	-0.558534	other
AHVB iminium	C18_p2d1	0	0	p2d1	-0.0952675	other	4	-0.0952675	other
AHVB	C18_p2d1	0	0	p2d1	-0.135036	other	4	-0.135036	other
Vinblastine	C18_p2d1	0	0	p2d1	-0.0425628	other	5	-0.0425628	other
Vindoline	C18_p2d1	0	0	p2d1	-0.281252	other	4	-0.281252	other
Catharanthine	C19_p2d1	3.5937e+06	6.55554	p2d1	2.00494	idioblast	3	2.00494	I
Serpentine	C19_p2d1	625686	5.79636	p2d1	2.3306	idioblast	4	2.3306	I
Secologanin	C19_p2d1	0	0	p2d1	-0.558534	idioblast	2	-0.558534	I
AHVB iminium	C19_p2d1	0	0	p2d1	-0.0952675	idioblast	4	-0.0952675	I
AHVB	C19_p2d1	0	0	p2d1	-0.135036	idioblast	4	-0.135036	I
Vinblastine	C19_p2d1	0	0	p2d1	-0.0425628	idioblast	5	-0.0425628	I
Vindoline	C19_p2d1	439413	5.64287	p2d1	3.25117	idioblast	4	3	I
Catharanthine	C2_p2d1	32395.1	4.51049	p2d1	1.19146	other	3	1.19146	other
Serpentine	C2_p2d1	0	0	p2d1	-0.403055	other	4	-0.403055	other
Secologanin	C2_p2d1	0	0	p2d1	-0.558534	other	2	-0.558534	other
AHVB iminium	C2_p2d1	0	0	p2d1	-0.0952675	other	4	-0.0952675	other
AHVB	C2_p2d1	0	0	p2d1	-0.135036	other	4	-0.135036	other
Vinblastine	C2_p2d1	0	0	p2d1	-0.0425628	other	5	-0.0425628	other
Vindoline	C2_p2d1	0	0	p2d1	-0.281252	other	4	-0.281252	other
Catharanthine	C20_p2d1	451159	5.65433	p2d1	1.64645	other	3	1.64645	other
Serpentine	C20_p2d1	0	0	p2d1	-0.403055	other	4	-0.403055	other
Secologanin	C20_p2d1	0	0	p2d1	-0.558534	other	2	-0.558534	other
AHVB iminium	C20_p2d1	0	0	p2d1	-0.0952675	other	4	-0.0952675	other
AHVB	C20_p2d1	0	0	p2d1	-0.135036	other	4	-0.135036	other
Vinblastine	C20_p2d1	0	0	p2d1	-0.0425628	other	5	-0.0425628	other
Vindoline	C20_p2d1	143573	5.15707	p2d1	2.94706	other	4	2.94706	other
Catharanthine	C21_p2d1	258169	5.41191	p2d1	1.55002	other	3	1.55002	other
Serpentine	C21_p2d1	0	0	p2d1	-0.403055	other	4	-0.403055	other
Secologanin	C21_p2d1	0	0	p2d1	-0.558534	other	2	-0.558534	other
AHVB iminium	C21_p2d1	0	0	p2d1	-0.0952675	other	4	-0.0952675	other
AHVB	C21_p2d1	0	0	p2d1	-0.135036	other	4	-0.135036	other
Vinblastine	C21_p2d1	0	0	p2d1	-0.0425628	other	5	-0.0425628	other
Vindoline	C21_p2d1	0	0	p2d1	-0.281252	other	4	-0.281252	other
Catharanthine	C23_p2d1	27625.3	4.44132	p2d1	1.16394	other	3	1.16394	other
Serpentine	C23_p2d1	0	0	p2d1	-0.403055	other	4	-0.403055	other
Secologanin	C23_p2d1	0	0	p2d1	-0.558534	other	2	-0.558534	other
AHVB iminium	C23_p2d1	0	0	p2d1	-0.0952675	other	4	-0.0952675	other
AHVB	C23_p2d1	0	0	p2d1	-0.135036	other	4	-0.135036	other
Vinblastine	C23_p2d1	0	0	p2d1	-0.0425628	other	5	-0.0425628	other
Vindoline	C23_p2d1	0	0	p2d1	-0.281252	other	4	-0.281252	other
Catharanthine	C24_p2d1	277104	5.44264	p2d1	1.56225	other	3	1.56225	other
Serpentine	C24_p2d1	0	0	p2d1	-0.403055	other	4	-0.403055	other
Secologanin	C24_p2d1	0	0	p2d1	-0.558534	other	2	-0.558534	other
AHVB iminium	C24_p2d1	0	0	p2d1	-0.0952675	other	4	-0.0952675	other
AHVB	C24_p2d1	0	0	p2d1	-0.135036	other	4	-0.135036	other
Vinblastine	C24_p2d1	0	0	p2d1	-0.0425628	other	5	-0.0425628	other
Vindoline	C24_p2d1	0	0	p2d1	-0.281252	other	4	-0.281252	other
Catharanthine	C25_p2d1	56187.7	4.74965	p2d1	1.28659	other	3	1.28659	other
Serpentine	C25_p2d1	0	0	p2d1	-0.403055	other	4	-0.403055	other
Secologanin	C25_p2d1	0	0	p2d1	-0.558534	other	2	-0.558534	other
AHVB iminium	C25_p2d1	0	0	p2d1	-0.0952675	other	4	-0.0952675	other
AHVB	C25_p2d1	0	0	p2d1	-0.135036	other	4	-0.135036	other
Vinblastine	C25_p2d1	0	0	p2d1	-0.0425628	other	5	-0.0425628	other
Vindoline	C25_p2d1	0	0	p2d1	-0.281252	other	4	-0.281252	other
Catharanthine	C26_p2d1	145095	5.16165	p2d1	1.45048	epidermis	3	1.45048	E
Serpentine	C26_p2d1	0	0	p2d1	-0.403055	epidermis	4	-0.403055	E
Secologanin	C26_p2d1	3.20019e+06	6.50518	p2d1	1.90479	epidermis	2	1.90479	E
AHVB iminium	C26_p2d1	0	0	p2d1	-0.0952675	epidermis	4	-0.0952675	E
AHVB	C26_p2d1	0	0	p2d1	-0.135036	epidermis	4	-0.135036	E
Vinblastine	C26_p2d1	0	0	p2d1	-0.0425628	epidermis	5	-0.0425628	E
Vindoline	C26_p2d1	0	0	p2d1	-0.281252	epidermis	4	-0.281252	E
Catharanthine	C27_p2d1	2.06877e+07	7.31571	p2d1	2.30732	idioblast	3	2.30732	I
Serpentine	C27_p2d1	4.41769e+06	6.6452	p2d1	2.73092	idioblast	4	2.73092	I
Secologanin	C27_p2d1	1.3456e+06	6.12892	p2d1	1.76231	idioblast	2	1.76231	I
AHVB iminium	C27_p2d1	1.4188e+06	6.15192	p2d1	11.2162	idioblast	4	3	I
AHVB	C27_p2d1	1.49332e+06	6.17415	p2d1	7.96032	idioblast	4	3	I
Vinblastine	C27_p2d1	0	0	p2d1	-0.0425628	idioblast	5	-0.0425628	I
Vindoline	C27_p2d1	678349	5.83145	p2d1	3.36922	idioblast	4	3	I
Catharanthine	C28_p2d1	51312.7	4.71023	p2d1	1.27091	other	3	1.27091	other
Serpentine	C28_p2d1	0	0	p2d1	-0.403055	other	4	-0.403055	other
Secologanin	C28_p2d1	0	0	p2d1	-0.558534	other	2	-0.558534	other
AHVB iminium	C28_p2d1	0	0	p2d1	-0.0952675	other	4	-0.0952675	other
AHVB	C28_p2d1	0	0	p2d1	-0.135036	other	4	-0.135036	other
Vinblastine	C28_p2d1	0	0	p2d1	-0.0425628	other	5	-0.0425628	other
Vindoline	C28_p2d1	0	0	p2d1	-0.281252	other	4	-0.281252	other
Catharanthine	C29_p2d1	75351	4.87709	p2d1	1.33728	idioblast	3	1.33728	I
Serpentine	C29_p2d1	233233	5.36779	p2d1	2.12848	idioblast	4	2.12848	I
Secologanin	C29_p2d1	327343	5.515	p2d1	1.52984	idioblast	2	1.52984	I
AHVB iminium	C29_p2d1	0	0	p2d1	-0.0952675	idioblast	4	-0.0952675	I
AHVB	C29_p2d1	0	0	p2d1	-0.135036	idioblast	4	-0.135036	I
Vinblastine	C29_p2d1	0	0	p2d1	-0.0425628	idioblast	5	-0.0425628	I
Vindoline	C29_p2d1	0	0	p2d1	-0.281252	idioblast	4	-0.281252	I
Catharanthine	C3_p2d1	0	0	p2d1	-0.602726	other	3	-0.602726	other
Serpentine	C3_p2d1	0	0	p2d1	-0.403055	other	4	-0.403055	other
Secologanin	C3_p2d1	0	0	p2d1	-0.558534	other	2	-0.558534	other
AHVB iminium	C3_p2d1	0	0	p2d1	-0.0952675	other	4	-0.0952675	other
AHVB	C3_p2d1	0	0	p2d1	-0.135036	other	4	-0.135036	other
Vinblastine	C3_p2d1	0	0	p2d1	-0.0425628	other	5	-0.0425628	other
Vindoline	C3_p2d1	0	0	p2d1	-0.281252	other	4	-0.281252	other
Catharanthine	C30_p2d1	332865	5.52227	p2d1	1.59392	idioblast	3	1.59392	I
Serpentine	C30_p2d1	304770	5.48397	p2d1	2.18327	idioblast	4	2.18327	I
Secologanin	C30_p2d1	1.38098e+06	6.14019	p2d1	1.76658	idioblast	2	1.76658	I
AHVB iminium	C30_p2d1	0	0	p2d1	-0.0952675	idioblast	4	-0.0952675	I
AHVB	C30_p2d1	0	0	p2d1	-0.135036	idioblast	4	-0.135036	I
Vinblastine	C30_p2d1	0	0	p2d1	-0.0425628	idioblast	5	-0.0425628	I
Vindoline	C30_p2d1	0	0	p2d1	-0.281252	idioblast	4	-0.281252	I
Catharanthine	C32_p2d1	46400.4	4.66653	p2d1	1.25353	other	3	1.25353	other
Serpentine	C32_p2d1	0	0	p2d1	-0.403055	other	4	-0.403055	other
Secologanin	C32_p2d1	0	0	p2d1	-0.558534	other	2	-0.558534	other
AHVB iminium	C32_p2d1	0	0	p2d1	-0.0952675	other	4	-0.0952675	other
AHVB	C32_p2d1	0	0	p2d1	-0.135036	other	4	-0.135036	other
Vinblastine	C32_p2d1	0	0	p2d1	-0.0425628	other	5	-0.0425628	other
Vindoline	C32_p2d1	0	0	p2d1	-0.281252	other	4	-0.281252	other
Catharanthine	C33_p2d1	244895	5.38898	p2d1	1.5409	idioblast	3	1.5409	I
Serpentine	C33_p2d1	465015	5.66747	p2d1	2.26981	idioblast	4	2.26981	I
Secologanin	C33_p2d1	4.64007e+06	6.66652	p2d1	1.96589	idioblast	2	1.96589	I
AHVB iminium	C33_p2d1	0	0	p2d1	-0.0952675	idioblast	4	-0.0952675	I
AHVB	C33_p2d1	0	0	p2d1	-0.135036	idioblast	4	-0.135036	I
Vinblastine	C33_p2d1	0	0	p2d1	-0.0425628	idioblast	5	-0.0425628	I
Vindoline	C33_p2d1	0	0	p2d1	-0.281252	idioblast	4	-0.281252	I
Catharanthine	C34_p2d1	48869.5	4.68905	p2d1	1.26248	other	3	1.26248	other
Serpentine	C34_p2d1	0	0	p2d1	-0.403055	other	4	-0.403055	other
Secologanin	C34_p2d1	0	0	p2d1	-0.558534	other	2	-0.558534	other
AHVB iminium	C34_p2d1	0	0	p2d1	-0.0952675	other	4	-0.0952675	other
AHVB	C34_p2d1	0	0	p2d1	-0.135036	other	4	-0.135036	other
Vinblastine	C34_p2d1	0	0	p2d1	-0.0425628	other	5	-0.0425628	other
Vindoline	C34_p2d1	0	0	p2d1	-0.281252	other	4	-0.281252	other
Catharanthine	C35_p2d1	0	0	p2d1	-0.602726	other	3	-0.602726	other
Serpentine	C35_p2d1	0	0	p2d1	-0.403055	other	4	-0.403055	other
Secologanin	C35_p2d1	0	0	p2d1	-0.558534	other	2	-0.558534	other
AHVB iminium	C35_p2d1	0	0	p2d1	-0.0952675	other	4	-0.0952675	other
AHVB	C35_p2d1	0	0	p2d1	-0.135036	other	4	-0.135036	other
Vinblastine	C35_p2d1	0	0	p2d1	-0.0425628	other	5	-0.0425628	other
Vindoline	C35_p2d1	0	0	p2d1	-0.281252	other	4	-0.281252	other
Catharanthine	C36_p2d1	192950	5.28545	p2d1	1.49972	epidermis	3	1.49972	E
Serpentine	C36_p2d1	0	0	p2d1	-0.403055	epidermis	4	-0.403055	E
Secologanin	C36_p2d1	4.19254e+06	6.62248	p2d1	1.94921	epidermis	2	1.94921	E
AHVB iminium	C36_p2d1	0	0	p2d1	-0.0952675	epidermis	4	-0.0952675	E
AHVB	C36_p2d1	0	0	p2d1	-0.135036	epidermis	4	-0.135036	E
Vinblastine	C36_p2d1	0	0	p2d1	-0.0425628	epidermis	5	-0.0425628	E
Vindoline	C36_p2d1	0	0	p2d1	-0.281252	epidermis	4	-0.281252	E
Catharanthine	C37_p2d1	65030.1	4.81312	p2d1	1.31184	other	3	1.31184	other
Serpentine	C37_p2d1	0	0	p2d1	-0.403055	other	4	-0.403055	other
Secologanin	C37_p2d1	0	0	p2d1	-0.558534	other	2	-0.558534	other
AHVB iminium	C37_p2d1	0	0	p2d1	-0.0952675	other	4	-0.0952675	other
AHVB	C37_p2d1	0	0	p2d1	-0.135036	other	4	-0.135036	other
Vinblastine	C37_p2d1	0	0	p2d1	-0.0425628	other	5	-0.0425628	other
Vindoline	C37_p2d1	0	0	p2d1	-0.281252	other	4	-0.281252	other
Catharanthine	C38_p2d1	0	0	p2d1	-0.602726	other	3	-0.602726	other
Serpentine	C38_p2d1	0	0	p2d1	-0.403055	other	4	-0.403055	other
Secologanin	C38_p2d1	0	0	p2d1	-0.558534	other	2	-0.558534	other
AHVB iminium	C38_p2d1	0	0	p2d1	-0.0952675	other	4	-0.0952675	other
AHVB	C38_p2d1	0	0	p2d1	-0.135036	other	4	-0.135036	other
Vinblastine	C38_p2d1	0	0	p2d1	-0.0425628	other	5	-0.0425628	other
Vindoline	C38_p2d1	0	0	p2d1	-0.281252	other	4	-0.281252	other
Catharanthine	C39_p2d1	0	0	p2d1	-0.602726	other	3	-0.602726	other
Serpentine	C39_p2d1	0	0	p2d1	-0.403055	other	4	-0.403055	other
Secologanin	C39_p2d1	0	0	p2d1	-0.558534	other	2	-0.558534	other
AHVB iminium	C39_p2d1	0	0	p2d1	-0.0952675	other	4	-0.0952675	other
AHVB	C39_p2d1	0	0	p2d1	-0.135036	other	4	-0.135036	other
Vinblastine	C39_p2d1	0	0	p2d1	-0.0425628	other	5	-0.0425628	other
Vindoline	C39_p2d1	0	0	p2d1	-0.281252	other	4	-0.281252	other
Catharanthine	C4_p2d1	130534	5.11573	p2d1	1.43221	other	3	1.43221	other
Serpentine	C4_p2d1	0	0	p2d1	-0.403055	other	4	-0.403055	other
Secologanin	C4_p2d1	0	0	p2d1	-0.558534	other	2	-0.558534	other
AHVB iminium	C4_p2d1	0	0	p2d1	-0.0952675	other	4	-0.0952675	other
AHVB	C4_p2d1	0	0	p2d1	-0.135036	other	4	-0.135036	other
Vinblastine	C4_p2d1	0	0	p2d1	-0.0425628	other	5	-0.0425628	other
Vindoline	C4_p2d1	0	0	p2d1	-0.281252	other	4	-0.281252	other
Catharanthine	C40_p2d1	0	0	p2d1	-0.602726	other	3	-0.602726	other
Serpentine	C40_p2d1	0	0	p2d1	-0.403055	other	4	-0.403055	other
Secologanin	C40_p2d1	0	0	p2d1	-0.558534	other	2	-0.558534	other
AHVB iminium	C40_p2d1	0	0	p2d1	-0.0952675	other	4	-0.0952675	other
AHVB	C40_p2d1	0	0	p2d1	-0.135036	other	4	-0.135036	other
Vinblastine	C40_p2d1	0	0	p2d1	-0.0425628	other	5	-0.0425628	other
Vindoline	C40_p2d1	0	0	p2d1	-0.281252	other	4	-0.281252	other
Catharanthine	C41_p2d1	55948.4	4.7478	p2d1	1.28585	other	3	1.28585	other
Serpentine	C41_p2d1	0	0	p2d1	-0.403055	other	4	-0.403055	other
Secologanin	C41_p2d1	0	0	p2d1	-0.558534	other	2	-0.558534	other
AHVB iminium	C41_p2d1	0	0	p2d1	-0.0952675	other	4	-0.0952675	other
AHVB	C41_p2d1	0	0	p2d1	-0.135036	other	4	-0.135036	other
Vinblastine	C41_p2d1	0	0	p2d1	-0.0425628	other	5	-0.0425628	other
Vindoline	C41_p2d1	0	0	p2d1	-0.281252	other	4	-0.281252	other
Catharanthine	C42_p2d1	34337.8	4.53578	p2d1	1.20152	other	3	1.20152	other
Serpentine	C42_p2d1	0	0	p2d1	-0.403055	other	4	-0.403055	other
Secologanin	C42_p2d1	0	0	p2d1	-0.558534	other	2	-0.558534	other
AHVB iminium	C42_p2d1	0	0	p2d1	-0.0952675	other	4	-0.0952675	other
AHVB	C42_p2d1	0	0	p2d1	-0.135036	other	4	-0.135036	other
Vinblastine	C42_p2d1	0	0	p2d1	-0.0425628	other	5	-0.0425628	other
Vindoline	C42_p2d1	0	0	p2d1	-0.281252	other	4	-0.281252	other
Catharanthine	C44_p2d1	109652	5.04002	p2d1	1.40209	epidermis	3	1.40209	E
Serpentine	C44_p2d1	0	0	p2d1	-0.403055	epidermis	4	-0.403055	E
Secologanin	C44_p2d1	1.79807e+06	6.25481	p2d1	1.80999	epidermis	2	1.80999	E
AHVB iminium	C44_p2d1	0	0	p2d1	-0.0952675	epidermis	4	-0.0952675	E
AHVB	C44_p2d1	0	0	p2d1	-0.135036	epidermis	4	-0.135036	E
Vinblastine	C44_p2d1	0	0	p2d1	-0.0425628	epidermis	5	-0.0425628	E
Vindoline	C44_p2d1	0	0	p2d1	-0.281252	epidermis	4	-0.281252	E
Catharanthine	C45_p2d1	418350	5.62154	p2d1	1.63341	epidermis	3	1.63341	E
Serpentine	C45_p2d1	0	0	p2d1	-0.403055	epidermis	4	-0.403055	E
Secologanin	C45_p2d1	2.87369e+06	6.45844	p2d1	1.8871	epidermis	2	1.8871	E
AHVB iminium	C45_p2d1	0	0	p2d1	-0.0952675	epidermis	4	-0.0952675	E
AHVB	C45_p2d1	0	0	p2d1	-0.135036	epidermis	4	-0.135036	E
Vinblastine	C45_p2d1	0	0	p2d1	-0.0425628	epidermis	5	-0.0425628	E
Vindoline	C45_p2d1	0	0	p2d1	-0.281252	epidermis	4	-0.281252	E
Catharanthine	C46_p2d1	89060.5	4.94969	p2d1	1.36616	other	3	1.36616	other
Serpentine	C46_p2d1	0	0	p2d1	-0.403055	other	4	-0.403055	other
Secologanin	C46_p2d1	0	0	p2d1	-0.558534	other	2	-0.558534	other
AHVB iminium	C46_p2d1	0	0	p2d1	-0.0952675	other	4	-0.0952675	other
AHVB	C46_p2d1	0	0	p2d1	-0.135036	other	4	-0.135036	other
Vinblastine	C46_p2d1	0	0	p2d1	-0.0425628	other	5	-0.0425628	other
Vindoline	C46_p2d1	0	0	p2d1	-0.281252	other	4	-0.281252	other
Catharanthine	C47_p2d1	149576	5.17487	p2d1	1.45573	epidermis	3	1.45573	E
Serpentine	C47_p2d1	0	0	p2d1	-0.403055	epidermis	4	-0.403055	E
Secologanin	C47_p2d1	214947	5.33233	p2d1	1.46067	epidermis	2	1.46067	E
AHVB iminium	C47_p2d1	0	0	p2d1	-0.0952675	epidermis	4	-0.0952675	E
AHVB	C47_p2d1	0	0	p2d1	-0.135036	epidermis	4	-0.135036	E
Vinblastine	C47_p2d1	0	0	p2d1	-0.0425628	epidermis	5	-0.0425628	E
Vindoline	C47_p2d1	0	0	p2d1	-0.281252	epidermis	4	-0.281252	E
Catharanthine	C48_p2d1	67859.3	4.83162	p2d1	1.31919	other	3	1.31919	other
Serpentine	C48_p2d1	0	0	p2d1	-0.403055	other	4	-0.403055	other
Secologanin	C48_p2d1	0	0	p2d1	-0.558534	other	2	-0.558534	other
AHVB iminium	C48_p2d1	0	0	p2d1	-0.0952675	other	4	-0.0952675	other
AHVB	C48_p2d1	0	0	p2d1	-0.135036	other	4	-0.135036	other
Vinblastine	C48_p2d1	0	0	p2d1	-0.0425628	other	5	-0.0425628	other
Vindoline	C48_p2d1	0	0	p2d1	-0.281252	other	4	-0.281252	other
Catharanthine	C49_p2d1	0	0	p2d1	-0.602726	other	3	-0.602726	other
Serpentine	C49_p2d1	0	0	p2d1	-0.403055	other	4	-0.403055	other
Secologanin	C49_p2d1	0	0	p2d1	-0.558534	other	2	-0.558534	other
AHVB iminium	C49_p2d1	0	0	p2d1	-0.0952675	other	4	-0.0952675	other
AHVB	C49_p2d1	0	0	p2d1	-0.135036	other	4	-0.135036	other
Vinblastine	C49_p2d1	0	0	p2d1	-0.0425628	other	5	-0.0425628	other
Vindoline	C49_p2d1	0	0	p2d1	-0.281252	other	4	-0.281252	other
Catharanthine	C50_p2d1	0	0	p2d1	-0.602726	other	3	-0.602726	other
Serpentine	C50_p2d1	0	0	p2d1	-0.403055	other	4	-0.403055	other
Secologanin	C50_p2d1	0	0	p2d1	-0.558534	other	2	-0.558534	other
AHVB iminium	C50_p2d1	0	0	p2d1	-0.0952675	other	4	-0.0952675	other
AHVB	C50_p2d1	0	0	p2d1	-0.135036	other	4	-0.135036	other
Vinblastine	C50_p2d1	0	0	p2d1	-0.0425628	other	5	-0.0425628	other
Vindoline	C50_p2d1	0	0	p2d1	-0.281252	other	4	-0.281252	other
Catharanthine	C51_p2d1	91698.6	4.96237	p2d1	1.3712	other	3	1.3712	other
Serpentine	C51_p2d1	0	0	p2d1	-0.403055	other	4	-0.403055	other
Secologanin	C51_p2d1	0	0	p2d1	-0.558534	other	2	-0.558534	other
AHVB iminium	C51_p2d1	0	0	p2d1	-0.0952675	other	4	-0.0952675	other
AHVB	C51_p2d1	0	0	p2d1	-0.135036	other	4	-0.135036	other
Vinblastine	C51_p2d1	0	0	p2d1	-0.0425628	other	5	-0.0425628	other
Vindoline	C51_p2d1	0	0	p2d1	-0.281252	other	4	-0.281252	other
Catharanthine	C52_p2d1	0	0	p2d1	-0.602726	other	3	-0.602726	other
Serpentine	C52_p2d1	0	0	p2d1	-0.403055	other	4	-0.403055	other
Secologanin	C52_p2d1	0	0	p2d1	-0.558534	other	2	-0.558534	other
AHVB iminium	C52_p2d1	0	0	p2d1	-0.0952675	other	4	-0.0952675	other
AHVB	C52_p2d1	0	0	p2d1	-0.135036	other	4	-0.135036	other
Vinblastine	C52_p2d1	0	0	p2d1	-0.0425628	other	5	-0.0425628	other
Vindoline	C52_p2d1	0	0	p2d1	-0.281252	other	4	-0.281252	other
Catharanthine	C53_p2d1	56660.9	4.75329	p2d1	1.28804	other	3	1.28804	other
Serpentine	C53_p2d1	0	0	p2d1	-0.403055	other	4	-0.403055	other
Secologanin	C53_p2d1	0	0	p2d1	-0.558534	other	2	-0.558534	other
AHVB iminium	C53_p2d1	0	0	p2d1	-0.0952675	other	4	-0.0952675	other
AHVB	C53_p2d1	0	0	p2d1	-0.135036	other	4	-0.135036	other
Vinblastine	C53_p2d1	0	0	p2d1	-0.0425628	other	5	-0.0425628	other
Vindoline	C53_p2d1	0	0	p2d1	-0.281252	other	4	-0.281252	other
Catharanthine	C54_p2d1	146068	5.16456	p2d1	1.45163	other	3	1.45163	other
Serpentine	C54_p2d1	0	0	p2d1	-0.403055	other	4	-0.403055	other
Secologanin	C54_p2d1	0	0	p2d1	-0.558534	other	2	-0.558534	other
AHVB iminium	C54_p2d1	0	0	p2d1	-0.0952675	other	4	-0.0952675	other
AHVB	C54_p2d1	0	0	p2d1	-0.135036	other	4	-0.135036	other
Vinblastine	C54_p2d1	0	0	p2d1	-0.0425628	other	5	-0.0425628	other
Vindoline	C54_p2d1	0	0	p2d1	-0.281252	other	4	-0.281252	other
Catharanthine	C55_p2d1	74055.3	4.86956	p2d1	1.33429	other	3	1.33429	other
Serpentine	C55_p2d1	0	0	p2d1	-0.403055	other	4	-0.403055	other
Secologanin	C55_p2d1	0	0	p2d1	-0.558534	other	2	-0.558534	other
AHVB iminium	C55_p2d1	0	0	p2d1	-0.0952675	other	4	-0.0952675	other
AHVB	C55_p2d1	0	0	p2d1	-0.135036	other	4	-0.135036	other
Vinblastine	C55_p2d1	0	0	p2d1	-0.0425628	other	5	-0.0425628	other
Vindoline	C55_p2d1	0	0	p2d1	-0.281252	other	4	-0.281252	other
Catharanthine	C56_p2d1	46901	4.67119	p2d1	1.25538	epidermis	3	1.25538	E
Serpentine	C56_p2d1	0	0	p2d1	-0.403055	epidermis	4	-0.403055	E
Secologanin	C56_p2d1	837388	5.92293	p2d1	1.68431	epidermis	2	1.68431	E
AHVB iminium	C56_p2d1	0	0	p2d1	-0.0952675	epidermis	4	-0.0952675	E
AHVB	C56_p2d1	0	0	p2d1	-0.135036	epidermis	4	-0.135036	E
Vinblastine	C56_p2d1	0	0	p2d1	-0.0425628	epidermis	5	-0.0425628	E
Vindoline	C56_p2d1	0	0	p2d1	-0.281252	epidermis	4	-0.281252	E
Catharanthine	C57_p2d1	0	0	p2d1	-0.602726	other	3	-0.602726	other
Serpentine	C57_p2d1	0	0	p2d1	-0.403055	other	4	-0.403055	other
Secologanin	C57_p2d1	0	0	p2d1	-0.558534	other	2	-0.558534	other
AHVB iminium	C57_p2d1	0	0	p2d1	-0.0952675	other	4	-0.0952675	other
AHVB	C57_p2d1	0	0	p2d1	-0.135036	other	4	-0.135036	other
Vinblastine	C57_p2d1	0	0	p2d1	-0.0425628	other	5	-0.0425628	other
Vindoline	C57_p2d1	0	0	p2d1	-0.281252	other	4	-0.281252	other
Catharanthine	C58_p2d1	54029.8	4.73264	p2d1	1.27982	other	3	1.27982	other
Serpentine	C58_p2d1	0	0	p2d1	-0.403055	other	4	-0.403055	other
Secologanin	C58_p2d1	0	0	p2d1	-0.558534	other	2	-0.558534	other
AHVB iminium	C58_p2d1	0	0	p2d1	-0.0952675	other	4	-0.0952675	other
AHVB	C58_p2d1	0	0	p2d1	-0.135036	other	4	-0.135036	other
Vinblastine	C58_p2d1	0	0	p2d1	-0.0425628	other	5	-0.0425628	other
Vindoline	C58_p2d1	0	0	p2d1	-0.281252	other	4	-0.281252	other
Catharanthine	C59_p2d1	65371.7	4.8154	p2d1	1.31274	other	3	1.31274	other
Serpentine	C59_p2d1	0	0	p2d1	-0.403055	other	4	-0.403055	other
Secologanin	C59_p2d1	0	0	p2d1	-0.558534	other	2	-0.558534	other
AHVB iminium	C59_p2d1	0	0	p2d1	-0.0952675	other	4	-0.0952675	other
AHVB	C59_p2d1	0	0	p2d1	-0.135036	other	4	-0.135036	other
Vinblastine	C59_p2d1	0	0	p2d1	-0.0425628	other	5	-0.0425628	other
Vindoline	C59_p2d1	0	0	p2d1	-0.281252	other	4	-0.281252	other
Catharanthine	C6_p2d1	52971.2	4.72405	p2d1	1.2764	other	3	1.2764	other
Serpentine	C6_p2d1	0	0	p2d1	-0.403055	other	4	-0.403055	other
Secologanin	C6_p2d1	0	0	p2d1	-0.558534	other	2	-0.558534	other
AHVB iminium	C6_p2d1	0	0	p2d1	-0.0952675	other	4	-0.0952675	other
AHVB	C6_p2d1	0	0	p2d1	-0.135036	other	4	-0.135036	other
Vinblastine	C6_p2d1	0	0	p2d1	-0.0425628	other	5	-0.0425628	other
Vindoline	C6_p2d1	0	0	p2d1	-0.281252	other	4	-0.281252	other
Catharanthine	C60_p2d1	25957.2	4.41428	p2d1	1.15318	other	3	1.15318	other
Serpentine	C60_p2d1	0	0	p2d1	-0.403055	other	4	-0.403055	other
Secologanin	C60_p2d1	0	0	p2d1	-0.558534	other	2	-0.558534	other
AHVB iminium	C60_p2d1	0	0	p2d1	-0.0952675	other	4	-0.0952675	other
AHVB	C60_p2d1	0	0	p2d1	-0.135036	other	4	-0.135036	other
Vinblastine	C60_p2d1	0	0	p2d1	-0.0425628	other	5	-0.0425628	other
Vindoline	C60_p2d1	0	0	p2d1	-0.281252	other	4	-0.281252	other
Catharanthine	C61_p2d1	321321	5.50694	p2d1	1.58782	epidermis	3	1.58782	E
Serpentine	C61_p2d1	0	0	p2d1	-0.403055	epidermis	4	-0.403055	E
Secologanin	C61_p2d1	1.06166e+06	6.02598	p2d1	1.72334	epidermis	2	1.72334	E
AHVB iminium	C61_p2d1	0	0	p2d1	-0.0952675	epidermis	4	-0.0952675	E
AHVB	C61_p2d1	0	0	p2d1	-0.135036	epidermis	4	-0.135036	E
Vinblastine	C61_p2d1	0	0	p2d1	-0.0425628	epidermis	5	-0.0425628	E
Vindoline	C61_p2d1	0	0	p2d1	-0.281252	epidermis	4	-0.281252	E
Catharanthine	C62_p2d1	123216	5.09067	p2d1	1.42224	other	3	1.42224	other
Serpentine	C62_p2d1	0	0	p2d1	-0.403055	other	4	-0.403055	other
Secologanin	C62_p2d1	0	0	p2d1	-0.558534	other	2	-0.558534	other
AHVB iminium	C62_p2d1	0	0	p2d1	-0.0952675	other	4	-0.0952675	other
AHVB	C62_p2d1	0	0	p2d1	-0.135036	other	4	-0.135036	other
Vinblastine	C62_p2d1	0	0	p2d1	-0.0425628	other	5	-0.0425628	other
Vindoline	C62_p2d1	0	0	p2d1	-0.281252	other	4	-0.281252	other
Catharanthine	C63_p2d1	77375.2	4.88861	p2d1	1.34186	other	3	1.34186	other
Serpentine	C63_p2d1	0	0	p2d1	-0.403055	other	4	-0.403055	other
Secologanin	C63_p2d1	0	0	p2d1	-0.558534	other	2	-0.558534	other
AHVB iminium	C63_p2d1	0	0	p2d1	-0.0952675	other	4	-0.0952675	other
AHVB	C63_p2d1	0	0	p2d1	-0.135036	other	4	-0.135036	other
Vinblastine	C63_p2d1	0	0	p2d1	-0.0425628	other	5	-0.0425628	other
Vindoline	C63_p2d1	0	0	p2d1	-0.281252	other	4	-0.281252	other
Catharanthine	C64_p2d1	22286.4	4.34806	p2d1	1.12684	other	3	1.12684	other
Serpentine	C64_p2d1	0	0	p2d1	-0.403055	other	4	-0.403055	other
Secologanin	C64_p2d1	0	0	p2d1	-0.558534	other	2	-0.558534	other
AHVB iminium	C64_p2d1	0	0	p2d1	-0.0952675	other	4	-0.0952675	other
AHVB	C64_p2d1	0	0	p2d1	-0.135036	other	4	-0.135036	other
Vinblastine	C64_p2d1	0	0	p2d1	-0.0425628	other	5	-0.0425628	other
Vindoline	C64_p2d1	0	0	p2d1	-0.281252	other	4	-0.281252	other
Catharanthine	C65_p2d1	0	0	p2d1	-0.602726	other	3	-0.602726	other
Serpentine	C65_p2d1	0	0	p2d1	-0.403055	other	4	-0.403055	other
Secologanin	C65_p2d1	0	0	p2d1	-0.558534	other	2	-0.558534	other
AHVB iminium	C65_p2d1	0	0	p2d1	-0.0952675	other	4	-0.0952675	other
AHVB	C65_p2d1	0	0	p2d1	-0.135036	other	4	-0.135036	other
Vinblastine	C65_p2d1	0	0	p2d1	-0.0425628	other	5	-0.0425628	other
Vindoline	C65_p2d1	0	0	p2d1	-0.281252	other	4	-0.281252	other
Catharanthine	C66_p2d1	57604.2	4.76046	p2d1	1.29089	other	3	1.29089	other
Serpentine	C66_p2d1	0	0	p2d1	-0.403055	other	4	-0.403055	other
Secologanin	C66_p2d1	0	0	p2d1	-0.558534	other	2	-0.558534	other
AHVB iminium	C66_p2d1	0	0	p2d1	-0.0952675	other	4	-0.0952675	other
AHVB	C66_p2d1	0	0	p2d1	-0.135036	other	4	-0.135036	other
Vinblastine	C66_p2d1	0	0	p2d1	-0.0425628	other	5	-0.0425628	other
Vindoline	C66_p2d1	0	0	p2d1	-0.281252	other	4	-0.281252	other
Catharanthine	C67_p2d1	42661.5	4.63005	p2d1	1.23901	other	3	1.23901	other
Serpentine	C67_p2d1	0	0	p2d1	-0.403055	other	4	-0.403055	other
Secologanin	C67_p2d1	0	0	p2d1	-0.558534	other	2	-0.558534	other
AHVB iminium	C67_p2d1	0	0	p2d1	-0.0952675	other	4	-0.0952675	other
AHVB	C67_p2d1	0	0	p2d1	-0.135036	other	4	-0.135036	other
Vinblastine	C67_p2d1	0	0	p2d1	-0.0425628	other	5	-0.0425628	other
Vindoline	C67_p2d1	0	0	p2d1	-0.281252	other	4	-0.281252	other
Catharanthine	C68_p2d1	107799	5.03262	p2d1	1.39915	epidermis	3	1.39915	E
Serpentine	C68_p2d1	0	0	p2d1	-0.403055	epidermis	4	-0.403055	E
Secologanin	C68_p2d1	2.156e+06	6.33365	p2d1	1.83984	epidermis	2	1.83984	E
AHVB iminium	C68_p2d1	0	0	p2d1	-0.0952675	epidermis	4	-0.0952675	E
AHVB	C68_p2d1	0	0	p2d1	-0.135036	epidermis	4	-0.135036	E
Vinblastine	C68_p2d1	0	0	p2d1	-0.0425628	epidermis	5	-0.0425628	E
Vindoline	C68_p2d1	0	0	p2d1	-0.281252	epidermis	4	-0.281252	E
Catharanthine	C69_p2d1	84056.3	4.92458	p2d1	1.35617	other	3	1.35617	other
Serpentine	C69_p2d1	0	0	p2d1	-0.403055	other	4	-0.403055	other
Secologanin	C69_p2d1	0	0	p2d1	-0.558534	other	2	-0.558534	other
AHVB iminium	C69_p2d1	0	0	p2d1	-0.0952675	other	4	-0.0952675	other
AHVB	C69_p2d1	0	0	p2d1	-0.135036	other	4	-0.135036	other
Vinblastine	C69_p2d1	0	0	p2d1	-0.0425628	other	5	-0.0425628	other
Vindoline	C69_p2d1	0	0	p2d1	-0.281252	other	4	-0.281252	other
Catharanthine	C7_p2d1	101079	5.00467	p2d1	1.38803	epidermis	3	1.38803	E
Serpentine	C7_p2d1	0	0	p2d1	-0.403055	epidermis	4	-0.403055	E
Secologanin	C7_p2d1	1.77423e+06	6.24901	p2d1	1.80779	epidermis	2	1.80779	E
AHVB iminium	C7_p2d1	0	0	p2d1	-0.0952675	epidermis	4	-0.0952675	E
AHVB	C7_p2d1	0	0	p2d1	-0.135036	epidermis	4	-0.135036	E
Vinblastine	C7_p2d1	0	0	p2d1	-0.0425628	epidermis	5	-0.0425628	E
Vindoline	C7_p2d1	0	0	p2d1	-0.281252	epidermis	4	-0.281252	E
Catharanthine	C70_p2d1	0	0	p2d1	-0.602726	other	3	-0.602726	other
Serpentine	C70_p2d1	0	0	p2d1	-0.403055	other	4	-0.403055	other
Secologanin	C70_p2d1	0	0	p2d1	-0.558534	other	2	-0.558534	other
AHVB iminium	C70_p2d1	0	0	p2d1	-0.0952675	other	4	-0.0952675	other
AHVB	C70_p2d1	0	0	p2d1	-0.135036	other	4	-0.135036	other
Vinblastine	C70_p2d1	0	0	p2d1	-0.0425628	other	5	-0.0425628	other
Vindoline	C70_p2d1	0	0	p2d1	-0.281252	other	4	-0.281252	other
Catharanthine	C71_p2d1	0	0	p2d1	-0.602726	other	3	-0.602726	other
Serpentine	C71_p2d1	0	0	p2d1	-0.403055	other	4	-0.403055	other
Secologanin	C71_p2d1	0	0	p2d1	-0.558534	other	2	-0.558534	other
AHVB iminium	C71_p2d1	0	0	p2d1	-0.0952675	other	4	-0.0952675	other
AHVB	C71_p2d1	0	0	p2d1	-0.135036	other	4	-0.135036	other
Vinblastine	C71_p2d1	0	0	p2d1	-0.0425628	other	5	-0.0425628	other
Vindoline	C71_p2d1	0	0	p2d1	-0.281252	other	4	-0.281252	other
Catharanthine	C72_p2d1	99441.4	4.99757	p2d1	1.38521	epidermis	3	1.38521	E
Serpentine	C72_p2d1	0	0	p2d1	-0.403055	epidermis	4	-0.403055	E
Secologanin	C72_p2d1	2.60779e+06	6.41627	p2d1	1.87113	epidermis	2	1.87113	E
AHVB iminium	C72_p2d1	0	0	p2d1	-0.0952675	epidermis	4	-0.0952675	E
AHVB	C72_p2d1	0	0	p2d1	-0.135036	epidermis	4	-0.135036	E
Vinblastine	C72_p2d1	0	0	p2d1	-0.0425628	epidermis	5	-0.0425628	E
Vindoline	C72_p2d1	0	0	p2d1	-0.281252	epidermis	4	-0.281252	E
Catharanthine	C73_p2d1	0	0	p2d1	-0.602726	other	3	-0.602726	other
Serpentine	C73_p2d1	0	0	p2d1	-0.403055	other	4	-0.403055	other
Secologanin	C73_p2d1	0	0	p2d1	-0.558534	other	2	-0.558534	other
AHVB iminium	C73_p2d1	0	0	p2d1	-0.0952675	other	4	-0.0952675	other
AHVB	C73_p2d1	0	0	p2d1	-0.135036	other	4	-0.135036	other
Vinblastine	C73_p2d1	0	0	p2d1	-0.0425628	other	5	-0.0425628	other
Vindoline	C73_p2d1	0	0	p2d1	-0.281252	other	4	-0.281252	other
Catharanthine	C74_p2d1	1.33472e+07	7.12539	p2d1	2.23161	idioblast	3	2.23161	I
Serpentine	C74_p2d1	1.05907e+06	6.02492	p2d1	2.43839	idioblast	4	2.43839	I
Secologanin	C74_p2d1	0	0	p2d1	-0.558534	idioblast	2	-0.558534	I
AHVB iminium	C74_p2d1	342534	5.53471	p2d1	10.0813	idioblast	4	3	I
AHVB	C74_p2d1	289662	5.46189	p2d1	7.02643	idioblast	4	3	I
Vinblastine	C74_p2d1	0	0	p2d1	-0.0425628	idioblast	5	-0.0425628	I
Vindoline	C74_p2d1	0	0	p2d1	-0.281252	idioblast	4	-0.281252	I
Catharanthine	C75_p2d1	66988.4	4.82601	p2d1	1.31696	other	3	1.31696	other
Serpentine	C75_p2d1	0	0	p2d1	-0.403055	other	4	-0.403055	other
Secologanin	C75_p2d1	0	0	p2d1	-0.558534	other	2	-0.558534	other
AHVB iminium	C75_p2d1	0	0	p2d1	-0.0952675	other	4	-0.0952675	other
AHVB	C75_p2d1	0	0	p2d1	-0.135036	other	4	-0.135036	other
Vinblastine	C75_p2d1	0	0	p2d1	-0.0425628	other	5	-0.0425628	other
Vindoline	C75_p2d1	1.97915e+07	7.29648	p2d1	4.28632	other	4	3	other
Catharanthine	C76_p2d1	122577	5.08841	p2d1	1.42134	other	3	1.42134	other
Serpentine	C76_p2d1	0	0	p2d1	-0.403055	other	4	-0.403055	other
Secologanin	C76_p2d1	0	0	p2d1	-0.558534	other	2	-0.558534	other
AHVB iminium	C76_p2d1	0	0	p2d1	-0.0952675	other	4	-0.0952675	other
AHVB	C76_p2d1	0	0	p2d1	-0.135036	other	4	-0.135036	other
Vinblastine	C76_p2d1	0	0	p2d1	-0.0425628	other	5	-0.0425628	other
Vindoline	C76_p2d1	0	0	p2d1	-0.281252	other	4	-0.281252	other
Catharanthine	C77_p2d1	343402	5.5358	p2d1	1.5993	other	3	1.5993	other
Serpentine	C77_p2d1	0	0	p2d1	-0.403055	other	4	-0.403055	other
Secologanin	C77_p2d1	0	0	p2d1	-0.558534	other	2	-0.558534	other
AHVB iminium	C77_p2d1	0	0	p2d1	-0.0952675	other	4	-0.0952675	other
AHVB	C77_p2d1	0	0	p2d1	-0.135036	other	4	-0.135036	other
Vinblastine	C77_p2d1	0	0	p2d1	-0.0425628	other	5	-0.0425628	other
Vindoline	C77_p2d1	0	0	p2d1	-0.281252	other	4	-0.281252	other
Catharanthine	C78_p2d1	193682	5.28709	p2d1	1.50037	other	3	1.50037	other
Serpentine	C78_p2d1	0	0	p2d1	-0.403055	other	4	-0.403055	other
Secologanin	C78_p2d1	0	0	p2d1	-0.558534	other	2	-0.558534	other
AHVB iminium	C78_p2d1	0	0	p2d1	-0.0952675	other	4	-0.0952675	other
AHVB	C78_p2d1	0	0	p2d1	-0.135036	other	4	-0.135036	other
Vinblastine	C78_p2d1	0	0	p2d1	-0.0425628	other	5	-0.0425628	other
Vindoline	C78_p2d1	0	0	p2d1	-0.281252	other	4	-0.281252	other
Catharanthine	C79_p2d1	249879	5.39773	p2d1	1.54438	idioblast	3	1.54438	I
Serpentine	C79_p2d1	254713	5.40605	p2d1	2.14652	idioblast	4	2.14652	I
Secologanin	C79_p2d1	6.42691e+06	6.808	p2d1	2.01947	idioblast	2	2.01947	I
AHVB iminium	C79_p2d1	0	0	p2d1	-0.0952675	idioblast	4	-0.0952675	I
AHVB	C79_p2d1	0	0	p2d1	-0.135036	idioblast	4	-0.135036	I
Vinblastine	C79_p2d1	0	0	p2d1	-0.0425628	idioblast	5	-0.0425628	I
Vindoline	C79_p2d1	0	0	p2d1	-0.281252	idioblast	4	-0.281252	I
Catharanthine	C8_p2d1	34710.6	4.54048	p2d1	1.20338	other	3	1.20338	other
Serpentine	C8_p2d1	0	0	p2d1	-0.403055	other	4	-0.403055	other
Secologanin	C8_p2d1	0	0	p2d1	-0.558534	other	2	-0.558534	other
AHVB iminium	C8_p2d1	0	0	p2d1	-0.0952675	other	4	-0.0952675	other
AHVB	C8_p2d1	0	0	p2d1	-0.135036	other	4	-0.135036	other
Vinblastine	C8_p2d1	0	0	p2d1	-0.0425628	other	5	-0.0425628	other
Vindoline	C8_p2d1	0	0	p2d1	-0.281252	other	4	-0.281252	other
Catharanthine	C80_p2d1	443236	5.64664	p2d1	1.64339	idioblast	3	1.64339	I
Serpentine	C80_p2d1	1.6622e+06	6.22068	p2d1	2.53072	idioblast	4	2.53072	I
Secologanin	C80_p2d1	0	0	p2d1	-0.558534	idioblast	2	-0.558534	I
AHVB iminium	C80_p2d1	0	0	p2d1	-0.0952675	idioblast	4	-0.0952675	I
AHVB	C80_p2d1	0	0	p2d1	-0.135036	idioblast	4	-0.135036	I
Vinblastine	C80_p2d1	0	0	p2d1	-0.0425628	idioblast	5	-0.0425628	I
Vindoline	C80_p2d1	0	0	p2d1	-0.281252	idioblast	4	-0.281252	I
Catharanthine	C81_p2d1	193178	5.28596	p2d1	1.49992	epidermis	3	1.49992	E
Serpentine	C81_p2d1	0	0	p2d1	-0.403055	epidermis	4	-0.403055	E
Secologanin	C81_p2d1	3.12853e+06	6.49534	p2d1	1.90107	epidermis	2	1.90107	E
AHVB iminium	C81_p2d1	0	0	p2d1	-0.0952675	epidermis	4	-0.0952675	E
AHVB	C81_p2d1	0	0	p2d1	-0.135036	epidermis	4	-0.135036	E
Vinblastine	C81_p2d1	0	0	p2d1	-0.0425628	epidermis	5	-0.0425628	E
Vindoline	C81_p2d1	0	0	p2d1	-0.281252	epidermis	4	-0.281252	E
Catharanthine	C82_p2d1	29496.7	4.46979	p2d1	1.17526	other	3	1.17526	other
Serpentine	C82_p2d1	0	0	p2d1	-0.403055	other	4	-0.403055	other
Secologanin	C82_p2d1	0	0	p2d1	-0.558534	other	2	-0.558534	other
AHVB iminium	C82_p2d1	0	0	p2d1	-0.0952675	other	4	-0.0952675	other
AHVB	C82_p2d1	0	0	p2d1	-0.135036	other	4	-0.135036	other
Vinblastine	C82_p2d1	0	0	p2d1	-0.0425628	other	5	-0.0425628	other
Vindoline	C82_p2d1	0	0	p2d1	-0.281252	other	4	-0.281252	other
Catharanthine	C83_p2d1	107961	5.03327	p2d1	1.39941	epidermis	3	1.39941	E
Serpentine	C83_p2d1	0	0	p2d1	-0.403055	epidermis	4	-0.403055	E
Secologanin	C83_p2d1	5.73122e+06	6.75825	p2d1	2.00062	epidermis	2	2.00062	E
AHVB iminium	C83_p2d1	0	0	p2d1	-0.0952675	epidermis	4	-0.0952675	E
AHVB	C83_p2d1	0	0	p2d1	-0.135036	epidermis	4	-0.135036	E
Vinblastine	C83_p2d1	0	0	p2d1	-0.0425628	epidermis	5	-0.0425628	E
Vindoline	C83_p2d1	0	0	p2d1	-0.281252	epidermis	4	-0.281252	E
Catharanthine	C84_p2d1	43299.5	4.63649	p2d1	1.24158	epidermis	3	1.24158	E
Serpentine	C84_p2d1	0	0	p2d1	-0.403055	epidermis	4	-0.403055	E
Secologanin	C84_p2d1	789791	5.89751	p2d1	1.67469	epidermis	2	1.67469	E
AHVB iminium	C84_p2d1	0	0	p2d1	-0.0952675	epidermis	4	-0.0952675	E
AHVB	C84_p2d1	0	0	p2d1	-0.135036	epidermis	4	-0.135036	E
Vinblastine	C84_p2d1	0	0	p2d1	-0.0425628	epidermis	5	-0.0425628	E
Vindoline	C84_p2d1	0	0	p2d1	-0.281252	epidermis	4	-0.281252	E
Catharanthine	C85_p2d1	63160.3	4.80045	p2d1	1.3068	other	3	1.3068	other
Serpentine	C85_p2d1	0	0	p2d1	-0.403055	other	4	-0.403055	other
Secologanin	C85_p2d1	0	0	p2d1	-0.558534	other	2	-0.558534	other
AHVB iminium	C85_p2d1	0	0	p2d1	-0.0952675	other	4	-0.0952675	other
AHVB	C85_p2d1	0	0	p2d1	-0.135036	other	4	-0.135036	other
Vinblastine	C85_p2d1	0	0	p2d1	-0.0425628	other	5	-0.0425628	other
Vindoline	C85_p2d1	0	0	p2d1	-0.281252	other	4	-0.281252	other
Catharanthine	C86_p2d1	84569.4	4.92722	p2d1	1.35722	epidermis	3	1.35722	E
Serpentine	C86_p2d1	0	0	p2d1	-0.403055	epidermis	4	-0.403055	E
Secologanin	C86_p2d1	1.48795e+06	6.17259	p2d1	1.77885	epidermis	2	1.77885	E
AHVB iminium	C86_p2d1	0	0	p2d1	-0.0952675	epidermis	4	-0.0952675	E
AHVB	C86_p2d1	0	0	p2d1	-0.135036	epidermis	4	-0.135036	E
Vinblastine	C86_p2d1	0	0	p2d1	-0.0425628	epidermis	5	-0.0425628	E
Vindoline	C86_p2d1	0	0	p2d1	-0.281252	epidermis	4	-0.281252	E
Catharanthine	C87_p2d1	91610.9	4.96195	p2d1	1.37104	epidermis	3	1.37104	E
Serpentine	C87_p2d1	0	0	p2d1	-0.403055	epidermis	4	-0.403055	E
Secologanin	C87_p2d1	155941	5.19296	p2d1	1.4079	epidermis	2	1.4079	E
AHVB iminium	C87_p2d1	0	0	p2d1	-0.0952675	epidermis	4	-0.0952675	E
AHVB	C87_p2d1	0	0	p2d1	-0.135036	epidermis	4	-0.135036	E
Vinblastine	C87_p2d1	0	0	p2d1	-0.0425628	epidermis	5	-0.0425628	E
Vindoline	C87_p2d1	0	0	p2d1	-0.281252	epidermis	4	-0.281252	E
Catharanthine	C88_p2d1	159858	5.20374	p2d1	1.46721	other	3	1.46721	other
Serpentine	C88_p2d1	0	0	p2d1	-0.403055	other	4	-0.403055	other
Secologanin	C88_p2d1	75988.4	4.88075	p2d1	1.28967	other	2	1.28967	other
AHVB iminium	C88_p2d1	0	0	p2d1	-0.0952675	other	4	-0.0952675	other
AHVB	C88_p2d1	0	0	p2d1	-0.135036	other	4	-0.135036	other
Vinblastine	C88_p2d1	0	0	p2d1	-0.0425628	other	5	-0.0425628	other
Vindoline	C88_p2d1	0	0	p2d1	-0.281252	other	4	-0.281252	other
Catharanthine	C89_p2d1	0	0	p2d1	-0.602726	other	3	-0.602726	other
Serpentine	C89_p2d1	0	0	p2d1	-0.403055	other	4	-0.403055	other
Secologanin	C89_p2d1	0	0	p2d1	-0.558534	other	2	-0.558534	other
AHVB iminium	C89_p2d1	0	0	p2d1	-0.0952675	other	4	-0.0952675	other
AHVB	C89_p2d1	0	0	p2d1	-0.135036	other	4	-0.135036	other
Vinblastine	C89_p2d1	0	0	p2d1	-0.0425628	other	5	-0.0425628	other
Vindoline	C89_p2d1	0	0	p2d1	-0.281252	other	4	-0.281252	other
Catharanthine	C9_p2d1	73153.3	4.86424	p2d1	1.33217	other	3	1.33217	other
Serpentine	C9_p2d1	0	0	p2d1	-0.403055	other	4	-0.403055	other
Secologanin	C9_p2d1	0	0	p2d1	-0.558534	other	2	-0.558534	other
AHVB iminium	C9_p2d1	0	0	p2d1	-0.0952675	other	4	-0.0952675	other
AHVB	C9_p2d1	0	0	p2d1	-0.135036	other	4	-0.135036	other
Vinblastine	C9_p2d1	0	0	p2d1	-0.0425628	other	5	-0.0425628	other
Vindoline	C9_p2d1	0	0	p2d1	-0.281252	other	4	-0.281252	other
Catharanthine	C90_p2d1	92351.8	4.96545	p2d1	1.37243	epidermis	3	1.37243	E
Serpentine	C90_p2d1	0	0	p2d1	-0.403055	epidermis	4	-0.403055	E
Secologanin	C90_p2d1	3.90465e+06	6.59158	p2d1	1.93751	epidermis	2	1.93751	E
AHVB iminium	C90_p2d1	0	0	p2d1	-0.0952675	epidermis	4	-0.0952675	E
AHVB	C90_p2d1	0	0	p2d1	-0.135036	epidermis	4	-0.135036	E
Vinblastine	C90_p2d1	0	0	p2d1	-0.0425628	epidermis	5	-0.0425628	E
Vindoline	C90_p2d1	0	0	p2d1	-0.281252	epidermis	4	-0.281252	E
Catharanthine	C91_p2d1	64413.8	4.80899	p2d1	1.31019	epidermis	3	1.31019	E
Serpentine	C91_p2d1	0	0	p2d1	-0.403055	epidermis	4	-0.403055	E
Secologanin	C91_p2d1	1.71084e+06	6.23321	p2d1	1.80181	epidermis	2	1.80181	E
AHVB iminium	C91_p2d1	0	0	p2d1	-0.0952675	epidermis	4	-0.0952675	E
AHVB	C91_p2d1	0	0	p2d1	-0.135036	epidermis	4	-0.135036	E
Vinblastine	C91_p2d1	0	0	p2d1	-0.0425628	epidermis	5	-0.0425628	E
Vindoline	C91_p2d1	0	0	p2d1	-0.281252	epidermis	4	-0.281252	E
Catharanthine	C92_p2d1	109514	5.03947	p2d1	1.40187	epidermis	3	1.40187	E
Serpentine	C92_p2d1	0	0	p2d1	-0.403055	epidermis	4	-0.403055	E
Secologanin	C92_p2d1	1.20064e+06	6.07941	p2d1	1.74357	epidermis	2	1.74357	E
AHVB iminium	C92_p2d1	0	0	p2d1	-0.0952675	epidermis	4	-0.0952675	E
AHVB	C92_p2d1	0	0	p2d1	-0.135036	epidermis	4	-0.135036	E
Vinblastine	C92_p2d1	0	0	p2d1	-0.0425628	epidermis	5	-0.0425628	E
Vindoline	C92_p2d1	0	0	p2d1	-0.281252	epidermis	4	-0.281252	E
Catharanthine	C93_p2d1	71353.9	4.85342	p2d1	1.32787	other	3	1.32787	other
Serpentine	C93_p2d1	0	0	p2d1	-0.403055	other	4	-0.403055	other
Secologanin	C93_p2d1	0	0	p2d1	-0.558534	other	2	-0.558534	other
AHVB iminium	C93_p2d1	0	0	p2d1	-0.0952675	other	4	-0.0952675	other
AHVB	C93_p2d1	0	0	p2d1	-0.135036	other	4	-0.135036	other
Vinblastine	C93_p2d1	0	0	p2d1	-0.0425628	other	5	-0.0425628	other
Vindoline	C93_p2d1	0	0	p2d1	-0.281252	other	4	-0.281252	other
Catharanthine	C94_p2d1	190760	5.28049	p2d1	1.49775	epidermis	3	1.49775	E
Serpentine	C94_p2d1	0	0	p2d1	-0.403055	epidermis	4	-0.403055	E
Secologanin	C94_p2d1	9.8898e+06	6.99519	p2d1	2.09035	epidermis	2	2.09035	E
AHVB iminium	C94_p2d1	0	0	p2d1	-0.0952675	epidermis	4	-0.0952675	E
AHVB	C94_p2d1	0	0	p2d1	-0.135036	epidermis	4	-0.135036	E
Vinblastine	C94_p2d1	0	0	p2d1	-0.0425628	epidermis	5	-0.0425628	E
Vindoline	C94_p2d1	0	0	p2d1	-0.281252	epidermis	4	-0.281252	E
Catharanthine	C95_p2d1	78544.8	4.89512	p2d1	1.34445	epidermis	3	1.34445	E
Serpentine	C95_p2d1	0	0	p2d1	-0.403055	epidermis	4	-0.403055	E
Secologanin	C95_p2d1	1.3644e+06	6.13494	p2d1	1.7646	epidermis	2	1.7646	E
AHVB iminium	C95_p2d1	0	0	p2d1	-0.0952675	epidermis	4	-0.0952675	E
AHVB	C95_p2d1	0	0	p2d1	-0.135036	epidermis	4	-0.135036	E
Vinblastine	C95_p2d1	0	0	p2d1	-0.0425628	epidermis	5	-0.0425628	E
Vindoline	C95_p2d1	0	0	p2d1	-0.281252	epidermis	4	-0.281252	E
Catharanthine	C96_p2d1	240377	5.38089	p2d1	1.53768	other	3	1.53768	other
Serpentine	C96_p2d1	0	0	p2d1	-0.403055	other	4	-0.403055	other
Secologanin	C96_p2d1	67430.4	4.82886	p2d1	1.27002	other	2	1.27002	other
AHVB iminium	C96_p2d1	0	0	p2d1	-0.0952675	other	4	-0.0952675	other
AHVB	C96_p2d1	0	0	p2d1	-0.135036	other	4	-0.135036	other
Vinblastine	C96_p2d1	0	0	p2d1	-0.0425628	other	5	-0.0425628	other
Vindoline	C96_p2d1	0	0	p2d1	-0.281252	other	4	-0.281252	other
Catharanthine	C11_p1d2	0	0	p1d2	-0.602726	other	3	-0.602726	other
Serpentine	C11_p1d2	0	0	p1d2	-0.403055	other	4	-0.403055	other
Secologanin	C11_p1d2	0	0	p1d2	-0.558534	other	2	-0.558534	other
AHVB iminium	C11_p1d2	0	0	p1d2	-0.0952675	other	4	-0.0952675	other
AHVB	C11_p1d2	0	0	p1d2	-0.135036	other	4	-0.135036	other
Vinblastine	C11_p1d2	0	0	p1d2	-0.0425628	other	5	-0.0425628	other
Vindoline	C11_p1d2	0	0	p1d2	-0.281252	other	4	-0.281252	other
Catharanthine	C12_p1d2	0	0	p1d2	-0.602726	other	3	-0.602726	other
Serpentine	C12_p1d2	0	0	p1d2	-0.403055	other	4	-0.403055	other
Secologanin	C12_p1d2	0	0	p1d2	-0.558534	other	2	-0.558534	other
AHVB iminium	C12_p1d2	0	0	p1d2	-0.0952675	other	4	-0.0952675	other
AHVB	C12_p1d2	0	0	p1d2	-0.135036	other	4	-0.135036	other
Vinblastine	C12_p1d2	0	0	p1d2	-0.0425628	other	5	-0.0425628	other
Vindoline	C12_p1d2	0	0	p1d2	-0.281252	other	4	-0.281252	other
Catharanthine	C13_p1d2	0	0	p1d2	-0.602726	other	3	-0.602726	other
Serpentine	C13_p1d2	0	0	p1d2	-0.403055	other	4	-0.403055	other
Secologanin	C13_p1d2	0	0	p1d2	-0.558534	other	2	-0.558534	other
AHVB iminium	C13_p1d2	0	0	p1d2	-0.0952675	other	4	-0.0952675	other
AHVB	C13_p1d2	0	0	p1d2	-0.135036	other	4	-0.135036	other
Vinblastine	C13_p1d2	0	0	p1d2	-0.0425628	other	5	-0.0425628	other
Vindoline	C13_p1d2	0	0	p1d2	-0.281252	other	4	-0.281252	other
Catharanthine	C14_p1d2	0	0	p1d2	-0.602726	epidermis	3	-0.602726	E
Serpentine	C14_p1d2	0	0	p1d2	-0.403055	epidermis	4	-0.403055	E
Secologanin	C14_p1d2	3.04132e+06	6.48306	p1d2	1.89642	epidermis	2	1.89642	E
AHVB iminium	C14_p1d2	0	0	p1d2	-0.0952675	epidermis	4	-0.0952675	E
AHVB	C14_p1d2	0	0	p1d2	-0.135036	epidermis	4	-0.135036	E
Vinblastine	C14_p1d2	0	0	p1d2	-0.0425628	epidermis	5	-0.0425628	E
Vindoline	C14_p1d2	0	0	p1d2	-0.281252	epidermis	4	-0.281252	E
Catharanthine	C16_p1d2	0	0	p1d2	-0.602726	epidermis	3	-0.602726	E
Serpentine	C16_p1d2	0	0	p1d2	-0.403055	epidermis	4	-0.403055	E
Secologanin	C16_p1d2	6.39713e+06	6.80599	p1d2	2.0187	epidermis	2	2.0187	E
AHVB iminium	C16_p1d2	0	0	p1d2	-0.0952675	epidermis	4	-0.0952675	E
AHVB	C16_p1d2	0	0	p1d2	-0.135036	epidermis	4	-0.135036	E
Vinblastine	C16_p1d2	0	0	p1d2	-0.0425628	epidermis	5	-0.0425628	E
Vindoline	C16_p1d2	0	0	p1d2	-0.281252	epidermis	4	-0.281252	E
Catharanthine	C17_p1d2	0	0	p1d2	-0.602726	other	3	-0.602726	other
Serpentine	C17_p1d2	0	0	p1d2	-0.403055	other	4	-0.403055	other
Secologanin	C17_p1d2	0	0	p1d2	-0.558534	other	2	-0.558534	other
AHVB iminium	C17_p1d2	0	0	p1d2	-0.0952675	other	4	-0.0952675	other
AHVB	C17_p1d2	0	0	p1d2	-0.135036	other	4	-0.135036	other
Vinblastine	C17_p1d2	0	0	p1d2	-0.0425628	other	5	-0.0425628	other
Vindoline	C17_p1d2	0	0	p1d2	-0.281252	other	4	-0.281252	other
Catharanthine	C19_p1d2	1.51347e+07	7.17997	p1d2	2.25332	idioblast	3	2.25332	I
Serpentine	C19_p1d2	1.06767e+07	7.02844	p1d2	2.91166	idioblast	4	2.91166	I
Secologanin	C19_p1d2	0	0	p1d2	-0.558534	idioblast	2	-0.558534	I
AHVB iminium	C19_p1d2	0	0	p1d2	-0.0952675	idioblast	4	-0.0952675	I
AHVB	C19_p1d2	0	0	p1d2	-0.135036	idioblast	4	-0.135036	I
Vinblastine	C19_p1d2	0	0	p1d2	-0.0425628	idioblast	5	-0.0425628	I
Vindoline	C19_p1d2	910484	5.95927	p1d2	3.44924	idioblast	4	3	I
Catharanthine	C2_p1d2	0	0	p1d2	-0.602726	other	3	-0.602726	other
Serpentine	C2_p1d2	0	0	p1d2	-0.403055	other	4	-0.403055	other
Secologanin	C2_p1d2	0	0	p1d2	-0.558534	other	2	-0.558534	other
AHVB iminium	C2_p1d2	0	0	p1d2	-0.0952675	other	4	-0.0952675	other
AHVB	C2_p1d2	0	0	p1d2	-0.135036	other	4	-0.135036	other
Vinblastine	C2_p1d2	0	0	p1d2	-0.0425628	other	5	-0.0425628	other
Vindoline	C2_p1d2	0	0	p1d2	-0.281252	other	4	-0.281252	other
Catharanthine	C20_p1d2	0	0	p1d2	-0.602726	other	3	-0.602726	other
Serpentine	C20_p1d2	0	0	p1d2	-0.403055	other	4	-0.403055	other
Secologanin	C20_p1d2	0	0	p1d2	-0.558534	other	2	-0.558534	other
AHVB iminium	C20_p1d2	0	0	p1d2	-0.0952675	other	4	-0.0952675	other
AHVB	C20_p1d2	0	0	p1d2	-0.135036	other	4	-0.135036	other
Vinblastine	C20_p1d2	0	0	p1d2	-0.0425628	other	5	-0.0425628	other
Vindoline	C20_p1d2	0	0	p1d2	-0.281252	other	4	-0.281252	other
Catharanthine	C21_p1d2	0	0	p1d2	-0.602726	epidermis	3	-0.602726	E
Serpentine	C21_p1d2	0	0	p1d2	-0.403055	epidermis	4	-0.403055	E
Secologanin	C21_p1d2	4.10302e+06	6.6131	p1d2	1.94566	epidermis	2	1.94566	E
AHVB iminium	C21_p1d2	0	0	p1d2	-0.0952675	epidermis	4	-0.0952675	E
AHVB	C21_p1d2	0	0	p1d2	-0.135036	epidermis	4	-0.135036	E
Vinblastine	C21_p1d2	0	0	p1d2	-0.0425628	epidermis	5	-0.0425628	E
Vindoline	C21_p1d2	0	0	p1d2	-0.281252	epidermis	4	-0.281252	E
Catharanthine	C22_p1d2	0	0	p1d2	-0.602726	idioblast	3	-0.602726	I
Serpentine	C22_p1d2	341578	5.53349	p1d2	2.20663	idioblast	4	2.20663	I
Secologanin	C22_p1d2	8.0503e+06	6.90581	p1d2	2.0565	idioblast	2	2.0565	I
AHVB iminium	C22_p1d2	0	0	p1d2	-0.0952675	idioblast	4	-0.0952675	I
AHVB	C22_p1d2	0	0	p1d2	-0.135036	idioblast	4	-0.135036	I
Vinblastine	C22_p1d2	0	0	p1d2	-0.0425628	idioblast	5	-0.0425628	I
Vindoline	C22_p1d2	0	0	p1d2	-0.281252	idioblast	4	-0.281252	I
Catharanthine	C23_p1d2	0	0	p1d2	-0.602726	other	3	-0.602726	other
Serpentine	C23_p1d2	0	0	p1d2	-0.403055	other	4	-0.403055	other
Secologanin	C23_p1d2	0	0	p1d2	-0.558534	other	2	-0.558534	other
AHVB iminium	C23_p1d2	0	0	p1d2	-0.0952675	other	4	-0.0952675	other
AHVB	C23_p1d2	0	0	p1d2	-0.135036	other	4	-0.135036	other
Vinblastine	C23_p1d2	0	0	p1d2	-0.0425628	other	5	-0.0425628	other
Vindoline	C23_p1d2	0	0	p1d2	-0.281252	other	4	-0.281252	other
Catharanthine	C25_p1d2	0	0	p1d2	-0.602726	other	3	-0.602726	other
Serpentine	C25_p1d2	0	0	p1d2	-0.403055	other	4	-0.403055	other
Secologanin	C25_p1d2	0	0	p1d2	-0.558534	other	2	-0.558534	other
AHVB iminium	C25_p1d2	0	0	p1d2	-0.0952675	other	4	-0.0952675	other
AHVB	C25_p1d2	0	0	p1d2	-0.135036	other	4	-0.135036	other
Vinblastine	C25_p1d2	0	0	p1d2	-0.0425628	other	5	-0.0425628	other
Vindoline	C25_p1d2	0	0	p1d2	-0.281252	other	4	-0.281252	other
Catharanthine	C26_p1d2	0	0	p1d2	-0.602726	other	3	-0.602726	other
Serpentine	C26_p1d2	0	0	p1d2	-0.403055	other	4	-0.403055	other
Secologanin	C26_p1d2	0	0	p1d2	-0.558534	other	2	-0.558534	other
AHVB iminium	C26_p1d2	0	0	p1d2	-0.0952675	other	4	-0.0952675	other
AHVB	C26_p1d2	0	0	p1d2	-0.135036	other	4	-0.135036	other
Vinblastine	C26_p1d2	0	0	p1d2	-0.0425628	other	5	-0.0425628	other
Vindoline	C26_p1d2	0	0	p1d2	-0.281252	other	4	-0.281252	other
Catharanthine	C27_p1d2	0	0	p1d2	-0.602726	other	3	-0.602726	other
Serpentine	C27_p1d2	0	0	p1d2	-0.403055	other	4	-0.403055	other
Secologanin	C27_p1d2	0	0	p1d2	-0.558534	other	2	-0.558534	other
AHVB iminium	C27_p1d2	0	0	p1d2	-0.0952675	other	4	-0.0952675	other
AHVB	C27_p1d2	0	0	p1d2	-0.135036	other	4	-0.135036	other
Vinblastine	C27_p1d2	0	0	p1d2	-0.0425628	other	5	-0.0425628	other
Vindoline	C27_p1d2	0	0	p1d2	-0.281252	other	4	-0.281252	other
Catharanthine	C29_p1d2	0	0	p1d2	-0.602726	epidermis	3	-0.602726	E
Serpentine	C29_p1d2	0	0	p1d2	-0.403055	epidermis	4	-0.403055	E
Secologanin	C29_p1d2	9.54478e+06	6.97977	p1d2	2.08451	epidermis	2	2.08451	E
AHVB iminium	C29_p1d2	0	0	p1d2	-0.0952675	epidermis	4	-0.0952675	E
AHVB	C29_p1d2	0	0	p1d2	-0.135036	epidermis	4	-0.135036	E
Vinblastine	C29_p1d2	0	0	p1d2	-0.0425628	epidermis	5	-0.0425628	E
Vindoline	C29_p1d2	0	0	p1d2	-0.281252	epidermis	4	-0.281252	E
Catharanthine	C3_p1d2	0	0	p1d2	-0.602726	other	3	-0.602726	other
Serpentine	C3_p1d2	0	0	p1d2	-0.403055	other	4	-0.403055	other
Secologanin	C3_p1d2	0	0	p1d2	-0.558534	other	2	-0.558534	other
AHVB iminium	C3_p1d2	0	0	p1d2	-0.0952675	other	4	-0.0952675	other
AHVB	C3_p1d2	0	0	p1d2	-0.135036	other	4	-0.135036	other
Vinblastine	C3_p1d2	0	0	p1d2	-0.0425628	other	5	-0.0425628	other
Vindoline	C3_p1d2	0	0	p1d2	-0.281252	other	4	-0.281252	other
Catharanthine	C30_p1d2	0	0	p1d2	-0.602726	idioblast	3	-0.602726	I
Serpentine	C30_p1d2	261736	5.41787	p1d2	2.15209	idioblast	4	2.15209	I
Secologanin	C30_p1d2	4.18802e+06	6.62201	p1d2	1.94903	idioblast	2	1.94903	I
AHVB iminium	C30_p1d2	0	0	p1d2	-0.0952675	idioblast	4	-0.0952675	I
AHVB	C30_p1d2	0	0	p1d2	-0.135036	idioblast	4	-0.135036	I
Vinblastine	C30_p1d2	0	0	p1d2	-0.0425628	idioblast	5	-0.0425628	I
Vindoline	C30_p1d2	0	0	p1d2	-0.281252	idioblast	4	-0.281252	I
Catharanthine	C31_p1d2	0	0	p1d2	-0.602726	other	3	-0.602726	other
Serpentine	C31_p1d2	0	0	p1d2	-0.403055	other	4	-0.403055	other
Secologanin	C31_p1d2	0	0	p1d2	-0.558534	other	2	-0.558534	other
AHVB iminium	C31_p1d2	0	0	p1d2	-0.0952675	other	4	-0.0952675	other
AHVB	C31_p1d2	0	0	p1d2	-0.135036	other	4	-0.135036	other
Vinblastine	C31_p1d2	0	0	p1d2	-0.0425628	other	5	-0.0425628	other
Vindoline	C31_p1d2	0	0	p1d2	-0.281252	other	4	-0.281252	other
Catharanthine	C33_p1d2	0	0	p1d2	-0.602726	other	3	-0.602726	other
Serpentine	C33_p1d2	0	0	p1d2	-0.403055	other	4	-0.403055	other
Secologanin	C33_p1d2	0	0	p1d2	-0.558534	other	2	-0.558534	other
AHVB iminium	C33_p1d2	0	0	p1d2	-0.0952675	other	4	-0.0952675	other
AHVB	C33_p1d2	0	0	p1d2	-0.135036	other	4	-0.135036	other
Vinblastine	C33_p1d2	0	0	p1d2	-0.0425628	other	5	-0.0425628	other
Vindoline	C33_p1d2	0	0	p1d2	-0.281252	other	4	-0.281252	other
Catharanthine	C34_p1d2	0	0	p1d2	-0.602726	other	3	-0.602726	other
Serpentine	C34_p1d2	0	0	p1d2	-0.403055	other	4	-0.403055	other
Secologanin	C34_p1d2	0	0	p1d2	-0.558534	other	2	-0.558534	other
AHVB iminium	C34_p1d2	0	0	p1d2	-0.0952675	other	4	-0.0952675	other
AHVB	C34_p1d2	0	0	p1d2	-0.135036	other	4	-0.135036	other
Vinblastine	C34_p1d2	0	0	p1d2	-0.0425628	other	5	-0.0425628	other
Vindoline	C34_p1d2	0	0	p1d2	-0.281252	other	4	-0.281252	other
Catharanthine	C35_p1d2	0	0	p1d2	-0.602726	other	3	-0.602726	other
Serpentine	C35_p1d2	0	0	p1d2	-0.403055	other	4	-0.403055	other
Secologanin	C35_p1d2	0	0	p1d2	-0.558534	other	2	-0.558534	other
AHVB iminium	C35_p1d2	0	0	p1d2	-0.0952675	other	4	-0.0952675	other
AHVB	C35_p1d2	0	0	p1d2	-0.135036	other	4	-0.135036	other
Vinblastine	C35_p1d2	0	0	p1d2	-0.0425628	other	5	-0.0425628	other
Vindoline	C35_p1d2	0	0	p1d2	-0.281252	other	4	-0.281252	other
Catharanthine	C37_p1d2	0	0	p1d2	-0.602726	epidermis	3	-0.602726	E
Serpentine	C37_p1d2	0	0	p1d2	-0.403055	epidermis	4	-0.403055	E
Secologanin	C37_p1d2	2.11875e+06	6.32608	p1d2	1.83697	epidermis	2	1.83697	E
AHVB iminium	C37_p1d2	0	0	p1d2	-0.0952675	epidermis	4	-0.0952675	E
AHVB	C37_p1d2	0	0	p1d2	-0.135036	epidermis	4	-0.135036	E
Vinblastine	C37_p1d2	0	0	p1d2	-0.0425628	epidermis	5	-0.0425628	E
Vindoline	C37_p1d2	0	0	p1d2	-0.281252	epidermis	4	-0.281252	E
Catharanthine	C39_p1d2	0	0	p1d2	-0.602726	other	3	-0.602726	other
Serpentine	C39_p1d2	0	0	p1d2	-0.403055	other	4	-0.403055	other
Secologanin	C39_p1d2	0	0	p1d2	-0.558534	other	2	-0.558534	other
AHVB iminium	C39_p1d2	0	0	p1d2	-0.0952675	other	4	-0.0952675	other
AHVB	C39_p1d2	0	0	p1d2	-0.135036	other	4	-0.135036	other
Vinblastine	C39_p1d2	0	0	p1d2	-0.0425628	other	5	-0.0425628	other
Vindoline	C39_p1d2	0	0	p1d2	-0.281252	other	4	-0.281252	other
Catharanthine	C41_p1d2	0	0	p1d2	-0.602726	other	3	-0.602726	other
Serpentine	C41_p1d2	0	0	p1d2	-0.403055	other	4	-0.403055	other
Secologanin	C41_p1d2	0	0	p1d2	-0.558534	other	2	-0.558534	other
AHVB iminium	C41_p1d2	0	0	p1d2	-0.0952675	other	4	-0.0952675	other
AHVB	C41_p1d2	0	0	p1d2	-0.135036	other	4	-0.135036	other
Vinblastine	C41_p1d2	0	0	p1d2	-0.0425628	other	5	-0.0425628	other
Vindoline	C41_p1d2	0	0	p1d2	-0.281252	other	4	-0.281252	other
Catharanthine	C42_p1d2	0	0	p1d2	-0.602726	other	3	-0.602726	other
Serpentine	C42_p1d2	0	0	p1d2	-0.403055	other	4	-0.403055	other
Secologanin	C42_p1d2	0	0	p1d2	-0.558534	other	2	-0.558534	other
AHVB iminium	C42_p1d2	0	0	p1d2	-0.0952675	other	4	-0.0952675	other
AHVB	C42_p1d2	0	0	p1d2	-0.135036	other	4	-0.135036	other
Vinblastine	C42_p1d2	0	0	p1d2	-0.0425628	other	5	-0.0425628	other
Vindoline	C42_p1d2	0	0	p1d2	-0.281252	other	4	-0.281252	other
Catharanthine	C43_p1d2	0	0	p1d2	-0.602726	other	3	-0.602726	other
Serpentine	C43_p1d2	0	0	p1d2	-0.403055	other	4	-0.403055	other
Secologanin	C43_p1d2	0	0	p1d2	-0.558534	other	2	-0.558534	other
AHVB iminium	C43_p1d2	0	0	p1d2	-0.0952675	other	4	-0.0952675	other
AHVB	C43_p1d2	0	0	p1d2	-0.135036	other	4	-0.135036	other
Vinblastine	C43_p1d2	0	0	p1d2	-0.0425628	other	5	-0.0425628	other
Vindoline	C43_p1d2	0	0	p1d2	-0.281252	other	4	-0.281252	other
Catharanthine	C44_p1d2	0	0	p1d2	-0.602726	other	3	-0.602726	other
Serpentine	C44_p1d2	0	0	p1d2	-0.403055	other	4	-0.403055	other
Secologanin	C44_p1d2	0	0	p1d2	-0.558534	other	2	-0.558534	other
AHVB iminium	C44_p1d2	0	0	p1d2	-0.0952675	other	4	-0.0952675	other
AHVB	C44_p1d2	0	0	p1d2	-0.135036	other	4	-0.135036	other
Vinblastine	C44_p1d2	0	0	p1d2	-0.0425628	other	5	-0.0425628	other
Vindoline	C44_p1d2	0	0	p1d2	-0.281252	other	4	-0.281252	other
Catharanthine	C45_p1d2	0	0	p1d2	-0.602726	other	3	-0.602726	other
Serpentine	C45_p1d2	0	0	p1d2	-0.403055	other	4	-0.403055	other
Secologanin	C45_p1d2	0	0	p1d2	-0.558534	other	2	-0.558534	other
AHVB iminium	C45_p1d2	0	0	p1d2	-0.0952675	other	4	-0.0952675	other
AHVB	C45_p1d2	0	0	p1d2	-0.135036	other	4	-0.135036	other
Vinblastine	C45_p1d2	0	0	p1d2	-0.0425628	other	5	-0.0425628	other
Vindoline	C45_p1d2	0	0	p1d2	-0.281252	other	4	-0.281252	other
Catharanthine	C47_p1d2	0	0	p1d2	-0.602726	other	3	-0.602726	other
Serpentine	C47_p1d2	0	0	p1d2	-0.403055	other	4	-0.403055	other
Secologanin	C47_p1d2	0	0	p1d2	-0.558534	other	2	-0.558534	other
AHVB iminium	C47_p1d2	0	0	p1d2	-0.0952675	other	4	-0.0952675	other
AHVB	C47_p1d2	0	0	p1d2	-0.135036	other	4	-0.135036	other
Vinblastine	C47_p1d2	0	0	p1d2	-0.0425628	other	5	-0.0425628	other
Vindoline	C47_p1d2	0	0	p1d2	-0.281252	other	4	-0.281252	other
Catharanthine	C48_p1d2	0	0	p1d2	-0.602726	other	3	-0.602726	other
Serpentine	C48_p1d2	0	0	p1d2	-0.403055	other	4	-0.403055	other
Secologanin	C48_p1d2	0	0	p1d2	-0.558534	other	2	-0.558534	other
AHVB iminium	C48_p1d2	0	0	p1d2	-0.0952675	other	4	-0.0952675	other
AHVB	C48_p1d2	0	0	p1d2	-0.135036	other	4	-0.135036	other
Vinblastine	C48_p1d2	0	0	p1d2	-0.0425628	other	5	-0.0425628	other
Vindoline	C48_p1d2	0	0	p1d2	-0.281252	other	4	-0.281252	other
Catharanthine	C49_p1d2	1.08646e+07	7.03601	p1d2	2.19606	idioblast	3	2.19606	I
Serpentine	C49_p1d2	5.22187e+06	6.71783	p1d2	2.76518	idioblast	4	2.76518	I
Secologanin	C49_p1d2	0	0	p1d2	-0.558534	idioblast	2	-0.558534	I
AHVB iminium	C49_p1d2	0	0	p1d2	-0.0952675	idioblast	4	-0.0952675	I
AHVB	C49_p1d2	0	0	p1d2	-0.135036	idioblast	4	-0.135036	I
Vinblastine	C49_p1d2	0	0	p1d2	-0.0425628	idioblast	5	-0.0425628	I
Vindoline	C49_p1d2	1.97039e+06	6.29455	p1d2	3.65912	idioblast	4	3	I
Catharanthine	C5_p1d2	1.29941e+07	7.11375	p1d2	2.22698	idioblast	3	2.22698	I
Serpentine	C5_p1d2	2.81555e+06	6.44956	p1d2	2.63866	idioblast	4	2.63866	I
Secologanin	C5_p1d2	0	0	p1d2	-0.558534	idioblast	2	-0.558534	I
AHVB iminium	C5_p1d2	0	0	p1d2	-0.0952675	idioblast	4	-0.0952675	I
AHVB	C5_p1d2	0	0	p1d2	-0.135036	idioblast	4	-0.135036	I
Vinblastine	C5_p1d2	0	0	p1d2	-0.0425628	idioblast	5	-0.0425628	I
Vindoline	C5_p1d2	4.03563e+06	6.60591	p1d2	3.85403	idioblast	4	3	I
Catharanthine	C50_p1d2	0	0	p1d2	-0.602726	other	3	-0.602726	other
Serpentine	C50_p1d2	0	0	p1d2	-0.403055	other	4	-0.403055	other
Secologanin	C50_p1d2	0	0	p1d2	-0.558534	other	2	-0.558534	other
AHVB iminium	C50_p1d2	0	0	p1d2	-0.0952675	other	4	-0.0952675	other
AHVB	C50_p1d2	0	0	p1d2	-0.135036	other	4	-0.135036	other
Vinblastine	C50_p1d2	0	0	p1d2	-0.0425628	other	5	-0.0425628	other
Vindoline	C50_p1d2	0	0	p1d2	-0.281252	other	4	-0.281252	other
Catharanthine	C51_p1d2	0	0	p1d2	-0.602726	other	3	-0.602726	other
Serpentine	C51_p1d2	0	0	p1d2	-0.403055	other	4	-0.403055	other
Secologanin	C51_p1d2	0	0	p1d2	-0.558534	other	2	-0.558534	other
AHVB iminium	C51_p1d2	0	0	p1d2	-0.0952675	other	4	-0.0952675	other
AHVB	C51_p1d2	0	0	p1d2	-0.135036	other	4	-0.135036	other
Vinblastine	C51_p1d2	0	0	p1d2	-0.0425628	other	5	-0.0425628	other
Vindoline	C51_p1d2	0	0	p1d2	-0.281252	other	4	-0.281252	other
Catharanthine	C52_p1d2	0	0	p1d2	-0.602726	other	3	-0.602726	other
Serpentine	C52_p1d2	0	0	p1d2	-0.403055	other	4	-0.403055	other
Secologanin	C52_p1d2	0	0	p1d2	-0.558534	other	2	-0.558534	other
AHVB iminium	C52_p1d2	0	0	p1d2	-0.0952675	other	4	-0.0952675	other
AHVB	C52_p1d2	0	0	p1d2	-0.135036	other	4	-0.135036	other
Vinblastine	C52_p1d2	0	0	p1d2	-0.0425628	other	5	-0.0425628	other
Vindoline	C52_p1d2	0	0	p1d2	-0.281252	other	4	-0.281252	other
Catharanthine	C54_p1d2	0	0	p1d2	-0.602726	other	3	-0.602726	other
Serpentine	C54_p1d2	0	0	p1d2	-0.403055	other	4	-0.403055	other
Secologanin	C54_p1d2	0	0	p1d2	-0.558534	other	2	-0.558534	other
AHVB iminium	C54_p1d2	0	0	p1d2	-0.0952675	other	4	-0.0952675	other
AHVB	C54_p1d2	0	0	p1d2	-0.135036	other	4	-0.135036	other
Vinblastine	C54_p1d2	0	0	p1d2	-0.0425628	other	5	-0.0425628	other
Vindoline	C54_p1d2	0	0	p1d2	-0.281252	other	4	-0.281252	other
Catharanthine	C59_p1d2	0	0	p1d2	-0.602726	other	3	-0.602726	other
Serpentine	C59_p1d2	0	0	p1d2	-0.403055	other	4	-0.403055	other
Secologanin	C59_p1d2	0	0	p1d2	-0.558534	other	2	-0.558534	other
AHVB iminium	C59_p1d2	0	0	p1d2	-0.0952675	other	4	-0.0952675	other
AHVB	C59_p1d2	0	0	p1d2	-0.135036	other	4	-0.135036	other
Vinblastine	C59_p1d2	0	0	p1d2	-0.0425628	other	5	-0.0425628	other
Vindoline	C59_p1d2	0	0	p1d2	-0.281252	other	4	-0.281252	other
Catharanthine	C6_p1d2	0	0	p1d2	-0.602726	other	3	-0.602726	other
Serpentine	C6_p1d2	0	0	p1d2	-0.403055	other	4	-0.403055	other
Secologanin	C6_p1d2	0	0	p1d2	-0.558534	other	2	-0.558534	other
AHVB iminium	C6_p1d2	0	0	p1d2	-0.0952675	other	4	-0.0952675	other
AHVB	C6_p1d2	0	0	p1d2	-0.135036	other	4	-0.135036	other
Vinblastine	C6_p1d2	0	0	p1d2	-0.0425628	other	5	-0.0425628	other
Vindoline	C6_p1d2	0	0	p1d2	-0.281252	other	4	-0.281252	other
Catharanthine	C60_p1d2	0	0	p1d2	-0.602726	idioblast	3	-0.602726	I
Serpentine	C60_p1d2	161968	5.20943	p1d2	2.05379	idioblast	4	2.05379	I
Secologanin	C60_p1d2	1.81818e+06	6.25964	p1d2	1.81181	idioblast	2	1.81181	I
AHVB iminium	C60_p1d2	0	0	p1d2	-0.0952675	idioblast	4	-0.0952675	I
AHVB	C60_p1d2	0	0	p1d2	-0.135036	idioblast	4	-0.135036	I
Vinblastine	C60_p1d2	0	0	p1d2	-0.0425628	idioblast	5	-0.0425628	I
Vindoline	C60_p1d2	0	0	p1d2	-0.281252	idioblast	4	-0.281252	I
Catharanthine	C62_p1d2	0	0	p1d2	-0.602726	other	3	-0.602726	other
Serpentine	C62_p1d2	0	0	p1d2	-0.403055	other	4	-0.403055	other
Secologanin	C62_p1d2	0	0	p1d2	-0.558534	other	2	-0.558534	other
AHVB iminium	C62_p1d2	0	0	p1d2	-0.0952675	other	4	-0.0952675	other
AHVB	C62_p1d2	0	0	p1d2	-0.135036	other	4	-0.135036	other
Vinblastine	C62_p1d2	0	0	p1d2	-0.0425628	other	5	-0.0425628	other
Vindoline	C62_p1d2	0	0	p1d2	-0.281252	other	4	-0.281252	other
Catharanthine	C65_p1d2	0	0	p1d2	-0.602726	other	3	-0.602726	other
Serpentine	C65_p1d2	0	0	p1d2	-0.403055	other	4	-0.403055	other
Secologanin	C65_p1d2	0	0	p1d2	-0.558534	other	2	-0.558534	other
AHVB iminium	C65_p1d2	0	0	p1d2	-0.0952675	other	4	-0.0952675	other
AHVB	C65_p1d2	0	0	p1d2	-0.135036	other	4	-0.135036	other
Vinblastine	C65_p1d2	0	0	p1d2	-0.0425628	other	5	-0.0425628	other
Vindoline	C65_p1d2	0	0	p1d2	-0.281252	other	4	-0.281252	other
Catharanthine	C66_p1d2	0	0	p1d2	-0.602726	other	3	-0.602726	other
Serpentine	C66_p1d2	0	0	p1d2	-0.403055	other	4	-0.403055	other
Secologanin	C66_p1d2	0	0	p1d2	-0.558534	other	2	-0.558534	other
AHVB iminium	C66_p1d2	0	0	p1d2	-0.0952675	other	4	-0.0952675	other
AHVB	C66_p1d2	0	0	p1d2	-0.135036	other	4	-0.135036	other
Vinblastine	C66_p1d2	0	0	p1d2	-0.0425628	other	5	-0.0425628	other
Vindoline	C66_p1d2	0	0	p1d2	-0.281252	other	4	-0.281252	other
Catharanthine	C67_p1d2	0	0	p1d2	-0.602726	other	3	-0.602726	other
Serpentine	C67_p1d2	0	0	p1d2	-0.403055	other	4	-0.403055	other
Secologanin	C67_p1d2	0	0	p1d2	-0.558534	other	2	-0.558534	other
AHVB iminium	C67_p1d2	0	0	p1d2	-0.0952675	other	4	-0.0952675	other
AHVB	C67_p1d2	0	0	p1d2	-0.135036	other	4	-0.135036	other
Vinblastine	C67_p1d2	0	0	p1d2	-0.0425628	other	5	-0.0425628	other
Vindoline	C67_p1d2	0	0	p1d2	-0.281252	other	4	-0.281252	other
Catharanthine	C68_p1d2	0	0	p1d2	-0.602726	epidermis	3	-0.602726	E
Serpentine	C68_p1d2	0	0	p1d2	-0.403055	epidermis	4	-0.403055	E
Secologanin	C68_p1d2	6.10197e+06	6.78547	p1d2	2.01093	epidermis	2	2.01093	E
AHVB iminium	C68_p1d2	0	0	p1d2	-0.0952675	epidermis	4	-0.0952675	E
AHVB	C68_p1d2	0	0	p1d2	-0.135036	epidermis	4	-0.135036	E
Vinblastine	C68_p1d2	0	0	p1d2	-0.0425628	epidermis	5	-0.0425628	E
Vindoline	C68_p1d2	0	0	p1d2	-0.281252	epidermis	4	-0.281252	E
Catharanthine	C70_p1d2	0	0	p1d2	-0.602726	epidermis	3	-0.602726	E
Serpentine	C70_p1d2	0	0	p1d2	-0.403055	epidermis	4	-0.403055	E
Secologanin	C70_p1d2	5.2761e+06	6.72231	p1d2	1.98702	epidermis	2	1.98702	E
AHVB iminium	C70_p1d2	0	0	p1d2	-0.0952675	epidermis	4	-0.0952675	E
AHVB	C70_p1d2	0	0	p1d2	-0.135036	epidermis	4	-0.135036	E
Vinblastine	C70_p1d2	0	0	p1d2	-0.0425628	epidermis	5	-0.0425628	E
Vindoline	C70_p1d2	0	0	p1d2	-0.281252	epidermis	4	-0.281252	E
Catharanthine	C72_p1d2	0	0	p1d2	-0.602726	other	3	-0.602726	other
Serpentine	C72_p1d2	0	0	p1d2	-0.403055	other	4	-0.403055	other
Secologanin	C72_p1d2	0	0	p1d2	-0.558534	other	2	-0.558534	other
AHVB iminium	C72_p1d2	0	0	p1d2	-0.0952675	other	4	-0.0952675	other
AHVB	C72_p1d2	0	0	p1d2	-0.135036	other	4	-0.135036	other
Vinblastine	C72_p1d2	0	0	p1d2	-0.0425628	other	5	-0.0425628	other
Vindoline	C72_p1d2	0	0	p1d2	-0.281252	other	4	-0.281252	other
Catharanthine	C73_p1d2	0	0	p1d2	-0.602726	other	3	-0.602726	other
Serpentine	C73_p1d2	0	0	p1d2	-0.403055	other	4	-0.403055	other
Secologanin	C73_p1d2	0	0	p1d2	-0.558534	other	2	-0.558534	other
AHVB iminium	C73_p1d2	0	0	p1d2	-0.0952675	other	4	-0.0952675	other
AHVB	C73_p1d2	0	0	p1d2	-0.135036	other	4	-0.135036	other
Vinblastine	C73_p1d2	0	0	p1d2	-0.0425628	other	5	-0.0425628	other
Vindoline	C73_p1d2	0	0	p1d2	-0.281252	other	4	-0.281252	other
Catharanthine	C74_p1d2	0	0	p1d2	-0.602726	other	3	-0.602726	other
Serpentine	C74_p1d2	0	0	p1d2	-0.403055	other	4	-0.403055	other
Secologanin	C74_p1d2	0	0	p1d2	-0.558534	other	2	-0.558534	other
AHVB iminium	C74_p1d2	0	0	p1d2	-0.0952675	other	4	-0.0952675	other
AHVB	C74_p1d2	0	0	p1d2	-0.135036	other	4	-0.135036	other
Vinblastine	C74_p1d2	0	0	p1d2	-0.0425628	other	5	-0.0425628	other
Vindoline	C74_p1d2	0	0	p1d2	-0.281252	other	4	-0.281252	other
Catharanthine	C75_p1d2	0	0	p1d2	-0.602726	other	3	-0.602726	other
Serpentine	C75_p1d2	0	0	p1d2	-0.403055	other	4	-0.403055	other
Secologanin	C75_p1d2	0	0	p1d2	-0.558534	other	2	-0.558534	other
AHVB iminium	C75_p1d2	0	0	p1d2	-0.0952675	other	4	-0.0952675	other
AHVB	C75_p1d2	0	0	p1d2	-0.135036	other	4	-0.135036	other
Vinblastine	C75_p1d2	0	0	p1d2	-0.0425628	other	5	-0.0425628	other
Vindoline	C75_p1d2	0	0	p1d2	-0.281252	other	4	-0.281252	other
Catharanthine	C76_p1d2	0	0	p1d2	-0.602726	other	3	-0.602726	other
Serpentine	C76_p1d2	0	0	p1d2	-0.403055	other	4	-0.403055	other
Secologanin	C76_p1d2	0	0	p1d2	-0.558534	other	2	-0.558534	other
AHVB iminium	C76_p1d2	0	0	p1d2	-0.0952675	other	4	-0.0952675	other
AHVB	C76_p1d2	0	0	p1d2	-0.135036	other	4	-0.135036	other
Vinblastine	C76_p1d2	0	0	p1d2	-0.0425628	other	5	-0.0425628	other
Vindoline	C76_p1d2	0	0	p1d2	-0.281252	other	4	-0.281252	other
Catharanthine	C78_p1d2	0	0	p1d2	-0.602726	other	3	-0.602726	other
Serpentine	C78_p1d2	0	0	p1d2	-0.403055	other	4	-0.403055	other
Secologanin	C78_p1d2	0	0	p1d2	-0.558534	other	2	-0.558534	other
AHVB iminium	C78_p1d2	0	0	p1d2	-0.0952675	other	4	-0.0952675	other
AHVB	C78_p1d2	0	0	p1d2	-0.135036	other	4	-0.135036	other
Vinblastine	C78_p1d2	0	0	p1d2	-0.0425628	other	5	-0.0425628	other
Vindoline	C78_p1d2	0	0	p1d2	-0.281252	other	4	-0.281252	other
Catharanthine	C79_p1d2	0	0	p1d2	-0.602726	other	3	-0.602726	other
Serpentine	C79_p1d2	0	0	p1d2	-0.403055	other	4	-0.403055	other
Secologanin	C79_p1d2	0	0	p1d2	-0.558534	other	2	-0.558534	other
AHVB iminium	C79_p1d2	0	0	p1d2	-0.0952675	other	4	-0.0952675	other
AHVB	C79_p1d2	0	0	p1d2	-0.135036	other	4	-0.135036	other
Vinblastine	C79_p1d2	0	0	p1d2	-0.0425628	other	5	-0.0425628	other
Vindoline	C79_p1d2	0	0	p1d2	-0.281252	other	4	-0.281252	other
Catharanthine	C81_p1d2	0	0	p1d2	-0.602726	other	3	-0.602726	other
Serpentine	C81_p1d2	0	0	p1d2	-0.403055	other	4	-0.403055	other
Secologanin	C81_p1d2	0	0	p1d2	-0.558534	other	2	-0.558534	other
AHVB iminium	C81_p1d2	0	0	p1d2	-0.0952675	other	4	-0.0952675	other
AHVB	C81_p1d2	0	0	p1d2	-0.135036	other	4	-0.135036	other
Vinblastine	C81_p1d2	0	0	p1d2	-0.0425628	other	5	-0.0425628	other
Vindoline	C81_p1d2	0	0	p1d2	-0.281252	other	4	-0.281252	other
Catharanthine	C83_p1d2	0	0	p1d2	-0.602726	other	3	-0.602726	other
Serpentine	C83_p1d2	0	0	p1d2	-0.403055	other	4	-0.403055	other
Secologanin	C83_p1d2	0	0	p1d2	-0.558534	other	2	-0.558534	other
AHVB iminium	C83_p1d2	0	0	p1d2	-0.0952675	other	4	-0.0952675	other
AHVB	C83_p1d2	0	0	p1d2	-0.135036	other	4	-0.135036	other
Vinblastine	C83_p1d2	0	0	p1d2	-0.0425628	other	5	-0.0425628	other
Vindoline	C83_p1d2	0	0	p1d2	-0.281252	other	4	-0.281252	other
Catharanthine	C85_p1d2	0	0	p1d2	-0.602726	other	3	-0.602726	other
Serpentine	C85_p1d2	0	0	p1d2	-0.403055	other	4	-0.403055	other
Secologanin	C85_p1d2	0	0	p1d2	-0.558534	other	2	-0.558534	other
AHVB iminium	C85_p1d2	0	0	p1d2	-0.0952675	other	4	-0.0952675	other
AHVB	C85_p1d2	0	0	p1d2	-0.135036	other	4	-0.135036	other
Vinblastine	C85_p1d2	0	0	p1d2	-0.0425628	other	5	-0.0425628	other
Vindoline	C85_p1d2	0	0	p1d2	-0.281252	other	4	-0.281252	other
Catharanthine	C86_p1d2	0	0	p1d2	-0.602726	other	3	-0.602726	other
Serpentine	C86_p1d2	0	0	p1d2	-0.403055	other	4	-0.403055	other
Secologanin	C86_p1d2	0	0	p1d2	-0.558534	other	2	-0.558534	other
AHVB iminium	C86_p1d2	0	0	p1d2	-0.0952675	other	4	-0.0952675	other
AHVB	C86_p1d2	0	0	p1d2	-0.135036	other	4	-0.135036	other
Vinblastine	C86_p1d2	0	0	p1d2	-0.0425628	other	5	-0.0425628	other
Vindoline	C86_p1d2	0	0	p1d2	-0.281252	other	4	-0.281252	other
Catharanthine	C88_p1d2	0	0	p1d2	-0.602726	other	3	-0.602726	other
Serpentine	C88_p1d2	0	0	p1d2	-0.403055	other	4	-0.403055	other
Secologanin	C88_p1d2	0	0	p1d2	-0.558534	other	2	-0.558534	other
AHVB iminium	C88_p1d2	0	0	p1d2	-0.0952675	other	4	-0.0952675	other
AHVB	C88_p1d2	0	0	p1d2	-0.135036	other	4	-0.135036	other
Vinblastine	C88_p1d2	0	0	p1d2	-0.0425628	other	5	-0.0425628	other
Vindoline	C88_p1d2	0	0	p1d2	-0.281252	other	4	-0.281252	other
Catharanthine	C89_p1d2	1.095e+08	8.03941	p1d2	2.59519	idioblast	3	2.59519	I
Serpentine	C89_p1d2	8.71072e+06	6.94005	p1d2	2.86998	idioblast	4	2.86998	I
Secologanin	C89_p1d2	0	0	p1d2	-0.558534	idioblast	2	-0.558534	I
AHVB iminium	C89_p1d2	327720	5.5155	p1d2	10.046	idioblast	4	3	I
AHVB	C89_p1d2	1.68066e+06	6.22548	p1d2	8.02762	idioblast	4	3	I
Vinblastine	C89_p1d2	0	0	p1d2	-0.0425628	idioblast	5	-0.0425628	I
Vindoline	C89_p1d2	1.51584e+07	7.18065	p1d2	4.21382	idioblast	4	3	I
Catharanthine	C9_p1d2	0	0	p1d2	-0.602726	other	3	-0.602726	other
Serpentine	C9_p1d2	0	0	p1d2	-0.403055	other	4	-0.403055	other
Secologanin	C9_p1d2	0	0	p1d2	-0.558534	other	2	-0.558534	other
AHVB iminium	C9_p1d2	0	0	p1d2	-0.0952675	other	4	-0.0952675	other
AHVB	C9_p1d2	0	0	p1d2	-0.135036	other	4	-0.135036	other
Vinblastine	C9_p1d2	0	0	p1d2	-0.0425628	other	5	-0.0425628	other
Vindoline	C9_p1d2	0	0	p1d2	-0.281252	other	4	-0.281252	other
Catharanthine	C90_p1d2	0	0	p1d2	-0.602726	other	3	-0.602726	other
Serpentine	C90_p1d2	0	0	p1d2	-0.403055	other	4	-0.403055	other
Secologanin	C90_p1d2	0	0	p1d2	-0.558534	other	2	-0.558534	other
AHVB iminium	C90_p1d2	0	0	p1d2	-0.0952675	other	4	-0.0952675	other
AHVB	C90_p1d2	0	0	p1d2	-0.135036	other	4	-0.135036	other
Vinblastine	C90_p1d2	0	0	p1d2	-0.0425628	other	5	-0.0425628	other
Vindoline	C90_p1d2	0	0	p1d2	-0.281252	other	4	-0.281252	other
Catharanthine	C92_p1d2	5.89468e+06	6.77046	p1d2	2.09043	idioblast	3	2.09043	I
Serpentine	C92_p1d2	1.64605e+06	6.21644	p1d2	2.52872	idioblast	4	2.52872	I
Secologanin	C92_p1d2	0	0	p1d2	-0.558534	idioblast	2	-0.558534	I
AHVB iminium	C92_p1d2	0	0	p1d2	-0.0952675	idioblast	4	-0.0952675	I
AHVB	C92_p1d2	0	0	p1d2	-0.135036	idioblast	4	-0.135036	I
Vinblastine	C92_p1d2	0	0	p1d2	-0.0425628	idioblast	5	-0.0425628	I
Vindoline	C92_p1d2	516961	5.71346	p1d2	3.29536	idioblast	4	3	I
Catharanthine	C93_p1d2	0	0	p1d2	-0.602726	other	3	-0.602726	other
Serpentine	C93_p1d2	0	0	p1d2	-0.403055	other	4	-0.403055	other
Secologanin	C93_p1d2	0	0	p1d2	-0.558534	other	2	-0.558534	other
AHVB iminium	C93_p1d2	0	0	p1d2	-0.0952675	other	4	-0.0952675	other
AHVB	C93_p1d2	0	0	p1d2	-0.135036	other	4	-0.135036	other
Vinblastine	C93_p1d2	0	0	p1d2	-0.0425628	other	5	-0.0425628	other
Vindoline	C93_p1d2	0	0	p1d2	-0.281252	other	4	-0.281252	other
Catharanthine	C95_p1d2	0	0	p1d2	-0.602726	other	3	-0.602726	other
Serpentine	C95_p1d2	0	0	p1d2	-0.403055	other	4	-0.403055	other
Secologanin	C95_p1d2	0	0	p1d2	-0.558534	other	2	-0.558534	other
AHVB iminium	C95_p1d2	0	0	p1d2	-0.0952675	other	4	-0.0952675	other
AHVB	C95_p1d2	0	0	p1d2	-0.135036	other	4	-0.135036	other
Vinblastine	C95_p1d2	0	0	p1d2	-0.0425628	other	5	-0.0425628	other
Vindoline	C95_p1d2	0	0	p1d2	-0.281252	other	4	-0.281252	other
Catharanthine	C1_p2d2	8.7896e+06	6.94397	p2d2	2.15944	idioblast	3	2.15944	I
Serpentine	C1_p2d2	7.82783e+06	6.89364	p2d2	2.84809	idioblast	4	2.84809	I
Secologanin	C1_p2d2	0	0	p2d2	-0.558534	idioblast	2	-0.558534	I
AHVB iminium	C1_p2d2	0	0	p2d2	-0.0952675	idioblast	4	-0.0952675	I
AHVB	C1_p2d2	0	0	p2d2	-0.135036	idioblast	4	-0.135036	I
Vinblastine	C1_p2d2	0	0	p2d2	-0.0425628	idioblast	5	-0.0425628	I
Vindoline	C1_p2d2	5.23055e+06	6.71855	p2d2	3.92454	idioblast	4	3	I
Catharanthine	C10_p2d2	0	0	p2d2	-0.602726	other	3	-0.602726	other
Serpentine	C10_p2d2	0	0	p2d2	-0.403055	other	4	-0.403055	other
Secologanin	C10_p2d2	0	0	p2d2	-0.558534	other	2	-0.558534	other
AHVB iminium	C10_p2d2	0	0	p2d2	-0.0952675	other	4	-0.0952675	other
AHVB	C10_p2d2	0	0	p2d2	-0.135036	other	4	-0.135036	other
Vinblastine	C10_p2d2	0	0	p2d2	-0.0425628	other	5	-0.0425628	other
Vindoline	C10_p2d2	0	0	p2d2	-0.281252	other	4	-0.281252	other
Catharanthine	C11_p2d2	0	0	p2d2	-0.602726	other	3	-0.602726	other
Serpentine	C11_p2d2	0	0	p2d2	-0.403055	other	4	-0.403055	other
Secologanin	C11_p2d2	0	0	p2d2	-0.558534	other	2	-0.558534	other
AHVB iminium	C11_p2d2	0	0	p2d2	-0.0952675	other	4	-0.0952675	other
AHVB	C11_p2d2	0	0	p2d2	-0.135036	other	4	-0.135036	other
Vinblastine	C11_p2d2	0	0	p2d2	-0.0425628	other	5	-0.0425628	other
Vindoline	C11_p2d2	0	0	p2d2	-0.281252	other	4	-0.281252	other
Catharanthine	C12_p2d2	355136	5.5504	p2d2	1.60511	idioblast	3	1.60511	I
Serpentine	C12_p2d2	3.62778e+06	6.55964	p2d2	2.69057	idioblast	4	2.69057	I
Secologanin	C12_p2d2	0	0	p2d2	-0.558534	idioblast	2	-0.558534	I
AHVB iminium	C12_p2d2	0	0	p2d2	-0.0952675	idioblast	4	-0.0952675	I
AHVB	C12_p2d2	0	0	p2d2	-0.135036	idioblast	4	-0.135036	I
Vinblastine	C12_p2d2	0	0	p2d2	-0.0425628	idioblast	5	-0.0425628	I
Vindoline	C12_p2d2	0	0	p2d2	-0.281252	idioblast	4	-0.281252	I
Catharanthine	C13_p2d2	0	0	p2d2	-0.602726	other	3	-0.602726	other
Serpentine	C13_p2d2	0	0	p2d2	-0.403055	other	4	-0.403055	other
Secologanin	C13_p2d2	0	0	p2d2	-0.558534	other	2	-0.558534	other
AHVB iminium	C13_p2d2	0	0	p2d2	-0.0952675	other	4	-0.0952675	other
AHVB	C13_p2d2	0	0	p2d2	-0.135036	other	4	-0.135036	other
Vinblastine	C13_p2d2	0	0	p2d2	-0.0425628	other	5	-0.0425628	other
Vindoline	C13_p2d2	0	0	p2d2	-0.281252	other	4	-0.281252	other
Catharanthine	C14_p2d2	0	0	p2d2	-0.602726	epidermis	3	-0.602726	E
Serpentine	C14_p2d2	0	0	p2d2	-0.403055	epidermis	4	-0.403055	E
Secologanin	C14_p2d2	671610	5.82712	p2d2	1.64803	epidermis	2	1.64803	E
AHVB iminium	C14_p2d2	0	0	p2d2	-0.0952675	epidermis	4	-0.0952675	E
AHVB	C14_p2d2	0	0	p2d2	-0.135036	epidermis	4	-0.135036	E
Vinblastine	C14_p2d2	0	0	p2d2	-0.0425628	epidermis	5	-0.0425628	E
Vindoline	C14_p2d2	0	0	p2d2	-0.281252	epidermis	4	-0.281252	E
Catharanthine	C16_p2d2	0	0	p2d2	-0.602726	other	3	-0.602726	other
Serpentine	C16_p2d2	0	0	p2d2	-0.403055	other	4	-0.403055	other
Secologanin	C16_p2d2	0	0	p2d2	-0.558534	other	2	-0.558534	other
AHVB iminium	C16_p2d2	0	0	p2d2	-0.0952675	other	4	-0.0952675	other
AHVB	C16_p2d2	0	0	p2d2	-0.135036	other	4	-0.135036	other
Vinblastine	C16_p2d2	0	0	p2d2	-0.0425628	other	5	-0.0425628	other
Vindoline	C16_p2d2	0	0	p2d2	-0.281252	other	4	-0.281252	other
Catharanthine	C17_p2d2	0	0	p2d2	-0.602726	other	3	-0.602726	other
Serpentine	C17_p2d2	0	0	p2d2	-0.403055	other	4	-0.403055	other
Secologanin	C17_p2d2	0	0	p2d2	-0.558534	other	2	-0.558534	other
AHVB iminium	C17_p2d2	0	0	p2d2	-0.0952675	other	4	-0.0952675	other
AHVB	C17_p2d2	0	0	p2d2	-0.135036	other	4	-0.135036	other
Vinblastine	C17_p2d2	0	0	p2d2	-0.0425628	other	5	-0.0425628	other
Vindoline	C17_p2d2	0	0	p2d2	-0.281252	other	4	-0.281252	other
Catharanthine	C18_p2d2	7.20042e+06	6.85736	p2d2	2.12499	idioblast	3	2.12499	I
Serpentine	C18_p2d2	3.67644e+06	6.56543	p2d2	2.6933	idioblast	4	2.6933	I
Secologanin	C18_p2d2	0	0	p2d2	-0.558534	idioblast	2	-0.558534	I
AHVB iminium	C18_p2d2	0	0	p2d2	-0.0952675	idioblast	4	-0.0952675	I
AHVB	C18_p2d2	0	0	p2d2	-0.135036	idioblast	4	-0.135036	I
Vinblastine	C18_p2d2	0	0	p2d2	-0.0425628	idioblast	5	-0.0425628	I
Vindoline	C18_p2d2	454993	5.65801	p2d2	3.26064	idioblast	4	3	I
Catharanthine	C2_p2d2	0	0	p2d2	-0.602726	other	3	-0.602726	other
Serpentine	C2_p2d2	0	0	p2d2	-0.403055	other	4	-0.403055	other
Secologanin	C2_p2d2	0	0	p2d2	-0.558534	other	2	-0.558534	other
AHVB iminium	C2_p2d2	0	0	p2d2	-0.0952675	other	4	-0.0952675	other
AHVB	C2_p2d2	0	0	p2d2	-0.135036	other	4	-0.135036	other
Vinblastine	C2_p2d2	0	0	p2d2	-0.0425628	other	5	-0.0425628	other
Vindoline	C2_p2d2	0	0	p2d2	-0.281252	other	4	-0.281252	other
Catharanthine	C20_p2d2	0	0	p2d2	-0.602726	other	3	-0.602726	other
Serpentine	C20_p2d2	0	0	p2d2	-0.403055	other	4	-0.403055	other
Secologanin	C20_p2d2	0	0	p2d2	-0.558534	other	2	-0.558534	other
AHVB iminium	C20_p2d2	0	0	p2d2	-0.0952675	other	4	-0.0952675	other
AHVB	C20_p2d2	0	0	p2d2	-0.135036	other	4	-0.135036	other
Vinblastine	C20_p2d2	0	0	p2d2	-0.0425628	other	5	-0.0425628	other
Vindoline	C20_p2d2	0	0	p2d2	-0.281252	other	4	-0.281252	other
Catharanthine	C21_p2d2	600569	5.77856	p2d2	1.69587	idioblast	3	1.69587	I
Serpentine	C21_p2d2	4.23753e+06	6.62711	p2d2	2.72239	idioblast	4	2.72239	I
Secologanin	C21_p2d2	0	0	p2d2	-0.558534	idioblast	2	-0.558534	I
AHVB iminium	C21_p2d2	0	0	p2d2	-0.0952675	idioblast	4	-0.0952675	I
AHVB	C21_p2d2	0	0	p2d2	-0.135036	idioblast	4	-0.135036	I
Vinblastine	C21_p2d2	0	0	p2d2	-0.0425628	idioblast	5	-0.0425628	I
Vindoline	C21_p2d2	0	0	p2d2	-0.281252	idioblast	4	-0.281252	I
Catharanthine	C22_p2d2	0	0	p2d2	-0.602726	other	3	-0.602726	other
Serpentine	C22_p2d2	0	0	p2d2	-0.403055	other	4	-0.403055	other
Secologanin	C22_p2d2	0	0	p2d2	-0.558534	other	2	-0.558534	other
AHVB iminium	C22_p2d2	0	0	p2d2	-0.0952675	other	4	-0.0952675	other
AHVB	C22_p2d2	0	0	p2d2	-0.135036	other	4	-0.135036	other
Vinblastine	C22_p2d2	0	0	p2d2	-0.0425628	other	5	-0.0425628	other
Vindoline	C22_p2d2	0	0	p2d2	-0.281252	other	4	-0.281252	other
Catharanthine	C23_p2d2	0	0	p2d2	-0.602726	other	3	-0.602726	other
Serpentine	C23_p2d2	0	0	p2d2	-0.403055	other	4	-0.403055	other
Secologanin	C23_p2d2	0	0	p2d2	-0.558534	other	2	-0.558534	other
AHVB iminium	C23_p2d2	0	0	p2d2	-0.0952675	other	4	-0.0952675	other
AHVB	C23_p2d2	0	0	p2d2	-0.135036	other	4	-0.135036	other
Vinblastine	C23_p2d2	0	0	p2d2	-0.0425628	other	5	-0.0425628	other
Vindoline	C23_p2d2	0	0	p2d2	-0.281252	other	4	-0.281252	other
Catharanthine	C25_p2d2	0	0	p2d2	-0.602726	epidermis	3	-0.602726	E
Serpentine	C25_p2d2	0	0	p2d2	-0.403055	epidermis	4	-0.403055	E
Secologanin	C25_p2d2	1.69025e+06	6.22795	p2d2	1.79982	epidermis	2	1.79982	E
AHVB iminium	C25_p2d2	0	0	p2d2	-0.0952675	epidermis	4	-0.0952675	E
AHVB	C25_p2d2	0	0	p2d2	-0.135036	epidermis	4	-0.135036	E
Vinblastine	C25_p2d2	0	0	p2d2	-0.0425628	epidermis	5	-0.0425628	E
Vindoline	C25_p2d2	0	0	p2d2	-0.281252	epidermis	4	-0.281252	E
Catharanthine	C27_p2d2	0	0	p2d2	-0.602726	epidermis	3	-0.602726	E
Serpentine	C27_p2d2	0	0	p2d2	-0.403055	epidermis	4	-0.403055	E
Secologanin	C27_p2d2	3.75403e+06	6.5745	p2d2	1.93104	epidermis	2	1.93104	E
AHVB iminium	C27_p2d2	0	0	p2d2	-0.0952675	epidermis	4	-0.0952675	E
AHVB	C27_p2d2	0	0	p2d2	-0.135036	epidermis	4	-0.135036	E
Vinblastine	C27_p2d2	0	0	p2d2	-0.0425628	epidermis	5	-0.0425628	E
Vindoline	C27_p2d2	0	0	p2d2	-0.281252	epidermis	4	-0.281252	E
Catharanthine	C28_p2d2	1.83128e+06	6.26275	p2d2	1.88847	idioblast	3	1.88847	I
Serpentine	C28_p2d2	2.80666e+06	6.44819	p2d2	2.63801	idioblast	4	2.63801	I
Secologanin	C28_p2d2	0	0	p2d2	-0.558534	idioblast	2	-0.558534	I
AHVB iminium	C28_p2d2	0	0	p2d2	-0.0952675	idioblast	4	-0.0952675	I
AHVB	C28_p2d2	0	0	p2d2	-0.135036	idioblast	4	-0.135036	I
Vinblastine	C28_p2d2	0	0	p2d2	-0.0425628	idioblast	5	-0.0425628	I
Vindoline	C28_p2d2	402745	5.60503	p2d2	3.22748	idioblast	4	3	I
Catharanthine	C30_p2d2	0	0	p2d2	-0.602726	other	3	-0.602726	other
Serpentine	C30_p2d2	0	0	p2d2	-0.403055	other	4	-0.403055	other
Secologanin	C30_p2d2	0	0	p2d2	-0.558534	other	2	-0.558534	other
AHVB iminium	C30_p2d2	0	0	p2d2	-0.0952675	other	4	-0.0952675	other
AHVB	C30_p2d2	0	0	p2d2	-0.135036	other	4	-0.135036	other
Vinblastine	C30_p2d2	0	0	p2d2	-0.0425628	other	5	-0.0425628	other
Vindoline	C30_p2d2	0	0	p2d2	-0.281252	other	4	-0.281252	other
Catharanthine	C31_p2d2	0	0	p2d2	-0.602726	other	3	-0.602726	other
Serpentine	C31_p2d2	0	0	p2d2	-0.403055	other	4	-0.403055	other
Secologanin	C31_p2d2	0	0	p2d2	-0.558534	other	2	-0.558534	other
AHVB iminium	C31_p2d2	0	0	p2d2	-0.0952675	other	4	-0.0952675	other
AHVB	C31_p2d2	0	0	p2d2	-0.135036	other	4	-0.135036	other
Vinblastine	C31_p2d2	0	0	p2d2	-0.0425628	other	5	-0.0425628	other
Vindoline	C31_p2d2	0	0	p2d2	-0.281252	other	4	-0.281252	other
Catharanthine	C33_p2d2	1.12183e+06	6.04993	p2d2	1.80381	idioblast	3	1.80381	I
Serpentine	C33_p2d2	5.33429e+06	6.72708	p2d2	2.76954	idioblast	4	2.76954	I
Secologanin	C33_p2d2	0	0	p2d2	-0.558534	idioblast	2	-0.558534	I
AHVB iminium	C33_p2d2	0	0	p2d2	-0.0952675	idioblast	4	-0.0952675	I
AHVB	C33_p2d2	0	0	p2d2	-0.135036	idioblast	4	-0.135036	I
Vinblastine	C33_p2d2	0	0	p2d2	-0.0425628	idioblast	5	-0.0425628	I
Vindoline	C33_p2d2	117848	5.07133	p2d2	2.89338	idioblast	4	2.89338	I
Catharanthine	C34_p2d2	0	0	p2d2	-0.602726	other	3	-0.602726	other
Serpentine	C34_p2d2	0	0	p2d2	-0.403055	other	4	-0.403055	other
Secologanin	C34_p2d2	0	0	p2d2	-0.558534	other	2	-0.558534	other
AHVB iminium	C34_p2d2	0	0	p2d2	-0.0952675	other	4	-0.0952675	other
AHVB	C34_p2d2	0	0	p2d2	-0.135036	other	4	-0.135036	other
Vinblastine	C34_p2d2	0	0	p2d2	-0.0425628	other	5	-0.0425628	other
Vindoline	C34_p2d2	0	0	p2d2	-0.281252	other	4	-0.281252	other
Catharanthine	C35_p2d2	0	0	p2d2	-0.602726	other	3	-0.602726	other
Serpentine	C35_p2d2	0	0	p2d2	-0.403055	other	4	-0.403055	other
Secologanin	C35_p2d2	0	0	p2d2	-0.558534	other	2	-0.558534	other
AHVB iminium	C35_p2d2	0	0	p2d2	-0.0952675	other	4	-0.0952675	other
AHVB	C35_p2d2	0	0	p2d2	-0.135036	other	4	-0.135036	other
Vinblastine	C35_p2d2	0	0	p2d2	-0.0425628	other	5	-0.0425628	other
Vindoline	C35_p2d2	0	0	p2d2	-0.281252	other	4	-0.281252	other
Catharanthine	C36_p2d2	0	0	p2d2	-0.602726	other	3	-0.602726	other
Serpentine	C36_p2d2	0	0	p2d2	-0.403055	other	4	-0.403055	other
Secologanin	C36_p2d2	0	0	p2d2	-0.558534	other	2	-0.558534	other
AHVB iminium	C36_p2d2	0	0	p2d2	-0.0952675	other	4	-0.0952675	other
AHVB	C36_p2d2	0	0	p2d2	-0.135036	other	4	-0.135036	other
Vinblastine	C36_p2d2	0	0	p2d2	-0.0425628	other	5	-0.0425628	other
Vindoline	C36_p2d2	0	0	p2d2	-0.281252	other	4	-0.281252	other
Catharanthine	C39_p2d2	0	0	p2d2	-0.602726	epidermis	3	-0.602726	E
Serpentine	C39_p2d2	0	0	p2d2	-0.403055	epidermis	4	-0.403055	E
Secologanin	C39_p2d2	721607	5.8583	p2d2	1.65984	epidermis	2	1.65984	E
AHVB iminium	C39_p2d2	0	0	p2d2	-0.0952675	epidermis	4	-0.0952675	E
AHVB	C39_p2d2	0	0	p2d2	-0.135036	epidermis	4	-0.135036	E
Vinblastine	C39_p2d2	0	0	p2d2	-0.0425628	epidermis	5	-0.0425628	E
Vindoline	C39_p2d2	0	0	p2d2	-0.281252	epidermis	4	-0.281252	E
Catharanthine	C4_p2d2	0	0	p2d2	-0.602726	other	3	-0.602726	other
Serpentine	C4_p2d2	0	0	p2d2	-0.403055	other	4	-0.403055	other
Secologanin	C4_p2d2	0	0	p2d2	-0.558534	other	2	-0.558534	other
AHVB iminium	C4_p2d2	0	0	p2d2	-0.0952675	other	4	-0.0952675	other
AHVB	C4_p2d2	0	0	p2d2	-0.135036	other	4	-0.135036	other
Vinblastine	C4_p2d2	0	0	p2d2	-0.0425628	other	5	-0.0425628	other
Vindoline	C4_p2d2	0	0	p2d2	-0.281252	other	4	-0.281252	other
Catharanthine	C40_p2d2	0	0	p2d2	-0.602726	epidermis	3	-0.602726	E
Serpentine	C40_p2d2	0	0	p2d2	-0.403055	epidermis	4	-0.403055	E
Secologanin	C40_p2d2	1.89927e+06	6.27859	p2d2	1.81899	epidermis	2	1.81899	E
AHVB iminium	C40_p2d2	0	0	p2d2	-0.0952675	epidermis	4	-0.0952675	E
AHVB	C40_p2d2	0	0	p2d2	-0.135036	epidermis	4	-0.135036	E
Vinblastine	C40_p2d2	0	0	p2d2	-0.0425628	epidermis	5	-0.0425628	E
Vindoline	C40_p2d2	0	0	p2d2	-0.281252	epidermis	4	-0.281252	E
Catharanthine	C42_p2d2	887196	5.94802	p2d2	1.76328	idioblast	3	1.76328	I
Serpentine	C42_p2d2	8.23529e+06	6.91568	p2d2	2.85849	idioblast	4	2.85849	I
Secologanin	C42_p2d2	0	0	p2d2	-0.558534	idioblast	2	-0.558534	I
AHVB iminium	C42_p2d2	0	0	p2d2	-0.0952675	idioblast	4	-0.0952675	I
AHVB	C42_p2d2	0	0	p2d2	-0.135036	idioblast	4	-0.135036	I
Vinblastine	C42_p2d2	0	0	p2d2	-0.0425628	idioblast	5	-0.0425628	I
Vindoline	C42_p2d2	0	0	p2d2	-0.281252	idioblast	4	-0.281252	I
Catharanthine	C43_p2d2	0	0	p2d2	-0.602726	epidermis	3	-0.602726	E
Serpentine	C43_p2d2	0	0	p2d2	-0.403055	epidermis	4	-0.403055	E
Secologanin	C43_p2d2	4.54802e+06	6.65782	p2d2	1.9626	epidermis	2	1.9626	E
AHVB iminium	C43_p2d2	0	0	p2d2	-0.0952675	epidermis	4	-0.0952675	E
AHVB	C43_p2d2	0	0	p2d2	-0.135036	epidermis	4	-0.135036	E
Vinblastine	C43_p2d2	0	0	p2d2	-0.0425628	epidermis	5	-0.0425628	E
Vindoline	C43_p2d2	0	0	p2d2	-0.281252	epidermis	4	-0.281252	E
Catharanthine	C44_p2d2	0	0	p2d2	-0.602726	other	3	-0.602726	other
Serpentine	C44_p2d2	0	0	p2d2	-0.403055	other	4	-0.403055	other
Secologanin	C44_p2d2	0	0	p2d2	-0.558534	other	2	-0.558534	other
AHVB iminium	C44_p2d2	0	0	p2d2	-0.0952675	other	4	-0.0952675	other
AHVB	C44_p2d2	0	0	p2d2	-0.135036	other	4	-0.135036	other
Vinblastine	C44_p2d2	0	0	p2d2	-0.0425628	other	5	-0.0425628	other
Vindoline	C44_p2d2	0	0	p2d2	-0.281252	other	4	-0.281252	other
Catharanthine	C45_p2d2	0	0	p2d2	-0.602726	other	3	-0.602726	other
Serpentine	C45_p2d2	0	0	p2d2	-0.403055	other	4	-0.403055	other
Secologanin	C45_p2d2	0	0	p2d2	-0.558534	other	2	-0.558534	other
AHVB iminium	C45_p2d2	0	0	p2d2	-0.0952675	other	4	-0.0952675	other
AHVB	C45_p2d2	0	0	p2d2	-0.135036	other	4	-0.135036	other
Vinblastine	C45_p2d2	0	0	p2d2	-0.0425628	other	5	-0.0425628	other
Vindoline	C45_p2d2	0	0	p2d2	-0.281252	other	4	-0.281252	other
Catharanthine	C46_p2d2	0	0	p2d2	-0.602726	other	3	-0.602726	other
Serpentine	C46_p2d2	0	0	p2d2	-0.403055	other	4	-0.403055	other
Secologanin	C46_p2d2	0	0	p2d2	-0.558534	other	2	-0.558534	other
AHVB iminium	C46_p2d2	0	0	p2d2	-0.0952675	other	4	-0.0952675	other
AHVB	C46_p2d2	0	0	p2d2	-0.135036	other	4	-0.135036	other
Vinblastine	C46_p2d2	0	0	p2d2	-0.0425628	other	5	-0.0425628	other
Vindoline	C46_p2d2	0	0	p2d2	-0.281252	other	4	-0.281252	other
Catharanthine	C48_p2d2	0	0	p2d2	-0.602726	epidermis	3	-0.602726	E
Serpentine	C48_p2d2	0	0	p2d2	-0.403055	epidermis	4	-0.403055	E
Secologanin	C48_p2d2	750050	5.87509	p2d2	1.6662	epidermis	2	1.6662	E
AHVB iminium	C48_p2d2	0	0	p2d2	-0.0952675	epidermis	4	-0.0952675	E
AHVB	C48_p2d2	0	0	p2d2	-0.135036	epidermis	4	-0.135036	E
Vinblastine	C48_p2d2	0	0	p2d2	-0.0425628	epidermis	5	-0.0425628	E
Vindoline	C48_p2d2	0	0	p2d2	-0.281252	epidermis	4	-0.281252	E
Catharanthine	C49_p2d2	0	0	p2d2	-0.602726	epidermis	3	-0.602726	E
Serpentine	C49_p2d2	0	0	p2d2	-0.403055	epidermis	4	-0.403055	E
Secologanin	C49_p2d2	494842	5.69447	p2d2	1.5978	epidermis	2	1.5978	E
AHVB iminium	C49_p2d2	0	0	p2d2	-0.0952675	epidermis	4	-0.0952675	E
AHVB	C49_p2d2	0	0	p2d2	-0.135036	epidermis	4	-0.135036	E
Vinblastine	C49_p2d2	0	0	p2d2	-0.0425628	epidermis	5	-0.0425628	E
Vindoline	C49_p2d2	0	0	p2d2	-0.281252	epidermis	4	-0.281252	E
Catharanthine	C5_p2d2	0	0	p2d2	-0.602726	other	3	-0.602726	other
Serpentine	C5_p2d2	0	0	p2d2	-0.403055	other	4	-0.403055	other
Secologanin	C5_p2d2	0	0	p2d2	-0.558534	other	2	-0.558534	other
AHVB iminium	C5_p2d2	0	0	p2d2	-0.0952675	other	4	-0.0952675	other
AHVB	C5_p2d2	0	0	p2d2	-0.135036	other	4	-0.135036	other
Vinblastine	C5_p2d2	0	0	p2d2	-0.0425628	other	5	-0.0425628	other
Vindoline	C5_p2d2	0	0	p2d2	-0.281252	other	4	-0.281252	other
Catharanthine	C50_p2d2	0	0	p2d2	-0.602726	other	3	-0.602726	other
Serpentine	C50_p2d2	0	0	p2d2	-0.403055	other	4	-0.403055	other
Secologanin	C50_p2d2	0	0	p2d2	-0.558534	other	2	-0.558534	other
AHVB iminium	C50_p2d2	0	0	p2d2	-0.0952675	other	4	-0.0952675	other
AHVB	C50_p2d2	0	0	p2d2	-0.135036	other	4	-0.135036	other
Vinblastine	C50_p2d2	0	0	p2d2	-0.0425628	other	5	-0.0425628	other
Vindoline	C50_p2d2	0	0	p2d2	-0.281252	other	4	-0.281252	other
Catharanthine	C51_p2d2	0	0	p2d2	-0.602726	idioblast	3	-0.602726	I
Serpentine	C51_p2d2	644289	5.80908	p2d2	2.3366	idioblast	4	2.3366	I
Secologanin	C51_p2d2	3.37495e+06	6.52827	p2d2	1.91354	idioblast	2	1.91354	I
AHVB iminium	C51_p2d2	0	0	p2d2	-0.0952675	idioblast	4	-0.0952675	I
AHVB	C51_p2d2	0	0	p2d2	-0.135036	idioblast	4	-0.135036	I
Vinblastine	C51_p2d2	0	0	p2d2	-0.0425628	idioblast	5	-0.0425628	I
Vindoline	C51_p2d2	0	0	p2d2	-0.281252	idioblast	4	-0.281252	I
Catharanthine	C52_p2d2	0	0	p2d2	-0.602726	other	3	-0.602726	other
Serpentine	C52_p2d2	0	0	p2d2	-0.403055	other	4	-0.403055	other
Secologanin	C52_p2d2	0	0	p2d2	-0.558534	other	2	-0.558534	other
AHVB iminium	C52_p2d2	0	0	p2d2	-0.0952675	other	4	-0.0952675	other
AHVB	C52_p2d2	0	0	p2d2	-0.135036	other	4	-0.135036	other
Vinblastine	C52_p2d2	0	0	p2d2	-0.0425628	other	5	-0.0425628	other
Vindoline	C52_p2d2	0	0	p2d2	-0.281252	other	4	-0.281252	other
Catharanthine	C54_p2d2	24816.1	4.39475	p2d2	1.14542	idioblast	3	1.14542	I
Serpentine	C54_p2d2	263370	5.42057	p2d2	2.15337	idioblast	4	2.15337	I
Secologanin	C54_p2d2	1.59044e+06	6.20152	p2d2	1.78981	idioblast	2	1.78981	I
AHVB iminium	C54_p2d2	0	0	p2d2	-0.0952675	idioblast	4	-0.0952675	I
AHVB	C54_p2d2	0	0	p2d2	-0.135036	idioblast	4	-0.135036	I
Vinblastine	C54_p2d2	0	0	p2d2	-0.0425628	idioblast	5	-0.0425628	I
Vindoline	C54_p2d2	0	0	p2d2	-0.281252	idioblast	4	-0.281252	I
Catharanthine	C55_p2d2	0	0	p2d2	-0.602726	other	3	-0.602726	other
Serpentine	C55_p2d2	0	0	p2d2	-0.403055	other	4	-0.403055	other
Secologanin	C55_p2d2	0	0	p2d2	-0.558534	other	2	-0.558534	other
AHVB iminium	C55_p2d2	0	0	p2d2	-0.0952675	other	4	-0.0952675	other
AHVB	C55_p2d2	0	0	p2d2	-0.135036	other	4	-0.135036	other
Vinblastine	C55_p2d2	0	0	p2d2	-0.0425628	other	5	-0.0425628	other
Vindoline	C55_p2d2	0	0	p2d2	-0.281252	other	4	-0.281252	other
Catharanthine	C56_p2d2	0	0	p2d2	-0.602726	other	3	-0.602726	other
Serpentine	C56_p2d2	0	0	p2d2	-0.403055	other	4	-0.403055	other
Secologanin	C56_p2d2	0	0	p2d2	-0.558534	other	2	-0.558534	other
AHVB iminium	C56_p2d2	0	0	p2d2	-0.0952675	other	4	-0.0952675	other
AHVB	C56_p2d2	0	0	p2d2	-0.135036	other	4	-0.135036	other
Vinblastine	C56_p2d2	0	0	p2d2	-0.0425628	other	5	-0.0425628	other
Vindoline	C56_p2d2	0	0	p2d2	-0.281252	other	4	-0.281252	other
Catharanthine	C57_p2d2	0	0	p2d2	-0.602726	other	3	-0.602726	other
Serpentine	C57_p2d2	0	0	p2d2	-0.403055	other	4	-0.403055	other
Secologanin	C57_p2d2	0	0	p2d2	-0.558534	other	2	-0.558534	other
AHVB iminium	C57_p2d2	0	0	p2d2	-0.0952675	other	4	-0.0952675	other
AHVB	C57_p2d2	0	0	p2d2	-0.135036	other	4	-0.135036	other
Vinblastine	C57_p2d2	0	0	p2d2	-0.0425628	other	5	-0.0425628	other
Vindoline	C57_p2d2	0	0	p2d2	-0.281252	other	4	-0.281252	other
Catharanthine	C58_p2d2	71791.5	4.85608	p2d2	1.32892	idioblast	3	1.32892	I
Serpentine	C58_p2d2	1.10263e+06	6.04243	p2d2	2.44665	idioblast	4	2.44665	I
Secologanin	C58_p2d2	1.0175e+07	7.00753	p2d2	2.09502	idioblast	2	2.09502	I
AHVB iminium	C58_p2d2	0	0	p2d2	-0.0952675	idioblast	4	-0.0952675	I
AHVB	C58_p2d2	0	0	p2d2	-0.135036	idioblast	4	-0.135036	I
Vinblastine	C58_p2d2	0	0	p2d2	-0.0425628	idioblast	5	-0.0425628	I
Vindoline	C58_p2d2	0	0	p2d2	-0.281252	idioblast	4	-0.281252	I
Catharanthine	C60_p2d2	0	0	p2d2	-0.602726	epidermis	3	-0.602726	E
Serpentine	C60_p2d2	0	0	p2d2	-0.403055	epidermis	4	-0.403055	E
Secologanin	C60_p2d2	1.65105e+06	6.21776	p2d2	1.79596	epidermis	2	1.79596	E
AHVB iminium	C60_p2d2	0	0	p2d2	-0.0952675	epidermis	4	-0.0952675	E
[truncated: 1,865 more rows]
