# Supplementary material for: Single-cell multi-omics in the medicinal plant Catharanthus roseus
Source: Nat Chem Biol. 2023 May 15;19(8):1031–41. doi: 10.1038/s41589-023-01327-0 (PMC10374443; doi:10.1038/s41589-023-01327-0)
Supplement: Source Data Extended Data Fig. 1 — (1) Extended Data Fig. 1a: Coordinates of cells in UMAP. (2) Extended Data Fig. 1b: Average expression values and percent expressed for MIA pathway genes across cell types for scRNA-seq in root. (3) Extended Data Fig. 1c-1: Average expression values and percent expressed for select paralogs across cell types for scRNA-seq in leaf. (4) Extended Data Fig. 1c-2: Average expression values and percent expressed for select paralogs across cell types for scRNA-seq in leaf. [file 41589_2023_1327_MOESM9_ESM.xlsx]

## Sheet: Extended_data_Fig1a
UMAP_1	UMAP_2	ident
-0.735568	1.39552	1
-4.05671	-0.481766	0
-1.63638	2.92317	1
3.73031	-2.65995	4
-3.80908	3.335	3
0.758915	-1.81563	2
1.32174	-0.0725799	2
-0.675091	2.91516	1
-3.64687	1.27799	0
6.74218	3.12832	9
3.59479	-2.83716	4
-2.70033	3.44237	3
3.9378	-2.87084	2
3.12814	-1.73581	5
4.7502	-1.28893	6
2.59769	-2.18534	7
-1.16921	2.05664	1
-0.146953	1.36949	1
5.03385	-2.18112	6
4.52486	-2.97127	4
3.96022	-1.02938	6
-4.90963	0.790253	0
3.41074	0.0981736	7
-3.1437	3.76077	3
2.29441	-1.73682	7
3.9161	-1.04574	6
6.72403	3.44925	9
2.21972	-0.745314	2
-3.98622	0.408487	0
3.92681	0.83086	7
3.92185	0.110798	7
6.50849	2.79393	9
3.93087	-1.01061	6
1.85939	-2.82762	2
-1.63261	2.91165	1
-2.43003	4.94888	3
-4.47811	-1.25692	0
-3.55208	1.52986	0
2.59961	-2.15846	5
2.25483	-6.01737	5
3.79621	0.682841	7
0.885676	1.85241	1
3.44319	0.141769	7
0.773036	-1.84992	2
-4.54579	-0.0459345	0
0.0693815	-4.96086	8
-3.0117	0.943834	0
-3.76571	1.47803	0
0.846671	0.689485	2
-0.485454	2.54242	1
-3.31302	3.7808	3
-0.488627	-4.37898	8
1.91725	-2.38518	2
-1.03814	2.20285	8
0.723143	-1.99004	0
-0.389618	1.43824	1
2.16308	-0.793872	2
-3.23678	4.473	3
-3.71307	1.4163	0
5.06513	-1.685	6
-3.20068	1.28129	1
0.735014	-1.19864	2
0.694793	-1.98274	0
2.27969	-6.01388	5
-0.534928	3.07221	1
-0.0824193	-0.0904515	2
4.01351	-0.0538296	4
3.73172	-1.0988	6
-2.66502	4.71837	3
-3.43941	0.648685	0
3.62629	0.473257	7
2.86141	-1.51139	2
-3.34176	-0.101947	0
-1.73612	2.50915	1
0.835305	-1.47825	2
3.50586	-1.25278	6
-0.815097	1.68765	1
5.04858	-1.9356	6
-0.532572	-4.27943	8
4.11562	-2.89229	4
1.61541	-10.2892	1
2.31213	-5.96561	5
5.03422	-2.14665	6
6.78912	3.14251	9
-3.85375	1.8487	0
-3.6649	-0.752501	0
-4.86588	-0.0182123	0
-4.07228	1.38373	0
-1.65053	1.29189	1
6.81009	3.37166	9
3.41969	0.0021702	7
-3.79312	0.743608	0
0.882581	-1.31622	2
-3.85343	0.434059	0
-0.0948728	-0.021753	2
-2.88189	3.31793	3
-1.68973	3.84826	1
4.16615	-2.953	4
-4.05412	0.753216	0
2.24878	-4.11265	5
-0.629972	-4.41017	8
-0.581547	2.80425	1
0.418963	-1.97416	10
1.9941	-1.37413	4
0.126605	-4.96844	5
-4.05709	0.297987	0
-1.72603	2.83357	1
-2.66277	5.07573	3
-1.11483	3.21303	1
1.66601	-1.50965	2
-0.234341	-0.123569	2
6.77393	3.40826	9
-4.13113	-1.10356	0
-3.67766	0.472242	0
-4.63006	0.420279	0
3.06055	-2.68062	4
-4.03254	2.88521	3
-3.88788	-1.11096	0
-3.69048	3.39107	3
0.443341	-1.94715	10
5.04155	-2.0958	6
2.38082	-1.59303	2
-1.69872	3.83246	1
6.44329	3.80401	9
-0.840569	2.8317	1
-3.88959	0.506714	0
4.41193	-2.45452	4
-4.05127	2.15434	3
0.739569	-4.83656	8
0.925427	0.340387	2
-1.20573	2.97114	1
-0.0986011	-2.07157	10
3.48324	-2.72882	4
3.25267	-2.6845	4
-3.904	1.29164	0
-2.49438	5.342	3
-0.283893	1.55353	1
-1.38113	1.88992	1
-3.71896	3.32522	3
-0.442462	3.25902	4
3.92902	0.842272	7
-3.95923	1.41707	0
2.2795	-6.03278	5
-3.42807	3.74299	3
-0.273417	3.43417	2
3.14983	-2.71909	4
-0.144249	-2.09826	10
-5.18803	1.11128	0
-3.18249	3.39603	1
3.08074	-2.7128	4
-2.74975	2.80776	1
-2.95864	0.825383	0
0.171399	-4.94787	8
-2.80181	5.09672	3
0.710942	0.12123	2
-4.12044	1.26235	0
2.53392	-2.7218	5
-3.76758	3.28338	3
1.80307	-4.50996	5
-3.86692	-0.716873	0
-0.566721	-4.46052	8
1.78717	-5.10326	5
0.475697	-2.32109	2
4.15703	-3.03634	4
-3.97215	2.51951	3
2.67695	-3.20689	5
2.53731	-2.40166	5
3.95557	-2.80581	4
1.75067	-1.32087	2
-2.68479	4.95356	3
3.66375	-2.43071	4
-1.20975	2.50902	1
2.27854	-6.00741	5
0.751103	-1.06213	2
4.75303	-2.58886	4
0.957811	-2.03935	2
-0.739936	1.67798	1
-1.27827	3.5227	1
0.102653	-4.93451	8
1.07226	-1.60549	2
6.85501	3.30885	9
1.21225	-1.49536	2
-0.938324	3.27222	1
-3.14967	4.6965	3
0.61835	1.94073	1
-0.625813	2.88335	1
0.670164	-1.8845	10
-3.79524	1.33264	0
-3.52067	1.59988	0
-1.13764	3.54024	1
-1.75423	3.77996	1
3.60875	0.461813	7
0.72072	-4.98543	8
-3.54855	3.91123	3
-0.185538	1.7491	1
-2.07804	3.52472	1
-2.64392	4.47035	3
0.447634	-4.64089	8
1.93869	-4.53	5
2.53133	-0.998907	2
-3.30915	0.00757315	0
6.88565	3.38851	9
2.22215	-6.04195	5
4.52716	-2.4938	4
-3.09397	4.40267	3
-3.95641	-1.10896	0
-3.54554	-0.61064	0
0.937349	1.90743	1
-3.74059	0.0881156	0
1.61541	-10.2888	1
2.27859	-1.4083	2
0.829757	1.90605	1
0.876945	1.88048	1
-4.50078	-1.23111	0
2.95827	-1.73866	7
-2.60562	4.99881	3
-0.611317	-5.20274	8
4.79593	-1.42386	6
-4.08099	-0.0799019	0
3.8279	-2.98352	4
-5.02762	1.45957	0
-4.13351	-0.280202	0
3.57531	0.395671	7
-3.23171	4.46125	3
-0.715629	-4.33053	0
-1.03871	2.24587	1
-0.633047	3.70666	1
-0.317441	3.42842	2
-3.6619	4.04867	3
-4.05008	2.16194	0
-4.08063	2.17283	0
-4.96262	-0.105911	0
-3.87001	-1.03035	0
3.8299	0.880222	7
-0.515229	3.00042	1
-1.26905	3.00719	1
0.850887	0.722449	2
-3.81509	-0.767919	0
4.6242	-2.70071	4
0.606997	-4.69733	8
-3.60019	4.10626	3
-0.308665	1.26524	1
-4.02019	1.8116	0
0.9421	-1.73751	2
3.46744	-2.75007	4
-0.936771	3.86905	1
3.21563	-2.29052	4
-3.9105	0.800909	0
4.81317	-1.67993	6
-3.95948	1.9581	3
-3.19655	4.62608	3
4.21626	-2.99569	4
2.1107	-4.03491	5
-3.1001	3.64949	3
0.883643	1.83803	1
-0.0935287	1.84254	7
-3.68043	-0.42612	0
4.64857	-2.63162	4
-1.63414	2.8682	1
-0.96228	1.64431	1
-2.80726	3.40161	3
-0.137079	-0.117387	2
3.55843	-2.55127	4
-5.00371	1.32143	0
0.116975	-0.194811	2
0.710659	-1.97526	0
4.40685	-2.91643	4
0.0878808	1.07837	2
0.407028	1.92667	1
-4.28352	0.507184	0
0.601353	-1.7423	2
-2.87139	5.08737	3
-3.81043	3.34378	3
-4.14371	-0.190225	0
-4.32125	-0.286266	0
3.93763	-1.02877	6
-1.47512	2.28509	1
6.54849	3.29206	2
0.0670372	-4.98003	8
-3.92043	-0.680976	0
-4.11506	2.27611	3
4.00878	0.826976	7
-4.4399	-1.04604	0
-3.91311	1.55597	0
-1.56651	2.65062	1
-3.28248	4.3002	3
0.426608	-4.8801	8
0.263333	-2.02163	10
-3.53105	1.31475	0
-3.7409	1.25035	0
-2.41228	2.89252	1
-3.77202	0.663634	0
-3.51036	0.171684	0
-0.78557	3.08562	1
-0.268894	-0.0093146	3
-2.7447	4.37673	3
-0.595581	-5.18383	8
-0.633597	-4.41209	8
3.37886	-2.24521	4
2.73376	-3.19533	4
-3.68202	1.29364	0
0.0229094	-0.26996	2
-3.64736	-0.212888	0
-5.14573	1.37272	0
0.883567	0.768541	2
-0.224997	-0.0881404	3
3.86003	-2.51254	4
6.83893	3.30872	9
5.13234	-1.97288	6
-4.53041	0.897496	0
-3.6527	3.76956	3
4.4571	-2.65514	4
0.432797	-1.86954	0
-0.586641	3.75021	1
4.65641	-1.06765	6
0.764213	1.71231	1
3.97709	0.861335	7
1.61543	-10.2891	1
3.0589	-2.58255	4
-3.9259	1.4036	0
2.53194	-2.70201	5
3.6592	-0.104766	7
-1.08191	2.3474	1
-2.48298	1.07433	0
-3.25924	0.936957	0
2.05869	-2.29902	2
6.4398	3.81967	9
-4.08265	2.41249	3
-1.10767	2.33342	1
5.01402	-2.02407	6
3.9939	-2.73445	4
4.04256	0.94888	7
2.14099	-6.07312	5
1.77781	-4.95644	5
0.708533	-1.04311	2
-0.629001	-4.43713	8
2.15065	-6.04003	5
2.24485	-4.0475	5
-3.67436	2.99299	3
-4.62042	-1.09943	0
-4.7474	0.597337	0
-2.09013	2.62691	1
-1.56574	3.24603	1
-3.77127	1.01128	0
3.0403	-2.6697	4
4.30143	-2.93331	4
1.37546	-0.108776	2
-0.672713	3.60147	1
-2.96219	3.55897	1
1.61717	-3.82341	0
-4.58289	-1.06492	0
-4.64032	-1.32954	0
-3.55988	-0.350733	0
-3.1376	1.11184	0
3.45823	0.148384	7
3.22487	-2.60953	4
3.33659	-2.86438	5
1.07611	-1.92671	2
2.93524	-3.16934	4
-3.4506	0.255378	0
-2.4247	4.88731	3
3.54792	-1.20456	6
1.73929	-3.84669	0
2.04457	-4.32019	5
2.09617	-4.1835	5
-4.49835	-0.845611	0
-2.46801	5.34522	3
-1.10064	1.97622	1
0.0260864	-2.05157	10
-3.17897	4.60148	3
0.765877	-1.791	10
-0.141745	-0.108387	2
0.176066	1.56766	1
-4.07622	0.790726	0
1.91329	-4.31399	5
-2.77504	5.2212	3
0.665727	-1.9934	0
-2.94763	0.988169	0
-3.83136	1.8771	3
-3.08095	4.91813	3
0.859265	-1.69567	2
2.6939	-2.81802	5
2.63257	-1.52951	2
-0.677324	-4.33314	0
3.71226	-3.08801	4
-0.227471	1.584	1
-0.701785	3.73049	1
-5.05024	-0.432261	0
-4.44089	0.633705	0
3.4124	-2.94045	4
-4.65106	-1.29893	0
1.16255	-0.94097	2
0.88582	-1.77127	2
-3.44102	1.71266	0
3.92853	-1.0718	6
1.28266	-1.15557	2
0.870739	1.85042	1
-3.98618	-0.564723	0
4.72547	-2.50745	4
2.18786	-4.20652	5
0.816932	-1.85296	2
3.95772	0.875673	7
3.51227	-1.2669	6
-4.01041	-0.595153	0
3.09329	-2.31607	4
4.91267	-1.72622	6
-0.204972	2.42249	1
-4.07083	-0.423802	0
-2.48927	5.27848	3
0.535295	-2.28344	2
4.09772	0.362795	4
3.85077	0.74794	7
-0.0225411	-0.108727	2
-3.78846	0.0688251	0
0.701969	-5.0073	8
3.70069	-2.68299	4
-3.19424	4.82199	3
-4.06774	0.333136	0
-0.409614	3.58745	1
-4.58021	-1.26128	0
1.81396	-2.40399	2
-0.633578	-4.39769	8
2.78097	-3.68695	5
-0.0339615	0.0241591	2
6.70029	3.20562	9
-4.96036	-0.0326598	0
-4.81322	0.747985	0
4.00745	0.128176	7
-1.38286	2.22818	1
0.516852	1.88987	1
6.56082	2.85486	7
3.7045	-2.64677	4
6.72133	3.08627	9
-3.91823	-1.09856	0
-3.12661	3.75468	3
-3.03575	4.76618	3
0.860675	-1.46505	2
-4.64699	0.557006	0
-0.593933	-4.37891	8
4.80161	-1.5213	6
0.141945	-0.0524573	2
-3.70668	1.07271	0
2.66438	-1.33681	2
-2.71326	5.13801	3
-1.01637	1.59378	1
1.73061	-0.609361	2
-0.219066	-4.39159	8
-3.84915	0.064615	0
6.60392	2.88872	9
0.356778	-4.86754	8
-3.69053	1.72719	3
-2.15862	1.10428	1
-3.89583	1.47568	0
0.333234	-2.27132	0
-0.519001	-5.1137	8
-2.6173	5.07264	3
-4.89434	0.662377	0
-2.82611	5.14002	3
-0.796876	1.71522	1
-3.51643	1.268	0
4.94783	-1.44785	6
3.20318	-2.22146	4
-1.06782	3.29235	1
-1.17236	3.29935	1
1.61539	-10.289	1
3.36092	-2.75676	4
-1.78461	1.21443	8
3.5222	-1.27942	5
-1.80325	3.75316	3
-3.89195	1.23852	0
-1.33512	3.67727	1
-2.89309	3.42446	1
-0.784889	1.75887	1
4.77982	-2.61346	4
-4.03635	2.00988	3
1.64883	-0.610998	2
1.74044	-0.827098	2
-3.82144	1.04169	0
6.42571	3.8266	9
-4.11882	-0.383155	0
-3.43072	4.47599	3
-1.00015	2.38706	1
-2.67093	5.24629	3
1.50706	-0.35219	2
-0.43027	2.49036	1
-4.77742	0.132044	0
3.93527	0.180636	7
-4.54489	-0.861151	0
-0.240042	-4.40393	5
-4.50559	0.975404	0
6.6685	3.05918	9
-1.84209	3.73638	1
-0.769421	3.59243	1
0.73044	-1.36585	2
-1.44975	1.39138	1
-3.65206	4.05608	3
0.674695	-1.74501	2
2.57096	-2.93757	5
6.42486	3.83483	9
-0.354977	3.33084	4
0.489766	2.01866	1
-2.87132	4.34559	3
1.79882	-1.45655	2
3.89998	0.803154	7
-3.19769	3.9659	3
-4.85032	0.953556	0
2.91041	-2.23527	4
0.819615	0.385159	2
-1.01705	3.17079	1
-0.630382	3.80788	4
4.36252	-2.95792	4
0.765291	0.504303	2
3.26572	-1.35701	6
-4.97827	0.707861	0
-2.86799	3.4037	3
-3.79574	1.39187	0
3.17407	-2.58944	4
-1.78896	3.68131	1
3.26421	-2.64359	4
4.89993	-1.43252	6
-2.20441	2.96227	1
-4.93582	-0.120611	0
0.880068	-4.95194	8
-5.18594	1.20548	0
-2.52515	3.56456	3
3.97096	0.188858	7
-0.764294	-4.28611	8
-0.355241	3.5566	2
-2.17589	3.4411	1
4.79166	-1.52266	6
-3.81505	2.95097	1
-3.68948	1.10329	0
6.62551	3.21294	9
2.64747	-2.72726	4
2.66049	-3.72558	5
-0.128246	-2.09185	10
0.756935	-1.55796	2
-0.726564	1.82131	1
3.99574	0.134921	7
-3.09674	4.96945	3
-1.61238	2.37897	1
6.6091	2.89738	4
-1.70443	3.81325	1
4.71321	-2.59145	4
-4.92253	0.696575	0
-4.64156	-1.33246	0
-3.77433	1.54096	0
6.66854	3.03363	7
4.37998	-2.77329	4
-4.16663	2.11375	3
6.84883	3.30358	9
-4.03779	0.0715846	0
1.79201	-5.1852	5
6.48135	2.76074	4
0.98955	0.541407	2
-2.21604	2.72847	1
-2.69322	5.20996	3
3.99581	0.94174	7
-0.555673	-4.46396	8
-0.611295	-5.20333	8
4.9407	-1.51543	6
-1.70239	2.88648	1
-2.74934	3.40039	3
0.388603	-0.501507	2
-0.628873	-5.21521	8
-3.98104	2.04455	3
-3.62051	1.13501	0
-5.04313	1.11838	0
0.805532	-4.93509	8
0.811037	0.593174	2
2.1208	-1.66265	4
-1.36179	4.10183	1
0.0412741	-4.98821	8
0.63469	-4.77477	8
4.83362	-1.58112	6
2.79701	-1.91349	5
-1.65059	1.28578	1
0.206014	1.61404	1
3.94734	-2.81463	4
2.42494	-0.967941	2
-3.78091	1.35192	0
-3.86665	-0.693631	0
-3.34503	0.843365	0
5.06612	-2.10587	6
3.97892	0.938793	7
-4.35529	-0.249101	0
-0.145017	0.00337602	2
-3.78723	1.35611	0
-0.669823	-4.38597	8
4.01119	-0.914679	6
-2.82311	4.82474	3
-0.207042	1.28519	1
3.24682	-2.46525	4
-2.45893	3.5384	3
0.0713066	1.43849	1
0.516842	-1.8307	2
-0.6365	2.18379	1
-3.66003	-0.46966	0
1.45571	-4.64118	5
-5.15237	1.35689	0
-2.85603	5.07781	3
-3.23006	3.71818	3
3.96782	-2.91966	4
-5.03427	0.949919	0
-4.14178	1.72201	0
-3.33118	4.00286	3
0.854917	1.739	1
-1.20134	3.54961	1
-0.0345676	1.46308	1
3.76507	0.602535	7
-0.20336	-0.139233	2
1.6917	-0.597085	2
1.02197	1.66908	1
2.18763	-5.99828	5
-2.21543	3.52666	3
-4.00656	2.4859	3
-3.81879	-0.727838	0
3.82697	-2.76262	4
-0.894202	2.453	1
3.81248	0.686616	7
0.0423682	2.31256	1
-3.78433	-0.881044	0
1.86145	-1.34594	4
3.58256	-2.8005	4
3.19073	-2.31243	4
2.26084	-6.04444	5
-4.06934	2.42874	3
-4.94117	1.34003	0
-1.74589	3.77555	1
0.720078	-1.07825	2
4.621	-1.03758	6
-3.79948	3.24165	3
6.8569	3.33102	9
-0.72155	3.7044	1
3.95986	0.798009	7
-2.89133	0.205575	2
-3.83794	1.74293	0
3.66175	0.601502	7
6.57385	2.8714	0
0.251315	-2.01096	10
-3.57746	3.56677	3
-2.14108	2.91784	1
-0.209852	-4.39691	8
-3.81565	1.41248	0
-0.28842	1.69437	1
-3.57782	1.47235	0
-3.88598	0.825886	0
0.891988	1.84918	1
2.44155	-1.39741	2
-4.80716	-0.834615	0
-3.88895	0.194795	0
3.53857	0.354982	7
-2.91027	5.06896	3
4.00662	0.0781644	7
3.46496	0.170151	7
-1.89435	3.64017	1
6.42117	3.837	9
-5.06305	1.32127	0
3.99682	0.808246	7
0.575551	1.76707	1
-3.48586	-0.117384	0
-3.12656	4.808	3
2.81263	-1.51957	2
-3.55675	0.0547673	0
-5.00977	0.803351	0
-4.04385	2.50387	3
-0.0430131	-4.44836	8
-3.68345	-0.758156	0
-0.241854	1.28474	1
-1.67561	2.87152	1
-4.59976	-1.25811	0
-3.86866	-1.07306	0
-1.42042	2.39094	1
-2.87708	5.0701	3
-4.12725	-0.194859	0
0.430745	-1.99893	10
-3.90662	-1.00998	0
-0.145983	2.14746	1
-1.49056	2.02981	1
0.0414929	-4.97537	8
-0.575104	-4.49012	8
-4.65502	-1.31939	0
-1.29779	2.06652	1
3.30944	-2.5417	4
3.74664	-0.189661	7
0.0557546	-4.97543	8
2.64122	-3.44815	5
-1.82466	3.71225	1
2.48995	-3.32091	5
-0.617468	-5.20213	8
3.76672	-0.0929037	7
-3.87033	-0.752943	0
-4.98311	1.30582	0
6.58028	2.92923	9
-3.83785	0.8501	0
4.68566	-2.2184	6
-4.84686	0.794399	0
4.68743	-2.5987	4
3.35748	-2.8334	4
2.37882	-1.77797	4
-5.1238	1.12453	0
-0.989226	3.57231	1
0.599349	0.116279	2
-2.78103	3.39672	3
6.56029	2.82817	9
6.65474	3.0407	9
0.918956	1.6009	1
-4.01398	2.4512	3
6.79878	3.28681	9
-2.93911	4.30716	3
-4.97161	1.30645	0
-0.558737	2.96576	1
-3.6529	3.85007	3
0.763519	-1.02174	2
-1.32058	3.59478	1
2.41902	-2.26299	5
-1.19582	2.23955	1
2.26202	-5.99431	5
-4.54262	0.672707	0
0.650184	-4.7915	8
-0.0376851	-2.07678	10
2.23041	-6.0088	5
1.26242	-4.69452	5
-3.4072	-0.399438	0
6.44153	3.81131	9
-2.13762	3.52125	3
0.60171	-4.73401	8
0.868196	0.725849	2
-1.3631	2.18121	1
-4.61152	-1.33728	0
4.52862	-2.72138	4
6.85794	3.15835	9
-1.31241	3.61761	1
0.894107	0.269601	2
-0.97635	3.29881	1
-4.26509	-0.270208	0
-3.65836	-0.148256	0
1.76901	-0.706622	2
6.76685	3.49035	9
4.47032	-2.96454	4
2.54507	-1.40923	2
-0.343826	1.25403	1
0.029947	-4.96611	8
-0.0608222	2.25792	1
0.780902	-4.86773	8
6.61685	3.23139	9
2.6241	-3.39263	5
3.95679	0.843343	7
1.17434	-1.67659	2
-3.21863	1.31201	0
-4.06914	2.26182	3
3.47576	0.10243	7
3.56848	0.241204	7
6.87637	3.25827	9
-3.55619	-0.622582	0
0.174959	-0.36458	2
0.325086	-4.89611	8
3.63678	0.491906	7
6.74201	3.08841	9
-3.31378	0.846679	0
3.05267	-2.66887	4
-3.69076	3.80789	3
-3.74838	0.596014	0
-0.0534864	1.21677	6
-3.32223	0.929073	0
-0.142787	-0.14087	2
-1.35088	1.44862	1
4.05389	-2.2544	4
3.98012	-2.80455	4
0.595856	1.85756	1
4.52603	-2.74492	4
4.44204	-1.26096	6
3.31205	-2.06342	4
-3.97656	1.80937	0
0.362251	-1.99426	10
3.48669	-2.62179	4
4.43327	-2.6838	4
-3.30929	3.82053	3
1.29106	-4.65312	5
0.846854	-1.93017	2
-0.0513383	-4.34419	5
-4.80012	0.174483	0
0.349767	-4.80033	8
-3.85706	3.0874	3
0.708808	-1.50703	2
0.789789	-4.96454	8
1.69478	-3.86414	0
-2.70988	5.00073	3
4.1774	-2.83655	4
1.61539	-10.2891	1
3.76915	-0.0852397	7
1.91087	-4.43823	5
0.0485778	0.979554	2
4.87772	-1.86611	6
-3.15394	4.49999	3
-3.92784	-0.606394	0
2.27817	-6.05965	5
3.24485	-2.36763	4
2.66098	-2.08505	4
3.46276	0.148108	7
5.11632	-1.86709	6
-4.80263	0.205317	0
-0.279859	1.49239	1
0.101176	-2.03735	10
-4.0389	2.62834	3
-1.54014	2.90012	1
-3.45385	1.6571	1
1.21175	0.176554	2
-1.36377	2.6167	1
1.63735	-0.701803	2
-0.610453	2.19625	1
1.32888	-1.53519	2
-3.67859	1.26481	0
-4.0454	1.28796	0
-2.63283	4.99825	3
0.534243	1.9582	1
-1.42904	2.4497	1
1.99047	-0.587366	2
4.71498	-1.14618	6
3.15218	-2.70832	4
0.815228	-1.85918	2
-3.79777	1.66288	0
1.72766	-5.11842	5
-2.22849	2.87993	1
3.91467	-3.0094	4
-4.75294	0.0352627	0
1.94918	-0.539638	2
6.7678	3.15468	9
-0.994145	2.30652	1
2.09871	-3.81919	5
-3.37669	3.8758	3
-4.0425	0.121893	0
-4.57641	-1.12024	0
1.09443	-4.75438	8
-2.73074	5.23951	3
0.746696	-1.04999	2
1.01437	-1.92281	0
-4.55671	0.615177	0
-3.78866	1.8768	3
1.98433	-1.12839	2
3.51872	-2.98815	4
-3.81534	3.16275	3
0.802955	-4.95371	8
4.42846	-2.96709	4
-3.7873	-0.699854	0
-3.57566	3.21724	3
1.70255	-3.91226	5
-2.92752	5.02871	3
-3.17867	0.902275	0
3.73391	-2.65832	4
4.24107	-2.83424	4
3.83263	0.741617	7
-3.20956	1.11946	0
-2.35142	2.62945	1
-3.72911	3.72471	3
3.40546	-2.56807	4
2.16815	-6.03422	5
-0.0495203	-2.08395	10
2.17779	-6.06197	5
6.78148	3.40647	9
1.32295	-0.0628197	2
-4.6204	-0.0412384	0
-4.63551	-1.31639	0
3.07427	-2.61626	4
0.663191	-5.01637	8
-3.82521	1.49498	0
-4.00501	1.66688	1
1.15089	-0.985673	2
0.0931499	0.562011	2
3.71372	-2.56137	4
2.29415	-5.97856	5
-0.242424	2.16987	1
0.649353	0.0975559	2
-4.10789	-0.689485	0
-4.62813	-1.26349	0
3.82392	-2.98303	4
-0.304036	3.46492	2
2.71994	-3.20643	5
2.2995	-1.77351	2
-4.27257	0.37526	0
2.23684	-4.08755	5
0.643586	-4.75018	8
-0.570885	-4.46057	8
-0.477274	1.31101	1
4.77789	-1.46766	6
0.209733	1.45444	1
-3.41954	4.36897	3
0.402845	1.90188	1
6.66311	3.51425	9
6.4231	3.82914	9
0.398032	-1.82648	2
5.00385	-1.96685	6
2.28043	-6.01437	5
1.84192	-2.76955	2
-1.73779	2.86973	1
-1.68779	3.13914	1
3.19395	-2.33364	4
-4.55267	0.624691	0
-3.53519	0.0396522	0
-4.42643	0.986085	0
-4.64587	-1.3011	0
-3.29413	-0.238748	0
-3.70017	3.80233	3
1.17216	-1.57934	2
3.77409	-0.119162	4
3.98323	0.894924	7
0.937179	0.918772	1
-2.91508	1.19618	0
-3.94945	2.93799	3
4.0113	-0.0355572	4
-4.09387	2.12987	3
0.903524	1.87167	1
-2.43238	4.89655	3
3.25263	-2.37924	4
4.27045	-3.0174	4
-3.83059	0.485837	0
2.40014	-2.94016	5
-0.605275	-4.44812	8
-5.03976	0.873548	0
-0.490627	2.49848	1
-1.27281	2.6248	1
1.10756	1.43451	2
3.83533	-2.82638	4
4.41643	-2.65874	4
2.7146	-1.58351	4
-3.12134	1.18812	1
3.70387	-0.221295	7
6.83064	3.3896	9
-0.285246	2.30491	1
-0.0448612	-2.07024	10
1.27242	-0.0185028	2
3.78321	0.617744	7
-0.150599	-2.09692	10
-3.57509	3.67858	3
4.95549	-1.45139	6
-0.717918	3.02179	1
-4.62106	-1.32043	0
0.841919	0.776937	1
-4.91346	0.683667	0
-4.58543	-1.25174	0
0.617528	-1.45267	2
3.92766	-1.01834	6
4.73561	-1.45383	6
0.211064	-2.00906	10
-1.36892	1.46546	1
-1.45081	3.72592	1
-0.208407	-4.45459	8
0.565704	1.94938	1
-0.0287781	-4.96227	8
4.37379	-2.70873	4
3.41472	0.0768461	7
-2.87992	4.52465	3
4.50658	-2.74463	4
-4.71696	0.597869	0
-4.10758	-0.356299	0
3.50021	-1.25712	6
-1.49569	2.31648	1
-0.352889	1.59072	1
2.54808	-2.21911	5
-3.89011	1.0617	0
1.67323	-3.83237	0
3.05489	-1.75518	5
2.44088	-2.63566	5
0.240704	0.000643667	2
3.07958	-1.49828	6
0.853877	-1.86236	2
4.46128	-2.72856	4
1.95883	-1.36597	4
-0.826073	1.69582	1
-3.60556	4.04018	3
0.948429	0.451172	2
-3.74819	1.28906	0
0.797757	-1.24946	2
-0.0462973	2.05306	2
-2.48877	5.35639	3
-4.04271	0.0212696	0
0.590685	1.98373	1
2.15291	-6.03587	5
1.96747	-2.43023	2
-3.55472	-0.707102	0
-3.98673	1.26593	0
-1.61323	2.74628	1
-1.56839	2.28247	1
-4.05773	0.342353	0
0.804877	-1.09686	2
-4.45086	0.368223	0
-2.25159	0.984725	1
-4.26014	0.305552	0
-3.97624	1.80709	3
-3.56072	3.70666	3
-3.7223	1.50851	0
2.51877	-2.30881	5
-0.300307	1.2701	1
-0.202758	-4.39881	8
-1.14423	2.41951	1
-0.363948	-4.54772	8
3.53057	-2.47217	4
2.16395	-4.12303	5
-4.75196	-0.913611	0
-1.34672	1.45184	1
4.2112	-2.9938	4
0.575963	1.94852	1
0.76439	-4.92302	8
-3.79284	3.22674	3
-3.30542	-0.248646	0
-2.60003	5.04627	3
-1.85067	2.57375	1
5.0012	-1.56435	6
-0.197054	-4.38542	8
0.930011	1.79964	1
-2.47974	3.57663	3
1.65143	-1.05541	2
-3.71033	1.4388	0
1.86804	-2.85594	2
-0.292594	1.56968	1
-5.15481	1.10567	0
-1.21343	2.46031	1
0.584121	-4.71575	8
0.0706172	-0.223621	2
-4.24135	-1.13624	0
4.2526	-2.92614	4
-3.58107	0.098467	0
-3.24873	0.31379	0
-2.82461	5.14063	3
6.66542	2.95101	7
-3.48102	1.38687	0
3.74292	-2.66024	4
-2.50577	4.93814	3
1.41264	-0.466191	2
-1.95535	1.17652	1
-4.08995	1.72477	0
-0.0730029	1.81763	0
-3.54263	1.49512	0
3.35457	-1.39657	6
1.77227	-5.13325	5
0.17843	-4.95311	8
0.62144	1.81075	1
5.03292	-1.79668	6
2.10785	-4.17078	5
-1.1411	1.65966	1
0.964422	1.57492	1
-2.80523	4.64027	3
-2.91547	0.94888	0
-3.99912	-0.476662	0
2.17303	-4.2112	5
1.78736	-3.87359	5
5.13721	-1.83011	6
3.27207	-2.722	4
4.17699	-2.91792	4
-3.61128	1.59238	0
-4.57203	-1.2208	0
1.70454	-1.53579	4
-3.68555	1.54911	0
-4.57045	-1.2116	0
-0.804964	1.69124	1
3.48792	-2.84013	4
0.95358	-1.89132	5
2.06918	-1.33073	4
6.42585	3.83602	9
-3.99837	2.57609	3
-4.42528	-0.972438	0
2.87693	-1.56249	2
6.57012	3.28898	9
2.41944	-3.85741	5
-4.77036	-0.577255	0
-1.37018	1.89847	1
-1.28118	2.33696	1
4.27329	-2.23536	4
-2.31755	4.90106	3
-1.04354	3.16621	1
1.61542	-10.2891	1
2.98353	-3.00875	4
-4.94541	0.645054	0
-0.18635	-0.123789	2
-4.73465	1.33781	0
3.79769	0.698766	7
-3.35387	1.7096	1
1.61535	-10.2888	1
0.31293	-2.12104	2
-0.68325	3.76692	1
0.753306	-1.48378	2
-4.63617	-1.31189	0
-4.51658	-0.784292	0
-0.609822	-5.19857	8
-0.272342	-0.0803375	3
2.05488	-4.21783	5
-4.42439	1.02366	0
0.937731	-1.54829	2
0.872766	1.27551	1
-3.95478	2.74273	3
-0.133824	-2.09618	10
2.11744	-3.69481	2
1.92746	-4.414	5
-1.555	2.88677	1
-3.31231	3.98754	3
-4.5782	-1.25796	0
5.03298	-2.00683	6
-3.68036	1.75597	1
3.41696	-2.93143	4
1.51681	-4.63512	5
0.894418	1.79544	1
-4.85642	0.471495	0
1.79557	-3.77098	0
-2.76602	3.41178	3
2.65425	-3.44778	5
-1.75906	3.01674	1
2.52986	-2.75423	5
-3.59298	-0.0982564	0
0.769738	-1.40634	2
-0.838633	2.43517	1
-0.400552	3.59524	2
-5.13565	1.16148	0
4.16183	-2.98972	4
-2.74357	5.22084	3
-3.89497	-1.05048	0
-0.265612	2.42245	1
0.826192	0.45796	2
0.0929363	-4.97158	8
-0.395382	3.37774	4
1.94802	-2.36719	2
2.78301	-2.92185	5
0.781601	1.84358	1
-3.92391	-0.646211	0
-3.13592	3.68933	3
-2.62857	0.503139	0
2.88393	-1.78079	7
3.18738	-2.59014	4
-4.90387	-0.150137	0
-3.8669	0.525376	0
-3.64803	-0.0957302	0
2.6442	-3.74264	5
3.24913	-2.38647	4
0.635724	-1.98317	0
-3.31995	4.54478	3
-4.79872	0.130951	0
-0.497564	1.38539	1
4.53792	-1.2879	6
-3.43467	0.807244	0
2.5421	-1.8191	7
-2.86937	4.67196	3
-0.734421	3.24494	1
4.21699	-2.97414	4
-3.74341	0.869032	0
1.20668	-1.48592	2
1.80542	-2.66689	2
1.92801	-1.38399	2
3.28537	-2.79645	4
2.30452	-2.18719	0
0.69879	-1.03078	2
3.74654	0.673187	7
-2.93785	5.05984	3
-4.03077	2.61113	3
4.32724	-2.59381	4
-4.94141	0.751273	0
4.33711	-2.9793	4
-2.77859	3.48546	3
-2.39753	3.04833	1
1.17154	-4.72698	5
0.8311	-1.88378	2
-0.460235	2.75221	1
-3.60002	-0.469051	0
-0.226189	-0.134723	3
-3.27237	-0.151648	0
-3.88534	-1.01435	0
1.61507	-10.2874	1
-2.73428	3.38479	2
0.17335	-0.0140803	2
1.5971	-0.696371	2
4.30662	-2.96595	4
1.80835	-0.689946	2
0.692909	-1.76259	2
5.1202	-1.99986	6
6.71954	3.39205	9
-2.57238	5.03432	3
-2.94313	5.10177	3
0.709403	1.94222	1
-0.0702725	-0.115542	2
0.835914	-1.87595	2
-3.91557	2.87146	3
3.74134	0.670732	7
1.61533	-10.2888	1
1.23619	-1.5	2
0.310544	-5.01007	8
-4.05004	0.0986903	0
0.590659	-5.02087	8
4.39725	-2.95582	4
-5.00644	1.48534	3
-1.4117	3.05856	1
-4.00488	1.60438	0
0.938324	-1.77036	2
-1.435	2.35128	1
-4.06176	2.42813	3
0.458481	-4.82275	8
-3.26044	4.28905	3
-3.84238	-0.735564	0
-0.152015	-2.11148	10
4.77643	-1.45635	6
-0.116196	-0.111903	2
1.61007	-0.540201	2
0.799984	0.791137	2
-4.66409	-1.1353	0
0.396751	-4.8551	8
6.82361	3.34205	9
1.75564	-2.68231	2
6.43854	3.81858	9
1.94404	-1.35019	4
-4.87219	0.755605	0
0.826386	-1.71252	2
4.14833	0.44404	6
-4.92211	1.4267	0
-4.02913	2.66099	3
5.06068	-2.10763	6
-2.31107	2.93134	1
2.16309	-0.627905	6
0.102105	-0.119497	2
3.20516	-2.66557	4
6.69237	3.06307	9
0.753125	-1.06154	2
-5.04506	1.31609	0
-1.68035	2.81804	1
1.87673	-4.44258	5
-3.31428	4.30507	3
-3.14814	3.63481	3
-3.84117	1.37946	0
-4.59957	-1.28228	0
-3.25376	0.897679	0
0.443173	-1.96018	10
-4.57178	-1.25086	0
3.64777	0.375776	7
3.75713	0.670585	7
0.1702	-0.0821553	2
-4.5313	1.05466	0
2.80649	-3.30445	4
2.07736	-1.08666	2
-1.19108	3.53388	1
1.72689	-3.83181	5
3.77186	0.607776	7
0.355707	-4.8728	8
-3.84445	3.11618	3
0.755131	-1.07302	2
-4.62999	-1.30273	0
-3.56295	-0.761059	0
-4.00008	1.6454	0
-3.58996	-0.71485	0
2.12438	-6.07252	5
-0.263024	2.25392	1
0.19798	-2.04729	10
0.814784	1.03714	1
3.77888	-3.00693	4
-0.551744	3.80662	6
-3.9996	-0.982074	0
3.32913	-0.0744412	7
-2.43852	4.91699	3
-0.698269	2.9151	1
4.3266	-2.98565	4
2.71178	-3.2094	5
-4.58041	0.649981	0
2.21238	-1.6697	4
5.06173	-2.11472	6
4.74303	-1.28223	6
2.62551	-3.41473	5
3.75539	-2.76479	4
-0.0219145	-0.00365266	2
0.622703	-4.72128	8
0.740613	-1.48501	2
-4.78002	0.631979	0
-0.207127	-0.105354	2
-3.0097	5.00527	3
-0.783003	2.79821	1
-4.11043	0.378802	0
0.739322	-1.08297	2
3.22918	-2.60681	4
-1.46711	3.75341	1
3.51702	0.218182	7
-4.7798	0.540688	0
-3.72482	3.26631	3
2.55957	-2.71313	5
-5.00309	0.977429	0
-5.00944	1.51868	3
0.279314	1.88301	1
-0.129577	2.39359	1
-4.4717	-0.855909	0
-5.08474	0.997474	0
3.63714	-2.28125	4
0.573464	0.328003	2
-0.0566056	0.0162265	2
0.760023	-1.96048	0
1.81441	-2.70004	2
-1.67413	2.89295	1
4.0309	-3.03112	4
-4.95125	0.628912	0
5.11236	-2.13792	6
4.91446	-1.98973	6
2.44687	-2.72104	5
-4.86483	0.338365	0
3.02573	-3.01227	5
-0.569872	2.15025	1
0.842665	0.626586	2
-1.35163	2.03759	1
-2.74524	4.97107	3
2.38522	-3.92654	5
0.0598053	1.30983	1
-0.268785	1.53522	1
-4.11187	1.97794	0
-3.47802	3.52209	3
4.35133	-2.95172	4
4.0465	0.754383	7
3.66428	0.601171	7
2.09167	-1.28771	4
-3.20477	4.59236	3
0.884977	1.81492	1
2.05201	-3.91953	2
0.401464	0.0456403	2
-2.69466	4.75389	3
-4.79891	0.182816	0
-1.55303	3.25402	1
3.54367	-2.82893	4
2.50165	-1.92227	2
-2.39995	1.09887	1
0.864176	-4.92429	8
0.0763092	-4.18148	5
-2.61242	5.11116	3
2.28579	-1.72338	7
-3.25584	1.06702	0
-3.71131	-0.871364	0
0.70134	-1.41799	2
2.20131	-6.04636	5
-0.667083	3.81864	1
-3.99865	1.80412	0
-1.65566	3.25732	1
3.98917	-2.79781	4
-4.61121	0.115786	0
-1.63453	2.94246	1
4.34957	-2.48256	4
-2.7623	3.41036	3
0.663428	-1.86504	10
-2.1908	1.14059	1
-0.38732	2.16848	1
4.20035	-2.66689	4
-1.10062	2.36173	1
1.82969	-4.53442	5
-1.4233	2.66152	1
-3.91943	-1.03017	0
2.15742	-6.02538	5
-2.8382	0.412871	0
1.79062	-2.66352	2
3.40329	-2.82803	4
3.7082	-3.08015	4
3.01329	-1.66092	5
2.32566	-2.14378	0
3.82338	-2.97699	4
2.70543	-3.33362	5
5.06693	-2.07436	6
-0.420454	1.44744	1
-4.73356	-0.148531	0
-3.85206	0.399491	0
-0.186715	-4.38472	0
1.99131	-4.07343	5
-4.92077	1.34443	0
1.91187	-1.34509	4
-3.978	1.08598	0
-2.61146	4.26711	3
-3.88645	-1.04576	0
4.0124	0.574813	7
-3.16795	1.2526	0
1.09597	-1.87589	0
-1.49496	3.7596	1
3.76717	0.92905	7
3.45743	0.165573	7
-3.18089	0.15298	2
-2.61468	3.38018	3
-3.94213	1.55979	0
1.03234	1.6203	1
0.888731	1.6815	1
-0.596774	2.69035	1
3.89873	0.785733	7
0.842179	-1.75943	10
-0.749464	3.48613	1
-3.73828	-0.757546	0
-2.32641	2.68301	1
-5.06974	1.15615	0
1.40878	-4.79166	5
3.94618	-2.97469	4
-4.58232	0.760872	0
3.55983	-2.87865	4
-0.318733	3.53344	2
-3.60759	1.5498	0
2.58669	-1.88066	4
-2.25063	0.947649	1
0.738524	-1.65579	2
-4.09556	2.11341	3
-2.01798	1.17201	1
-3.8891	-0.666019	0
-3.897	2.87665	3
3.18931	-2.64504	4
3.63202	0.453759	7
3.93877	-1.01769	6
3.9738	0.933103	7
4.46212	-3.093	4
-3.23255	-0.263315	2
1.34267	-1.23906	2
1.41933	-4.57126	5
1.80424	-2.69025	2
-3.79065	3.22798	3
2.81307	-1.43526	2
-0.569321	-4.45597	8
1.57566	-0.701404	2
-2.46844	5.3565	3
-4.01202	0.377383	0
0.809374	0.928975	1
0.335008	-2.36549	0
1.6422	-1.43104	4
1.66011	-1.25977	2
4.4012	-2.937	4
-0.223468	-0.10614	2
-2.85028	5.1744	3
1.69082	-4.97398	5
-0.996072	2.11286	1
-4.02593	2.61424	3
2.60417	-1.85818	7
-0.300619	1.4416	1
-0.52121	-4.48241	8
3.46594	0.151264	7
-2.05496	1.18026	1
0.455809	0.0387771	2
-3.44909	1.93376	3
-4.82743	0.173776	0
-4.16691	0.406886	0
0.111519	-4.96765	8
-0.300064	1.15158	9
-2.07972	1.13756	1
3.13565	-1.74211	5
-4.30179	-0.133392	0
2.14986	-5.97866	5
4.10697	-2.95323	4
2.22581	-6.00271	5
3.21787	-3.08324	4
3.12713	-2.71287	4
5.0873	-2.15476	6
-3.64829	0.443222	0
-0.528844	2.62578	1
-2.18247	3.43822	3
-3.18733	3.89478	3
-4.882	1.32933	0
4.45108	-2.93713	4
4.34579	-2.60619	4
-0.316521	3.41113	2
2.34618	-1.03712	2
-4.03372	1.70698	0
-4.16824	-0.231593	0
-4.0567	2.38994	3
3.62207	0.468469	7
2.19633	-4.17184	5
3.24704	-1.62346	5
1.94627	-1.73209	2
2.82007	-2.88093	5
-3.99444	0.343485	0
1.96916	-4.41062	5
0.300941	-1.99289	10
-1.4377	3.11592	1
-3.32524	1.34939	0
3.35976	-2.66101	4
3.90439	-1.04441	6
4.90843	-1.43915	6
-0.591235	2.6047	1
1.81379	-4.7464	5
4.7782	-1.43512	6
1.07705	0.075569	2
2.31043	-0.986739	2
-0.725533	3.71231	1
-2.81461	4.42006	3
1.75339	-0.528767	2
4.81904	-1.7557	6
-3.64566	1.25216	0
3.28549	-3.05382	4
4.29883	-2.90799	4
-3.518	0.100252	0
-3.69496	0.513947	0
-2.16368	2.97867	1
-1.12569	3.26385	1
-5.07836	-0.413385	0
-3.27663	0.173475	0
1.05122	-4.75244	8
-4.81214	0.59534	0
0.74603	-1.82252	2
-0.842639	3.26448	1
-0.0961417	1.27057	1
3.50952	-1.24958	6
-2.45056	4.95035	3
-0.288051	-0.0817609	3
4.95093	-1.90825	6
1.66212	-0.743861	2
-2.58509	5.20812	3
1.83888	-4.9285	5
-5.05285	-0.419502	0
-2.64371	4.9954	3
2.19892	-3.69535	5
-3.94507	2.59772	3
3.63257	-2.68263	4
0.434443	-1.95912	2
-0.0843957	-4.49878	8
-2.19648	1.02736	1
0.812611	-1.80556	10
4.38459	-2.79563	4
3.79064	0.00456082	7
-3.99606	0.267557	0
-3.73647	1.46568	0
2.37974	-3.31435	5
-3.18443	3.8784	3
2.07369	-5.85472	5
3.54705	-2.8145	4
-3.56672	0.413417	0
-5.12326	1.43607	1
-2.75386	4.3661	2
3.7752	0.669534	7
-0.509005	-4.51732	8
4.27432	-2.71393	4
-0.0970948	1.22626	1
-1.22438	3.37886	1
1.542	-0.343448	2
-4.72121	0.163774	0
3.26112	-2.57222	4
6.72239	3.4155	9
-2.92312	5.08845	3
-2.85023	5.00942	3
-2.5126	5.32238	3
-0.701677	3.1156	1
-3.57853	0.0746964	0
-0.549129	-4.46421	8
3.93788	-1.03514	6
-3.86068	3.11207	3
-2.43413	1.36245	1
-4.97814	0.943143	0
-4.14559	0.429274	0
-2.58143	4.98413	3
6.57793	3.20998	9
3.67026	-2.67564	4
3.76039	-0.0733649	7
0.106304	2.28461	1
5.06343	-2.08415	6
2.50812	-2.84752	5
4.20952	-2.98122	4
4.91399	-2.2948	6
-2.32906	2.70625	1
6.86186	3.25503	9
5.11135	-2.00236	6
3.36049	-2.98294	4
-0.275764	-4.74284	8
-3.09598	4.75699	3
1.59367	-0.841821	2
2.03897	-4.39162	5
3.54912	0.160655	7
1.66452	-4.39182	5
-3.71492	3.33625	3
0.481413	-2.18542	2
6.77319	3.16092	9
-3.30691	4.57092	3
0.719441	0.586462	2
6.85158	3.30083	9
-4.04829	0.245714	0
-2.54384	5.30987	3
3.80329	0.59172	7
-3.52031	1.62893	0
0.800737	-4.84894	8
-0.217824	-4.4146	8
-3.45335	2.34817	3
0.733263	-1.84594	10
-2.83117	3.41684	3
-2.46777	4.29521	2
-0.136124	-4.45276	8
-3.90339	0.858471	0
3.49302	-1.26479	6
3.42312	-2.68191	4
4.39901	-2.98654	4
0.329989	1.66696	1
4.96823	-2.20706	4
6.77381	3.01545	9
4.42855	-2.74091	4
-3.954	1.64281	3
-2.84361	5.14114	3
0.844609	1.90362	1
-3.54598	0.514629	0
-0.210726	-4.49836	8
-4.43234	0.415805	0
2.54699	-2.53519	5
3.91783	-1.0199	6
1.80412	-4.55842	5
-0.20216	1.2862	1
-1.0643	3.50736	1
3.55487	-2.4514	4
1.86955	-4.41435	5
-2.72338	3.43344	3
-0.125225	-2.0858	10
1.76999	-2.54176	2
-0.490476	1.97212	1
3.92235	-2.79309	4
-4.96037	-0.0273179	0
0.0599263	-0.166095	2
-2.96333	2.85065	1
2.17046	-6.03355	5
0.218301	-4.6439	8
-0.077849	-2.06895	10
3.48061	-1.27349	6
-3.69196	3.94974	3
6.45026	3.80722	9
-3.07922	3.81268	3
0.6106	-1.78557	2
-2.46329	3.54572	3
4.37282	-3.07561	4
4.6622	-1.05872	6
-1.19904	2.47464	1
-4.64075	-1.28874	0
-1.7601	1.25917	1
-3.51229	1.65026	1
3.99329	0.886494	7
2.53502	-1.83052	5
1.78162	-4.51156	5
-4.02511	2.65862	3
5.13735	-1.87664	6
0.88193	1.89386	1
-0.353587	1.45321	1
0.817177	1.84541	1
3.681	-2.97515	4
3.17998	-2.54507	5
6.73064	3.42351	9
6.79722	3.21154	9
1.1189	-5.00886	8
6.75804	3.09361	9
-4.40133	1.25253	0
0.166855	-4.96416	8
4.40484	-2.77884	4
1.43313	-0.216618	2
1.92374	-4.48095	5
5.01383	-2.03561	6
-2.70849	4.17857	2
-2.13615	2.99462	1
-5.14592	1.14242	0
-3.86161	2.75253	3
-4.61027	-1.22607	0
3.89892	-1.03658	6
1.66691	-0.187172	2
0.900437	0.106396	2
-0.00332881	1.12457	2
-3.47723	3.87684	3
3.99811	0.838645	7
6.75368	3.45254	9
0.920351	-1.9527	2
3.6609	-2.88642	4
-3.81258	3.08974	3
2.24233	-0.850352	2
1.83121	-2.74612	2
-3.8168	0.935508	0
0.212499	-0.027621	2
-4.84006	0.65724	0
0.496581	-4.61042	2
5.02482	-2.0951	6
-3.56059	-0.335572	0
-0.311426	1.54231	1
2.52495	-1.91654	7
-0.302548	1.11948	0
-2.63291	4.8859	3
-4.2996	0.355575	0
2.94868	-3.07371	5
-5.05302	-0.444181	0
0.418735	-1.99292	10
-4.54889	0.968641	0
2.47867	-2.63415	5
-1.21775	2.54373	1
3.96158	-1.0266	6
4.43908	-3.04492	4
3.50041	-1.26687	6
2.13774	-5.96131	5
-0.353389	2.26281	1
3.99104	0.0741011	4
-1.37638	3.0773	1
1.83953	-2.54625	2
6.76304	3.18266	9
2.05434	-4.29227	5
3.59013	-2.78112	4
0.544143	-4.70531	8
0.584486	1.98217	1
6.55346	2.79544	4
1.76518	-0.570504	2
1.62601	-1.17708	2
3.30673	-2.83214	4
4.02996	-2.65974	4
1.1142	-1.61678	2
1.95788	-1.02858	2
-3.39491	4.48029	3
3.55092	-2.81973	4
0.798622	-1.76683	2
0.534295	-4.70894	8
-3.58777	-0.271992	0
-0.659561	2.9486	1
4.19377	-2.87361	4
1.94706	-4.36103	5
-4.69668	0.173971	0
1.82756	-4.63069	5
3.22621	-2.35511	4
-3.4073	2.79562	3
4.31493	-2.5907	4
-3.3742	4.39044	3
-4.60312	-1.27127	0
-3.66563	3.80852	3
-3.39615	0.819426	0
-3.25116	4.53646	3
6.77353	3.11998	9
2.46359	-3.43935	5
3.86532	0.645716	7
-2.80275	4.99551	3
4.81119	-1.47579	6
1.68865	-0.169291	4
3.79246	-2.68474	4
-3.51174	3.72174	3
-3.64742	4.04186	3
-1.2087	3.56253	1
1.84761	-5.37612	5
-4.9084	1.2557	0
-0.486777	1.37739	1
3.19835	-2.64391	4
-4.40497	0.798195	0
4.98383	-2.15557	6
-3.02112	0.637126	0
-1.67789	2.86824	1
-2.67736	3.49756	3
-0.235149	1.20501	1
4.83979	-1.4749	6
-4.86037	0.0773011	0
-4.03231	2.5351	3
-3.59867	4.12686	3
0.404292	-4.89204	8
3.78918	0.650832	7
-3.70473	-0.803368	0
-4.64675	1.33016	0
3.5335	-1.24367	6
3.90514	-1.03614	6
-3.45882	0.979294	8
3.72687	0.600742	7
3.91293	-1.04463	6
1.80616	-2.69325	2
-1.29398	3.57912	1
-1.28224	3.57017	1
3.50669	-2.6381	4
1.81862	-2.74172	2
3.99715	0.887795	7
-4.86733	0.370485	0
-4.56938	0.92827	0
0.779267	1.74466	1
0.523239	-1.92891	10
-4.99409	1.36555	0
2.77065	-1.49211	2
-4.19087	-0.0983476	0
-3.79339	3.28128	3
-0.132826	-2.09446	10
-0.130213	-2.10861	10
2.75078	-1.42677	2
1.78604	-4.83141	5
3.51455	-2.86457	4
2.62435	-1.2416	2
-3.36866	3.89971	3
-2.69222	4.1939	2
-3.80024	0.99578	0
-4.14538	2.83763	3
-4.44845	1.02122	0
-0.857361	2.80342	1
1.34571	-0.0452835	2
2.76376	-1.29424	2
2.36218	-0.962167	2
1.83875	-5.31338	5
-0.586153	-4.3404	8
-1.49069	3.24744	1
0.828698	1.72637	1
0.209646	1.4736	1
-3.1431	4.76985	3
-0.724907	3.33233	1
0.302081	2.16371	4
-1.63533	1.29496	1
-2.14798	2.94945	1
3.52113	-1.24233	6
-4.05906	2.32515	3
-0.20797	-4.40316	8
-2.62403	4.98436	3
3.45825	-1.28481	6
-3.68358	3.80615	3
3.02345	-1.70921	5
1.38416	-0.119086	2
-4.59747	0.728898	0
2.3746	-1.08633	2
2.22428	-4.04991	5
0.886966	1.86393	1
3.10649	-2.54098	4
-3.3288	1.42602	1
4.3757	-2.81805	4
3.25959	-2.66356	4
-2.16759	1.06097	1
0.893583	-4.91515	8
4.09325	0.119097	4
4.15475	-2.70823	4
6.45746	3.79467	9
-1.30582	3.58303	1
3.44827	-2.54803	4
-4.96034	0.371319	0
-4.89063	1.45178	0
0.495159	0.541015	2
6.81206	3.14677	9
1.85946	-0.905598	2
-0.555791	-4.4562	8
3.98944	-0.992729	6
-4.07826	1.26306	0
1.80365	-4.8878	5
5.11615	-1.94406	6
3.85087	-1.07865	6
4.8814	-2.37116	6
3.67385	-1.10369	6
1.68601	-0.16771	2
-4.01202	2.69671	3
1.93522	-0.557017	2
-2.07701	2.70443	1
-3.98071	2.88693	3
-0.131549	-0.0872214	2
-2.69495	5.22861	3
0.0880049	-0.240253	2
4.9556	-1.79055	6
-4.94384	1.35826	0
0.842004	1.84726	1
6.73515	3.10061	9
1.77752	-4.82609	5
1.78641	-4.3021	5
-2.83569	5.15477	3
-4.63597	-1.3027	0
2.52774	-3.55517	5
-0.675094	2.68705	1
4.87265	-1.93014	6
-1.07865	2.36456	1
6.72959	3.43738	9
-2.67673	5.14415	3
2.64356	-1.25557	2
-0.12825	-2.09188	10
4.90488	-1.42018	6
-2.34518	0.91877	0
-4.04324	0.304806	0
-4.65674	-1.29864	3
-3.90814	1.48035	0
1.47755	-0.314346	2
-3.59472	4.0841	3
-1.36244	3.05587	1
2.35298	-1.10314	2
3.46102	-2.8912	4
-3.51816	4.26605	3
4.89447	-1.69323	6
1.29943	0.0420833	2
5.02102	-2.09126	6
-5.05539	0.975097	0
0.175407	1.88837	2
3.76563	0.325955	7
-3.69533	3.74289	3
-3.78279	1.48618	0
-0.130694	-0.131951	2
0.961287	0.248393	2
4.93216	-1.81731	6
-4.78088	0.766202	0
4.14714	-2.95024	4
-3.65102	3.72864	3
4.20535	-2.67096	4
-3.63728	3.37138	3
-3.6012	1.13882	0
-0.00931181	-1.98882	2
-3.38604	0.184414	0
0.553233	-4.42981	2
-5.06007	1.34994	0
2.17238	-5.97764	5
4.03872	0.852289	7
3.10518	-2.70349	4
-3.3561	1.94941	0
2.14826	-6.01914	5
4.00067	0.6647	7
1.65931	-0.558591	2
-3.26173	0.107757	0
2.17215	-2.26087	2
-5.11918	1.17299	0
-5.03213	1.45321	3
2.75238	-0.986282	2
-2.79602	5.19328	3
4.38373	-2.90298	4
-3.91399	2.88696	3
3.75083	0.626459	7
4.92657	-2.26066	6
-4.61919	-1.23057	0
-5.0064	1.33844	0
-4.65161	0.0200525	0
4.51048	-1.55608	6
0.690066	-1.02819	2
2.12616	-4.23211	5
2.15979	-6.03295	5
0.488249	-4.71028	8
-1.18687	2.32054	1
-2.3615	4.93521	1
4.80409	-1.46828	6
-2.93606	5.03776	3
-4.18891	0.783588	0
4.05427	-0.00874073	4
6.70718	3.11847	9
-4.18255	-0.283044	0
-4.88074	0.786393	0
1.69645	-1.33328	4
0.550328	-4.70053	8
-0.179188	1.3834	1
-0.696941	3.01737	1
-0.825738	1.67822	1
1.87174	-0.992119	2
1.83449	-4.51506	5
-5.06057	-0.40104	0
-0.960606	3.20638	1
3.41842	-2.95708	4
1.7075	-0.636565	2
4.84703	-1.61843	6
-3.64194	3.87987	3
3.63616	0.506579	7
-0.12499	-2.09688	10
0.68476	1.75819	1
3.45604	0.163265	7
2.47803	-0.972541	2
-0.118616	-2.08586	10
1.5844	-0.454671	2
-0.195356	-4.39858	8
5.01554	-2.15795	6
-3.2991	4.538	3
-4.4868	1.03971	0
-2.41775	1.08952	1
3.25327	-2.75268	4
4.60193	-1.05336	6
2.60592	-3.76441	5
4.88487	-1.82754	6
2.56526	-2.62975	5
-0.319297	1.68125	1
6.52449	2.79742	4
3.214	-2.73238	4
3.27394	-2.63296	4
2.03699	-1.20767	2
3.62835	0.478323	7
0.197491	-0.0521635	2
3.86929	0.789482	7
3.69171	-2.69548	4
5.04265	-1.78567	6
-3.5839	3.84823	3
1.70908	-0.650704	2
6.81149	3.19512	9
0.0778432	-0.17193	2
-1.42673	2.48945	1
-3.39291	3.84485	3
-4.97486	-0.181657	0
2.57119	-2.52571	5
3.61986	-2.73633	4
3.87279	0.646405	7
2.53056	-2.53665	5
0.221369	-4.9617	8
-3.59199	0.341168	0
2.17141	-5.9984	5
4.96833	-2.04892	6
2.17801	-6.06386	5
2.50468	-1.00669	2
-2.47932	3.93747	1
-0.614401	-5.20173	8
4.59717	-2.64852	4
-5.03337	1.3581	3
3.1597	-2.53727	4
4.45653	-2.95407	4
1.91132	-1.10758	2
-2.95483	5.0419	3
0.152735	-2.04182	10
0.519433	-2.27357	0
-3.96561	0.325123	0
-4.15993	0.85505	0
-3.28621	4.17419	3
2.12543	-0.942663	2
-2.35107	2.89474	1
0.767803	-1.36922	2
1.73403	-0.699865	2
1.72012	-4.88346	5
2.1471	-4.23792	5
-3.80471	1.33153	0
-3.7777	3.26483	3
-0.648175	2.71494	1
-0.45341	3.60407	2
1.90728	-4.40793	5
0.495317	-1.95027	10
-2.4872	3.55854	3
4.36409	-2.80345	4
0.667148	-1.70788	2
-3.87797	0.467063	0
-2.89685	5.0929	3
2.71211	-1.01323	2
1.61535	-10.2889	1
-5.01282	1.48138	3
1.75052	-0.717396	2
-1.93634	2.98518	1
1.85624	-2.78579	2
-2.74322	3.41213	3
-2.50069	5.33657	3
[truncated: 637 more rows]

## Sheet: Extended_data_Fig1b
avg.exp	pct.exp	features.plot	id	avg.exp.scaled	id2	internal.tag	gene	X1	X4	X5	X3	Chr	start	end	ori	cro_v2_id	cro_v3_gene	tag	function	order	segment	order2
0.321431	4.15094	CRO-01G006750	Meristem	-0.449981	M	CRO-01G006750	CRO-01G006750	Chr1	5625533	5628506	mRNA	Chr1	5625624	5628226	+	CRO_T133061	CRO_01G006750	G8H	cytochrome P450, family 76, subfamily C, polypeptide	11	Iridoid	11
0.0890285	6.0241	CRO-01G006750	Root cap	-0.509187	RC	CRO-01G0067501	CRO-01G006750	Chr1	5625533	5628506	mRNA	Chr1	5625624	5628226	+	CRO_T133061	CRO_01G006750	G8H	cytochrome P450, family 76, subfamily C, polypeptide	11	Iridoid	11
10.0533	21.831	CRO-01G006750	Ground	2.02926	G	CRO-01G0067502	CRO-01G006750	Chr1	5625533	5628506	mRNA	Chr1	5625624	5628226	+	CRO_T133061	CRO_01G006750	G8H	cytochrome P450, family 76, subfamily C, polypeptide	11	Iridoid	11
1.03132	3.52941	CRO-01G006750	Epidermis	-0.269134	E	CRO-01G0067503	CRO-01G006750	Chr1	5625533	5628506	mRNA	Chr1	5625624	5628226	+	CRO_T133061	CRO_01G006750	G8H	cytochrome P450, family 76, subfamily C, polypeptide	11	Iridoid	11
0.0585008	1.04987	CRO-01G006750	Stele	-0.516964	St	CRO-01G0067504	CRO-01G006750	Chr1	5625533	5628506	mRNA	Chr1	5625624	5628226	+	CRO_T133061	CRO_01G006750	G8H	cytochrome P450, family 76, subfamily C, polypeptide	11	Iridoid	11
0.972979	2.38095	CRO-01G006750	Unassigned	-0.283996	Un	CRO-01G0067505	CRO-01G006750	Chr1	5625533	5628506	mRNA	Chr1	5625624	5628226	+	CRO_T133061	CRO_01G006750	G8H	cytochrome P450, family 76, subfamily C, polypeptide	11	Iridoid	11
1.23451	32.8302	CRO-01G009170	Meristem	-0.635942	M	CRO-01G009170	CRO-01G009170	Chr1	8420643	8426294	mRNA	Chr1	8420819	8426129	-	CRO_T105710	CRO_01G009170	STRTr	nitrate excretion transporter1	22	Transporter	22
2.5373	62.6506	CRO-01G009170	Root cap	0.639702	RC	CRO-01G0091701	CRO-01G009170	Chr1	8420643	8426294	mRNA	Chr1	8420819	8426129	-	CRO_T105710	CRO_01G009170	STRTr	nitrate excretion transporter1	22	Transporter	22
3.38127	57.5117	CRO-01G009170	Ground	1.46609	G	CRO-01G0091702	CRO-01G009170	Chr1	8420643	8426294	mRNA	Chr1	8420819	8426129	-	CRO_T105710	CRO_01G009170	STRTr	nitrate excretion transporter1	22	Transporter	22
0.589543	7.05882	CRO-01G009170	Epidermis	-1.26746	E	CRO-01G0091703	CRO-01G009170	Chr1	8420643	8426294	mRNA	Chr1	8420819	8426129	-	CRO_T105710	CRO_01G009170	STRTr	nitrate excretion transporter1	22	Transporter	22
1.31823	23.8845	CRO-01G009170	Stele	-0.55396	St	CRO-01G0091704	CRO-01G009170	Chr1	8420643	8426294	mRNA	Chr1	8420819	8426129	-	CRO_T105710	CRO_01G009170	STRTr	nitrate excretion transporter1	22	Transporter	22
2.24304	18.8209	CRO-01G009170	Unassigned	0.351576	Un	CRO-01G0091705	CRO-01G009170	Chr1	8420643	8426294	mRNA	Chr1	8420819	8426129	-	CRO_T105710	CRO_01G009170	STRTr	nitrate excretion transporter1	22	Transporter	22
0.515361	23.9623	CRO-01G010020	Meristem	-0.581828	M	CRO-01G010020	CRO-01G010020	Chr1	10069834	10076490	mRNA	Chr1	10069890	10076442	+	CRO_T130745	CRO_01G010020	HDS	4-hydroxy-3-methylbut-2-enyl diphosphate synthase	6	MEP	6
0.872601	40.9639	CRO-01G010020	Root cap	-0.190719	RC	CRO-01G0100201	CRO-01G010020	Chr1	10069834	10076490	mRNA	Chr1	10069890	10076442	+	CRO_T130745	CRO_01G010020	HDS	4-hydroxy-3-methylbut-2-enyl diphosphate synthase	6	MEP	6
2.89188	41.784	CRO-01G010020	Ground	2.02	G	CRO-01G0100202	CRO-01G010020	Chr1	10069834	10076490	mRNA	Chr1	10069890	10076442	+	CRO_T130745	CRO_01G010020	HDS	4-hydroxy-3-methylbut-2-enyl diphosphate synthase	6	MEP	6
0.732909	12.9412	CRO-01G010020	Epidermis	-0.343655	E	CRO-01G0100203	CRO-01G010020	Chr1	10069834	10076490	mRNA	Chr1	10069890	10076442	+	CRO_T130745	CRO_01G010020	HDS	4-hydroxy-3-methylbut-2-enyl diphosphate synthase	6	MEP	6
0.721154	20.7349	CRO-01G010020	Stele	-0.356524	St	CRO-01G0100204	CRO-01G010020	Chr1	10069834	10076490	mRNA	Chr1	10069890	10076442	+	CRO_T130745	CRO_01G010020	HDS	4-hydroxy-3-methylbut-2-enyl diphosphate synthase	6	MEP	6
0.546925	8.39002	CRO-01G010020	Unassigned	-0.547271	Un	CRO-01G0100205	CRO-01G010020	Chr1	10069834	10076490	mRNA	Chr1	10069890	10076442	+	CRO_T130745	CRO_01G010020	HDS	4-hydroxy-3-methylbut-2-enyl diphosphate synthase	6	MEP	6
0.48299	12.4528	CRO-01G027010	Meristem	-0.593275	M	CRO-01G027010	CRO-01G027010	Chr1	68443982	68446273	mRNA	Chr1	68443983	68454728	+	CRO_T107879	CRO_01G027010/CRO_01G027020	GOR	aspartate aminotransferase	12	Iridoid	12
0.900385	33.7349	CRO-01G027010	Root cap	-0.336149	RC	CRO-01G0270101	CRO-01G027010	Chr1	68443982	68446273	mRNA	Chr1	68443983	68454728	+	CRO_T107879	CRO_01G027010/CRO_01G027020	GOR	aspartate aminotransferase	12	Iridoid	12
4.7291	40.8451	CRO-01G027010	Ground	2.02244	G	CRO-01G0270102	CRO-01G027010	Chr1	68443982	68446273	mRNA	Chr1	68443983	68454728	+	CRO_T107879	CRO_01G027010/CRO_01G027020	GOR	aspartate aminotransferase	12	Iridoid	12
1.0345	9.41176	CRO-01G027010	Epidermis	-0.253531	E	CRO-01G0270103	CRO-01G027010	Chr1	68443982	68446273	mRNA	Chr1	68443983	68454728	+	CRO_T107879	CRO_01G027010/CRO_01G027020	GOR	aspartate aminotransferase	12	Iridoid	12
0.572215	14.1732	CRO-01G027010	Stele	-0.53831	St	CRO-01G0270104	CRO-01G027010	Chr1	68443982	68446273	mRNA	Chr1	68443983	68454728	+	CRO_T107879	CRO_01G027010/CRO_01G027020	GOR	aspartate aminotransferase	12	Iridoid	12
0.957157	10.0907	CRO-01G027010	Unassigned	-0.301176	Un	CRO-01G0270105	CRO-01G027010	Chr1	68443982	68446273	mRNA	Chr1	68443983	68454728	+	CRO_T107879	CRO_01G027010/CRO_01G027020	GOR	aspartate aminotransferase	12	Iridoid	12
0.0167269	1.32075	CRO-02G001000	Meristem	-0.49714	M	CRO-02G001000	CRO-02G001000	Chr2	1548537	1550131	mRNA	Chr2	1548774	1550105	-	CRO_T120028	CRO_02G001000	MAT		NA	Late Alkaloid	42
0.0124609	0.301205	CRO-02G001000	Root cap	-0.499405	RC	CRO-02G0010001	CRO-02G001000	Chr2	1548537	1550131	mRNA	Chr2	1548774	1550105	-	CRO_T120028	CRO_02G001000	MAT		NA	Late Alkaloid	42
0.829974	14.554	CRO-02G001000	Ground	-0.0652629	G	CRO-02G0010002	CRO-02G001000	Chr2	1548537	1550131	mRNA	Chr2	1548774	1550105	-	CRO_T120028	CRO_02G001000	MAT		NA	Late Alkaloid	42
4.74069	24.7059	CRO-02G001000	Epidermis	2.01153	E	CRO-02G0010003	CRO-02G001000	Chr2	1548537	1550131	mRNA	Chr2	1548774	1550105	-	CRO_T120028	CRO_02G001000	MAT		NA	Late Alkaloid	42
0	0	CRO-02G001000	Stele	-0.506023	St	CRO-02G0010004	CRO-02G001000	Chr2	1548537	1550131	mRNA	Chr2	1548774	1550105	-	CRO_T120028	CRO_02G001000	MAT		NA	Late Alkaloid	42
0.117355	0.793651	CRO-02G001000	Unassigned	-0.443701	Un	CRO-02G0010005	CRO-02G001000	Chr2	1548537	1550131	mRNA	Chr2	1548774	1550105	-	CRO_T120028	CRO_02G001000	MAT		NA	Late Alkaloid	42
0.457943	18.4906	CRO-02G001020	Meristem	-0.709579	M	CRO-02G001020	CRO-02G001020	Chr2	1561243	1563068	mRNA	Chr2	1561363	1562673	+	CRO_T120026	CRO_02G001020	TAT		NA	Late Alkaloid	41
1.64833	47.8916	CRO-02G001020	Root cap	1.07504	RC	CRO-02G0010201	CRO-02G001020	Chr2	1561243	1563068	mRNA	Chr2	1561363	1562673	+	CRO_T120026	CRO_02G001020	TAT		NA	Late Alkaloid	41
1.87725	44.8357	CRO-02G001020	Ground	1.41822	G	CRO-02G0010202	CRO-02G001020	Chr2	1561243	1563068	mRNA	Chr2	1561363	1562673	+	CRO_T120026	CRO_02G001020	TAT		NA	Late Alkaloid	41
0.774143	11.7647	CRO-02G001020	Epidermis	-0.235537	E	CRO-02G0010203	CRO-02G001020	Chr2	1561243	1563068	mRNA	Chr2	1561363	1562673	+	CRO_T120026	CRO_02G001020	TAT		NA	Late Alkaloid	41
0.285254	7.08661	CRO-02G001020	Stele	-0.968471	St	CRO-02G0010204	CRO-02G001020	Chr2	1561243	1563068	mRNA	Chr2	1561363	1562673	+	CRO_T120026	CRO_02G001020	TAT		NA	Late Alkaloid	41
0.544594	5.78231	CRO-02G001020	Unassigned	-0.579673	Un	CRO-02G0010205	CRO-02G001020	Chr2	1561243	1563068	mRNA	Chr2	1561363	1562673	+	CRO_T120026	CRO_02G001020	TAT		NA	Late Alkaloid	41
0.162518	6.98113	CRO-02G005470	Meristem	-0.414349	M	CRO-02G005470	CRO-02G005470	Chr2	8870224	8876373	mRNA	Chr2	8870234	8876254	-	CRO_T136385	CRO_02G005470	DXS	Deoxyxylulose-5-phosphate synthase	1	MEP	1
0.14156	10.241	CRO-02G005470	Root cap	-0.453377	RC	CRO-02G0054701	CRO-02G005470	Chr2	8870224	8876373	mRNA	Chr2	8870234	8876254	-	CRO_T136385	CRO_02G005470	DXS	Deoxyxylulose-5-phosphate synthase	1	MEP	1
1.46495	18.7793	CRO-02G005470	Ground	2.01093	G	CRO-02G0054702	CRO-02G005470	Chr2	8870224	8876373	mRNA	Chr2	8870234	8876254	-	CRO_T136385	CRO_02G005470	DXS	Deoxyxylulose-5-phosphate synthase	1	MEP	1
0.132253	2.35294	CRO-02G005470	Epidermis	-0.470706	E	CRO-02G0054703	CRO-02G005470	Chr2	8870224	8876373	mRNA	Chr2	8870234	8876254	-	CRO_T136385	CRO_02G005470	DXS	Deoxyxylulose-5-phosphate synthase	1	MEP	1
0.0668914	2.62467	CRO-02G005470	Stele	-0.592418	St	CRO-02G0054704	CRO-02G005470	Chr2	8870224	8876373	mRNA	Chr2	8870234	8876254	-	CRO_T136385	CRO_02G005470	DXS	Deoxyxylulose-5-phosphate synthase	1	MEP	1
0.342029	2.72109	CRO-02G005470	Unassigned	-0.0800778	Un	CRO-02G0054705	CRO-02G005470	Chr2	8870224	8876373	mRNA	Chr2	8870234	8876254	-	CRO_T136385	CRO_02G005470	DXS	Deoxyxylulose-5-phosphate synthase	1	MEP	1
0.0676268	2.64151	CRO-02G012720	Meristem	-0.671471	M	CRO-02G012720	CRO-02G012720	Chr2	40130731	40132668	mRNA	Chr2	40130776	40132598	+	CRO_T122015	CRO_02G012720	TEX1		NA	Late Alkaloid	38
0.0722541	4.21687	CRO-02G012720	Root cap	-0.635323	RC	CRO-02G0127201	CRO-02G012720	Chr2	40130731	40132668	mRNA	Chr2	40130776	40132598	+	CRO_T122015	CRO_02G012720	TEX1		NA	Late Alkaloid	38
0.362883	9.15493	CRO-02G012720	Ground	1.63503	G	CRO-02G0127202	CRO-02G012720	Chr2	40130731	40132668	mRNA	Chr2	40130776	40132598	+	CRO_T122015	CRO_02G012720	TEX1		NA	Late Alkaloid	38
0.0954149	3.52941	CRO-02G012720	Epidermis	-0.454394	E	CRO-02G0127203	CRO-02G012720	Chr2	40130731	40132668	mRNA	Chr2	40130776	40132598	+	CRO_T122015	CRO_02G012720	TEX1		NA	Late Alkaloid	38
0.0601432	1.83727	CRO-02G012720	Stele	-0.729932	St	CRO-02G0127204	CRO-02G012720	Chr2	40130731	40132668	mRNA	Chr2	40130776	40132598	+	CRO_T122015	CRO_02G012720	TEX1		NA	Late Alkaloid	38
0.26317	2.60771	CRO-02G012720	Unassigned	0.856085	Un	CRO-02G0127205	CRO-02G012720	Chr2	40130731	40132668	mRNA	Chr2	40130776	40132598	+	CRO_T122015	CRO_02G012720	TEX1		NA	Late Alkaloid	38
3.95689	48.4906	CRO-03G003560	Meristem	0.156899	M	CRO-03G003560	CRO-03G003560	Chr3	4238124	4248095	mRNA	Chr3	4240485	4248047	+	CRO_T128799	CRO_03G003560	SGD1	Glycosyl hydrolase superfamily protein	23	Alkaloid	23
10.5509	82.8313	CRO-03G003560	Root cap	1.89035	RC	CRO-03G0035601	CRO-03G003560	Chr3	4238124	4248095	mRNA	Chr3	4240485	4248047	+	CRO_T128799	CRO_03G003560	SGD1	Glycosyl hydrolase superfamily protein	23	Alkaloid	23
3.22131	43.8967	CRO-03G003560	Ground	-0.0364703	G	CRO-03G0035602	CRO-03G003560	Chr3	4238124	4248095	mRNA	Chr3	4240485	4248047	+	CRO_T128799	CRO_03G003560	SGD1	Glycosyl hydrolase superfamily protein	23	Alkaloid	23
0.93507	9.41176	CRO-03G003560	Epidermis	-0.637479	E	CRO-03G0035603	CRO-03G003560	Chr3	4238124	4248095	mRNA	Chr3	4240485	4248047	+	CRO_T128799	CRO_03G003560	SGD1	Glycosyl hydrolase superfamily protein	23	Alkaloid	23
0.138906	3.14961	CRO-03G003560	Stele	-0.846776	St	CRO-03G0035604	CRO-03G003560	Chr3	4238124	4248095	mRNA	Chr3	4240485	4248047	+	CRO_T128799	CRO_03G003560	SGD1	Glycosyl hydrolase superfamily protein	23	Alkaloid	23
1.35715	12.1315	CRO-03G003560	Unassigned	-0.526522	Un	CRO-03G0035605	CRO-03G003560	Chr3	4238124	4248095	mRNA	Chr3	4240485	4248047	+	CRO_T128799	CRO_03G003560	SGD1	Glycosyl hydrolase superfamily protein	23	Alkaloid	23
0.499102	23.3962	CRO-03G003570	Meristem	0.0552504	M	CRO-03G003570	CRO-03G003570	Chr3	4292518	4302271	mRNA	Chr3	4297272	4302781	+	CRO_T111320	CRO_03G003570	SGD2	beta glucosidase	24	Alkaloid	24
1.14487	49.3976	CRO-03G003570	Root cap	1.6259	RC	CRO-03G0035701	CRO-03G003570	Chr3	4292518	4302271	mRNA	Chr3	4297272	4302781	+	CRO_T111320	CRO_03G003570	SGD2	beta glucosidase	24	Alkaloid	24
0.73472	29.8122	CRO-03G003570	Ground	0.628324	G	CRO-03G0035702	CRO-03G003570	Chr3	4292518	4302271	mRNA	Chr3	4297272	4302781	+	CRO_T111320	CRO_03G003570	SGD2	beta glucosidase	24	Alkaloid	24
0.168224	1.17647	CRO-03G003570	Epidermis	-0.749517	E	CRO-03G0035703	CRO-03G003570	Chr3	4292518	4302271	mRNA	Chr3	4297272	4302781	+	CRO_T111320	CRO_03G003570	SGD2	beta glucosidase	24	Alkaloid	24
0.0323158	1.31234	CRO-03G003570	Stele	-1.08008	St	CRO-03G0035704	CRO-03G003570	Chr3	4292518	4302271	mRNA	Chr3	4297272	4302781	+	CRO_T111320	CRO_03G003570	SGD2	beta glucosidase	24	Alkaloid	24
0.279085	4.64853	CRO-03G003570	Unassigned	-0.479878	Un	CRO-03G0035705	CRO-03G003570	Chr3	4292518	4302271	mRNA	Chr3	4297272	4302781	+	CRO_T111320	CRO_03G003570	SGD2	beta glucosidase	24	Alkaloid	24
0	0	CRO-03G003800	Meristem	-0.581849	M	CRO-03G003800	CRO-03G003800	Chr3	4645629	4647016	mRNA	Chr3	4645676	4646668	+	CRO_T139139	CRO_03G003800	CS	alpha/beta-Hydrolases superfamily protein	31	Alkaloid	32
0	0	CRO-03G003800	Root cap	-0.581849	RC	CRO-03G0038001	CRO-03G003800	Chr3	4645629	4647016	mRNA	Chr3	4645676	4646668	+	CRO_T139139	CRO_03G003800	CS	alpha/beta-Hydrolases superfamily protein	31	Alkaloid	32
0.0783179	1.40845	CRO-03G003800	Ground	-0.417565	G	CRO-03G0038002	CRO-03G003800	Chr3	4645629	4647016	mRNA	Chr3	4645676	4646668	+	CRO_T139139	CRO_03G003800	CS	alpha/beta-Hydrolases superfamily protein	31	Alkaloid	32
1.20293	10.5882	CRO-03G003800	Epidermis	1.94148	E	CRO-03G0038003	CRO-03G003800	Chr3	4645629	4647016	mRNA	Chr3	4645676	4646668	+	CRO_T139139	CRO_03G003800	CS	alpha/beta-Hydrolases superfamily protein	31	Alkaloid	32
0.00252678	0.262467	CRO-03G003800	Stele	-0.576549	St	CRO-03G0038004	CRO-03G003800	Chr3	4645629	4647016	mRNA	Chr3	4645676	4646668	+	CRO_T139139	CRO_03G003800	CS	alpha/beta-Hydrolases superfamily protein	31	Alkaloid	32
0.380512	3.62812	CRO-03G003800	Unassigned	0.216334	Un	CRO-03G0038005	CRO-03G003800	Chr3	4645629	4647016	mRNA	Chr3	4645676	4646668	+	CRO_T139139	CRO_03G003800	CS	alpha/beta-Hydrolases superfamily protein	31	Alkaloid	32
0.344837	6.41509	CRO-03G004950	Meristem	-0.39558	M	CRO-03G004950	CRO-03G004950	Chr3	6526121	6528131	mRNA	Chr3	6526176	6527851	+	CRO_T138994	CRO_03G004950	IO	cytochrome P450, family 76, subfamily G, polypeptide	14	Iridoid	14
0.0510957	4.81928	CRO-03G004950	Root cap	-0.54754	RC	CRO-03G0049501	CRO-03G004950	Chr3	6526121	6528131	mRNA	Chr3	6526176	6527851	+	CRO_T138994	CRO_03G004950	IO	cytochrome P450, family 76, subfamily G, polypeptide	14	Iridoid	14
5.0339	25.8216	CRO-03G004950	Ground	2.0302	G	CRO-03G0049502	CRO-03G004950	Chr3	6526121	6528131	mRNA	Chr3	6526176	6527851	+	CRO_T138994	CRO_03G004950	IO	cytochrome P450, family 76, subfamily G, polypeptide	14	Iridoid	14
0.33949	1.17647	CRO-03G004950	Epidermis	-0.398346	E	CRO-03G0049503	CRO-03G004950	Chr3	6526121	6528131	mRNA	Chr3	6526176	6527851	+	CRO_T138994	CRO_03G004950	IO	cytochrome P450, family 76, subfamily G, polypeptide	14	Iridoid	14
0.222725	4.72441	CRO-03G004950	Stele	-0.458752	St	CRO-03G0049504	CRO-03G004950	Chr3	6526121	6528131	mRNA	Chr3	6526176	6527851	+	CRO_T138994	CRO_03G004950	IO	cytochrome P450, family 76, subfamily G, polypeptide	14	Iridoid	14
0.664949	3.28798	CRO-03G004950	Unassigned	-0.229978	Un	CRO-03G0049505	CRO-03G004950	Chr3	6526121	6528131	mRNA	Chr3	6526176	6527851	+	CRO_T138994	CRO_03G004950	IO	cytochrome P450, family 76, subfamily G, polypeptide	14	Iridoid	14
0.238992	11.1321	CRO-03G018360	Meristem	-0.703	M	CRO-03G018360	CRO-03G018360	Chr3	51553563	51556569	mRNA	Chr3	51553372	51556477	-	CRO_T106494	CRO_03G018360	7DLH	cytochrome P450, family 72, subfamily A, polypeptide	16	Iridoid	16
0.422548	23.494	CRO-03G018360	Root cap	-0.413443	RC	CRO-03G0183601	CRO-03G018360	Chr3	51553563	51556569	mRNA	Chr3	51553372	51556477	-	CRO_T106494	CRO_03G018360	7DLH	cytochrome P450, family 72, subfamily A, polypeptide	16	Iridoid	16
1.95898	35.2113	CRO-03G018360	Ground	2.01026	G	CRO-03G0183602	CRO-03G018360	Chr3	51553563	51556569	mRNA	Chr3	51553372	51556477	-	CRO_T106494	CRO_03G018360	7DLH	cytochrome P450, family 72, subfamily A, polypeptide	16	Iridoid	16
0.567331	8.23529	CRO-03G018360	Epidermis	-0.185051	E	CRO-03G0183603	CRO-03G018360	Chr3	51553563	51556569	mRNA	Chr3	51553372	51556477	-	CRO_T106494	CRO_03G018360	7DLH	cytochrome P450, family 72, subfamily A, polypeptide	16	Iridoid	16
0.419168	11.5486	CRO-03G018360	Stele	-0.418776	St	CRO-03G0183604	CRO-03G018360	Chr3	51553563	51556569	mRNA	Chr3	51553372	51556477	-	CRO_T106494	CRO_03G018360	7DLH	cytochrome P450, family 72, subfamily A, polypeptide	16	Iridoid	16
0.500808	6.46259	CRO-03G018360	Unassigned	-0.28999	Un	CRO-03G0183605	CRO-03G018360	Chr3	51553563	51556569	mRNA	Chr3	51553372	51556477	-	CRO_T106494	CRO_03G018360	7DLH	cytochrome P450, family 72, subfamily A, polypeptide	16	Iridoid	16
3.03741	51.6981	CRO-03G019430	Meristem	-0.420888	M	CRO-03G019430	CRO-03G019430	Chr3	54209120	54212389	mRNA	Chr3	54209161	54212360	+	CRO_T103723	CRO_03G019430	LAMT	S-adenosyl-L-methionine-dependent methyltransferases superfamily protein	17	Alkaloid	17
6.84024	82.5301	CRO-03G019430	Root cap	0.492736	RC	CRO-03G0194301	CRO-03G019430	Chr3	54209120	54212389	mRNA	Chr3	54209161	54212360	+	CRO_T103723	CRO_03G019430	LAMT	S-adenosyl-L-methionine-dependent methyltransferases superfamily protein	17	Alkaloid	17
12.0486	84.2723	CRO-03G019430	Ground	1.74404	G	CRO-03G0194302	CRO-03G019430	Chr3	54209120	54212389	mRNA	Chr3	54209161	54212360	+	CRO_T103723	CRO_03G019430	LAMT	S-adenosyl-L-methionine-dependent methyltransferases superfamily protein	17	Alkaloid	17
2.26565	29.4118	CRO-03G019430	Epidermis	-0.606303	E	CRO-03G0194303	CRO-03G019430	Chr3	54209120	54212389	mRNA	Chr3	54209161	54212360	+	CRO_T103723	CRO_03G019430	LAMT	S-adenosyl-L-methionine-dependent methyltransferases superfamily protein	17	Alkaloid	17
0.321313	10.2362	CRO-03G019430	Stele	-1.07343	St	CRO-03G0194304	CRO-03G019430	Chr3	54209120	54212389	mRNA	Chr3	54209161	54212360	+	CRO_T103723	CRO_03G019430	LAMT	S-adenosyl-L-methionine-dependent methyltransferases superfamily protein	17	Alkaloid	17
4.22258	30.839	CRO-03G019430	Unassigned	-0.136154	Un	CRO-03G0194305	CRO-03G019430	Chr3	54209120	54212389	mRNA	Chr3	54209161	54212360	+	CRO_T103723	CRO_03G019430	LAMT	S-adenosyl-L-methionine-dependent methyltransferases superfamily protein	17	Alkaloid	17
0.61077	26.2264	CRO-03G028320	Meristem	-0.722421	M	CRO-03G028320	CRO-03G028320	Chr3	68469248	68472525	mRNA	Chr3	68469314	68472256	+	CRO_T110793	CRO_03G028320	HDR	4-hydroxy-3-methylbut-2-enyl diphosphate reductase	7	MEP	7
1.17091	45.1807	CRO-03G028320	Root cap	-0.284696	RC	CRO-03G0283201	CRO-03G028320	Chr3	68469248	68472525	mRNA	Chr3	68469314	68472256	+	CRO_T110793	CRO_03G028320	HDR	4-hydroxy-3-methylbut-2-enyl diphosphate reductase	7	MEP	7
4.09293	50.4695	CRO-03G028320	Ground	1.99874	G	CRO-03G0283202	CRO-03G028320	Chr3	68469248	68472525	mRNA	Chr3	68469314	68472256	+	CRO_T110793	CRO_03G028320	HDR	4-hydroxy-3-methylbut-2-enyl diphosphate reductase	7	MEP	7
1.39521	20	CRO-03G028320	Epidermis	-0.109411	E	CRO-03G0283203	CRO-03G028320	Chr3	68469248	68472525	mRNA	Chr3	68469314	68472256	+	CRO_T110793	CRO_03G028320	HDR	4-hydroxy-3-methylbut-2-enyl diphosphate reductase	7	MEP	7
0.942464	21.5223	CRO-03G028320	Stele	-0.463216	St	CRO-03G0283204	CRO-03G028320	Chr3	68469248	68472525	mRNA	Chr3	68469314	68472256	+	CRO_T110793	CRO_03G028320	HDR	4-hydroxy-3-methylbut-2-enyl diphosphate reductase	7	MEP	7
0.999052	14.5125	CRO-03G028320	Unassigned	-0.418995	Un	CRO-03G0283205	CRO-03G028320	Chr3	68469248	68472525	mRNA	Chr3	68469314	68472256	+	CRO_T110793	CRO_03G028320	HDR	4-hydroxy-3-methylbut-2-enyl diphosphate reductase	7	MEP	7
0.0214402	1.13208	CRO-03G031560	Meristem	-0.507974	M	CRO-03G031560	CRO-03G031560	Chr3	70762775	70768219	mRNA	Chr3	70762911	70768155	-	CRO_T119458	CRO_03G031560	GES	terpene synthase	10	Iridoid	10
0.170401	9.63855	CRO-03G031560	Root cap	-0.0326701	RC	CRO-03G0315601	CRO-03G031560	Chr3	70762775	70768219	mRNA	Chr3	70762911	70768155	-	CRO_T119458	CRO_03G031560	GES	terpene synthase	10	Iridoid	10
0.806248	10.3286	CRO-03G031560	Ground	1.99619	G	CRO-03G0315602	CRO-03G031560	Chr3	70762775	70768219	mRNA	Chr3	70762911	70768155	-	CRO_T119458	CRO_03G031560	GES	terpene synthase	10	Iridoid	10
0	0	CRO-03G031560	Epidermis	-0.576385	E	CRO-03G0315603	CRO-03G031560	Chr3	70762775	70768219	mRNA	Chr3	70762911	70768155	-	CRO_T119458	CRO_03G031560	GES	terpene synthase	10	Iridoid	10
4.48442e-07	0.262467	CRO-03G031560	Stele	-0.576384	St	CRO-03G0315604	CRO-03G031560	Chr3	70762775	70768219	mRNA	Chr3	70762911	70768155	-	CRO_T119458	CRO_03G031560	GES	terpene synthase	10	Iridoid	10
0.0857482	0.680272	CRO-03G031560	Unassigned	-0.30278	Un	CRO-03G0315605	CRO-03G031560	Chr3	70762775	70768219	mRNA	Chr3	70762911	70768155	-	CRO_T119458	CRO_03G031560	GES	terpene synthase	10	Iridoid	10
3.90232	59.0566	CRO-03G032330	Meristem	-0.509227	M	CRO-03G032330	CRO-03G032330	Chr3	71668285	71672478	mRNA	Chr3	71668329	71672111	+	CRO_T125329	CRO_03G032330	STR	strictosidine synthase	21	Alkaloid	21
7.39292	84.9398	CRO-03G032330	Root cap	1.10544	RC	CRO-03G0323301	CRO-03G032330	Chr3	71668285	71672478	mRNA	Chr3	71668329	71672111	+	CRO_T125329	CRO_03G032330	STR	strictosidine synthase	21	Alkaloid	21
7.64082	80.5164	CRO-03G032330	Ground	1.22011	G	CRO-03G0323302	CRO-03G032330	Chr3	71668285	71672478	mRNA	Chr3	71668329	71672111	+	CRO_T125329	CRO_03G032330	STR	strictosidine synthase	21	Alkaloid	21
3.87762	35.2941	CRO-03G032330	Epidermis	-0.520656	E	CRO-03G0323303	CRO-03G032330	Chr3	71668285	71672478	mRNA	Chr3	71668329	71672111	+	CRO_T125329	CRO_03G032330	STR	strictosidine synthase	21	Alkaloid	21
2.13682	33.0709	CRO-03G032330	Stele	-1.32591	St	CRO-03G0323304	CRO-03G032330	Chr3	71668285	71672478	mRNA	Chr3	71668329	71672111	+	CRO_T125329	CRO_03G032330	STR	strictosidine synthase	21	Alkaloid	21
5.06856	30.6122	CRO-03G032330	Unassigned	0.0302435	Un	CRO-03G0323305	CRO-03G032330	Chr3	71668285	71672478	mRNA	Chr3	71668329	71672111	+	CRO_T125329	CRO_03G032330	STR	strictosidine synthase	21	Alkaloid	21
2.3967	49.434	CRO-03G032340	Meristem	-0.117255	M	CRO-03G032340	CRO-03G032340	Chr3	71677828	71679666	mRNA	Chr3	71678061	71679563	-	CRO_T125328	CRO_03G032340	TDC	Pyridoxal phosphate (PLP)-dependent transferases superfamily protein	20	Alkaloid	20
3.2549	68.9759	CRO-03G032340	Root cap	0.286483	RC	CRO-03G0323401	CRO-03G032340	Chr3	71677828	71679666	mRNA	Chr3	71678061	71679563	-	CRO_T125328	CRO_03G032340	TDC	Pyridoxal phosphate (PLP)-dependent transferases superfamily protein	20	Alkaloid	20
6.35387	75.8216	CRO-03G032340	Ground	1.74437	G	CRO-03G0323402	CRO-03G032340	Chr3	71677828	71679666	mRNA	Chr3	71678061	71679563	-	CRO_T125328	CRO_03G032340	TDC	Pyridoxal phosphate (PLP)-dependent transferases superfamily protein	20	Alkaloid	20
0.315923	5.88235	CRO-03G032340	Epidermis	-1.09614	E	CRO-03G0323403	CRO-03G032340	Chr3	71677828	71679666	mRNA	Chr3	71678061	71679563	-	CRO_T125328	CRO_03G032340	TDC	Pyridoxal phosphate (PLP)-dependent transferases superfamily protein	20	Alkaloid	20
0.91934	22.8346	CRO-03G032340	Stele	-0.812268	St	CRO-03G0323404	CRO-03G032340	Chr3	71677828	71679666	mRNA	Chr3	71678061	71679563	-	CRO_T125328	CRO_03G032340	TDC	Pyridoxal phosphate (PLP)-dependent transferases superfamily protein	20	Alkaloid	20
2.6349	24.0363	CRO-03G032340	Unassigned	-0.00519255	Un	CRO-03G0323405	CRO-03G032340	Chr3	71677828	71679666	mRNA	Chr3	71678061	71679563	-	CRO_T125328	CRO_03G032340	TDC	Pyridoxal phosphate (PLP)-dependent transferases superfamily protein	20	Alkaloid	20
6.68149	66.7925	CRO-03G032350	Meristem	0.624108	M	CRO-03G032350	CRO-03G032350	Chr3	71684379	71691498	mRNA	Chr3	71684741	71691417	-	CRO_T125327	CRO_03G032350	SLTr	MATE efflux family protein	19	Transporter	19
6.61794	81.9277	CRO-03G032350	Root cap	0.602823	RC	CRO-03G0323501	CRO-03G032350	Chr3	71684379	71691498	mRNA	Chr3	71684741	71691417	-	CRO_T125327	CRO_03G032350	SLTr	MATE efflux family protein	19	Transporter	19
8.55831	79.108	CRO-03G032350	Ground	1.25267	G	CRO-03G0323502	CRO-03G032350	Chr3	71684379	71691498	mRNA	Chr3	71684741	71691417	-	CRO_T125327	CRO_03G032350	SLTr	MATE efflux family protein	19	Transporter	19
1.65998	17.6471	CRO-03G032350	Epidermis	-1.05763	E	CRO-03G0323503	CRO-03G032350	Chr3	71684379	71691498	mRNA	Chr3	71684741	71691417	-	CRO_T125327	CRO_03G032350	SLTr	MATE efflux family protein	19	Transporter	19
1.1316	24.6719	CRO-03G032350	Stele	-1.23459	St	CRO-03G0323504	CRO-03G032350	Chr3	71684379	71691498	mRNA	Chr3	71684741	71691417	-	CRO_T125327	CRO_03G032350	SLTr	MATE efflux family protein	19	Transporter	19
4.25848	28.458	CRO-03G032350	Unassigned	-0.187378	Un	CRO-03G0323505	CRO-03G032350	Chr3	71684379	71691498	mRNA	Chr3	71684741	71691417	-	CRO_T125327	CRO_03G032350	SLTr	MATE efflux family protein	19	Transporter	19
2.54313	49.434	CRO-04G013510	Meristem	0.33505	M	CRO-04G013510	CRO-04G013510	Chr4	24039159	24042147	mRNA	Chr4	24039174	24042136	-	CRO_T109448	CRO_04G013510	SLS1	cytochrome P450, family 72, subfamily A, polypeptide	18	Alkaloid	18
3.06456	62.3494	CRO-04G013510	Root cap	0.761444	RC	CRO-04G0135101	CRO-04G013510	Chr4	24039159	24042147	mRNA	Chr4	24039174	24042136	-	CRO_T109448	CRO_04G013510	SLS1	cytochrome P450, family 72, subfamily A, polypeptide	18	Alkaloid	18
3.50693	56.8075	CRO-04G013510	Ground	1.12318	G	CRO-04G0135102	CRO-04G013510	Chr4	24039159	24042147	mRNA	Chr4	24039174	24042136	-	CRO_T109448	CRO_04G013510	SLS1	cytochrome P450, family 72, subfamily A, polypeptide	18	Alkaloid	18
0.719614	4.70588	CRO-04G013510	Epidermis	-1.1561	E	CRO-04G0135103	CRO-04G013510	Chr4	24039159	24042147	mRNA	Chr4	24039174	24042136	-	CRO_T109448	CRO_04G013510	SLS1	cytochrome P450, family 72, subfamily A, polypeptide	18	Alkaloid	18
0.558097	12.0735	CRO-04G013510	Stele	-1.28818	St	CRO-04G0135104	CRO-04G013510	Chr4	24039159	24042147	mRNA	Chr4	24039174	24042136	-	CRO_T109448	CRO_04G013510	SLS1	cytochrome P450, family 72, subfamily A, polypeptide	18	Alkaloid	18
2.40806	19.2744	CRO-04G013510	Unassigned	0.224599	Un	CRO-04G0135105	CRO-04G013510	Chr4	24039159	24042147	mRNA	Chr4	24039174	24042136	-	CRO_T109448	CRO_04G013510	SLS1	cytochrome P450, family 72, subfamily A, polypeptide	18	Alkaloid	18
0.164963	6.79245	CRO-04G024660	Meristem	-0.49365	M	CRO-04G024660	CRO-04G024660	Chr4	59027167	59032457	mRNA	Chr4	59027180	59032222	-	CRO_T102183	CRO_04G024660	DXR	1-deoxy-D-xylulose 5-phosphate reductoisomerase	2	MEP	2
0.157026	13.5542	CRO-04G024660	Root cap	-0.510362	RC	CRO-04G0246601	CRO-04G024660	Chr4	59027167	59032457	mRNA	Chr4	59027180	59032222	-	CRO_T102183	CRO_04G024660	DXR	1-deoxy-D-xylulose 5-phosphate reductoisomerase	2	MEP	2
1.34056	18.5446	CRO-04G024660	Ground	1.9817	G	CRO-04G0246602	CRO-04G024660	Chr4	59027167	59032457	mRNA	Chr4	59027180	59032222	-	CRO_T102183	CRO_04G024660	DXR	1-deoxy-D-xylulose 5-phosphate reductoisomerase	2	MEP	2
0.438199	3.52941	CRO-04G024660	Epidermis	0.0816785	E	CRO-04G0246603	CRO-04G024660	Chr4	59027167	59032457	mRNA	Chr4	59027180	59032222	-	CRO_T102183	CRO_04G024660	DXR	1-deoxy-D-xylulose 5-phosphate reductoisomerase	2	MEP	2
0.137619	4.46194	CRO-04G024660	Stele	-0.551227	St	CRO-04G0246604	CRO-04G024660	Chr4	59027167	59032457	mRNA	Chr4	59027180	59032222	-	CRO_T102183	CRO_04G024660	DXR	1-deoxy-D-xylulose 5-phosphate reductoisomerase	2	MEP	2
0.158084	2.1542	CRO-04G024660	Unassigned	-0.508135	Un	CRO-04G0246605	CRO-04G024660	Chr4	59027167	59032457	mRNA	Chr4	59027180	59032222	-	CRO_T102183	CRO_04G024660	DXR	1-deoxy-D-xylulose 5-phosphate reductoisomerase	2	MEP	2
0.0328377	3.20755	CRO-04G032090	Meristem	-0.384177	M	CRO-04G032090	CRO-04G032090	Chr4	67982251	67984041	mRNA	NA	NA	NA	NA	NA	NA	GPPS(LSU)	NA	NA	MEP	9
0.0423312	3.61446	CRO-04G032090	Root cap	-0.182531	RC	CRO-04G0320901	CRO-04G032090	Chr4	67982251	67984041	mRNA	NA	NA	NA	NA	NA	NA	GPPS(LSU)	NA	NA	MEP	9
0.146282	6.57277	CRO-04G032090	Ground	2.02544	G	CRO-04G0320902	CRO-04G032090	Chr4	67982251	67984041	mRNA	NA	NA	NA	NA	NA	NA	GPPS(LSU)	NA	NA	MEP	9
0.0252187	1.17647	CRO-04G032090	Epidermis	-0.546009	E	CRO-04G0320903	CRO-04G032090	Chr4	67982251	67984041	mRNA	NA	NA	NA	NA	NA	NA	GPPS(LSU)	NA	NA	MEP	9
0.0309306	0.787402	CRO-04G032090	Stele	-0.424684	St	CRO-04G0320904	CRO-04G032090	Chr4	67982251	67984041	mRNA	NA	NA	NA	NA	NA	NA	GPPS(LSU)	NA	NA	MEP	9
0.0279477	0.793651	CRO-04G032090	Unassigned	-0.488043	Un	CRO-04G0320905	CRO-04G032090	Chr4	67982251	67984041	mRNA	NA	NA	NA	NA	NA	NA	GPPS(LSU)	NA	NA	MEP	9
1.00993	19.8113	CRO-05G001500	Meristem	-1.12333	M	CRO-05G001500	CRO-05G001500	Chr5	1856288	1859355	mRNA	Chr5	1856341	1867913	+	CRO_T120417	CRO_05G001500/CRO_05G001510	TEX2		NA	Late Alkaloid	39
7.24652	69.2771	CRO-05G001500	Root cap	0.72816	RC	CRO-05G0015001	CRO-05G001500	Chr5	1856288	1859355	mRNA	Chr5	1856341	1867913	+	CRO_T120417	CRO_05G001500/CRO_05G001510	TEX2		NA	Late Alkaloid	39
5.04102	56.1033	CRO-05G001500	Ground	0.0733995	G	CRO-05G0015002	CRO-05G001500	Chr5	1856288	1859355	mRNA	Chr5	1856341	1867913	+	CRO_T120417	CRO_05G001500/CRO_05G001510	TEX2		NA	Late Alkaloid	39
7.99131	45.8824	CRO-05G001500	Epidermis	0.949271	E	CRO-05G0015003	CRO-05G001500	Chr5	1856288	1859355	mRNA	Chr5	1856341	1867913	+	CRO_T120417	CRO_05G001500/CRO_05G001510	TEX2		NA	Late Alkaloid	39
0.28164	9.44882	CRO-05G001500	Stele	-1.33955	St	CRO-05G0015004	CRO-05G001500	Chr5	1856288	1859355	mRNA	Chr5	1856341	1867913	+	CRO_T120417	CRO_05G001500/CRO_05G001510	TEX2		NA	Late Alkaloid	39
7.19226	36.9615	CRO-05G001500	Unassigned	0.71205	Un	CRO-05G0015005	CRO-05G001500	Chr5	1856288	1859355	mRNA	Chr5	1856341	1867913	+	CRO_T120417	CRO_05G001500/CRO_05G001510	TEX2		NA	Late Alkaloid	39
0.886516	31.1321	CRO-05G008760	Meristem	-0.390451	M	CRO-05G008760	CRO-05G008760	Chr5	11150554	11154711	mRNA	Chr5	11150589	11154375	+	CRO_T132421	CRO_05G008760	Redox2	NAD(P)-linked oxidoreductase superfamily protein	28	Alkaloid	28
0.63091	25.6024	CRO-05G008760	Root cap	-0.633447	RC	CRO-05G0087601	CRO-05G008760	Chr5	11150554	11154711	mRNA	Chr5	11150589	11154375	+	CRO_T132421	CRO_05G008760	Redox2	NAD(P)-linked oxidoreductase superfamily protein	28	Alkaloid	28
3.41044	63.1455	CRO-05G008760	Ground	2.00897	G	CRO-05G0087602	CRO-05G008760	Chr5	11150554	11154711	mRNA	Chr5	11150589	11154375	+	CRO_T132421	CRO_05G008760	Redox2	NAD(P)-linked oxidoreductase superfamily protein	28	Alkaloid	28
1.00935	14.1176	CRO-05G008760	Epidermis	-0.273674	E	CRO-05G0087603	CRO-05G008760	Chr5	11150554	11154711	mRNA	Chr5	11150589	11154375	+	CRO_T132421	CRO_05G008760	Redox2	NAD(P)-linked oxidoreductase superfamily protein	28	Alkaloid	28
0.709567	19.685	CRO-05G008760	Stele	-0.558671	St	CRO-05G0087604	CRO-05G008760	Chr5	11150554	11154711	mRNA	Chr5	11150589	11154375	+	CRO_T132421	CRO_05G008760	Redox2	NAD(P)-linked oxidoreductase superfamily protein	28	Alkaloid	28
1.13658	12.1315	CRO-05G008760	Unassigned	-0.152726	Un	CRO-05G0087605	CRO-05G008760	Chr5	11150554	11154711	mRNA	Chr5	11150589	11154375	+	CRO_T132421	CRO_05G008760	Redox2	NAD(P)-linked oxidoreductase superfamily protein	28	Alkaloid	28
0.245769	14.5283	CRO-05G011710	Meristem	-0.412458	M	CRO-05G011710	CRO-05G011710	Chr5	19946831	19953254	mRNA	Chr5	19946912	19958857	-	CRO_T135862	CRO_05G011710	CMK	4-(cytidine 5'-phospho)-2-C-methyl-D-erithritol kinase	4	MEP	4
0.19815	15.3614	CRO-05G011710	Root cap	-0.549912	RC	CRO-05G0117101	CRO-05G011710	Chr5	19946831	19953254	mRNA	Chr5	19946912	19958857	-	CRO_T135862	CRO_05G011710	CMK	4-(cytidine 5'-phospho)-2-C-methyl-D-erithritol kinase	4	MEP	4
1.08982	24.1784	CRO-05G011710	Ground	2.02393	G	CRO-05G0117102	CRO-05G011710	Chr5	19946831	19953254	mRNA	Chr5	19946912	19958857	-	CRO_T135862	CRO_05G011710	CMK	4-(cytidine 5'-phospho)-2-C-methyl-D-erithritol kinase	4	MEP	4
0.327416	4.70588	CRO-05G011710	Epidermis	-0.176781	E	CRO-05G0117103	CRO-05G011710	Chr5	19946831	19953254	mRNA	Chr5	19946912	19958857	-	CRO_T135862	CRO_05G011710	CMK	4-(cytidine 5'-phospho)-2-C-methyl-D-erithritol kinase	4	MEP	4
0.212778	6.56168	CRO-05G011710	Stele	-0.50769	St	CRO-05G0117104	CRO-05G011710	Chr5	19946831	19953254	mRNA	Chr5	19946912	19958857	-	CRO_T135862	CRO_05G011710	CMK	4-(cytidine 5'-phospho)-2-C-methyl-D-erithritol kinase	4	MEP	4
0.258023	4.30839	CRO-05G011710	Unassigned	-0.377085	Un	CRO-05G0117105	CRO-05G011710	Chr5	19946831	19953254	mRNA	Chr5	19946912	19958857	-	CRO_T135862	CRO_05G011710	CMK	4-(cytidine 5'-phospho)-2-C-methyl-D-erithritol kinase	4	MEP	4
0.231383	10	CRO-05G014340	Meristem	-0.913654	M	CRO-05G014340	CRO-05G014340	Chr5	25731024	25733040	mRNA	Chr5	25731028	25732967	-	CRO_T127440	CRO_05G014340	GO	cytochrome P450, family 71, subfamily B, polypeptide	26	Alkaloid	26
0.31562	15.6627	CRO-05G014340	Root cap	-0.817435	RC	CRO-05G0143401	CRO-05G014340	Chr5	25731024	25733040	mRNA	Chr5	25731028	25732967	-	CRO_T127440	CRO_05G014340	GO	cytochrome P450, family 71, subfamily B, polypeptide	26	Alkaloid	26
2.02869	37.5587	CRO-05G014340	Ground	1.13928	G	CRO-05G0143402	CRO-05G014340	Chr5	25731024	25733040	mRNA	Chr5	25731028	25732967	-	CRO_T127440	CRO_05G014340	GO	cytochrome P450, family 71, subfamily B, polypeptide	26	Alkaloid	26
1.61681	16.4706	CRO-05G014340	Epidermis	0.668824	E	CRO-05G0143403	CRO-05G014340	Chr5	25731024	25733040	mRNA	Chr5	25731028	25732967	-	CRO_T127440	CRO_05G014340	GO	cytochrome P450, family 71, subfamily B, polypeptide	26	Alkaloid	26
0.178904	3.93701	CRO-05G014340	Stele	-0.973597	St	CRO-05G0143404	CRO-05G014340	Chr5	25731024	25733040	mRNA	Chr5	25731028	25732967	-	CRO_T127440	CRO_05G014340	GO	cytochrome P450, family 71, subfamily B, polypeptide	26	Alkaloid	26
1.81621	14.6259	CRO-05G014340	Unassigned	0.896581	Un	CRO-05G0143405	CRO-05G014340	Chr5	25731024	25733040	mRNA	Chr5	25731028	25732967	-	CRO_T127440	CRO_05G014340	GO	cytochrome P450, family 71, subfamily B, polypeptide	26	Alkaloid	26
0.959754	29.6226	CRO-05G017150	Meristem	-0.779171	M	CRO-05G017150	CRO-05G017150	Chr5	33046579	33050289	mRNA	Chr5	33048389	33050270	+	CRO_T129272	CRO_05G017150	Redox1	cinnamyl alcohol dehydrogenase	27	Alkaloid	27
2.22913	54.2169	CRO-05G017150	Root cap	-0.30822	RC	CRO-05G0171501	CRO-05G017150	Chr5	33046579	33050289	mRNA	Chr5	33048389	33050270	+	CRO_T129272	CRO_05G017150	Redox1	cinnamyl alcohol dehydrogenase	27	Alkaloid	27
7.44416	77.4648	CRO-05G017150	Ground	1.62661	G	CRO-05G0171502	CRO-05G017150	Chr5	33046579	33050289	mRNA	Chr5	33048389	33050270	+	CRO_T129272	CRO_05G017150	Redox1	cinnamyl alcohol dehydrogenase	27	Alkaloid	27
0.727827	15.2941	CRO-05G017150	Epidermis	-0.865218	E	CRO-05G0171503	CRO-05G017150	Chr5	33046579	33050289	mRNA	Chr5	33048389	33050270	+	CRO_T129272	CRO_05G017150	Redox1	cinnamyl alcohol dehydrogenase	27	Alkaloid	27
1.74178	26.2467	CRO-05G017150	Stele	-0.489032	St	CRO-05G0171504	CRO-05G017150	Chr5	33046579	33050289	mRNA	Chr5	33048389	33050270	+	CRO_T129272	CRO_05G017150	Redox1	cinnamyl alcohol dehydrogenase	27	Alkaloid	27
5.25667	40.5896	CRO-05G017150	Unassigned	0.815029	Un	CRO-05G0171505	CRO-05G017150	Chr5	33046579	33050289	mRNA	Chr5	33048389	33050270	+	CRO_T129272	CRO_05G017150	Redox1	cinnamyl alcohol dehydrogenase	27	Alkaloid	27
1.73578	47.1698	CRO-05G017180	Meristem	-0.278364	M	CRO-05G017180	CRO-05G017180	Chr5	33141342	33146513	mRNA	Chr5	33141490	33146317	+	CRO_T129267	CRO_05G017180	DPAS	NA	NA	Alkaloid	31
2.42197	62.0482	CRO-05G017180	Root cap	0.556254	RC	CRO-05G0171801	CRO-05G017180	Chr5	33141342	33146513	mRNA	Chr5	33141490	33146317	+	CRO_T129267	CRO_05G017180	DPAS	NA	NA	Alkaloid	31
2.84307	60.7981	CRO-05G017180	Ground	1.06845	G	CRO-05G0171802	CRO-05G017180	Chr5	33141342	33146513	mRNA	Chr5	33141490	33146317	+	CRO_T129267	CRO_05G017180	DPAS	NA	NA	Alkaloid	31
2.54026	34.1176	CRO-05G017180	Epidermis	0.700137	E	CRO-05G0171803	CRO-05G017180	Chr5	33141342	33146513	mRNA	Chr5	33141490	33146317	+	CRO_T129267	CRO_05G017180	DPAS	NA	NA	Alkaloid	31
0.575753	17.5853	CRO-05G017180	Stele	-1.68931	St	CRO-05G0171804	CRO-05G017180	Chr5	33141342	33146513	mRNA	Chr5	33141490	33146317	+	CRO_T129267	CRO_05G017180	DPAS	NA	NA	Alkaloid	31
1.67099	18.0272	CRO-05G017180	Unassigned	-0.357166	Un	CRO-05G0171805	CRO-05G017180	Chr5	33141342	33146513	mRNA	Chr5	33141490	33146317	+	CRO_T129267	CRO_05G017180	DPAS	NA	NA	Alkaloid	31
0.624948	23.3962	CRO-05G023030	Meristem	-0.774427	M	CRO-05G023030	CRO-05G023030	Chr5	53079152	53081259	mRNA	Chr5	53079600	53080865	+	CRO_T109653	CRO_05G023030	SAT	HXXXD-type acyl-transferase family protein	29	Alkaloid	29
0.345052	23.1928	CRO-05G023030	Root cap	-1.11064	RC	CRO-05G0230301	CRO-05G023030	Chr5	53079152	53081259	mRNA	Chr5	53079600	53080865	+	CRO_T109653	CRO_05G023030	SAT	HXXXD-type acyl-transferase family protein	29	Alkaloid	29
2.24975	48.3568	CRO-05G023030	Ground	1.17728	G	CRO-05G0230302	CRO-05G023030	Chr5	53079152	53081259	mRNA	Chr5	53079600	53080865	+	CRO_T109653	CRO_05G023030	SAT	HXXXD-type acyl-transferase family protein	29	Alkaloid	29
2.31893	27.0588	CRO-05G023030	Epidermis	1.26038	E	CRO-05G0230303	CRO-05G023030	Chr5	53079152	53081259	mRNA	Chr5	53079600	53080865	+	CRO_T109653	CRO_05G023030	SAT	HXXXD-type acyl-transferase family protein	29	Alkaloid	29
1.15664	22.5722	CRO-05G023030	Stele	-0.135762	St	CRO-05G0230304	CRO-05G023030	Chr5	53079152	53081259	mRNA	Chr5	53079600	53080865	+	CRO_T109653	CRO_05G023030	SAT	HXXXD-type acyl-transferase family protein	29	Alkaloid	29
0.922643	11.5646	CRO-05G023030	Unassigned	-0.416837	Un	CRO-05G0230305	CRO-05G023030	Chr5	53079152	53081259	mRNA	Chr5	53079600	53080865	+	CRO_T109653	CRO_05G023030	SAT	HXXXD-type acyl-transferase family protein	29	Alkaloid	29
0.491804	17.1698	CRO-05G028810	Meristem	-0.228389	M	CRO-05G028810	CRO-05G028810	Chr5	66310319	66312455	mRNA	NA	NA	NA	NA	NA	NA	7DLGT	NA	NA	Iridoid	15
0.178325	13.5542	CRO-05G028810	Root cap	-0.901396	RC	CRO-05G0288101	CRO-05G028810	Chr5	66310319	66312455	mRNA	NA	NA	NA	NA	NA	NA	7DLGT	NA	NA	Iridoid	15
1.3524	36.8545	CRO-05G028810	Ground	1.61921	G	CRO-05G0288102	CRO-05G028810	Chr5	66310319	66312455	mRNA	NA	NA	NA	NA	NA	NA	7DLGT	NA	NA	Iridoid	15
0.950313	16.4706	CRO-05G028810	Epidermis	0.755981	E	CRO-05G0288103	CRO-05G028810	Chr5	66310319	66312455	mRNA	NA	NA	NA	NA	NA	NA	7DLGT	NA	NA	Iridoid	15
0.173766	7.87402	CRO-05G028810	Stele	-0.911182	St	CRO-05G0288104	CRO-05G028810	Chr5	66310319	66312455	mRNA	NA	NA	NA	NA	NA	NA	7DLGT	NA	NA	Iridoid	15
0.442505	5.78231	CRO-05G028810	Unassigned	-0.334229	Un	CRO-05G0288105	CRO-05G028810	Chr5	66310319	66312455	mRNA	NA	NA	NA	NA	NA	NA	7DLGT	NA	NA	Iridoid	15
1.55175	21.3208	CRO-05G032890	Meristem	-1.01588	M	CRO-05G032890	CRO-05G032890	Chr5	69510340	69513545	mRNA	Chr5	69510495	69513500	-	CRO_T119486	CRO_05G032890	T19H		NA	Late Alkaloid	40
6.62187	66.5663	CRO-05G032890	Root cap	0.252834	RC	CRO-05G0328901	CRO-05G032890	Chr5	69510340	69513545	mRNA	Chr5	69510495	69513500	-	CRO_T119486	CRO_05G032890	T19H		NA	Late Alkaloid	40
7.76034	58.4507	CRO-05G032890	Ground	0.537718	G	CRO-05G0328902	CRO-05G032890	Chr5	69510340	69513545	mRNA	Chr5	69510495	69513500	-	CRO_T119486	CRO_05G032890	T19H		NA	Late Alkaloid	40
11.0531	47.0588	CRO-05G032890	Epidermis	1.36166	E	CRO-05G0328903	CRO-05G032890	Chr5	69510340	69513545	mRNA	Chr5	69510495	69513500	-	CRO_T119486	CRO_05G032890	T19H		NA	Late Alkaloid	40
0.356857	4.19948	CRO-05G032890	Stele	-1.31488	St	CRO-05G0328904	CRO-05G032890	Chr5	69510340	69513545	mRNA	Chr5	69510495	69513500	-	CRO_T119486	CRO_05G032890	T19H		NA	Late Alkaloid	40
6.325	21.542	CRO-05G032890	Unassigned	0.178546	Un	CRO-05G0328905	CRO-05G032890	Chr5	69510340	69513545	mRNA	Chr5	69510495	69513500	-	CRO_T119486	CRO_05G032890	T19H		NA	Late Alkaloid	40
1.94446	55.4717	CRO-06G016970	Meristem	0.0577174	M	CRO-06G016970	CRO-06G016970	Chr6	42922661	42927534	mRNA	Chr6	42922806	42927534	+	CRO_T108158	CRO_06G016970	IPI	isopentenyl diphosphate isomerase	8	MEP	8
1.30656	58.4337	CRO-06G016970	Root cap	-0.669407	RC	CRO-06G0169701	CRO-06G016970	Chr6	42922661	42927534	mRNA	Chr6	42922806	42927534	+	CRO_T108158	CRO_06G016970	IPI	isopentenyl diphosphate isomerase	8	MEP	8
3.59555	63.1455	CRO-06G016970	Ground	1.93973	G	CRO-06G0169702	CRO-06G016970	Chr6	42922661	42927534	mRNA	Chr6	42922806	42927534	+	CRO_T108158	CRO_06G016970	IPI	isopentenyl diphosphate isomerase	8	MEP	8
1.82424	21.1765	CRO-06G016970	Epidermis	-0.0793142	E	CRO-06G0169703	CRO-06G016970	Chr6	42922661	42927534	mRNA	Chr6	42922806	42927534	+	CRO_T108158	CRO_06G016970	IPI	isopentenyl diphosphate isomerase	8	MEP	8
1.3418	27.2966	CRO-06G016970	Stele	-0.629234	St	CRO-06G0169704	CRO-06G016970	Chr6	42922661	42927534	mRNA	Chr6	42922806	42927534	+	CRO_T108158	CRO_06G016970	IPI	isopentenyl diphosphate isomerase	8	MEP	8
1.35034	15.873	CRO-06G016970	Unassigned	-0.619495	Un	CRO-06G0169705	CRO-06G016970	Chr6	42922661	42927534	mRNA	Chr6	42922806	42927534	+	CRO_T108158	CRO_06G016970	IPI	isopentenyl diphosphate isomerase	8	MEP	8
3.54923	61.3208	CRO-06G024600	Meristem	0.308608	M	CRO-06G024600	CRO-06G024600	Chr6	58926982	58929303	mRNA	Chr6	58926817	58929338	-	CRO_T113154	CRO_06G024600	GS1	elicitor-activated gene 3-2	25	Alkaloid	25
2.02138	59.9398	CRO-06G024600	Root cap	-0.741335	RC	CRO-06G0246001	CRO-06G024600	Chr6	58926982	58929303	mRNA	Chr6	58926817	58929338	-	CRO_T113154	CRO_06G024600	GS1	elicitor-activated gene 3-2	25	Alkaloid	25
5.7725	72.0657	CRO-06G024600	Ground	1.83645	G	CRO-06G0246002	CRO-06G024600	Chr6	58926982	58929303	mRNA	Chr6	58926817	58929338	-	CRO_T113154	CRO_06G024600	GS1	elicitor-activated gene 3-2	25	Alkaloid	25
3.03571	34.1176	CRO-06G024600	Epidermis	-0.0442871	E	CRO-06G0246003	CRO-06G024600	Chr6	58926982	58929303	mRNA	Chr6	58926817	58929338	-	CRO_T113154	CRO_06G024600	GS1	elicitor-activated gene 3-2	25	Alkaloid	25
2.35596	39.3701	CRO-06G024600	Stele	-0.511413	St	CRO-06G0246004	CRO-06G024600	Chr6	58926982	58929303	mRNA	Chr6	58926817	58929338	-	CRO_T113154	CRO_06G024600	GS1	elicitor-activated gene 3-2	25	Alkaloid	25
1.86614	19.5011	CRO-06G024600	Unassigned	-0.84802	Un	CRO-06G0246005	CRO-06G024600	Chr6	58926982	58929303	mRNA	Chr6	58926817	58929338	-	CRO_T113154	CRO_06G024600	GS1	elicitor-activated gene 3-2	25	Alkaloid	25
1.76276	40.566	CRO-06G024630	Meristem	0.491484	M	CRO-06G024630	CRO-06G024630	Chr6	59015092	59017200	mRNA	Chr6	59015408	59016997	+	CRO_T113148	CRO_06G024630	PAS	FAD-binding Berberine family protein	30	Alkaloid	30
1.581	53.6145	CRO-06G024630	Root cap	0.119847	RC	CRO-06G0246301	CRO-06G024630	Chr6	59015092	59017200	mRNA	Chr6	59015408	59016997	+	CRO_T113148	CRO_06G024630	PAS	FAD-binding Berberine family protein	30	Alkaloid	30
2.06553	49.5305	CRO-06G024630	Ground	1.11052	G	CRO-06G0246302	CRO-06G024630	Chr6	59015092	59017200	mRNA	Chr6	59015408	59016997	+	CRO_T113148	CRO_06G024630	PAS	FAD-binding Berberine family protein	30	Alkaloid	30
1.4578	22.3529	CRO-06G024630	Epidermis	-0.132039	E	CRO-06G0246303	CRO-06G024630	Chr6	59015092	59017200	mRNA	Chr6	59015408	59016997	+	CRO_T113148	CRO_06G024630	PAS	FAD-binding Berberine family protein	30	Alkaloid	30
0.617187	15.4856	CRO-06G024630	Stele	-1.85076	St	CRO-06G0246304	CRO-06G024630	Chr6	59015092	59017200	mRNA	Chr6	59015408	59016997	+	CRO_T113148	CRO_06G024630	PAS	FAD-binding Berberine family protein	30	Alkaloid	30
1.65001	14.5125	CRO-06G024630	Unassigned	0.26095	Un	CRO-06G0246305	CRO-06G024630	Chr6	59015092	59017200	mRNA	Chr6	59015408	59016997	+	CRO_T113148	CRO_06G024630	PAS	FAD-binding Berberine family protein	30	Alkaloid	30
0.178554	10	CRO-07G005430	Meristem	-0.581427	M	CRO-07G005430	CRO-07G005430	Chr7	4969873	4972671	mRNA	Chr7	4970008	4972610	-	CRO_T130236	CRO_07G005430	MCS	isoprenoid F	5	MEP	5
0.364908	26.2048	CRO-07G005430	Root cap	0.212117	RC	CRO-07G0054301	CRO-07G005430	Chr7	4969873	4972671	mRNA	Chr7	4970008	4972610	-	CRO_T130236	CRO_07G005430	MCS	isoprenoid F	5	MEP	5
0.76535	22.5352	CRO-07G005430	Ground	1.9173	G	CRO-07G0054302	CRO-07G005430	Chr7	4969873	4972671	mRNA	Chr7	4970008	4972610	-	CRO_T130236	CRO_07G005430	MCS	isoprenoid F	5	MEP	5
0.168967	1.17647	CRO-07G005430	Epidermis	-0.62225	E	CRO-07G0054303	CRO-07G005430	Chr7	4969873	4972671	mRNA	Chr7	4970008	4972610	-	CRO_T130236	CRO_07G005430	MCS	isoprenoid F	5	MEP	5
0.265155	8.13648	CRO-07G005430	Stele	-0.212657	St	CRO-07G0054304	CRO-07G005430	Chr7	4969873	4972671	mRNA	Chr7	4970008	4972610	-	CRO_T130236	CRO_07G005430	MCS	isoprenoid F	5	MEP	5
0.147636	2.72109	CRO-07G005430	Unassigned	-0.713083	Un	CRO-07G0054305	CRO-07G005430	Chr7	4969873	4972671	mRNA	Chr7	4970008	4972610	-	CRO_T130236	CRO_07G005430	MCS	isoprenoid F	5	MEP	5
0.0481991	1.32075	CRO-07G007680	Meristem	-0.205384	M	CRO-07G007680	CRO-07G007680	Chr7	6967404	6968570	mRNA	Chr7	6966534	6971921	+	CRO_T130026	CRO_07G007680/CRO_07G007690	ISY	NAD(P)-binding Rossmann-fold superfamily protein	13	Iridoid	13
0.00465113	0.60241	CRO-07G007680	Root cap	-0.442939	RC	CRO-07G0076801	CRO-07G007680	Chr7	6967404	6968570	mRNA	Chr7	6966534	6971921	+	CRO_T130026	CRO_07G007680/CRO_07G007690	ISY	NAD(P)-binding Rossmann-fold superfamily protein	13	Iridoid	13
0.458133	7.04225	CRO-07G007680	Ground	2.03081	G	CRO-07G0076802	CRO-07G007680	Chr7	6967404	6968570	mRNA	Chr7	6966534	6971921	+	CRO_T130026	CRO_07G007680/CRO_07G007690	ISY	NAD(P)-binding Rossmann-fold superfamily protein	13	Iridoid	13
0	0	CRO-07G007680	Epidermis	-0.468311	E	CRO-07G0076803	CRO-07G007680	Chr7	6967404	6968570	mRNA	Chr7	6966534	6971921	+	CRO_T130026	CRO_07G007680/CRO_07G007690	ISY	NAD(P)-binding Rossmann-fold superfamily protein	13	Iridoid	13
0.00411438	1.04987	CRO-07G007680	Stele	-0.445867	St	CRO-07G0076804	CRO-07G007680	Chr7	6967404	6968570	mRNA	Chr7	6966534	6971921	+	CRO_T130026	CRO_07G007680/CRO_07G007690	ISY	NAD(P)-binding Rossmann-fold superfamily protein	13	Iridoid	13
0	0	CRO-07G007680	Unassigned	-0.468311	Un	CRO-07G0076805	CRO-07G007680	Chr7	6967404	6968570	mRNA	Chr7	6966534	6971921	+	CRO_T130026	CRO_07G007680/CRO_07G007690	ISY	NAD(P)-binding Rossmann-fold superfamily protein	13	Iridoid	13
0.0765638	4.90566	CRO-08G017150	Meristem	-0.162015	M	CRO-08G017150	CRO-08G017150	Chr8	29278336	29284345	mRNA	Chr8	29278469	29283118	+	CRO_T135503	CRO_08G017150	CMS	Nucleotide-diphospho-sugar transferases superfamily protein	3	MEP	3
0.0327415	3.61446	CRO-08G017150	Root cap	-0.742172	RC	CRO-08G0171501	CRO-08G017150	Chr8	29278336	29284345	mRNA	Chr8	29278469	29283118	+	CRO_T135503	CRO_08G017150	CMS	Nucleotide-diphospho-sugar transferases superfamily protein	3	MEP	3
0.220928	11.0329	CRO-08G017150	Ground	1.7492	G	CRO-08G0171502	CRO-08G017150	Chr8	29278336	29284345	mRNA	Chr8	29278469	29283118	+	CRO_T135503	CRO_08G017150	CMS	Nucleotide-diphospho-sugar transferases superfamily protein	3	MEP	3
0.132758	2.35294	CRO-08G017150	Epidermis	0.581934	E	CRO-08G0171503	CRO-08G017150	Chr8	29278336	29284345	mRNA	Chr8	29278469	29283118	+	CRO_T135503	CRO_08G017150	CMS	Nucleotide-diphospho-sugar transferases superfamily protein	3	MEP	3
0.0392102	2.62467	CRO-08G017150	Stele	-0.656534	St	CRO-08G0171504	CRO-08G017150	Chr8	29278336	29284345	mRNA	Chr8	29278469	29283118	+	CRO_T135503	CRO_08G017150	CMS	Nucleotide-diphospho-sugar transferases superfamily protein	3	MEP	3
0.0306081	0.793651	CRO-08G017150	Unassigned	-0.770415	Un	CRO-08G0171505	CRO-08G017150	Chr8	29278336	29284345	mRNA	Chr8	29278469	29283118	+	CRO_T135503	CRO_08G017150	CMS	Nucleotide-diphospho-sugar transferases superfamily protein	3	MEP	3
4.30818	62.8302	CRO-08G033020	Meristem	0.369396	M	CRO-08G033020	CRO-08G033020	Chr8	58533890	58535285	mRNA	Chr8	58533997	58534959	+	CRO_T110304	CRO_08G033020	TS	alpha/beta-Hydrolases superfamily protein	32	Alkaloid	33
3.82773	71.6867	CRO-08G033020	Root cap	0.028722	RC	CRO-08G0330201	CRO-08G033020	Chr8	58533890	58535285	mRNA	Chr8	58533997	58534959	+	CRO_T110304	CRO_08G033020	TS	alpha/beta-Hydrolases superfamily protein	32	Alkaloid	33
6.3027	75.1174	CRO-08G033020	Ground	1.78367	G	CRO-08G0330202	CRO-08G033020	Chr8	58533890	58535285	mRNA	Chr8	58533997	58534959	+	CRO_T110304	CRO_08G033020	TS	alpha/beta-Hydrolases superfamily protein	32	Alkaloid	33
2.66779	28.2353	CRO-08G033020	Epidermis	-0.79377	E	CRO-08G0330203	CRO-08G033020	Chr8	58533890	58535285	mRNA	Chr8	58533997	58534959	+	CRO_T110304	CRO_08G033020	TS	alpha/beta-Hydrolases superfamily protein	32	Alkaloid	33
3.10408	44.6194	CRO-08G033020	Stele	-0.484407	St	CRO-08G0330204	CRO-08G033020	Chr8	58533890	58535285	mRNA	Chr8	58533997	58534959	+	CRO_T110304	CRO_08G033020	TS	alpha/beta-Hydrolases superfamily protein	32	Alkaloid	33
2.51288	23.6961	CRO-08G033020	Unassigned	-0.903612	Un	CRO-08G0330205	CRO-08G033020	Chr8	58533890	58535285	mRNA	Chr8	58533997	58534959	+	CRO_T110304	CRO_08G033020	TS	alpha/beta-Hydrolases superfamily protein	32	Alkaloid	33

## Sheet: Extended_data_Fig1c-1
avg.exp.scaled	gene	tag	id2	pct.exp
-0.578788	CRO-01G033080	THAS3	M	1.17439
0.330549	CRO-01G033080	THAS3	E	3.99093
-0.805836	CRO-01G033080	THAS3	V	0.277393
-0.427682	CRO-01G033080	THAS3	IP	0.891266
1.88667	CRO-01G033080	THAS3	I	8.14249
-0.404909	CRO-01G033080	THAS3	Un	0.465116
-0.561236	CRO-01G033090	THAS3	M	0.114321
-0.543446	CRO-01G033090	THAS3	E	0.181406
0.116314	CRO-01G033090	THAS3	V	0.554785
0.121856	CRO-01G033090	THAS3	IP	0.178253
-0.978459	CRO-01G033090	THAS3	I	0
1.84497	CRO-01G033090	THAS3	Un	0.155039
1.85906	CRO-05G001500	TEX2	M	0.0519642
0.454113	CRO-05G001500	TEX2	E	0.0453515
-0.578293	CRO-05G001500	TEX2	V	0
-0.578293	CRO-05G001500	TEX2	IP	0
-0.578293	CRO-05G001500	TEX2	I	0
-0.578293	CRO-05G001500	TEX2	Un	0
-0.509032	CRO-05G001510	TEX2	M	2.71253
-0.486848	CRO-05G001510	TEX2	E	2.49433
-0.390549	CRO-05G001510	TEX2	V	2.63523
-0.673883	CRO-05G001510	TEX2	IP	0.534759
1.97217	CRO-05G001510	TEX2	I	13.9949
0.0881429	CRO-05G001510	TEX2	Un	2.17054
0.505828	CRO-05G028780	7DLGT	M	0.332571
1.83506	CRO-05G028780	7DLGT	E	0.770975
-0.514147	CRO-05G028780	7DLGT	V	0.138696
-0.608915	CRO-05G028780	7DLGT	IP	0
-0.608915	CRO-05G028780	7DLGT	I	0
-0.608915	CRO-05G028780	7DLGT	Un	0
-0.0593826	CRO-05G028790	7DLGT	M	0.1455
-0.354818	CRO-05G028790	7DLGT	E	0.0907029
-0.530727	CRO-05G028790	7DLGT	V	0
-0.530727	CRO-05G028790	7DLGT	IP	0
-0.530727	CRO-05G028790	7DLGT	I	0
2.00638	CRO-05G028790	7DLGT	Un	0.103359
-0.375519	CRO-05G028800	7DLGT	M	0.0311785
-0.624458	CRO-05G028800	7DLGT	E	0
-0.624458	CRO-05G028800	7DLGT	V	0
0.362743	CRO-05G028800	7DLGT	IP	0.178253
-0.624458	CRO-05G028800	7DLGT	I	0
1.88615	CRO-05G028800	7DLGT	Un	0.103359
-0.394504	CRO-05G028810	7DLGT	M	4.17793
-0.481193	CRO-05G028810	7DLGT	E	2.13152
-0.318824	CRO-05G028810	7DLGT	V	4.57698
2.03833	CRO-05G028810	7DLGT	IP	35.6506
-0.435611	CRO-05G028810	7DLGT	I	2.79898
-0.408197	CRO-05G028810	7DLGT	Un	1.39535
-0.426835	CRO-07G007670	ISY	M	9.89399
-0.473609	CRO-07G007670	ISY	E	7.5737
-0.41722	CRO-07G007670	ISY	V	10.957
2.03383	CRO-07G007670	ISY	IP	44.385
-0.242875	CRO-07G007670	ISY	I	17.0483
-0.473286	CRO-07G007670	ISY	Un	2.7907
-0.379473	CRO-07G007680	ISY	M	1.22636
-0.410187	CRO-07G007680	ISY	E	0.226757
-0.411501	CRO-07G007680	ISY	V	0.277393
2.04101	CRO-07G007680	ISY	IP	33.1551
-0.422587	CRO-07G007680	ISY	I	0
-0.417263	CRO-07G007680	ISY	Un	0.155039

## Sheet: Extended_data_Fig1c-2
avg.exp.scaled	pct.exp	gene	tag	id2
1.26976	21.6981	CRO-01G033080	THAS3	M
0.961756	24.0964	CRO-01G033080	THAS3	RC
0.0829228	15.2582	CRO-01G033080	THAS3	G
-0.114586	4.70588	CRO-01G033080	THAS3	E
-0.992535	4.19948	CRO-01G033080	THAS3	St
-1.20732	1.81406	CRO-01G033080	THAS3	Un
-1.12333	19.8113	CRO-05G001500	TEX2	M
0.72816	69.2771	CRO-05G001500	TEX2	RC
0.0733995	56.1033	CRO-05G001500	TEX2	G
0.949271	45.8824	CRO-05G001500	TEX2	E
-1.33955	9.44882	CRO-05G001500	TEX2	St
0.71205	36.9615	CRO-05G001500	TEX2	Un
-0.595865	1.69811	CRO-05G001510	TEX2	M
-0.287358	4.81928	CRO-05G001510	TEX2	RC
-0.508639	3.52113	CRO-05G001510	TEX2	G
2.02091	11.7647	CRO-05G001510	TEX2	E
-0.418765	3.93701	CRO-05G001510	TEX2	St
-0.210282	2.83447	CRO-05G001510	TEX2	Un
1.66954	2.45283	CRO-05G028780	7DLGT	M
-0.767513	1.20482	CRO-05G028780	7DLGT	RC
0.313191	1.17371	CRO-05G028780	7DLGT	G
-1.23245	0	CRO-05G028780	7DLGT	E
-0.0477914	1.31234	CRO-05G028780	7DLGT	St
0.0650227	0.453515	CRO-05G028780	7DLGT	Un
0.674882	2.83019	CRO-05G028790	7DLGT	M
0.956023	4.21687	CRO-05G028790	7DLGT	RC
0.776972	3.05164	CRO-05G028790	7DLGT	G
-1.65198	0	CRO-05G028790	7DLGT	E
-0.300025	1.31234	CRO-05G028790	7DLGT	St
-0.455874	0.680272	CRO-05G028790	7DLGT	Un
1.99084	6.22642	CRO-05G028800	7DLGT	M
-0.0795646	3.61446	CRO-05G028800	7DLGT	RC
-0.304947	1.64319	CRO-05G028800	7DLGT	G
-0.648826	0	CRO-05G028800	7DLGT	E
-0.648826	0	CRO-05G028800	7DLGT	St
-0.308677	0.226757	CRO-05G028800	7DLGT	Un
-0.228389	17.1698	CRO-05G028810	7DLGT	M
-0.901396	13.5542	CRO-05G028810	7DLGT	RC
1.61921	36.8545	CRO-05G028810	7DLGT	G
0.755981	16.4706	CRO-05G028810	7DLGT	E
-0.911182	7.87402	CRO-05G028810	7DLGT	St
-0.334229	5.78231	CRO-05G028810	7DLGT	Un
-0.495814	11.6981	CRO-07G007670	ISY	M
-0.504338	16.8675	CRO-07G007670	ISY	RC
1.94396	25.8216	CRO-07G007670	ISY	G
0.212225	16.4706	CRO-07G007670	ISY	E
-0.639591	5.51181	CRO-07G007670	ISY	St
-0.516442	3.28798	CRO-07G007670	ISY	Un
-0.205384	1.32075	CRO-07G007680	ISY	M
-0.442939	0.60241	CRO-07G007680	ISY	RC
2.03081	7.04225	CRO-07G007680	ISY	G
-0.468311	0	CRO-07G007680	ISY	E
-0.445867	1.04987	CRO-07G007680	ISY	St
-0.468311	0	CRO-07G007680	ISY	Un
NA	NA	CRO-01G033090	THAS3	Un
NA	NA	CRO-01G033090	THAS3	M
NA	NA	CRO-01G033090	THAS3	RC
NA	NA	CRO-01G033090	THAS3	G
NA	NA	CRO-01G033090	THAS3	E
NA	NA	CRO-01G033090	THAS3	St
NA	NA	CRO-01G033090	THAS3	Un
